# Supplementary material for: Application of Population Sequencing (POPSEQ) for Ordering and Imputing Genotyping-by-Sequencing Markers in Hexaploid Wheat
Source: G3 (Bethesda). 2015 Oct 29;5(12):2547–53. doi: 10.1534/g3.115.020362 (PMC4683627; doi:10.1534/g3.115.020362)
Supplement: Supporting Information [file supp_g3.115.020362_TableS1.xlsx]

## Sheet: Sheet1
Table S1. Number of markers anchored to both W7984 and Chinese spring for all 21 wheat chromosomes.
Chromosome	Chinese spring anchored markers	W7984 anchored markers
1A	525	747
1B	592	1065
1D	295	441
2A	325	624
2B	846	1148
2D	350	660
3A	449	807
3B	884	1243
3D	281	817
4A	116	753
4B	533	775
4D	74	274
5A	302	552
5B	745	912
5D	463	603
6A	445	604
6B	428	913
6D	375	572
7A	577	1042
7B	506	1194
7D	598	845
Total	9709	16591
