# Supplementary material for: Application of Population Sequencing (POPSEQ) for Ordering and Imputing Genotyping-by-Sequencing Markers in Hexaploid Wheat
Source: G3 (Bethesda). 2015 Oct 29;5(12):2547–53. doi: 10.1534/g3.115.020362 (PMC4683627; doi:10.1534/g3.115.020362)
Supplement: Supporting Information [file supp_g3.115.020362_TableS2.xlsx]

## Sheet: Sheet1
Table S2. Maximum gap size for markers anchored to W7984 and Chinese spring assemblies for 21 wheat chromosomes.
Chromosome	W7984 anchored markers	Chinese spring anchored markers
1A	10.185	25.606
1B	5.689	13.563
1D	5.723	7.625
2A	7.969	16.624
2B	10.272	11.827
2D	5.331	11.133
3A	9.205	10.591
3B	11.536	13.337
3D	8.023	10.039
4A	12.572	14.124
4B	6.829	9.445
4D	16.019	27.899
5A	5.776	8.586
5B	10.402	12.519
5D	9.894	12.707
6A	10.34	19.303
6B	8.02	10.034
6D	7.997	23.301
7A	10.254	10.923
7B	10.242	23.071
7D	6.822	11.453
