# Supplementary material for: Application of Population Sequencing (POPSEQ) for Ordering and Imputing Genotyping-by-Sequencing Markers in Hexaploid Wheat
Source: G3 (Bethesda). 2015 Oct 29;5(12):2547–53. doi: 10.1534/g3.115.020362 (PMC4683627; doi:10.1534/g3.115.020362)
Supplement: Supporting Information [file supp_g3.115.020362_TableS3.xlsx]

## Sheet: Sheet1
Table S3. Genotypic data of SynOPRIL population for the GBS markers anchored to W7984 assembly
Name	Tags	Alleles	Chromosome	cM	Heterozygote	Missing	X12GHS01500	X12GHS01501	X12GHS01502	X12GHS01503	X12GHS01504	X12GHS01505	X12GHS01506	X12GHS01507	X12GHS01508	X12GHS01509	X12GHS01510	X12GHS01511	X12GHS01512	X12GHS01513	X12GHS01514	X12GHS01515	X12GHS01516	X12GHS01517	X12GHS01518	X12GHS01519	X12GHS01520	X12GHS01521	X12GHS01522	X12GHS01523	X12GHS01524	X12GHS01525	X12GHS01526	X12GHS01527	X12GHS01528	X12GHS01529	X12GHS01530	X12GHS01531	X12GHS01532	X12GHS01533	X12GHS01534	X12GHS01535	X12GHS01536	X12GHS01537	X12GHS01538	X12GHS01539	X12GHS01540	X12GHS01541	X12GHS01542
Synril13357	TGCAGCCGCGCCGCGGCGAAGTCGCCAAGCGTGTGCACGCAGCTGTAGGCGGCCTCCGCGGCGG	A/G	1A	0	0.0162162	0.00540541	G	A	G	A	A	G	A	G	G	G	A	A	G	G	G	G	A	G	A	G	A	A	G	A	A	G	A	G	A	G	A	A	A	G	A	A	A	A	A	A	A	G	G
Synril18399	TGCAGCTATAGTGGTTGGATTTGGATACTTGCAGGGGAGGAAAGAAGGGAGATGGGAGATTGGG	A/G	1A	0	0.0162162	0.0108108	G	A	G	A	A	G	A	G	G	G	A	A	G	G	G	G	A	G	A	G	A	A	N	A	A	G	A	G	A	G	A	A	A	G	A	A	A	A	A	A	A	G	G
Synril19618	TGCAGCTCGTCCAATCCCACCGTCGAGCACGCATGGACGGCTCGGTGCAGTGACTCTGCGTGAA	G/C	1A	0	0.0162162	0.00540541	C	G	C	G	G	C	G	C	C	C	G	G	C	C	C	C	G	C	G	C	G	G	C	G	G	C	G	C	G	C	G	G	G	C	G	G	G	G	G	G	G	C	C
Synril19619	TGCAGCTCGTCCAATCCCACCGTCGAGCACGCATGGACGGCTCGGTGCAGTGACTCTGCGTGAA	G/T	1A	0	0.0162162	0.00540541	T	G	T	G	G	T	G	T	T	T	G	G	T	T	T	T	G	T	G	T	G	G	T	G	G	T	G	T	G	T	G	G	G	T	G	G	G	G	G	G	G	T	T
Synril19620	TGCAGCTCGTCCAATCCCACCGTCGAGCACGCATGGACGGCTCGGTGCAGTGACTCTGCGTGAA	C/G	1A	0	0.0162162	0.00540541	G	C	G	C	C	G	C	G	G	G	C	C	G	G	G	G	C	G	C	G	C	C	G	C	C	G	C	G	C	G	C	C	C	G	C	C	C	C	C	C	C	G	G
Synril21777	TGCAGCTTTTGTGGAACTAGATGACCTGGTTGTGCCAATGGCGCAAGAAGAGAATTAGAAGCGA	C/A	1A	0	0.0162162	0.00540541	A	C	A	C	C	A	C	A	A	A	C	C	A	A	A	A	C	A	C	A	C	C	A	C	C	A	C	A	C	A	C	C	C	A	C	C	C	C	C	C	C	A	A
Synril25576	TGCAGGGATGGCACTTTGTCGGAAATACTATCGATGGATGTGCATCCAACGAAGCCTTGGTGAG	T/C	1A	0	0.0162162	0.00540541	C	T	C	T	T	C	T	C	C	C	T	T	C	C	C	C	T	C	T	C	T	T	C	T	T	C	T	C	T	C	T	T	T	C	T	T	T	T	T	T	T	C	C
Synril30839	TGCAGTGAGCGCCGATTGTGTTTTGTGGTGCTAACAGCGCTGAATAAGAGCCCCCGTCAAGCAG	G/C	1A	0	0.0162162	0.00540541	C	G	C	G	G	C	G	C	C	C	G	G	C	C	C	C	G	C	G	C	G	G	C	G	G	C	G	C	G	C	G	G	G	C	G	G	G	G	G	G	G	C	C
Synril31195	TGCAGTGCGCCGCCATGTTAGACTCCAGCAGCAGCCCGAGAAGGTCGTCGCTCGTAGCCTCGCC	G/A	1A	0	0.0162162	0.0162162	A	G	A	G	G	A	G	A	A	A	G	G	A	A	A	A	G	A	G	A	G	G	A	G	G	A	G	A	G	A	G	G	G	A	G	G	G	G	G	G	G	A	A
Synril4806	TGCAGATGTATCCCTCTATCTGTTGACCCTGGGAAACTTCATTATATAAACAAACATCTAACAG	G/A	1A	0	0.0162162	0.0216216	A	G	A	G	G	A	G	A	A	A	G	G	A	A	A	A	G	A	G	A	G	G	N	G	G	A	G	A	G	A	G	G	G	A	G	G	G	G	G	G	G	A	A
Synril8711	TGCAGCAGCGAGTTGTGGTACATCCCCAGCTCGTTGTAAGCTTTTAGACAACCAGTTTTGGAGT	A/G	1A	0	0.0162162	0.0216216	G	A	G	A	A	G	A	G	G	G	A	A	G	G	G	G	A	G	A	G	A	A	N	A	A	G	A	G	A	G	A	A	A	G	A	A	A	A	A	A	A	G	G
Synril10035	TGCAGCATGAATTAATTTACTGAGGTTTTGTGTATGAATTCAATTTAGTTAGGTGGGTTGCAGC	T/G	1A	3.415	0.0108108	0.00540541	G	G	G	T	T	G	T	G	G	T	T	T	G	T	G	G	T	G	T	G	T	T	T	T	T	G	T	G	T	G	T	T	T	G	T	T	T	T	T	T	T	G	G
Synril13368	TGCAGCCGCGCGTTCGGAGGTGGCCGTCAAGCGGCTCTCGACGGAGGTGGTTCAAGATGGCAAT	A/C	1A	3.415	0.0108108	0.00540541	C	C	C	A	A	C	A	C	C	A	A	A	C	A	C	C	A	C	A	C	A	A	A	A	A	C	A	C	A	C	A	A	A	C	A	A	A	A	A	A	A	C	C
Synril17027	TGCAGCGGTCGGCACTTGTTTGATGCTCGCCAGGATATTACATGTCAGATATGCAAAAAATATG	G/A	1A	3.415	0.0108108	0.00540541	A	A	A	G	G	A	G	A	A	G	G	G	A	G	A	A	G	A	G	A	G	G	G	G	G	A	G	A	G	A	G	G	G	A	G	G	G	G	G	G	G	A	A
Synril17443	TGCAGCGTGATCTGAGTGCGCCAAAGGACGTAGTTGGTGCAGGTAAGGCGCTCGGGGATCTGGC	G/A	1A	3.415	0.0108108	0.00540541	A	A	A	G	G	A	G	A	A	G	G	G	A	G	A	A	G	A	G	A	G	G	G	G	G	A	G	A	G	A	G	G	G	A	G	G	G	G	G	G	G	A	A
Synril17485	TGCAGCGTGCCTGAAAGTTCCTCAGGCAAGTTATAGCTTTAGTTGCCCTTGCGACCTATCCCTA	A/C	1A	3.415	0.0108108	0.00540541	C	C	C	A	A	C	A	C	C	A	A	A	C	A	C	C	A	C	A	C	A	A	A	A	A	C	A	C	A	C	A	A	A	C	A	A	A	A	A	A	A	C	C
Synril19049	TGCAGCTCCGAGATAATGCAATCATGTCAATGTCATTTAGAGCACAAACATACTCAAGGCAAAG	T/A	1A	3.415	0.0108108	0.00540541	A	A	A	T	T	A	T	A	A	T	T	T	A	T	A	A	T	A	T	A	T	T	T	T	T	A	T	A	T	A	T	T	T	A	T	T	T	T	T	T	T	A	A
Synril19050	TGCAGCTCCGAGATAATGCAATCATGTCAATGTCATTTAGAGCACAAACATACTCAAGGCAAAG	C/T	1A	3.415	0.0108108	0.00540541	T	T	T	C	C	T	C	T	T	C	C	C	T	C	T	T	C	T	C	T	C	C	C	C	C	T	C	T	C	T	C	C	C	T	C	C	C	C	C	C	C	T	T
Synril19400	TGCAGCTCGCAGGGTTTGACGGTTTGATCACCTCGCCAAAGATGCTGCCTTTGCTGCATGTTGA	T/A	1A	3.415	0.0108108	0.00540541	A	A	A	T	T	A	T	A	A	T	T	T	A	T	A	A	T	A	T	A	T	T	T	T	T	A	T	A	T	A	T	T	T	A	T	T	T	T	T	T	T	A	A
Synril19401	TGCAGCTCGCAGGGTTTGACGGTTTGATCACCTCGCCAAAGATGCTGCCTTTGCTGCATGTTGA	C/T	1A	3.415	0.0108108	0.00540541	T	T	T	C	C	T	C	T	T	C	C	C	T	C	T	T	C	T	C	T	C	C	C	C	C	T	C	T	C	T	C	C	C	T	C	C	C	C	C	C	C	T	T
Synril19402	TGCAGCTCGCAGGGTTTGACGGTTTGATCACCTCGCCAAAGATGCTGCCTTTGCTGCATGTTGA	A/G	1A	3.415	0.0108108	0.00540541	G	G	G	A	A	G	A	G	G	A	A	A	G	A	G	G	A	G	A	G	A	A	A	A	A	G	A	G	A	G	A	A	A	G	A	A	A	A	A	A	A	G	G
Synril23637	TGCAGGCAACTTCTCGACAAGTTAAAGCTTTAAAATAGATGGTTTGACACGACACCGCCAACTC	T/C	1A	3.415	0.0108108	0.00540541	C	C	C	T	T	C	T	C	C	T	T	T	C	T	C	C	T	C	T	C	T	T	T	T	T	C	T	C	T	C	T	T	T	C	T	T	T	T	T	T	T	C	C
Synril24191	TGCAGGCCCCAACAATTCTTGATCGAGAGCGACTACAGTTCAGTTCAGCTGTATAAGCAAGCGC	T/C	1A	3.415	0.0108108	0.00540541	C	C	C	T	T	C	T	C	C	T	T	T	C	T	C	C	T	C	T	C	T	T	T	T	T	C	T	C	T	C	T	T	T	C	T	T	T	T	T	T	T	C	C
Synril24863	TGCAGGCGTCCTCGGCCACCTTGAGGGTGCGGGCCTGTACCTCCCCGACGGCACCATGCTCCCG	G/A	1A	3.415	0.0108108	0.00540541	A	A	A	G	G	A	G	A	A	G	G	G	A	G	A	A	G	A	G	A	G	G	G	G	G	A	G	A	G	A	G	G	G	A	G	G	G	G	G	G	G	A	A
Synril2947	TGCAGAGCCGCAATTGTCTTGGGATGGAGCTCCATAGCCATCAACGAGTGCATGGGAATAGCAC	T/A	1A	3.415	0.0108108	0.00540541	A	A	A	T	T	A	T	A	A	T	T	T	A	T	A	A	T	A	T	A	T	T	T	T	T	A	T	A	T	A	T	T	T	A	T	T	T	T	T	T	T	A	A
Synril2948	TGCAGAGCCGCAATTGTCTTGGGATGGAGCTCCATAGCCATCAACGAGTGCATGGGAATAGCAC	A/G	1A	3.415	0.0108108	0.00540541	G	G	G	A	A	G	A	G	G	A	A	A	G	A	G	G	A	G	A	G	A	A	A	A	A	G	A	G	A	G	A	A	A	G	A	A	A	A	A	A	A	G	G
Synril4941	TGCAGATTATCAAGGGCTTATTTCCACCGCAGCTTATGTAGAAGCCATGGCTCAAAAGAACTGG	C/A	1A	3.415	0.0108108	0.00540541	A	A	A	C	C	A	C	A	A	C	C	C	A	C	A	A	C	A	C	A	C	C	C	C	C	A	C	A	C	A	C	C	C	A	C	C	C	C	C	C	C	A	A
Synril5553	TGCAGCAAATCAGCGGCCGCGCACGAGCAACTAGCTCACCTCCCCTCGCGCCGCCTCCCCCTGG	C/T	1A	3.415	0.0108108	0.00540541	T	T	T	C	C	T	C	T	T	C	C	C	T	C	T	T	C	T	C	T	C	C	C	C	C	T	C	T	C	T	C	C	C	T	C	C	C	C	C	C	C	T	T
Synril5804	TGCAGCAACCGCAAAAGAAGACGATGTTATATCCAGGAAGCGCCGACAAACTGTTCCCAAGAAA	A/G	1A	3.415	0.0108108	0.00540541	G	G	G	A	A	G	A	G	G	A	A	A	G	A	G	G	A	G	A	G	A	A	A	A	A	G	A	G	A	G	A	A	A	G	A	A	A	A	A	A	A	G	G
Synril31457	TGCAGTGGCCAGTGACGCCGCAGATGAAGTAGTGCTTCCCCGCGGTCTTGAGCACGATGGTGGT	G/A	1A	12.608	0.0162162	0.0108108	A	A	A	G	G	A	G	A	A	A	G	G	A	G	A	A	G	A	G	A	G	G	G	G	A	A	G	G	G	A	G	A	A	A	G	G	G	G	G	G	G	A	A
Synril22451	TGCAGGACACTAATTAGATGTATGTGTAAGTGTTTTGTTTCATGAAGCAATAAACTTCCTATGA	C/G	1A	14.7975	0.0162162	0.00540541	G	G	G	C	C	G	C	G	C	G	C	C	G	C	G	G	C	G	C	G	C	C	C	C	G	G	C	G	C	G	C	G	G	G	C	C	C	C	C	C	C	G	G
Synril26475	TGCAGGGTGGTGTTGGCGCCGTTGACGAGGCAGCGCTCCTACGGCAACGTGCCACAGCCGCACG	T/C	1A	14.7975	0.0162162	0.00540541	C	C	C	T	T	C	T	C	T	C	T	T	C	T	C	C	T	C	T	C	T	T	T	T	C	C	T	C	T	C	T	C	C	C	T	T	T	T	T	T	T	C	C
Synril32165	TGCAGTTATTCAAAGTTGAATGCAGTATGCTTCTAGTATGCACTAATAGTTGGAAACAAAAAAT	A/C	1A	16.987	0.027027	0.318919	N	A	A	N	N	A	N	N	A	A	A	C	A	C	A	N	N	A	N	A	A	N	A	C	N	N	A	C	C	A	N	A	A	A	N	A	C	N	A	N	C	A	A
Synril13992	TGCAGCCTCGCCTACAGTGTGTAGTCAACATCAGGTTTGGCTGCTTGTGCTCCTGTGCCACCCG	T/C	1A	18.213	0.0216216	0.00540541	C	C	C	T	T	C	T	C	T	C	T	T	C	T	C	C	T	C	T	C	T	T	T	T	C	C	T	C	T	C	T	C	C	C	T	T	T	T	T	T	T	C	C
Synril17199	TGCAGCGTCAAAATCCAATTTCACCATGTTGTACACATGAGCAACCAGAGTTGTATTACCTACA	A/G	1A	18.213	0.0216216	0.00540541	G	G	G	A	A	G	A	G	A	G	A	A	G	A	G	G	A	G	A	G	A	A	A	A	G	G	A	G	A	G	A	G	G	G	A	A	A	A	A	A	A	G	G
Synril20698	TGCAGCTGGGCTTCGATTTCTTGGAGTGTGTTTGCCAAGCGGCGCCAGGTCTTGATATGCTCGA	A/G	1A	18.213	0.0216216	0.00540541	G	G	G	A	A	G	A	G	A	G	A	A	G	A	G	G	A	G	A	G	A	A	A	A	G	G	A	G	A	G	A	G	G	G	A	A	A	A	A	A	A	G	G
Synril22814	TGCAGGAGAGTAGGCAACCAATGCAAGCAATTGCAACAGGCAAGCCTTGACACTTTGCTATGAA	C/T	1A	18.213	0.0216216	0.00540541	T	T	T	C	C	T	C	T	C	T	C	C	T	C	T	T	C	T	C	T	C	C	C	C	T	T	C	T	C	T	C	T	T	T	C	C	C	C	C	C	C	T	T
Synril2283	TGCAGACGTATTTTGAAAGGGATGGATGCACTGTTTGGAGAATGACTATTTGGGCATCTGACAT	C/G	1A	18.213	0.0216216	0.00540541	G	G	G	C	C	G	C	G	C	G	C	C	G	C	G	G	C	G	C	G	C	C	C	C	G	G	C	G	C	G	C	G	G	G	C	C	C	C	C	C	C	G	G
Synril24104	TGCAGGCCATCAACCCCAGCCTCCAGGGTCTCAATGACCTCGCTCATCGTTGGCCGATCACGAG	G/A	1A	18.213	0.0540541	0.205405	G	G	H	G	G	G	G	N	G	G	G	N	G	G	H	G	G	G	G	G	G	G	G	N	G	G	H	A	G	G	N	G	G	G	N	G	G	A	G	N	N	G	G
Synril24105	TGCAGGCCATCAACCCCAGCCTCCAGGGTCTCAATGACCTCGCTCATCGTTGGCCGATCACGAG	A/G	1A	18.213	0.0540541	0.205405	A	A	H	A	A	A	A	N	A	A	A	N	A	A	H	A	A	A	A	A	A	A	A	N	A	A	H	G	A	A	N	A	A	A	N	A	A	G	A	N	N	A	A
Synril24106	TGCAGGCCATCAACCCCAGCCTCCAGGGTCTCAATGACCTCGCTCATCGTTGGCCGATCACGAG	C/T	1A	18.213	0.0540541	0.205405	C	C	H	C	C	C	C	N	C	C	C	N	C	C	H	C	C	C	C	C	C	C	C	N	C	C	H	T	C	C	N	C	C	C	N	C	C	T	C	N	N	C	C
Synril32284	TGCAGTTCAGTCAGTTCTCACTGAATGTGATCCATGAGGCCATCAATGCATCTAAATCGGAGCT	C/T	1A	18.213	0.0216216	0.00540541	T	T	T	C	C	T	C	T	C	T	C	C	T	C	T	T	C	T	C	T	C	C	C	C	T	T	C	T	C	T	C	T	T	T	C	C	C	C	C	C	C	T	T
Synril532	TGCAGAAATTGGCTCGGAAGCTCATAGCAAAGTGTCAAGGCTTGCCTATTGCTATAAAATGCAT	T/G	1A	18.213	0.0216216	0.00540541	G	G	G	T	T	G	T	G	T	G	T	T	G	T	G	G	T	G	T	G	T	T	T	T	G	G	T	G	T	G	T	G	G	G	T	T	T	T	T	T	T	G	G
Synril11056	TGCAGCCACTAGTAGAAAAAGACTCATTTGTCCCG	C/T	1A	19.439	0.0108108	0.00540541	C	T	T	C	C	T	C	C	C	T	C	C	T	C	T	T	C	T	C	T	C	C	C	C	T	T	C	T	C	T	C	T	T	T	C	C	C	C	C	C	C	T	T
Synril123	TGCAGAAAAGCATGTAGCAGCAGCAGCAGCACTCCAAATACTACTACTACAAAGAGAGCAAACT	T/C	1A	19.439	0.0108108	0.00540541	T	C	C	T	T	C	T	T	T	C	T	T	C	T	C	C	T	C	T	C	T	T	T	T	C	C	T	C	T	C	T	C	C	C	T	T	T	T	T	T	T	C	C
Synril1433	TGCAGAATGTGAGCAGAAGATGTAGATCCGATCAGCTGCTTGATCACCCTGCGCTGTTGCACAA	A/C	1A	19.439	0.0108108	0.00540541	A	C	C	A	A	C	A	A	A	C	A	A	C	A	C	C	A	C	A	C	A	A	A	A	C	C	A	C	A	C	A	C	C	C	A	A	A	A	A	A	A	C	C
Synril16783	TGCAGCGGCTTCTCCATTGAAAAAAGAAGAGGAAACGGCGAGGCCAATTTTGCACAACAATGAT	C/T	1A	19.439	0.0108108	0.00540541	C	T	T	C	C	T	C	C	C	T	C	C	T	C	T	T	C	T	C	T	C	C	C	C	T	T	C	T	C	T	C	T	T	T	C	C	C	C	C	C	C	T	T
Synril21824	TGCAGGAAAATACTCAATTGCACTGCGGCAGAGGGCCAGGCCCATTGCCTATGTGCGAGACGTG	G/C	1A	19.439	0.0108108	0.00540541	G	C	C	G	G	C	G	G	G	C	G	G	C	G	C	C	G	C	G	C	G	G	G	G	C	C	G	C	G	C	G	C	C	C	G	G	G	G	G	G	G	C	C
Synril23709	TGCAGGCACCAAACAAGCGTCAGTAAGCTGCTATACAGACTTACTCGAGGAGGAGCAAAACAAA	A/T	1A	19.439	0.0108108	0.00540541	A	T	T	A	A	T	A	A	A	T	A	A	T	A	T	T	A	T	A	T	A	A	A	A	T	T	A	T	A	T	A	T	T	T	A	A	A	A	A	A	A	T	T
Synril24066	TGCAGGCCACGGCTGTGACAACGAGAGGAAGCTAGGTAGTAGAACCGAATAATGTACACAAGAG	C/T	1A	19.439	0.0108108	0.00540541	C	T	T	C	C	T	C	C	C	T	C	C	T	C	T	T	C	T	C	T	C	C	C	C	T	T	C	T	C	T	C	T	T	T	C	C	C	C	C	C	C	T	T
Synril25171	TGCAGGCTTAGCTTAGCGGCGTGGGTAGCTGCCAATCCGCCATGCGAGGTTGTGTGGGCTTTGG	G/A	1A	19.439	0.0108108	0.00540541	G	A	A	G	G	A	G	G	G	A	G	G	A	G	A	A	G	A	G	A	G	G	G	G	A	A	G	A	G	A	G	A	A	A	G	G	G	G	G	G	G	A	A
Synril25247	TGCAGGCTTTGGCGCGCACAAGAACACGGCCCTGAGTGCGCGTCACCCGCAACAGCCGAGAACC	A/G	1A	19.439	0.0108108	0.00540541	A	G	G	A	A	G	A	A	A	G	A	A	G	A	G	G	A	G	A	G	A	A	A	A	G	G	A	G	A	G	A	G	G	G	A	A	A	A	A	A	A	G	G
Synril26030	TGCAGGGGCAAGCCCGTGGCCGTGCTGCGACAAGTGCGGCGTGTGCACCAAGTCCATCCCACCG	G/A	1A	19.439	0.0108108	0.00540541	G	A	A	G	G	A	G	G	G	A	G	G	A	G	A	A	G	A	G	A	G	G	G	G	A	A	G	A	G	A	G	A	A	A	G	G	G	G	G	G	G	A	A
Synril26965	TGCAGGTCAGCTCGTTTGGCGATGGTGCTGCGACCATCCACCATGTGTTTCTTCACGGTTGCTA	T/C	1A	19.439	0.0108108	0.00540541	T	C	C	T	T	C	T	T	T	C	T	T	C	T	C	C	T	C	T	C	T	T	T	T	C	C	T	C	T	C	T	C	C	C	T	T	T	T	T	T	T	C	C
Synril27510	TGCAGGTGATTTTCTGTGACAATTTTGGTCATTTGTTTTGATCAAAGGAAGCAAGCGTCACAAG	C/T	1A	19.439	0.0108108	0.00540541	C	T	T	C	C	T	C	C	C	T	C	C	T	C	T	T	C	T	C	T	C	C	C	C	T	T	C	T	C	T	C	T	T	T	C	C	C	C	C	C	C	T	T
Synril28314	TGCAGGTTTCGTTCCGCAATCAAGTTTCTCTACCATCCCAGGTCGTTCTCTCAGCATACGGCGT	A/G	1A	19.439	0.0108108	0.00540541	A	G	G	A	A	G	A	A	A	G	A	A	G	A	G	G	A	G	A	G	A	A	A	A	G	G	A	G	A	G	A	G	G	G	A	A	A	A	A	A	A	G	G
Synril30241	TGCAGTCGCCGCGGCCACCTTCTCGGTTCAACTGTAGCCGCCGCCGCCGCCGCCAGACCGTCGC	T/G	1A	19.439	0.0108108	0.00540541	T	G	G	T	T	G	T	T	T	G	T	T	G	T	G	G	T	G	T	G	T	T	T	T	G	G	T	G	T	G	T	G	G	G	T	T	T	T	T	T	T	G	G
Synril3125	TGCAGAGGAAGCACACCTTGTGGGCATTGACGGTCCAAGAGGCGATCTTGCCAATGGATGATGG	G/A	1A	19.439	0.0108108	0.00540541	G	A	A	G	G	A	G	G	G	A	G	G	A	G	A	A	G	A	G	A	G	G	G	G	A	A	G	A	G	A	G	A	A	A	G	G	G	G	G	G	G	A	A
Synril32120	TGCAGTTATACATAGATAGTATTTCTTGTTTCCTTCTTCTCAATTTTACCAAGATCTTTTATTT	G/A	1A	19.439	0.0108108	0.00540541	G	A	A	G	G	A	G	G	G	A	G	G	A	G	A	A	G	A	G	A	G	G	G	G	A	A	G	A	G	A	G	A	A	A	G	G	G	G	G	G	G	A	A
Synril32653	TGCAGTTCTTAGCCACGCCACCATCAACGTTCATTTTAACCAATCCTCCTGTAGGTGGAATCCA	C/T	1A	19.439	0.0108108	0.00540541	C	T	T	C	C	T	C	C	C	T	C	C	T	C	T	T	C	T	C	T	C	C	C	C	T	T	C	T	C	T	C	T	T	T	C	C	C	C	C	C	C	T	T
Synril3704	TGCAGATACAGAAAGAATTCCAAGGAAGAGCTGAAACTTCTCCTCTTTAGAACCAAGAGAAAGA	T/C	1A	19.439	0.0108108	0.00540541	T	C	C	T	T	C	T	T	T	C	T	T	C	T	C	C	T	C	T	C	T	T	T	T	C	C	T	C	T	C	T	C	C	C	T	T	T	T	T	T	T	C	C
Synril5969	TGCAGCAACGGGCGGGGGACCCCTGATGCCTCCCTTCGTGAGCTGCGGCAGGAACTCGGGATTA	T/C	1A	19.439	0.0108108	0.00540541	T	C	C	T	T	C	T	T	T	C	T	T	C	T	C	C	T	C	T	C	T	T	T	T	C	C	T	C	T	C	T	C	C	C	T	T	T	T	T	T	T	C	C
Synril8126	TGCAGCAGAGGTCAAGTCGGCACTCTTTAAGATGTACCCGACAAAGGCACCG	A/C	1A	19.439	0.0108108	0.00540541	A	C	C	A	A	C	A	A	A	C	A	A	C	A	C	C	A	C	A	C	A	A	A	A	C	C	A	C	A	C	A	C	C	C	A	A	A	A	A	A	A	C	C
Synril2370	TGCAGACTCCACTGCTCACGAGCAATCCGCTCGGCCACGCGCACGACGCGCTAATCGTGGCCAC	G/A	1A	20.586	0.00540541	0.0216216	G	A	A	G	G	A	G	G	G	A	G	G	A	G	A	A	G	G	G	A	G	G	G	G	A	A	G	A	G	A	G	A	A	A	G	G	G	G	G	G	G	A	A
Synril2371	TGCAGACTCCACTGCTCACGAGCAATCCGCTCGGCCACGCGCACGACGCGCTAATCGTGGCCAC	A/G	1A	20.586	0.00540541	0.0216216	A	G	G	A	A	G	A	A	A	G	A	A	G	A	G	G	A	A	A	G	A	A	A	A	G	G	A	G	A	G	A	G	G	G	A	A	A	A	A	A	A	G	G
Synril11875	TGCAGCCCAGGGACGTCTAAAGGCCGTGCAGTGCAGCCCACGAACAGAATTCCCGATAGACGAC	C/G	1A	24.007	0.0324324	0.00540541	C	G	G	C	C	C	C	C	C	G	C	C	G	C	G	G	C	C	C	G	C	C	C	C	G	G	C	G	C	G	C	G	G	H	C	C	C	C	C	C	C	G	G
Synril1362	TGCAGAATCGATCAAAGCAAGAAACTTGAGCAGGGCAGAACAAATACAGCAAAACTTGAGCGGC	C/G	1A	24.007	0.0324324	0.00540541	C	G	G	C	C	C	C	C	C	G	C	C	G	C	G	G	C	C	C	G	C	C	C	C	G	G	C	G	C	G	C	G	G	H	C	C	C	C	C	C	C	G	G
Synril8313	TGCAGCAGCAGCAACACATGAAGATCAGCATTTTGCACAACCAAGTAACCAAATTGAGCTCATC	G/C	1A	24.007	0.0324324	0.00540541	G	C	C	G	G	G	G	G	G	C	G	G	C	G	C	C	G	G	G	C	G	G	G	G	C	C	G	C	G	C	G	C	C	H	G	G	G	G	G	G	G	C	C
Synril11644	TGCAGCCCAAAGAAGGGCTTGCCATGGTGAATGGCACGGCTGTTGGCTCGGGGCTCGCGTCCAT	G/A	1A	26.281	0.0108108	0.0216216	G	A	A	G	G	G	G	G	G	A	G	G	A	G	A	A	G	G	G	A	G	G	G	G	A	A	G	A	G	A	G	A	A	G	G	G	G	G	G	G	G	A	A
Synril11832	TGCAGCCCAGCATGGAAAACAGCACATTCTTTTAGGCAAGAAAAAGAACACATTTATTAATCAC	C/T	1A	26.281	0.0108108	0.0324324	N	T	T	C	C	C	C	C	C	T	C	C	T	C	T	N	C	C	C	T	C	C	C	C	T	T	C	T	C	T	C	T	T	C	C	C	C	C	C	C	C	T	T
Synril12425	TGCAGCCCGATGCAGTCTCTGAACACCCTCTCGTACACATTCACGGGTGTGGAAACAGACATGT	A/G	1A	26.281	0.0108108	0.0108108	A	G	G	A	A	A	A	A	A	G	A	A	G	A	G	G	A	A	A	G	A	A	A	A	G	G	A	G	A	G	A	G	G	A	A	A	A	A	A	A	A	G	G
Synril13777	TGCAGCCTATTTAAAACCCACAAATGTGTTCTTACACATAACATTTAGTCTCGTCCTGGCGGCG	G/A	1A	26.281	0.0108108	0.00540541	G	A	A	G	G	G	G	G	G	A	G	G	A	G	A	A	G	G	G	A	G	G	G	G	A	A	G	A	G	A	G	A	A	G	G	G	G	G	G	G	G	A	A
Synril13778	TGCAGCCTATTTAAAACCCACAAATGTGTTCTTACACATAACATTTAGTCTCGTCCTGGCGGCG	G/A	1A	26.281	0.0108108	0.00540541	G	A	A	G	G	G	G	G	G	A	G	G	A	G	A	A	G	G	G	A	G	G	G	G	A	A	G	A	G	A	G	A	A	G	G	G	G	G	G	G	G	A	A
Synril16235	TGCAGCGCTTGACCCCTCACTGGTGGAGTGAGTAACTACATTTTCCTTGCACCTAATTCTTAAG	T/C	1A	26.281	0.0108108	0.0108108	T	C	C	T	T	T	T	T	T	C	T	T	C	T	C	C	T	T	T	C	T	T	T	T	C	C	T	C	T	C	T	C	C	T	T	T	T	T	T	T	T	C	C
Synril17597	TGCAGCGTGGTTCTAGAGGAGGGGATGAAGCAGGATCCGTGCGGAGAAGGGGAAGAGGGCAGCG	T/C	1A	26.281	0.0108108	0.00540541	T	C	C	T	T	T	T	T	T	C	T	T	C	T	C	C	T	T	T	C	T	T	T	T	C	C	T	C	T	C	T	C	C	T	T	T	T	T	T	T	T	C	C
Synril20533	TGCAGCTGGAGTGGTATACAAAAGACTGATGTAGACTTGCTAGCTCATTTTTGTGTCCACCACA	G/C	1A	26.281	0.0108108	0.0216216	G	C	C	G	G	G	G	G	G	C	G	G	C	G	C	C	G	G	G	C	G	G	G	G	C	C	G	C	G	C	G	C	C	G	G	G	G	G	G	G	G	C	C
Synril20534	TGCAGCTGGAGTGGTATACAAAAGACTGATGTAGACTTGCTAGCTCATTTTTGTGTCCACCACA	T/A	1A	26.281	0.0108108	0.0216216	T	A	A	T	T	T	T	T	T	A	T	T	A	T	A	A	T	T	T	A	T	T	T	T	A	A	T	A	T	A	T	A	A	T	T	T	T	T	T	T	T	A	A
Synril20878	TGCAGCTGTCTAAACTAATGTACATGCCCTAAGAGCATCTCTAGCAGATCCCGCAATCGGACGG	G/A	1A	26.281	0.0108108	0.027027	G	A	A	G	G	G	G	G	G	A	G	G	A	G	A	A	G	G	G	A	G	G	G	G	A	A	G	A	G	A	G	A	A	G	G	G	G	G	G	G	G	A	A
Synril2217	TGCAGACGCTGCTCATCCTGCTCCTCAGCCGCGTCCTGGCCCTCCTCCTCCGCCCGCTCCGCCA	C/G	1A	26.281	0.0108108	0.00540541	C	G	G	C	C	C	C	C	C	G	C	C	G	C	G	G	C	C	C	G	C	C	C	C	G	G	C	G	C	G	C	G	G	C	C	C	C	C	C	C	C	G	G
Synril28718	TGCAGTACCAACGTCGCAAGGACAGAGAAGCCATAGGTCGGCAAGTACCTCAAAACAATGCTCG	T/C	1A	26.281	0.0108108	0.0108108	T	C	C	T	T	T	T	T	T	C	T	T	C	T	C	C	T	T	T	C	T	T	T	T	C	C	T	C	T	C	T	C	C	T	T	T	T	T	T	T	T	C	C
Synril33475	TGCAGTTTTATATCGTCGCAATACTTCATTACGTTGCATCAAGCAGAGCTTAAGAAAGTGTTAG	T/A	1A	26.281	0.0108108	0.0702703	N	A	A	T	T	T	T	T	T	A	T	T	A	T	A	N	T	T	T	A	T	T	T	T	A	A	T	A	T	A	T	A	A	T	T	T	T	T	T	T	T	A	A
Synril33476	TGCAGTTTTATATCGTCGCAATACTTCATTACGTTGCATCAAGCAGAGCTTAAGAAAGTGTTAG	A/G	1A	26.281	0.0108108	0.0702703	N	G	G	A	A	A	A	A	A	G	A	A	G	A	G	N	A	A	A	G	A	A	A	A	G	G	A	G	A	G	A	G	G	A	A	A	A	A	A	A	A	G	G
Synril33477	TGCAGTTTTATATCGTCGCAATACTTCATTACGTTGCATCAAGCAGAGCTTAAGAAAGTGTTAG	A/G	1A	26.281	0.0108108	0.0702703	N	G	G	A	A	A	A	A	A	G	A	A	G	A	G	N	A	A	A	G	A	A	A	A	G	G	A	G	A	G	A	G	G	A	A	A	A	A	A	A	A	G	G
Synril31815	TGCAGTGTCTTTTCTCTATTCCGCATCGTCCTGCAACGTTTGTACGATCAGGGCGATATCAAGA	G/A	1A	27.435	0.0162162	0.0648649	N	A	A	G	G	G	G	G	G	A	G	G	A	G	A	N	G	G	G	A	G	G	G	G	A	A	G	A	G	A	G	A	A	G	G	G	G	G	G	G	G	A	A
Synril5469	TGCAGCAAAGAAAAAAGCGGAGGAGGAAAAAAGAAAGGGAAAAAGGCCAGCGCCCCGCTCGTCC	G/A	1A	27.435	0.0162162	0.0594595	A	A	A	G	G	G	G	G	G	A	G	G	A	G	A	N	G	G	G	A	G	G	G	G	A	A	G	A	G	A	G	A	A	G	G	G	G	G	G	G	G	A	A
Synril21447	TGCAGCTTGCCAGAACAACGAGCCACTCATCACTGAGGCACTGGAAAAAAACAGTCCAACTAAC	G/A	1A	30.867	0	0.0810811	A	A	A	G	G	G	G	G	G	A	G	G	A	G	A	N	G	G	G	A	G	G	G	G	A	A	G	A	G	A	G	A	A	G	G	G	G	G	G	G	A	A	A
Synril27876	TGCAGGTGTATCGCGATAGAGACGTAGGAGTACAGTATCAAGGTTGCTTATATAGTTATTTAAG	G/T	1A	30.867	0	0.0162162	T	T	T	G	G	G	G	G	G	T	G	G	T	G	T	G	G	G	G	T	G	G	G	G	T	T	G	T	G	T	G	T	T	G	G	G	G	G	G	G	T	T	T
Synril2069	TGCAGACCTGCTCCAAACCGCTCTAAATGAGGCACTCCAAAACCAGACCATCCAACACCCAATC	C/T	1A	31.435	0.00540541	0.0108108	T	T	T	C	C	C	C	C	C	T	C	C	T	C	T	C	C	C	C	T	C	C	C	C	T	T	C	T	C	T	C	T	T	C	C	C	C	C	C	C	T	T	T
Synril402	TGCAGAAATAGGGTCTCCAAAACATGGCAGGCAGAGAGCAGCACATGCAAGGCTTCCTCCGACA	G/A	1A	31.435	0.00540541	0.00540541	A	A	A	G	G	G	G	G	G	A	G	G	A	G	A	G	G	G	G	A	G	G	G	G	A	A	G	A	G	A	G	A	A	G	G	G	G	G	G	G	A	A	A
Synril8300	TGCAGCAGCAGAAAAACATAGGAAAGACCCTGCTGCAACGGCAGAGCCAGTGACCCCCGCCGCA	C/G	1A	32.003	0.00540541	0.00540541	G	G	G	C	C	C	C	C	C	G	C	C	G	C	G	C	C	C	C	G	C	C	C	C	G	G	C	G	C	G	C	G	G	C	C	C	C	C	C	C	G	G	G
Synril15546	TGCAGCGCCAAATAGGATTTGCTCTTTCACTCGCCAAATCCTATTCCATGCTAGTTAAGGCGTT	T/G	1A	33.1405	0.00540541	0.00540541	G	G	G	T	T	T	T	T	T	G	T	T	G	T	G	T	T	T	T	G	T	T	T	T	G	G	T	G	T	G	T	G	G	T	T	T	T	T	T	T	G	G	G
Synril19679	TGCAGCTCTACCACAAAATGATGCATCTACGGAGTGTCAGGGTTCTCCTTCATTGTAGCACAAG	C/G	1A	33.1405	0.00540541	0.00540541	G	G	G	C	C	C	C	C	C	G	C	C	G	C	G	C	C	C	C	G	C	C	C	C	G	G	C	G	C	G	C	G	G	C	C	C	C	C	C	C	G	G	G
Synril26789	TGCAGGTAGGAGGAGCCGATGTTGTCGACGCTCTGGTACAGGCGGCCGATGCTCCCCTGCATGG	G/C	1A	33.1405	0.00540541	0.00540541	C	C	C	G	G	G	G	G	G	C	G	G	C	G	C	G	G	G	G	C	G	G	G	G	C	C	G	C	G	C	G	C	C	G	G	G	G	G	G	G	C	C	C
Synril32417	TGCAGTTCCGAAGTGGTCTACCTCCAGCTGCCCCTCTTCCACACACTCTCGTATGAAGTGATAC	C/A	1A	33.1405	0.00540541	0.00540541	A	A	A	C	C	C	C	C	C	A	C	C	A	C	A	C	C	C	C	A	C	C	C	C	A	A	C	A	C	A	C	A	A	C	C	C	C	C	C	C	A	A	A
Synril32418	TGCAGTTCCGAAGTGGTCTACCTCCAGCTGCCCCTCTTCCACACACTCTCGTATGAAGTGATAC	G/C	1A	33.1405	0.00540541	0.00540541	C	C	C	G	G	G	G	G	G	C	G	G	C	G	C	G	G	G	G	C	G	G	G	G	C	C	G	C	G	C	G	C	C	G	G	G	G	G	G	G	C	C	C
Synril32419	TGCAGTTCCGAAGTGGTCTACCTCCAGCTGCCCCTCTTCCACACACTCTCGTATGAAGTGATAC	T/C	1A	33.1405	0.00540541	0.00540541	C	C	C	T	T	T	T	T	T	C	T	T	C	T	C	T	T	T	T	C	T	T	T	T	C	C	T	C	T	C	T	C	C	T	T	T	T	T	T	T	C	C	C
Synril3910	TGCAGATCAACTTGCTGATATGCTGACTAAGGCACTGGGTCGCGTGCGCCATGTCGAGATGCGG	G/A	1A	33.1405	0.00540541	0.00540541	A	A	A	G	G	G	G	G	G	A	G	G	A	G	A	G	G	G	G	A	G	G	G	G	A	A	G	A	G	A	G	A	A	G	G	G	G	G	G	G	A	A	A
Synril9509	TGCAGCAGTGCCCCCTGTTCATGTTCATCCGATCATCGATTCTCGATCCGACGAACAGAAATGG	G/A	1A	33.1405	0.00540541	0.00540541	A	A	A	G	G	G	G	G	G	A	G	G	A	G	A	G	G	G	G	A	G	G	G	G	A	A	G	A	G	A	G	A	A	G	G	G	G	G	G	G	A	A	A
Synril14816	TGCAGCGACGCAGCTGGCAGCTCTACCAGTTGAAAGTGAATCGCTGGCGGCAATGGAAATACGA	C/T	1A	34.278	0.0324324	0.00540541	T	T	T	C	C	C	C	C	C	T	C	C	T	C	T	C	C	C	C	T	C	C	C	C	T	T	C	T	C	T	C	T	T	C	C	C	C	C	C	C	T	T	T
Synril19631	TGCAGCTCGTCGCGCAGCAGTTCGAGGACACGCTGGTCCGCATCCTCCTCGCCGCCGCCGCCGT	C/G	1A	34.278	0.0324324	0.00540541	G	G	G	C	C	C	C	C	C	G	C	C	G	C	G	C	C	C	C	G	C	C	C	C	G	G	C	G	C	G	C	G	G	C	C	C	C	C	C	C	G	G	G
Synril1968	TGCAGACCCGTGCGGAATCGTCCCAGCGCACGCACGCGCCTCTTGCCTGTCGGTCGATTCGGTT	T/A	1A	34.278	0.0324324	0.00540541	A	A	A	T	T	T	T	T	T	A	T	T	A	T	A	T	T	T	T	A	T	T	T	T	A	A	T	A	T	A	T	A	A	T	T	T	T	T	T	T	A	A	A
Synril2062	TGCAGACCTGATATTTTACGTATAAACAATGCAGTAATTTTGATCTGAGGAAAAAGTCACTGAA	A/G	1A	34.278	0.0324324	0.00540541	G	G	G	A	A	A	A	A	A	G	A	A	G	A	G	A	A	A	A	G	A	A	A	A	G	G	A	G	A	G	A	G	G	A	A	A	A	A	A	A	G	G	G
Synril23786	TGCAGGCACTTTTCGCTTTCTCCTGGTTCCTAGAAACTGAGGCATCCACATTAATCTTGGCAAA	T/A	1A	34.278	0.0324324	0.00540541	A	A	A	T	T	T	T	T	T	A	T	T	A	T	A	T	T	T	T	A	T	T	T	T	A	A	T	A	T	A	T	A	A	T	T	T	T	T	T	T	A	A	A
Synril27377	TGCAGGTCTGTGGTAAGGGAAATCGATTAGTTGGAAAATTGATTAAGCTGATGGTGATTATCCT	G/A	1A	34.278	0.0324324	0.00540541	A	A	A	G	G	G	G	G	G	A	G	G	A	G	A	G	G	G	G	A	G	G	G	G	A	A	G	A	G	A	G	A	A	G	G	G	G	G	G	G	A	A	A
Synril28295	TGCAGGTTGTTGGGCTCAAGCCGCGCTGATTGATGGTGGCGGAGTTCAGCAGGACTATGAGAAT	G/T	1A	34.278	0.0324324	0.00540541	T	T	T	G	G	G	G	G	G	T	G	G	T	G	T	G	G	G	G	T	G	G	G	G	T	T	G	T	G	T	G	T	T	G	G	G	G	G	G	G	T	T	T
Synril31980	TGCAGTTAACATTTGATCGCCATCACTCCTGTTCAATGAGTTAATCCATGTGCCAGTGCATTCT	A/G	1A	34.278	0.0324324	0.00540541	G	G	G	A	A	A	A	A	A	G	A	A	G	A	G	A	A	A	A	G	A	A	A	A	G	G	A	G	A	G	A	G	G	A	A	A	A	A	A	A	G	G	G
Synril32534	TGCAGTTCGCTCTTTGCTGACAAATAAATAAATAATAATGCTTCAAGATAAGATAATCAAATGG	A/G	1A	34.278	0.0324324	0.00540541	G	G	G	A	A	A	A	A	A	G	A	A	G	A	G	A	A	A	A	G	A	A	A	A	G	G	A	G	A	G	A	G	G	A	A	A	A	A	A	A	G	G	G
Synril33391	TGCAGTTTGCTCGGGGTGGTGTGGTTCTTCTCGTCTTCGATGCGGCGGCCTGCGCACAGTGGAA	T/C	1A	34.278	0.0324324	0.00540541	C	C	C	T	T	T	T	T	T	C	T	T	C	T	C	T	T	T	T	C	T	T	T	T	C	C	T	C	T	C	T	C	C	T	T	T	T	T	T	T	C	C	C
Synril33392	TGCAGTTTGCTCGGGGTGGTGTGGTTCTTCTCGTCTTCGATGCGGCGGCCTGCGCACAGTGGAA	G/A	1A	34.278	0.0324324	0.00540541	A	A	A	G	G	G	G	G	G	A	G	G	A	G	A	G	G	G	G	A	G	G	G	G	A	A	G	A	G	A	G	A	A	G	G	G	G	G	G	G	A	A	A
Synril33444	TGCAGTTTGTTACTGCATGCAGCAGGGGCCGTTGGAGGCAGCCGCGTCGTGCGTATAGCAGTGC	C/G	1A	34.278	0.0324324	0.00540541	G	G	G	C	C	C	C	C	C	G	C	C	G	C	G	C	C	C	C	G	C	C	C	C	G	G	C	G	C	G	C	G	G	C	C	C	C	C	C	C	G	G	G
Synril3501	TGCAGAGTGATCTTATCTTCCCAGGTAGCCATATCCAGCGGAGACGAACTCCACTTGATTAAGA	G/A	1A	34.278	0.0324324	0.00540541	A	A	A	G	G	G	G	G	G	A	G	G	A	G	A	G	G	G	G	A	G	G	G	G	A	A	G	A	G	A	G	A	A	G	G	G	G	G	G	G	A	A	A
Synril3581	TGCAGAGTTCGCATGGGGTAGACTGCACCAGGTGGAGGCTTCTCGTCCGTGTAATGCGCAGATT	T/C	1A	34.278	0.0324324	0.00540541	C	C	C	T	T	T	T	T	T	C	T	T	C	T	C	T	T	T	T	C	T	T	T	T	C	C	T	C	T	C	T	C	C	T	T	T	T	T	T	T	C	C	C
Synril3762	TGCAGATAGCATGACTAGCTAGGTTCAGAATAGTTGCCCATGTCTTCCAAATCCCCTGTAGATG	A/G	1A	34.278	0.0324324	0.00540541	G	G	G	A	A	A	A	A	A	G	A	A	G	A	G	A	A	A	A	G	A	A	A	A	G	G	A	G	A	G	A	G	G	A	A	A	A	A	A	A	G	G	G
Synril5079	TGCAGATTCTTGTATTCCGCGGAGCTGATGAAGTATCGAACAGGGCCCTAGTCCGTGTGTTTAG	C/T	1A	34.278	0.0324324	0.00540541	T	T	T	C	C	C	C	C	C	T	C	C	T	C	T	C	C	C	C	T	C	C	C	C	T	T	C	T	C	T	C	T	T	C	C	C	C	C	C	C	T	T	T
Synril5186	TGCAGATTGTGCAGATTCTTAACTAACTCAGTGTTGCTGCCAAACGAAGGTTTCTGTGAAGTTT	G/A	1A	34.278	0.0324324	0.00540541	A	A	A	G	G	G	G	G	G	A	G	G	A	G	A	G	G	G	G	A	G	G	G	G	A	A	G	A	G	A	G	A	A	G	G	G	G	G	G	G	A	A	A
Synril7451	TGCAGCACGAGCAGGAGGTGAGTTTCCAGGGCGCCGCCGACTTCAGGTTCGTCCCGTTCAGCGC	G/C	1A	34.278	0.0324324	0.00540541	C	C	C	G	G	G	G	G	G	C	G	G	C	G	C	G	G	G	G	C	G	G	G	G	C	C	G	C	G	C	G	C	C	G	G	G	G	G	G	G	C	C	C
Synril8212	TGCAGCAGCAAATACATATATGAAACACTGGATACCTCAACAAAAGATGATGTTTCATGGAAGC	G/A	1A	34.278	0.0324324	0.00540541	A	A	A	G	G	G	G	G	G	A	G	G	A	G	A	G	G	G	G	A	G	G	G	G	A	A	G	A	G	A	G	A	A	G	G	G	G	G	G	G	A	A	A
Synril677	TGCAGAACCAATTGGTGAAGACTCTGAAGCAGCAAGCAGACTTCGGAGCTGCGCAATTTCGCGC	A/G	1A	34.846	0.00540541	0.0378378	G	G	G	A	A	A	A	A	A	G	A	A	G	A	G	A	A	A	A	G	A	A	A	A	G	G	A	G	A	G	A	G	G	A	A	A	A	A	A	A	G	N	G
Synril8767	TGCAGCAGCGGAGTAGATGGAGATGAGCAAGCGGTAGCGTGGGCGCATCAGGATCGAAGCTACG	G/A	1A	34.846	0.00540541	0.0216216	A	A	A	G	G	G	G	G	G	A	G	G	A	G	A	G	G	G	G	A	G	G	G	G	A	A	G	A	G	A	G	A	A	G	G	G	G	G	G	G	A	A	A
Synril14321	TGCAGCCTTACCGCGTCTTGTCTCCTTAATGGAGCGTCTCCTTCGAGGGGGGAAGCGAGCTGGC	T/C	1A	35.414	0.0162162	0.00540541	C	C	C	T	T	T	T	T	T	T	T	T	C	T	C	T	T	T	T	C	T	T	T	T	C	C	T	C	T	C	T	C	C	T	T	T	T	T	T	T	C	T	C
Synril1663	TGCAGACACCCTTACAGCACAAGACGTCTCCTTCCTCGACCGATCCATACACGGCAGCTCACCT	G/T	1A	35.414	0.0162162	0.00540541	T	T	T	G	G	G	G	G	G	G	G	G	T	G	T	G	G	G	G	T	G	G	G	G	T	T	G	T	G	T	G	T	T	G	G	G	G	G	G	G	T	G	T
Synril18706	TGCAGCTCAGGCAGTGGCAAATCTAGGAGGAGAACTAAGGGCAAGCTCAACTTCTCTACAAGGG	A/G	1A	35.414	0.0162162	0.00540541	G	G	G	A	A	A	A	A	A	A	A	A	G	A	G	A	A	A	A	G	A	A	A	A	G	G	A	G	A	G	A	G	G	A	A	A	A	A	A	A	G	A	G
Synril1878	TGCAGACCAGACTATTTGTTTTGCTGATCTTGTTTTAATAAAGTGATCACATGCATCTCTCCGA	A/G	1A	35.414	0.0162162	0.00540541	G	G	G	A	A	A	A	A	A	A	A	A	G	A	G	A	A	A	A	G	A	A	A	A	G	G	A	G	A	G	A	G	G	A	A	A	A	A	A	A	G	A	G
Synril21361	TGCAGCTTCTTTACTTCTTACATGCTTGCAAATGGAGGCCAGGAACGAGTTGCAAGTAACAATA	G/A	1A	35.414	0.0162162	0.00540541	A	A	A	G	G	G	G	G	G	G	G	G	A	G	A	G	G	G	G	A	G	G	G	G	A	A	G	A	G	A	G	A	A	G	G	G	G	G	G	G	A	G	A
Synril21362	TGCAGCTTCTTTACTTCTTACATGCTTGCAAATGGAGGCCAGGAACGAGTTGCAAGTAACAATA	G/C	1A	35.414	0.0162162	0.00540541	C	C	C	G	G	G	G	G	G	G	G	G	C	G	C	G	G	G	G	C	G	G	G	G	C	C	G	C	G	C	G	C	C	G	G	G	G	G	G	G	C	G	C
Synril21363	TGCAGCTTCTTTACTTCTTACATGCTTGCAAATGGAGGCCAGGAACGAGTTGCAAGTAACAATA	C/A	1A	35.414	0.0162162	0.00540541	A	A	A	C	C	C	C	C	C	C	C	C	A	C	A	C	C	C	C	A	C	C	C	C	A	A	C	A	C	A	C	A	A	C	C	C	C	C	C	C	A	C	A
Synril2441	TGCAGACTGGCTTAGATTATATAAGAGGGCTACAAGAAGAAATCGAAAAGATCCTGGCAAAGAT	G/A	1A	35.414	0.0162162	0.00540541	A	A	A	G	G	G	G	G	G	G	G	G	A	G	A	G	G	G	G	A	G	G	G	G	A	A	G	A	G	A	G	A	A	G	G	G	G	G	G	G	A	G	A
Synril24485	TGCAGGCCTTCCCCGACGCCGATCGACACCAAGGGCAAACTTCCCCAAGCCGACGGGCCGCGCG	T/C	1A	35.414	0.0162162	0.00540541	C	C	C	T	T	T	T	T	T	T	T	T	C	T	C	T	T	T	T	C	T	T	T	T	C	C	T	C	T	C	T	C	C	T	T	T	T	T	T	T	C	T	C
Synril24486	TGCAGGCCTTCCCCGACGCCGATCGACACCAAGGGCAAACTTCCCCAAGCCGACGGGCCGCGCG	A/G	1A	35.414	0.0162162	0.00540541	G	G	G	A	A	A	A	A	A	A	A	A	G	A	G	A	A	A	A	G	A	A	A	A	G	G	A	G	A	G	A	G	G	A	A	A	A	A	A	A	G	A	G
Synril27303	TGCAGGTCGTGATGTCCGCCATGGACGGCGTCGGCAGGGACAGAGGGTACCTAGCTGCGGACGG	G/A	1A	35.414	0.0162162	0.00540541	A	A	A	G	G	G	G	G	G	G	G	G	A	G	A	G	G	G	G	A	G	G	G	G	A	A	G	A	G	A	G	A	A	G	G	G	G	G	G	G	A	G	A
Synril27336	TGCAGGTCTCCATGCCCGCGCGGTCGAGGATATCCTCGGTGTACTACTGTTGGTAGAGGAAGAA	A/G	1A	35.414	0.0162162	0.00540541	G	G	G	A	A	A	A	A	A	A	A	A	G	A	G	A	A	A	A	G	A	A	A	A	G	G	A	G	A	G	A	G	G	A	A	A	A	A	A	A	G	A	G
Synril27396	TGCAGGTCTTGCGGGGCCTGAAGGAGCTACCAATGTGGCATCGGTTTAGTTATGTTAGCACACC	T/C	1A	35.414	0.0162162	0.00540541	C	C	C	T	T	T	T	T	T	T	T	T	C	T	C	T	T	T	T	C	T	T	T	T	C	C	T	C	T	C	T	C	C	T	T	T	T	T	T	T	C	T	C
Synril28232	TGCAGGTTGGAGACAGTACACTTCCTCCGCGACTGTCCCATGGAGGAACGCATTTTTGACGTCC	T/C	1A	35.414	0.0162162	0.00540541	C	C	C	T	T	T	T	T	T	T	T	T	C	T	C	T	T	T	T	C	T	T	T	T	C	C	T	C	T	C	T	C	C	T	T	T	T	T	T	T	C	T	C
Synril28833	TGCAGTACTAAATATTGTTATTACACCAATTTGCTTTGTCAGAGGTATCATTTATGCTCTAATA	T/C	1A	35.414	0.0162162	0.00540541	C	C	C	T	T	T	T	T	T	T	T	T	C	T	C	T	T	T	T	C	T	T	T	T	C	C	T	C	T	C	T	C	C	T	T	T	T	T	T	T	C	T	C
Synril32133	TGCAGTTATCAGTTAACCATACGTGTATTTGTGTGCTAATTTACAGCAAGCTCCTGCTCCCGAT	A/C	1A	35.414	0.0162162	0.00540541	C	C	C	A	A	A	A	A	A	A	A	A	C	A	C	A	A	A	A	C	A	A	A	A	C	C	A	C	A	C	A	C	C	A	A	A	A	A	A	A	C	A	C
Synril14299	TGCAGCCTGTGAAATCTGTTTGTTCCACACTTAGCCAAAAAGCTGCATCTGTTGAATCTGTTTC	C/T	1A	36.551	0.0108108	0.0162162	T	T	T	C	C	T	C	C	C	C	C	C	T	C	T	C	C	C	C	T	C	C	C	T	T	T	C	T	C	T	C	T	T	C	C	C	C	C	C	C	T	C	T
Synril3705	TGCAGATACAGAGGAACGACATGTATCTACGATCGCTGTAGAGGGACATAGAGACGTGCATGCT	G/T	1A	36.551	0.0108108	0.00540541	T	T	T	G	G	T	G	G	G	G	G	G	T	G	T	G	G	G	G	T	G	G	G	T	T	T	G	T	G	T	G	T	T	G	G	G	G	G	G	G	T	G	T
Synril8550	TGCAGCAGCCGCGGGGGAGGAGGACAGCGGCAAGCACGGCCATGTGCGGACGGCGAGCGCAAGG	T/G	1A	36.551	0.0108108	0.0108108	G	G	G	T	T	G	T	T	T	T	T	T	G	T	G	T	T	T	T	G	T	T	T	G	G	G	T	G	T	G	T	G	G	T	T	T	T	T	T	T	G	T	G
Synril12026	TGCAGCCCCAAGAGGGACCATACCTGTATCGCGCATGGGCAAAGAATGGCGACGTGCGCAGTGT	T/A	1A	37.687	0.027027	0.00540541	A	A	A	T	T	A	T	T	T	T	T	T	A	T	A	T	T	T	T	A	T	T	T	A	A	A	T	A	T	A	T	A	A	T	T	T	T	T	T	T	H	T	A
Synril12965	TGCAGCCGAGCCCGACGATCCGATCGGCAAGAAGCTCGCCAAGATGAGCTGCCTCGAGTCAGTG	C/T	1A	37.687	0.027027	0.00540541	T	T	T	C	C	T	C	C	C	C	C	C	T	C	T	C	C	C	C	T	C	C	C	T	T	T	C	T	C	T	C	T	T	C	C	C	C	C	C	C	H	C	T
Synril13712	TGCAGCCTAGAATTGGGGTCGGTTCCGAAGGTCTCGGCGAGGAGCTGGTAGCTCTCAACGAGCT	A/C	1A	37.687	0.027027	0.00540541	C	C	C	A	A	C	A	A	A	A	A	A	C	A	C	A	A	A	A	C	A	A	A	C	C	C	A	C	A	C	A	C	C	A	A	A	A	A	A	A	H	A	C
Synril15132	TGCAGCGATCCGTACTAGTATGGTAGTACTGTGCAGGGTGCTGGAGTACACCGATCTTCATGTA	A/G	1A	37.687	0.027027	0.00540541	G	G	G	A	A	G	A	A	A	A	A	A	G	A	G	A	A	A	A	G	A	A	A	G	G	G	A	G	A	G	A	G	G	A	A	A	A	A	A	A	H	A	G
Synril16085	TGCAGCGCGTGGGGACCCTCAAGACCGAGCTCTCCACCAACCGAGGCCTTTCGTGGCCACCGCG	T/C	1A	37.687	0.027027	0.00540541	C	C	C	T	T	C	T	T	T	T	T	T	C	T	C	T	T	T	T	C	T	T	T	C	C	C	T	C	T	C	T	C	C	T	T	T	T	T	T	T	H	T	C
Synril161	TGCAGAAAATAGCATCGCTCACTGCCGCTAGAGACTCAAAGCCCCCG	G/A	1A	37.687	0.027027	0.00540541	A	A	A	G	G	A	G	G	G	G	G	G	A	G	A	G	G	G	G	A	G	G	G	A	A	A	G	A	G	A	G	A	A	G	G	G	G	G	G	G	H	G	A
Synril17637	TGCAGCGTGTTAGCCAGAGAGCACAGGAGCGCGTCGGGATCCTGGGGACCTGGAGAGCACACAG	G/A	1A	37.687	0.027027	0.00540541	A	A	A	G	G	A	G	G	G	G	G	G	A	G	A	G	G	G	G	A	G	G	G	A	A	A	G	A	G	A	G	A	A	G	G	G	G	G	G	G	H	G	A
Synril17679	TGCAGCGTTCGCATCCTAGTTTGAATCCCACTACTAGCAGAATATAGTTCCTTTTTGTCCGATT	A/T	1A	37.687	0.027027	0.00540541	T	T	T	A	A	T	A	A	A	A	A	A	T	A	T	A	A	A	A	T	A	A	A	T	T	T	A	T	A	T	A	T	T	A	A	A	A	A	A	A	H	A	T
Synril21625	TGCAGCTTGTGCGTGTTGGTGTTGTGTTCTCTCTCTCTCATTCTGTTCAAGTCTTTTTTTCTCC	T/C	1A	37.687	0.027027	0.00540541	C	C	C	T	T	C	T	T	T	T	T	T	C	T	C	T	T	T	T	C	T	T	T	C	C	C	T	C	T	C	T	C	C	T	T	T	T	T	T	T	H	T	C
Synril23851	TGCAGGCAGCCGAGTCTGGCGCACGGGCGAGGGCGGCAAGGAAGCCGCCCAGGGAGCGCTCGTG	C/T	1A	37.687	0.027027	0.00540541	T	T	T	C	C	T	C	C	C	C	C	C	T	C	T	C	C	C	C	T	C	C	C	T	T	T	C	T	C	T	C	T	T	C	C	C	C	C	C	C	H	C	T
Synril24779	TGCAGGCGGCCGCAACGCAGCAAGAGCAGCAGCTAATAAGCAGTACGCATCCGCAGTACAGCAA	C/G	1A	37.687	0.027027	0.00540541	G	G	G	C	C	G	C	C	C	C	C	C	G	C	G	C	C	C	C	G	C	C	C	G	G	G	C	G	C	G	C	G	G	C	C	C	C	C	C	C	H	C	G
Synril25021	TGCAGGCTCCTCAAATTGCGTTGGTATTATCCCGAGCAGCTTTCCAAATTAGATTTGGTTCTTA	T/G	1A	37.687	0.027027	0.00540541	G	G	G	T	T	G	T	T	T	T	T	T	G	T	G	T	T	T	T	G	T	T	T	G	G	G	T	G	T	G	T	G	G	T	T	T	T	T	T	T	H	T	G
Synril25438	TGCAGGGAGATAGGCCGAGTTCGAGTGAGAGGCCTTCGGCGATGAACGGCGCCAACGGTGGTTG	G/C	1A	37.687	0.027027	0.00540541	C	C	C	G	G	C	G	G	G	G	G	G	C	G	C	G	G	G	G	C	G	G	G	C	C	C	G	C	G	C	G	C	C	G	G	G	G	G	G	G	H	G	C
Synril25439	TGCAGGGAGATAGGCTGAGTTCGAGTGAGAGGCCTTCCGCGATGAACGGCGCCGACGGTGGTTG	T/C	1A	37.687	0.027027	0.00540541	C	C	C	T	T	C	T	T	T	T	T	T	C	T	C	T	T	T	T	C	T	T	T	C	C	C	T	C	T	C	T	C	C	T	T	T	T	T	T	T	H	T	C
Synril2649	TGCAGAGACGGCCCCGCCCTCGCCATCGCCCTCTTCAACCGCGTATGCCGAGAAGAAGCAGGCC	T/C	1A	37.687	0.027027	0.00540541	C	C	C	T	T	C	T	T	T	T	T	T	C	T	C	T	T	T	T	C	T	T	T	C	C	C	T	C	T	C	T	C	C	T	T	T	T	T	T	T	H	T	C
Synril2650	TGCAGAGACGGCCCCGCCCTCGCCATCGCCCTCTTCAACCGCGTATGCCGAGAAGAAGCAGGCC	A/C	1A	37.687	0.027027	0.00540541	C	C	C	A	A	C	A	A	A	A	A	A	C	A	C	A	A	A	A	C	A	A	A	C	C	C	A	C	A	C	A	C	C	A	A	A	A	A	A	A	H	A	C
Synril2669	TGCAGAGAGAAGAGTATCAGTTTCGCCTCTAGTGGTCGGTGCGTCCTCGCCTTACTAGGTCGGC	C/A	1A	37.687	0.027027	0.00540541	A	A	A	C	C	A	C	C	C	C	C	C	A	C	A	C	C	C	C	A	C	C	C	A	A	A	C	A	C	A	C	A	A	C	C	C	C	C	C	C	H	C	A
Synril2802	TGCAGAGATGTCCAGTAGACCTACCTTCAAATCCAGTCTAAGGTAAAACTTACAAGGCTTTCAT	G/A	1A	37.687	0.027027	0.00540541	A	A	A	G	G	A	G	G	G	G	G	G	A	G	A	G	G	G	G	A	G	G	G	A	A	A	G	A	G	A	G	A	A	G	G	G	G	G	G	G	H	G	A
Synril30893	TGCAGTGATCCATGGATATTCCTGTCGGAGTAATTGGCCATGAATACTCCGAAGACGGCGAAAC	T/C	1A	37.687	0.027027	0.00540541	C	C	C	T	T	C	T	T	T	T	T	T	C	T	C	T	T	T	T	C	T	T	T	C	C	C	T	C	T	C	T	C	C	T	T	T	T	T	T	T	H	T	C
Synril30894	TGCAGTGATCCATGGATATTCCTGTCGGAGTAATTGGCCATGAATACTCCGAAGACGGCGAAAC	G/A	1A	37.687	0.027027	0.00540541	A	A	A	G	G	A	G	G	G	G	G	G	A	G	A	G	G	G	G	A	G	G	G	A	A	A	G	A	G	A	G	A	A	G	G	G	G	G	G	G	H	G	A
Synril30895	TGCAGTGATCCATGGATATTCCTGTCGGAGTAATTGGCCATGAATACTCCGAAGACGGCGAAAC	T/C	1A	37.687	0.027027	0.00540541	C	C	C	T	T	C	T	T	T	T	T	T	C	T	C	T	T	T	T	C	T	T	T	C	C	C	T	C	T	C	T	C	C	T	T	T	T	T	T	T	H	T	C
Synril32264	TGCAGTTCAGAAGAATTTGCAGTTTAATAATACAAATGTAGTCTTTTCTTTTTGCATGGTAATA	A/G	1A	37.687	0.027027	0.00540541	G	G	G	A	A	G	A	A	A	A	A	A	G	A	G	A	A	A	A	G	A	A	A	G	G	G	A	G	A	G	A	G	G	A	A	A	A	A	A	A	H	A	G
Synril32451	TGCAGTTCCTCCCTGTTGTACAAGGGAAAGGAATGGGCAACCTGGAGAAACAGCAGAACGACAA	C/G	1A	37.687	0.027027	0.00540541	G	G	G	C	C	G	C	C	C	C	C	C	G	C	G	C	C	C	C	G	C	C	C	G	G	G	C	G	C	G	C	G	G	C	C	C	C	C	C	C	H	C	G
Synril32492	TGCAGTTCGACCACCCTTTGTGCCCCTTGTGTGATGTTTTGGGTGTGCTCTTTGGAGTTCTATG	G/C	1A	37.687	0.027027	0.00540541	C	C	C	G	G	C	G	G	G	G	G	G	C	G	C	G	G	G	G	C	G	G	G	C	C	C	G	C	G	C	G	C	C	G	G	G	G	G	G	G	H	G	C
Synril32493	TGCAGTTCGACCACCCTTTGTGCCCCTTGTGTGATGTTTTGGGTGTGCTCTTTGGAGTTCTATG	C/T	1A	37.687	0.027027	0.00540541	T	T	T	C	C	T	C	C	C	C	C	C	T	C	T	C	C	C	C	T	C	C	C	T	T	T	C	T	C	T	C	T	T	C	C	C	C	C	C	C	H	C	T
Synril32499	TGCAGTTCGAGCACCATTTGTGCCCCTTGTGTGATATTTTGTGTGTGCTCTATGGAGTTCTATG	C/A	1A	37.687	0.027027	0.00540541	A	A	A	C	C	A	C	C	C	C	C	C	A	C	A	C	C	C	C	A	C	C	C	A	A	A	C	A	C	A	C	A	A	C	C	C	C	C	C	C	H	C	A
Synril32500	TGCAGTTCGAGCACCATTTGTGCCCCTTGTGTGATATTTTGTGTGTGCTCTATGGAGTTCTATG	G/T	1A	37.687	0.027027	0.00540541	T	T	T	G	G	T	G	G	G	G	G	G	T	G	T	G	G	G	G	T	G	G	G	T	T	T	G	T	G	T	G	T	T	G	G	G	G	G	G	G	H	G	T
Synril32735	TGCAGTTGAGATGCGTCACTGGCGGAGGAGAATTGCGAGGGAGAGCAGGCGGAAAAAGGAATCC	A/T	1A	37.687	0.027027	0.00540541	T	T	T	A	A	T	A	A	A	A	A	A	T	A	T	A	A	A	A	T	A	A	A	T	T	T	A	T	A	T	A	T	T	A	A	A	A	A	A	A	H	A	T
Synril3452	TGCAGAGTATTTTGTATGGCAATGAGCATAAAACGGACAGTGCGTAAAAGTACATCCAGGCAAG	A/T	1A	37.687	0.027027	0.00540541	T	T	T	A	A	T	A	A	A	A	A	A	T	A	T	A	A	A	A	T	A	A	A	T	T	T	A	T	A	T	A	T	T	A	A	A	A	A	A	A	H	A	T
Synril4350	TGCAGATCTCCTTCAGGGTAAAAACGCGGGTGAGCAGCATCAGGTTTCGGACATGGACCATGGC	C/T	1A	37.687	0.027027	0.00540541	T	T	T	C	C	T	C	C	C	C	C	C	T	C	T	C	C	C	C	T	C	C	C	T	T	T	C	T	C	T	C	T	T	C	C	C	C	C	C	C	H	C	T
Synril4355	TGCAGATCTCGTTCAGGGTAAATATACTGGTAAGATGCATCAAGTTTTGAACAAATGACCACGC	T/G	1A	37.687	0.027027	0.00540541	G	G	G	T	T	G	T	T	T	T	T	T	G	T	G	T	T	T	T	G	T	T	T	G	G	G	T	G	T	G	T	G	G	T	T	T	T	T	T	T	H	T	G
Synril4356	TGCAGATCTCGTTCAGGGTAAATATACTGGTAAGATGCATCAAGTTTTGAACAAATGACCACGC	A/G	1A	37.687	0.027027	0.00540541	G	G	G	A	A	G	A	A	A	A	A	A	G	A	G	A	A	A	A	G	A	A	A	G	G	G	A	G	A	G	A	G	G	A	A	A	A	A	A	A	H	A	G
Synril4357	TGCAGATCTCGTTCAGGGTAAATATACTGGTAAGATGCATCAAGTTTTGAACAAATGACCACGC	G/A	1A	37.687	0.027027	0.00540541	A	A	A	G	G	A	G	G	G	G	G	G	A	G	A	G	G	G	G	A	G	G	G	A	A	A	G	A	G	A	G	A	A	G	G	G	G	G	G	G	H	G	A
Synril5555	TGCAGCAAATCATTTTATGTTGATAGCTAGTAGCACTACTAGGAAAAGGCATGCTAGTGGCGCA	C/T	1A	37.687	0.027027	0.00540541	T	T	T	C	C	T	C	C	C	C	C	C	T	C	T	C	C	C	C	T	C	C	C	T	T	T	C	T	C	T	C	T	T	C	C	C	C	C	C	C	H	C	T
Synril5848	TGCAGCAACCGTCCGCTTGCAGCCAGAACCCGCCTGTACCAGAGGCTGGTAGCTCGTTGACGAA	T/C	1A	37.687	0.027027	0.00540541	C	C	C	T	T	C	T	T	T	T	T	T	C	T	C	T	T	T	T	C	T	T	T	C	C	C	T	C	T	C	T	C	C	T	T	T	T	T	T	T	H	T	C
Synril7173	TGCAGCACCAGTGGCCGCGCCGACGAGCACCGCATCTCTTCCGCTTCGTCTTCCTCCTCCTCCT	C/G	1A	37.687	0.027027	0.00540541	G	G	G	C	C	G	C	C	C	C	C	C	G	C	G	C	C	C	C	G	C	C	C	G	G	G	C	G	C	G	C	G	G	C	C	C	C	C	C	C	H	C	G
Synril7367	TGCAGCACCTCTATCACATGTTCTGGAGAAACCTCCATCTACATGAATCTTTACAAACCCAACA	C/T	1A	37.687	0.027027	0	T	T	T	C	C	T	C	C	C	C	C	C	T	C	T	C	C	C	C	T	C	C	C	T	T	T	C	T	C	T	C	T	T	C	C	C	C	C	C	C	H	C	T
Synril881	TGCAGAAGAAAACAATCCACTCTCTCACATAATGGACAACAATTCTTCTAGCACGATCAAAAAG	G/A	1A	37.687	0.027027	0.00540541	A	A	A	G	G	A	G	G	G	G	G	G	A	G	A	G	G	G	G	A	G	G	G	A	A	A	G	A	G	A	G	A	A	G	G	G	G	G	G	G	H	G	A
Synril13034	TGCAGCCGATGCCTCCTACTGCTCTTACTGTTGCTTGCTCGAGCATCACTGCTGTCGGAGTTTC	G/A	1A	38.8245	0.0108108	0.0162162	A	A	A	G	G	A	G	G	G	G	A	G	A	G	A	G	G	G	G	A	G	G	A	A	A	A	G	A	G	A	G	A	A	G	G	G	G	N	G	G	G	G	A
Synril14306	TGCAGCCTGTGTCGTAGATCACACAAGTTCGATGGCGGCACCAACCCTAGGAGCGAACAGCGGC	A/G	1A	39.962	0.027027	0.00540541	G	G	G	A	A	G	A	A	A	A	G	A	G	A	G	A	A	A	A	H	A	A	G	G	H	G	A	G	A	G	A	G	G	A	A	A	A	G	A	A	A	A	G
Synril19857	TGCAGCTCTTCAGGCAATAGATGTTGCATCTCAGTACAACCCAGCTATGACTTTGGATATCCG	A/T	1A	39.962	0.027027	0.00540541	T	T	T	A	A	T	A	A	A	A	T	A	T	A	T	A	A	A	A	H	A	A	T	T	H	T	A	T	A	T	A	T	T	A	A	A	A	T	A	A	A	A	T
Synril2288	TGCAGACGTCGGGCCACCAACCCTGTACCAACATCAATCTGGCCCGCTTGTCGGTGCCGCCATG	A/C	1A	39.962	0.027027	0.00540541	C	C	C	A	A	C	A	A	A	A	C	A	C	A	C	A	A	A	A	H	A	A	C	C	H	C	A	C	A	C	A	C	C	A	A	A	A	C	A	A	A	A	C
Synril23644	TGCAGGCAAGATCAGAAGATGTTGTCAAAAGCCAGCTATATCTGCATCAATGACCGCACAAAAT	T/A	1A	39.962	0.027027	0.00540541	A	A	A	T	T	A	T	T	T	T	A	T	A	T	A	T	T	T	T	H	T	T	A	A	H	A	T	A	T	A	T	A	A	T	T	T	T	A	T	T	T	T	A
Synril23797	TGCAGGCAGACAGGCATCAAATTGCAAACAAAGATTAGGTCATGAGTCATGACATATAGCAAAA	A/G	1A	39.962	0.027027	0.00540541	G	G	G	A	A	G	A	A	A	A	G	A	G	A	G	A	A	A	A	H	A	A	G	G	H	G	A	G	A	G	A	G	G	A	A	A	A	G	A	A	A	A	G
Synril25056	TGCAGGCTCTCTCCCGCTGCATTTGGTGGCTTACGATCGCGGTCGTTGGCCTCGTTGTGTTCGC	T/C	1A	39.962	0.027027	0.00540541	C	C	C	T	T	C	T	T	T	T	C	T	C	T	C	T	T	T	T	H	T	T	C	C	H	C	T	C	T	C	T	C	C	T	T	T	T	C	T	T	T	T	C
Synril25057	TGCAGGCTCTCTCCCGCTGCATTTGGTGGCTTACGATCGCGGTCGTTGGCCTCGTTGTGTTCGC	C/T	1A	39.962	0.027027	0.00540541	T	T	T	C	C	T	C	C	C	C	T	C	T	C	T	C	C	C	C	H	C	C	T	T	H	T	C	T	C	T	C	T	T	C	C	C	C	T	C	C	C	C	T
Synril25177	TGCAGGCTTCAGAGGACGCAGCACGGCCGAGGGCGGCAAGGAATCCTTCAAGGGAGCGCTCGGG	T/C	1A	39.962	0.027027	0.00540541	C	C	C	T	T	C	T	T	T	T	C	T	C	T	C	T	T	T	T	H	T	T	C	C	H	C	T	C	T	C	T	C	C	T	T	T	T	C	T	T	T	T	C
Synril28294	TGCAGGTTGTTGGGCTAAAGCCGCGCTGATTGATGGTGGCGGAGTTTAGCAGGACTACGAGAAT	T/C	1A	39.962	0.027027	0.00540541	C	C	C	T	T	C	T	T	T	T	C	T	C	T	C	T	T	T	T	H	T	T	C	C	H	C	T	C	T	C	T	C	C	T	T	T	T	C	T	T	T	T	C
Synril29071	TGCAGTAGCGCGACCAGCCCAGGGGCATGTATACAACCCACATGCCCAAACTTGCACATGGTCA	C/T	1A	39.962	0.027027	0.00540541	T	T	T	C	C	T	C	C	C	C	T	C	T	C	T	C	C	C	C	H	C	C	T	T	H	T	C	T	C	T	C	T	T	C	C	C	C	T	C	C	C	C	T
Synril4687	TGCAGATGGCATGACTAGCTAGGTTCAAAACAGTTGCCCATGTCTTCCAAATCCCCTGTAGATG	G/A	1A	39.962	0.027027	0.00540541	A	A	A	G	G	A	G	G	G	G	A	G	A	G	A	G	G	G	G	H	G	G	A	A	H	A	G	A	G	A	G	A	A	G	G	G	G	A	G	G	G	G	A
Synril550	TGCAGAACAAACAGGAAAAAATCCGCCTGAAAAGCGTTCAAAACCATAAAAAAACAAACAGGGA	C/A	1A	39.962	0.027027	0.00540541	A	A	A	C	C	A	C	C	C	C	A	C	A	C	A	C	C	C	C	H	C	C	A	A	H	A	C	A	C	A	C	A	A	C	C	C	C	A	C	C	C	C	A
Synril6258	TGCAGCAAGCTGGTGTCGGTGCCGCCAGCCCCCGTCACGCAACGACGCTCCCCTGCATCCCG	C/A	1A	39.962	0.027027	0.00540541	A	A	A	C	C	A	C	C	C	C	A	C	A	C	A	C	C	C	C	H	C	C	A	A	H	A	C	A	C	A	C	A	A	C	C	C	C	A	C	C	C	C	A
Synril25	TGCAGAAAAAATGCAGTAAAAATTTTCATACACCATCAGCAACAAACCATTCGCATGATGTCTT	T/A	1A	40.53	0.0216216	0.00540541	A	A	A	T	T	A	T	T	T	T	A	T	A	T	A	T	T	T	T	H	T	T	A	A	H	A	T	A	T	A	T	A	A	T	T	T	T	A	T	T	T	T	A
Synril25183	TGCAGGCTTCGCTAGAGAATTTGTACGAGTTAGAGTGCAGATGAATGTTAACAAGAAGCTTATC	C/T	1A	41.098	0.00540541	0.540541	C	T	N	T	T	C	N	N	N	C	N	T	T	N	C	N	N	N	N	C	C	N	C	N	C	C	C	N	T	T	N	N	N	N	N	N	N	N	N	N	C	C	C
Synril25486	TGCAGGGAGGAGGAGCATATGCCTGAGACGGAGACGATCTGAGATTCAAAGACCACATCGTTGA	T/C	1A	41.098	0.0216216	0.0108108	C	C	C	T	T	C	T	T	T	T	C	T	C	T	C	T	T	T	T	H	T	T	C	C	H	C	T	C	T	C	T	C	C	T	T	T	T	C	T	T	T	T	C
Synril10024	TGCAGCATCTTTTTGGTGAGACGCAGGCGGCCAGAACATCCGCCAATTATTTGGCATTCCCCGA	G/A	1A	44.512	0.027027	0.00540541	G	A	A	G	G	A	G	G	G	G	A	G	A	G	A	G	G	G	A	G	G	G	A	A	G	A	G	A	G	A	A	A	A	G	G	G	G	A	G	G	G	G	A
Synril10148	TGCAGCATGCTGAGTGCGATGCCCAGGCGACGAGGGTGGAGGTTGAGGTCGTCTCCCGTGTCGG	T/C	1A	44.512	0.027027	0.00540541	T	C	C	T	T	C	T	T	T	T	C	T	C	T	C	T	T	T	C	T	T	T	C	C	T	C	T	C	T	C	C	C	C	T	T	T	T	C	T	T	T	T	C
Synril10149	TGCAGCATGCTGAGTGCGATGCCCAGGCGACGAGGGTGGAGGTTGAGGTCGTCTCCCGTGTCGG	G/A	1A	44.512	0.027027	0.00540541	G	A	A	G	G	A	G	G	G	G	A	G	A	G	A	G	G	G	A	G	G	G	A	A	G	A	G	A	G	A	A	A	A	G	G	G	G	A	G	G	G	G	A
Synril10150	TGCAGCATGCTGAGTGCGATGCCCAGGCGACGAGGGTGGAGGTTGAGGTCGTCTCCCGTGTCGG	A/G	1A	44.512	0.027027	0.00540541	A	G	G	A	A	G	A	A	A	A	G	A	G	A	G	A	A	A	G	A	A	A	G	G	A	G	A	G	A	G	G	G	G	A	A	A	A	G	A	A	A	A	G
Synril10168	TGCAGCATGGACAAGACGGCGGCATGGATGGGAAGAACGCGCTCGGGATCATGCTCCTCACGAA	A/C	1A	44.512	0.027027	0.00540541	A	C	C	A	A	C	A	A	A	A	C	A	C	A	C	A	A	A	C	A	A	A	C	C	A	C	A	C	A	C	C	C	C	A	A	A	A	C	A	A	A	A	C
Synril10169	TGCAGCATGGACAAGACGGCGGCATGGATGGGAAGAACGCGCTCGGGATCATGCTCCTCACGAA	C/G	1A	44.512	0.027027	0.00540541	C	G	G	C	C	G	C	C	C	C	G	C	G	C	G	C	C	C	G	C	C	C	G	G	C	G	C	G	C	G	G	G	G	C	C	C	C	G	C	C	C	C	G
Synril10170	TGCAGCATGGACAAGACGGCGGCATGGATGGGAAGAACGCGCTCGGGATCATGCTCCTCACGAA	A/T	1A	44.512	0.027027	0.00540541	A	T	T	A	A	T	A	A	A	A	T	A	T	A	T	A	A	A	T	A	A	A	T	T	A	T	A	T	A	T	T	T	T	A	A	A	A	T	A	A	A	A	T
Synril10171	TGCAGCATGGACAAGACGGCGGCATGGATGGGCAGAAGGCGCTCGGGATCATGCTCCTCTCGAA	T/C	1A	44.512	0.027027	0.00540541	T	C	C	T	T	C	T	T	T	T	C	T	C	T	C	T	T	T	C	T	T	T	C	C	T	C	T	C	T	C	C	C	C	T	T	T	T	C	T	T	T	T	C
Synril10296	TGCAGCATGTGCGTGCAGGGGCGGCGTGGAGCTCGGCCG	G/A	1A	44.512	0.027027	0.00540541	G	A	A	G	G	A	G	G	G	G	A	G	A	G	A	G	G	G	A	G	G	G	A	A	G	A	G	A	G	A	A	A	A	G	G	G	G	A	G	G	G	G	A
Synril10494	TGCAGCCAAATGCACGGGGACTGGCGCCATGGTGGATGGAGGGGAGTGCACGGGAAGGGGCACT	T/A	1A	44.512	0.027027	0.00540541	T	A	A	T	T	A	T	T	T	T	A	T	A	T	A	T	T	T	A	T	T	T	A	A	T	A	T	A	T	A	A	A	A	T	T	T	T	A	T	T	T	T	A
Synril10504	TGCAGCCAACAACGACGCCTGTGTTTACATTTCAGAGAAATTTAGTTAGTCTCCTGCAATAGGA	C/T	1A	44.512	0.027027	0.00540541	C	T	T	C	C	T	C	C	C	C	T	C	T	C	T	C	C	C	T	C	C	C	T	T	C	T	C	T	C	T	T	T	T	C	C	C	C	T	C	C	C	C	T
Synril10550	TGCAGCCAACCGTCGCCAATCCTTTCCTCCTTGCGCATCACTGCTCCATCGCGGGTTCGCGCTT	G/A	1A	44.512	0.027027	0.00540541	G	A	A	G	G	A	G	G	G	G	A	G	A	G	A	G	G	G	A	G	G	G	A	A	G	A	G	A	G	A	A	A	A	G	G	G	G	A	G	G	G	G	A
Synril10907	TGCAGCCACCCCACTACACGCGAGATCCAGGGCGCCG	G/A	1A	44.512	0.027027	0.00540541	G	A	A	G	G	A	G	G	G	G	A	G	A	G	A	G	G	G	A	G	G	G	A	A	G	A	G	A	G	A	A	A	A	G	G	G	G	A	G	G	G	G	A
Synril10913	TGCAGCCACCCGAAACTCCTTTCTCTCTTATCTTTGTCAAGACGGATACCCAAATTTTAATCCC	T/C	1A	44.512	0.027027	0.00540541	T	C	C	T	T	C	T	T	T	T	C	T	C	T	C	T	T	T	C	T	T	T	C	C	T	C	T	C	T	C	C	C	C	T	T	T	T	C	T	T	T	T	C
Synril11093	TGCAGCCACTTTGTTGCAGGGATTCTCGGAGCACTCGCGGCCAAAGTAGCCCTGGCGTTTGCAG	G/A	1A	44.512	0.027027	0.00540541	G	A	A	G	G	A	G	G	G	G	A	G	A	G	A	G	G	G	A	G	G	G	A	A	G	A	G	A	G	A	A	A	A	G	G	G	G	A	G	G	G	G	A
Synril11165	TGCAGCCAGAGGCCGCCAAGACCCATGGCCAGTAGTTCGCCG	C/T	1A	44.512	0.027027	0.00540541	C	T	T	C	C	T	C	C	C	C	T	C	T	C	T	C	C	C	T	C	C	C	T	T	C	T	C	T	C	T	T	T	T	C	C	C	C	T	C	C	C	C	T
Synril11507	TGCAGCCATGAAGGGTCAGGTGGAGGCCCTGCTGAAGAGGTTCCGCGCCTTTGCTCCCGCGCGC	T/G	1A	44.512	0.027027	0.00540541	T	G	G	T	T	G	T	T	T	T	G	T	G	T	G	T	T	T	G	T	T	T	G	G	T	G	T	G	T	G	G	G	G	T	T	T	T	G	T	T	T	T	G
Synril11541	TGCAGCCATGGAAGGATAAATATTCATTGTTAGCATGGAAGACATATATAAATATATAGTCTGG	C/G	1A	44.512	0.027027	0.00540541	C	G	G	C	C	G	C	C	C	C	G	C	G	C	G	C	C	C	G	C	C	C	G	G	C	G	C	G	C	G	G	G	G	C	C	C	C	G	C	C	C	C	G
Synril11630	TGCAGCCATTTACCTTCATCTCCCATCTCATACGACACAATAAGCATACCCACGAGGACACATA	T/C	1A	44.512	0.027027	0.00540541	T	C	C	T	T	C	T	T	T	T	C	T	C	T	C	T	T	T	C	T	T	T	C	C	T	C	T	C	T	C	C	C	C	T	T	T	T	C	T	T	T	T	C
Synril11942	TGCAGCCCATAGTGCCCCGCGAGGAAGGTGTGGATGCCCTGGACCGCCTGAGTTAGGTCCCGAA	T/G	1A	44.512	0.027027	0.00540541	T	G	G	T	T	G	T	T	T	T	G	T	G	T	G	T	T	T	G	T	T	T	G	G	T	G	T	G	T	G	G	G	G	T	T	T	T	G	T	T	T	T	G
Synril12042	TGCAGCCCCACCCCAGCCAGGGGCGGCGCCCTGGGGGCTGCACGGAAGGGGTCCG	T/C	1A	44.512	0.027027	0.00540541	T	C	C	T	T	C	T	T	T	T	C	T	C	T	C	T	T	T	C	T	T	T	C	C	T	C	T	C	T	C	C	C	C	T	T	T	T	C	T	T	T	T	C
Synril12099	TGCAGCCCCCACTGCCACACGTGCGCCACCTCGTGGTACAGCACCCCGTCCACCTGCTCCTTGA	C/T	1A	44.512	0.027027	0.00540541	C	T	T	C	C	T	C	C	C	C	T	C	T	C	T	C	C	C	T	C	C	C	T	T	C	T	C	T	C	T	T	T	T	C	C	C	C	T	C	C	C	C	T
Synril12122	TGCAGCCCCCCTCGCCGTCGCTACCTCCCACGCAAACCCTAACCCTAGGCACCGCCGCCGCCAT	C/G	1A	44.512	0.027027	0.00540541	C	G	G	C	C	G	C	C	C	C	G	C	G	C	G	C	C	C	G	C	C	C	G	G	C	G	C	G	C	G	G	G	G	C	C	C	C	G	C	C	C	C	G
Synril12125	TGCAGCCCCCCTTTCGGTCCAAGCACCCGAGCCATGGCGAGCCCGCAAGGCACCAGCCTCCCTC	G/A	1A	44.512	0.027027	0.00540541	G	A	A	G	G	A	G	G	G	G	A	G	A	G	A	G	G	G	A	G	G	G	A	A	G	A	G	A	G	A	A	A	A	G	G	G	G	A	G	G	G	G	A
Synril12186	TGCAGCCCCGACGGTCGACGGCGTTGTTGTGGTGCATTTGTCTTGGCAATGGGCCGCTATGACG	T/C	1A	44.512	0.027027	0.00540541	T	C	C	T	T	C	T	T	T	T	C	T	C	T	C	T	T	T	C	T	T	T	C	C	T	C	T	C	T	C	C	C	C	T	T	T	T	C	T	T	T	T	C
Synril12225	TGCAGCCCCGCAGAGGGCACGGAACGCGCGAGCGCGCGCGCACTTCAGCGCAGGCAGACATGGT	C/T	1A	44.512	0.027027	0.00540541	C	T	T	C	C	T	C	C	C	C	T	C	T	C	T	C	C	C	T	C	C	C	T	T	C	T	C	T	C	T	T	T	T	C	C	C	C	T	C	C	C	C	T
Synril12261	TGCAGCCCCGCTCGTGCGCGTCGCCCTGGGCTCCCAGCCCGTGCCCATGGACGCACCCTGCCCG	C/T	1A	44.512	0.027027	0.00540541	C	T	T	C	C	T	C	C	C	C	T	C	T	C	T	C	C	C	T	C	C	C	T	T	C	T	C	T	C	T	T	T	T	C	C	C	C	T	C	C	C	C	T
Synril12268	TGCAGCCCCGTCCTTCTACGTCGGGGCCATCGCGACCACGGCAGGCCGCTTAGCCTCGGTGGCA	C/T	1A	44.512	0.027027	0.00540541	C	T	T	C	C	T	C	C	C	C	T	C	T	C	T	C	C	C	T	C	C	C	T	T	C	T	C	T	C	T	T	T	T	C	C	C	C	T	C	C	C	C	T
Synril12566	TGCAGCCCGTCTGAGACGAAGCAGATTGCAGCAACTCGGCCTGGCTAGCTGCATCATGTCCACG	A/C	1A	44.512	0.027027	0.00540541	A	C	C	A	A	C	A	A	A	A	C	A	C	A	C	A	A	A	C	A	A	A	C	C	A	C	A	C	A	C	C	C	C	A	A	A	A	C	A	A	A	A	C
Synril12632	TGCAGCCCTCAAGGTAAGCTTGAGGGCCGCCAGAGCTTCCTTGGTGTCTCCGACCACGGTGAGG	G/C	1A	44.512	0.027027	0.00540541	G	C	C	G	G	C	G	G	G	G	C	G	C	G	C	G	G	G	C	G	G	G	C	C	G	C	G	C	G	C	C	C	C	G	G	G	G	C	G	G	G	G	C
Synril12707	TGCAGCCCTCCGCTGCAACCGAACGTCGTTGGACTGCCGCTGCTACATATTGTTGGAACGCCGC	C/T	1A	44.512	0.027027	0.00540541	C	T	T	C	C	T	C	C	C	C	T	C	T	C	T	C	C	C	T	C	C	C	T	T	C	T	C	T	C	T	T	T	T	C	C	C	C	T	C	C	C	C	T
Synril12717	TGCAGCCCTCCTCGCTCGATCTTGAGCGCCCCAGCGCCGCACCTCGCCGCCGCTTGCTCCG	T/C	1A	44.512	0.027027	0.00540541	T	C	C	T	T	C	T	T	T	T	C	T	C	T	C	T	T	T	C	T	T	T	C	C	T	C	T	C	T	C	C	C	C	T	T	T	T	C	T	T	T	T	C
Synril13358	TGCAGCCGCGCCTGCTGCTTGCTGCTCCTGCCCATGCTACTTCGCCTGCTGCTGCTCCTTAGCG	T/C	1A	44.512	0.027027	0.00540541	T	C	C	T	T	C	T	T	T	T	C	T	C	T	C	T	T	T	C	T	T	T	C	C	T	C	T	C	T	C	C	C	C	T	T	T	T	C	T	T	T	T	C
Synril13451	TGCAGCCGCTCGCGTCCACCCGCCACAGAGCCTCCCCGCTCGTGCCCAGTGTGCTACGTGAGCC	A/C	1A	44.512	0.027027	0.00540541	A	C	C	A	A	C	A	A	A	A	C	A	C	A	C	A	A	A	C	A	A	A	C	C	A	C	A	C	A	C	C	C	C	A	A	A	A	C	A	A	A	A	C
Synril13494	TGCAGCCGTACGCGCGGCTTATATGATATGTCGTAACCCGCCAACACCATTAGGCCCACTTTAA	A/G	1A	44.512	0.027027	0.00540541	A	G	G	A	A	G	A	A	A	A	G	A	G	A	G	A	A	A	G	A	A	A	G	G	A	G	A	G	A	G	G	G	G	A	A	A	A	G	A	A	A	A	G
Synril13690	TGCAGCCTACCAAGCCTTTCTCAGGAGTGACCGACGACTCCACCATCCCGATAGGGCAGGTCCG	T/C	1A	44.512	0.027027	0.00540541	T	C	C	T	T	C	T	T	T	T	C	T	C	T	C	T	T	T	C	T	T	T	C	C	T	C	T	C	T	C	C	C	C	T	T	T	T	C	T	T	T	T	C
Synril14035	TGCAGCCTCGTGACTAGAGGCTCTTCCAGTTGAAGGCGAGTCCCCAGTTGCGATAGAGACCCGA	C/A	1A	44.512	0.027027	0.00540541	C	A	A	C	C	A	C	C	C	C	A	C	A	C	A	C	C	C	A	C	C	C	A	A	C	A	C	A	C	A	A	A	A	C	C	C	C	A	C	C	C	C	A
Synril1414	TGCAGAATGCTCCGACCGATCTACTTCCACCCTGACTTTGATCTACAGGGCATGACAGGAAAAA	T/C	1A	44.512	0.027027	0.00540541	T	C	C	T	T	C	T	T	T	T	C	T	C	T	C	T	T	T	C	T	T	T	C	C	T	C	T	C	T	C	C	C	C	T	T	T	T	C	T	T	T	T	C
Synril14244	TGCAGCCTGGCCTCCTCTCCGCCTCGCTCCATGTCGGCTGTGCCGCCCCTCCTTAGCATCGCCC	T/C	1A	44.512	0.027027	0.00540541	T	C	C	T	T	C	T	T	T	T	C	T	C	T	C	T	T	T	C	T	T	T	C	C	T	C	T	C	T	C	C	C	C	T	T	T	T	C	T	T	T	T	C
Synril14245	TGCAGCCTGGCCTCCTCTCCGCCTCGCTCCATGTCGGCTGTGCCGCCCCTCCTTAGCATCGCCC	T/C	1A	44.512	0.027027	0.00540541	T	C	C	T	T	C	T	T	T	T	C	T	C	T	C	T	T	T	C	T	T	T	C	C	T	C	T	C	T	C	C	C	C	T	T	T	T	C	T	T	T	T	C
Synril14375	TGCAGCCTTCGGCGTCTTCAACGATTTCCCTCCATTGCATAACAGATTGTAGTTCCCAAATTCT	A/G	1A	44.512	0.027027	0.00540541	A	G	G	A	A	G	A	A	A	A	G	A	G	A	G	A	A	A	G	A	A	A	G	G	A	G	A	G	A	G	G	G	G	A	A	A	A	G	A	A	A	A	G
Synril1440	TGCAGAATTAATGATGCGTTGCCGACTGTCCGTAATCACAGGTTCCACCTAAGGCTGGTCACAA	C/T	1A	44.512	0.027027	0.00540541	C	T	T	C	C	T	C	C	C	C	T	C	T	C	T	C	C	C	T	C	C	C	T	T	C	T	C	T	C	T	T	T	T	C	C	C	C	T	C	C	C	C	T
Synril14408	TGCAGCCTTGCCTCAAGTGCCGCGCACGCACGCCCACACGTGCACTCCTAGCCTGCCTTGCCTA	G/A	1A	44.512	0.027027	0.00540541	G	A	A	G	G	A	G	G	G	G	A	G	A	G	A	G	G	G	A	G	G	G	A	A	G	A	G	A	G	A	A	A	A	G	G	G	G	A	G	G	G	G	A
Synril14823	TGCAGCGACGCCGAGCGGACGGTGATGACGTCGCCTTAGTAGAAAGCGCGAGGCACCCTGAGCA	A/G	1A	44.512	0.027027	0.00540541	A	G	G	A	A	G	A	A	A	A	G	A	G	A	G	A	A	A	G	A	A	A	G	G	A	G	A	G	A	G	G	G	G	A	A	A	A	G	A	A	A	A	G
Synril14925	TGCAGCGAGAAGACAGAGAAGGAGCCACAAGCGGTGGTAGAGTACAAACTCCAGTACATGGTGG	T/C	1A	44.512	0.027027	0.00540541	T	C	C	T	T	C	T	T	T	T	C	T	C	T	C	T	T	T	C	T	T	T	C	C	T	C	T	C	T	C	C	C	C	T	T	T	T	C	T	T	T	T	C
Synril14926	TGCAGCGAGAAGACAGAGAAGGAGCCACAAGCGGTGGTAGAGTACAAACTCCAGTACATGGTGG	G/A	1A	44.512	0.027027	0.00540541	G	A	A	G	G	A	G	G	G	G	A	G	A	G	A	G	G	G	A	G	G	G	A	A	G	A	G	A	G	A	A	A	A	G	G	G	G	A	G	G	G	G	A
Synril15001	TGCAGCGAGCGCGATCTGCGAGTAGACGGCGCCGAGGTTGAAGAGCACGGCGGCCCTCTCGAGA	T/C	1A	44.512	0.027027	0.00540541	T	C	C	T	T	C	T	T	T	T	C	T	C	T	C	T	T	T	C	T	T	T	C	C	T	C	T	C	T	C	C	C	C	T	T	T	T	C	T	T	T	T	C
Synril15107	TGCAGCGATCACCGAGTACACTGACACCAGCATCTTCGTCCCCGAGCAGTCTGAAGATGGCGAG	C/T	1A	44.512	0.027027	0.00540541	C	T	T	C	C	T	C	C	C	C	T	C	T	C	T	C	C	C	T	C	C	C	T	T	C	T	C	T	C	T	T	T	T	C	C	C	C	T	C	C	C	C	T
Synril15124	TGCAGCGATCATGTTATCCAAAGGGTTAGAATAATGACCCAGTGGCGTTGGCACGTGCTACGGT	T/G	1A	44.512	0.027027	0.00540541	T	G	G	T	T	G	T	T	T	T	G	T	G	T	G	T	T	T	G	T	T	T	G	G	T	G	T	G	T	G	G	G	G	T	T	T	T	G	T	T	T	T	G
Synril15536	TGCAGCGCCAAATAGGAAATGCCTGCCCAACTAGGCTACAGAAATCGCTCCTGTCAGGCGCCTG	T/C	1A	44.512	0.027027	0	T	C	C	T	T	C	T	T	T	T	C	T	C	T	C	T	T	T	C	T	T	T	C	C	T	C	T	C	T	C	C	C	C	T	T	T	T	C	T	T	T	T	C
Synril15666	TGCAGCGCCCAATTGGGCCGACCCAAGAACTAAAAGCGTGGAAAAATCGCAAAAAAATAAGCTC	A/G	1A	44.512	0.027027	0.00540541	A	G	G	A	A	G	A	A	A	A	G	A	G	A	G	A	A	A	G	A	A	A	G	G	A	G	A	G	A	G	G	G	G	A	A	A	A	G	A	A	A	A	G
Synril15757	TGCAGCGCCGCGTGCACGCGTCATGGACGCTGTGTCATTTCTGCTTCCCGCTAACCCCTCCATT	A/G	1A	44.512	0.027027	0.00540541	A	G	G	A	A	G	A	A	A	A	G	A	G	A	G	A	A	A	G	A	A	A	G	G	A	G	A	G	A	G	G	G	G	A	A	A	A	G	A	A	A	A	G
Synril15963	TGCAGCGCGCGTAGAGAGCTCGCGACATTAGCGACCAGAGAGGGCGTGATCTCAGGAGAGATAC	T/G	1A	44.512	0.027027	0.00540541	T	G	G	T	T	G	T	T	T	T	G	T	G	T	G	T	T	T	G	T	T	T	G	G	T	G	T	G	T	G	G	G	G	T	T	T	T	G	T	T	T	T	G
Synril16104	TGCAGCGCTAAATAGGAAATGCCCTCTTTGAAAGCCCTTGCAAGCGTCACTTTCTTTTTTGCAA	C/T	1A	44.512	0.027027	0.00540541	C	T	T	C	C	T	C	C	C	C	T	C	T	C	T	C	C	C	T	C	C	C	T	T	C	T	C	T	C	T	T	T	T	C	C	C	C	T	C	C	C	C	T
Synril16280	TGCAGCGGACAATGCGAGCAGCGGCGAGTGGCGACGGCGAGCGGCGACGGCGAGCAGCAGCCAT	C/G	1A	44.512	0.027027	0.00540541	C	G	G	C	C	G	C	C	C	C	G	C	G	C	G	C	C	C	G	C	C	C	G	G	C	G	C	G	C	G	G	G	G	C	C	C	C	G	C	C	C	C	G
Synril1637	TGCAGACACACCACGTTAACTTTTGTCAAGACGACGATCTCCCTAATCGCCTTTCTTTTTGCCG	G/A	1A	44.512	0.027027	0.00540541	G	A	A	G	G	A	G	G	G	G	A	G	A	G	A	G	G	G	A	G	G	G	A	A	G	A	G	A	G	A	A	A	A	G	G	G	G	A	G	G	G	G	A
Synril16473	TGCAGCGGCATTGATGAGTGTGGCGGCGCGGCTGGGCGGCTTGATTTGCCG	A/C	1A	44.512	0.027027	0.00540541	A	C	C	A	A	C	A	A	A	A	C	A	C	A	C	A	A	A	C	A	A	A	C	C	A	C	A	C	A	C	C	C	C	A	A	A	A	C	A	A	A	A	C
Synril16914	TGCAGCGGGGCTGCTGGGCCTTAGAAGGCTGGCTAGGCCTAGGTGGGCCGCAGGGATGGAGCCA	G/A	1A	44.512	0.027027	0.00540541	G	A	A	G	G	A	G	G	G	G	A	G	A	G	A	G	G	G	A	G	G	G	A	A	G	A	G	A	G	A	A	A	A	G	G	G	G	A	G	G	G	G	A
Synril1708	TGCAGACAGACAGAGACGCAGCAGCAAAAGAAAAATAGCAGCAGCTCCCGAAACTTAACAGCGC	G/A	1A	44.512	0.027027	0.00540541	G	A	A	G	G	A	G	G	G	G	A	G	A	G	A	G	G	G	A	G	G	G	A	A	G	A	G	A	G	A	A	A	A	G	G	G	G	A	G	G	G	G	A
Synril1756	TGCAGACAGTGGTGGAGCCCACAATCTCCCCCTCAACCCTGTCGGAGGGACTTGATGTCAGACG	G/A	1A	44.512	0.027027	0.00540541	G	A	A	G	G	A	G	G	G	G	A	G	A	G	A	G	G	G	A	G	G	G	A	A	G	A	G	A	G	A	A	A	A	G	G	G	G	A	G	G	G	G	A
Synril17590	TGCAGCGTGGTGGCCGCCAAGTCCAGCATGAATTTCTACCAATAGTTGCCGTCCTTCCTCTTCA	G/A	1A	44.512	0.027027	0.00540541	G	A	A	G	G	A	G	G	G	G	A	G	A	G	A	G	G	G	A	G	G	G	A	A	G	A	G	A	G	A	A	A	A	G	G	G	G	A	G	G	G	G	A
Synril17651	TGCAGCGTTACTCCAGACAAAGTGATTTGTTTTCTTCATCATCTGGTACAGAGGGATAGCCTTC	T/C	1A	44.512	0.027027	0.00540541	T	C	C	T	T	C	T	T	T	T	C	T	C	T	C	T	T	T	C	T	T	T	C	C	T	C	T	C	T	C	C	C	C	T	T	T	T	C	T	T	T	T	C
Synril17652	TGCAGCGTTACTCCAGACAAAGTGATTTGTTTTCTTCATCATCTGGTACAGAGGGATAGCCTTC	C/A	1A	44.512	0.027027	0.00540541	C	A	A	C	C	A	C	C	C	C	A	C	A	C	A	C	C	C	A	C	C	C	A	A	C	A	C	A	C	A	A	A	A	C	C	C	C	A	C	C	C	C	A
Synril17822	TGCAGCTAAGCACCGAGTGGGAGGTTTGCTCTCCACTTGGTAGGATTTTTTCAAACTTAGGCGA	C/A	1A	44.512	0	0.648649	A	N	C	N	N	C	N	N	N	N	A	N	A	N	N	C	N	N	N	N	C	N	N	N	C	A	C	C	A	A	N	N	N	N	N	N	N	N	N	C	N	N	N
Synril17916	TGCAGCTACAACAAACGAGCATGGCTAGCCTAATCTAACATTTGAACTGAAGCTAAGTTACCCG	T/C	1A	44.512	0.027027	0.00540541	T	C	C	T	T	C	T	T	T	T	C	T	C	T	C	T	T	T	C	T	T	T	C	C	T	C	T	C	T	C	C	C	C	T	T	T	T	C	T	T	T	T	C
Synril18058	TGCAGCTACGGTCAGTCGGGTTGAGAGGGCCTTATTAGTGTCCTTGGACGACTAGAATGAAGCC	A/C	1A	44.512	0.027027	0.00540541	A	C	C	A	A	C	A	A	A	A	C	A	C	A	C	A	A	A	C	A	A	A	C	C	A	C	A	C	A	C	C	C	C	A	A	A	A	C	A	A	A	A	C
Synril18292	TGCAGCTAGTGATGGTGTGGAAGTAACCGCCGAGGAAGCAACAGCATGGGGAGAGACGCCGTGG	T/C	1A	44.512	0.027027	0.00540541	T	C	C	T	T	C	T	T	T	T	C	T	C	T	C	T	T	T	C	T	T	T	C	C	T	C	T	C	T	C	C	C	C	T	T	T	T	C	T	T	T	T	C
Synril18544	TGCAGCTATTTGCCCTAGCAGTAGCGCGTACGGGCACGCATTACTTTTAAGCAATAGCTGTAGC	C/T	1A	44.512	0.027027	0.00540541	C	T	T	C	C	T	C	C	C	C	T	C	T	C	T	C	C	C	T	C	C	C	T	T	C	T	C	T	C	T	T	T	T	C	C	C	C	T	C	C	C	C	T
Synril18637	TGCAGCTCACCTCACCGCGCCGCAGCTCGCCCCTGCCCTCCGCGGCCGCCGCGCCCGAGATCGG	T/C	1A	44.512	0.027027	0.00540541	T	C	C	T	T	C	T	T	T	T	C	T	C	T	C	T	T	T	C	T	T	T	C	C	T	C	T	C	T	C	C	C	C	T	T	T	T	C	T	T	T	T	C
Synril18734	TGCAGCTCATCAAGGCAAAATACCAACGTGGCCAACCTCTCATGATATGCTCTCGCTCGAGTGG	G/C	1A	44.512	0.027027	0.00540541	G	C	C	G	G	C	G	G	G	G	C	G	C	G	C	G	G	G	C	G	G	G	C	C	G	C	G	C	G	C	C	C	C	G	G	G	G	C	G	G	G	G	C
Synril18735	TGCAGCTCATCAAGGCAAAATACCAACGTGGCCAACCTCTCATGATATGCTCTCGCTCGAGTGG	G/A	1A	44.512	0.027027	0.00540541	G	A	A	G	G	A	G	G	G	G	A	G	A	G	A	G	G	G	A	G	G	G	A	A	G	A	G	A	G	A	A	A	A	G	G	G	G	A	G	G	G	G	A
Synril18765	TGCAGCTCATGGAGGAAGATGGTGGTGAGGCCG	G/A	1A	44.512	0.027027	0.00540541	G	A	A	G	G	A	G	G	G	G	A	G	A	G	A	G	G	G	A	G	G	G	A	A	G	A	G	A	G	A	A	A	A	G	G	G	G	A	G	G	G	G	A
Synril18885	TGCAGCTCCAGGGCCTCTGAGGCCGCCCTTCGCCTATTCGACGACGACATGGAGGCCGCGGGCT	T/C	1A	44.512	0.027027	0.00540541	T	C	C	T	T	C	T	T	T	T	C	T	C	T	C	T	T	T	C	T	T	T	C	C	T	C	T	C	T	C	C	C	C	T	T	T	T	C	T	T	T	T	C
Synril19023	TGCAGCTCCCTCCACGATGAGCGCAGAGCCCCTGGGTGGACGCGGCCCTCCATCCCAATCTCGC	G/A	1A	44.512	0.027027	0.00540541	G	A	A	G	G	A	G	G	G	G	A	G	A	G	A	G	G	G	A	G	G	G	A	A	G	A	G	A	G	A	A	A	A	G	G	G	G	A	G	G	G	G	A
Synril19106	TGCAGCTCCGCTCATTGCAGAGCAGATGCGGCGCGGTGAGGGACTTGGTAGCAGGTGCTCCG	G/A	1A	44.512	0.027027	0.00540541	G	A	A	G	G	A	G	G	G	G	A	G	A	G	A	G	G	G	A	G	G	G	A	A	G	A	G	A	G	A	A	A	A	G	G	G	G	A	G	G	G	G	A
Synril19107	TGCAGCTCCGCTCATTGCAGAGCAGATGCGGCGCGGTGAGGGACTTGGTAGCAGGTGCTCCG	T/G	1A	44.512	0.027027	0.00540541	T	G	G	T	T	G	T	T	T	T	G	T	G	T	G	T	T	T	G	T	T	T	G	G	T	G	T	G	T	G	G	G	G	T	T	T	T	G	T	T	T	T	G
Synril19529	TGCAGCTCGGCGGTTGGGGACGGATAACGCTCCTAAGACCCCAAAAATTGCGCAGGAGCTAAGG	G/A	1A	44.512	0.027027	0.00540541	G	A	A	G	G	A	G	G	G	G	A	G	A	G	A	G	G	G	A	G	G	G	A	A	G	A	G	A	G	A	A	A	A	G	G	G	G	A	G	G	G	G	A
Synril19632	TGCAGCTCGTCGCTAGTGTAGCTACCGCCTCCCTCTCGCCCTCTCTCCGTGTCTGCAAGCTCCG	A/G	1A	44.512	0.027027	0.00540541	A	G	G	A	A	G	A	A	A	A	G	A	G	A	G	A	A	A	G	A	A	A	G	G	A	G	A	G	A	G	G	G	G	A	A	A	A	G	A	A	A	A	G
Synril19664	TGCAGCTCGTTGCAAGGGAAGCAGAGAACGCCACGGTGAAGCGGGACTTGGCGCGGCGACGGGA	T/C	1A	44.512	0.027027	0.00540541	T	C	C	T	T	C	T	T	T	T	C	T	C	T	C	T	T	T	C	T	T	T	C	C	T	C	T	C	T	C	C	C	C	T	T	T	T	C	T	T	T	T	C
Synril19790	TGCAGCTCTGCCCGTCGCCGCTGTTGCCTTGCTTCGTCTGAACCTTCCTCCCCGTCGCCAAGTC	C/T	1A	44.512	0.0378378	0.205405	C	N	T	C	C	N	C	C	C	C	N	C	T	C	C	C	C	C	C	C	C	C	N	T	C	N	C	T	C	H	T	T	T	C	C	C	C	N	C	C	C	C	T
Synril19849	TGCAGCTCTGTTGAGCCCCCTAACGTCGATGCAGACACGCAGCCCAGCATCCTCGCGAGGTTGG	A/G	1A	44.512	0.027027	0.00540541	A	G	G	A	A	G	A	A	A	A	G	A	G	A	G	A	A	A	G	A	A	A	G	G	A	G	A	G	A	G	G	G	G	A	A	A	A	G	A	A	A	A	G
Synril20008	TGCAGCTGATACAGTCACTCTGTCTCTCCG	T/C	1A	44.512	0.027027	0.00540541	T	C	C	T	T	C	T	T	T	T	C	T	C	T	C	T	T	T	C	T	T	T	C	C	T	C	T	C	T	C	C	C	C	T	T	T	T	C	T	T	T	T	C
Synril20046	TGCAGCTGCAACTGATCCCGAGGAGGATCCTGTCGCAGCAGCAGTTTCGGCGCCCGCAGGGTTG	G/A	1A	44.512	0.027027	0.00540541	G	A	A	G	G	A	G	G	G	G	A	G	A	G	A	G	G	G	A	G	G	G	A	A	G	A	G	A	G	A	A	A	A	G	G	G	G	A	G	G	G	G	A
Synril20047	TGCAGCTGCAACTGATCCCGAGGAGGATCCTGTCGCAGCAGCAGTTTCGGCGCCCGCAGGGTTG	A/G	1A	44.512	0.027027	0.00540541	A	G	G	A	A	G	A	A	A	A	G	A	G	A	G	A	A	A	G	A	A	A	G	G	A	G	A	G	A	G	G	G	G	A	A	A	A	G	A	A	A	A	G
Synril20213	TGCAGCTGCCTGCTCACCCTCACGATGTTCACCTACACCACCGTCCAAATGCATGCATATAGTA	G/A	1A	44.512	0.027027	0.00540541	G	A	A	G	G	A	G	G	G	G	A	G	A	G	A	G	G	G	A	G	G	G	A	A	G	A	G	A	G	A	A	A	A	G	G	G	G	A	G	G	G	G	A
Synril2031	TGCAGACCGTCACAAGACCACATTTGATGATAAAATACGTCCAGCCCATACGGTCCAGACGATT	T/G	1A	44.512	0.027027	0.00540541	T	G	G	T	T	G	T	T	T	T	G	T	G	T	G	T	T	T	G	T	T	T	G	G	T	G	T	G	T	G	G	G	G	T	T	T	T	G	T	T	T	T	G
Synril20334	TGCAGCTGCTACTGCTATAGCGGCTGCAAACATTGAGAGTGCTCGAGTTGCCGTCCGTGCCGCC	T/G	1A	44.512	0.027027	0.00540541	T	G	G	T	T	G	T	T	T	T	G	T	G	T	G	T	T	T	G	T	T	T	G	G	T	G	T	G	T	G	G	G	G	T	T	T	T	G	T	T	T	T	G
Synril20335	TGCAGCTGCTACTGCTATAGCGGCTGCAAACATTGAGAGTGCTCGAGTTGCCGTCCGTGCCGCC	A/G	1A	44.512	0.027027	0.00540541	A	G	G	A	A	G	A	A	A	A	G	A	G	A	G	A	A	A	G	A	A	A	G	G	A	G	A	G	A	G	G	G	G	A	A	A	A	G	A	A	A	A	G
Synril20575	TGCAGCTGGCGACGTTGAGAGAGAGGAGGCGGTGGCATGTGGGGGGAGAGGGGGAGACGAAGAT	T/G	1A	44.512	0.0324324	0.551351	N	H	G	N	G	N	T	N	N	T	N	G	G	N	G	N	N	N	H	N	G	N	N	T	T	G	T	N	G	T	N	G	H	G	T	N	G	N	G	N	G	N	T
Synril20673	TGCAGCTGGGATCCCCCAGGTTCAGCTTCACCTTCTTAGTCTCTTTGGAAGGCTTGAATGCGGC	G/A	1A	44.512	0.027027	0.00540541	G	A	A	G	G	A	G	G	G	G	A	G	A	G	A	G	G	G	A	G	G	G	A	A	G	A	G	A	G	A	A	A	A	G	G	G	G	A	G	G	G	G	A
Synril20914	TGCAGCTGTGCCCGAGTCATCGCAGACGCGACCCTCCGTCGGTTCCACCCCACGCCGTTTGGCC	C/T	1A	44.512	0.027027	0.00540541	C	T	T	C	C	T	C	C	C	C	T	C	T	C	T	C	C	C	T	C	C	C	T	T	C	T	C	T	C	T	T	T	T	C	C	C	C	T	C	C	C	C	T
Synril20939	TGCAGCTGTGGCGGAGGACGCTCGAGACCATGCTGGAGCAATGCGGTTATCGGGACGACGTTCA	T/G	1A	44.512	0.027027	0.00540541	T	G	G	T	T	G	T	T	T	T	G	T	G	T	G	T	T	T	G	T	T	T	G	G	T	G	T	G	T	G	G	G	G	T	T	T	T	G	T	T	T	T	G
Synril20985	TGCAGCTGTTTTCAGGCGCAACAAATAGTACAGCTGGTCAGCGGTATGGCCAATTCTAACAACC	T/A	1A	44.512	0.027027	0.00540541	T	A	A	T	T	A	T	T	T	T	A	T	A	T	A	T	T	T	A	T	T	T	A	A	T	A	T	A	T	A	A	A	A	T	T	T	T	A	T	T	T	T	A
Synril21189	TGCAGCTTCCCAGGCCATGTCGCGCGCGACTGCACCGCGCCTCGTTTGCATGCCTCCTCCGCCG	C/G	1A	44.512	0.027027	0.00540541	C	G	G	C	C	G	C	C	C	C	G	C	G	C	G	C	C	C	G	C	C	C	G	G	C	G	C	G	C	G	G	G	G	C	C	C	C	G	C	C	C	C	G
Synril21260	TGCAGCTTCGTACTCGCCTAAGTTTCAAGCACACTCCGTCCTGATCCACAAGGACGATGAGGTG	A/G	1A	44.512	0.027027	0.00540541	A	G	G	A	A	G	A	A	A	A	G	A	G	A	G	A	A	A	G	A	A	A	G	G	A	G	A	G	A	G	G	G	G	A	A	A	A	G	A	A	A	A	G
Synril21313	TGCAGCTTCTGAAAGGAGACGACTCAGGCGTTACACACTACTTGTCCG	A/C	1A	44.512	0.027027	0.00540541	A	C	C	A	A	C	A	A	A	A	C	A	C	A	C	A	A	A	C	A	A	A	C	C	A	C	A	C	A	C	C	C	C	A	A	A	A	C	A	A	A	A	C
Synril21454	TGCAGCTTGCCGCACGAAGAGACCATTGGAGCACCGCAGAGCGAGAGGCGCGGCGCGACGCACA	A/G	1A	44.512	0.027027	0.00540541	A	G	G	A	A	G	A	A	A	A	G	A	G	A	G	A	A	A	G	A	A	A	G	G	A	G	A	G	A	G	G	G	G	A	A	A	A	G	A	A	A	A	G
Synril21464	TGCAGCTTGCGATCAGGCAACTTACCAGAGCGGAGTGGCAACCTATGCTCCACCAGGTGAAGCG	G/A	1A	44.512	0.027027	0.00540541	G	A	A	G	G	A	G	G	G	G	A	G	A	G	A	G	G	G	A	G	G	G	A	A	G	A	G	A	G	A	A	A	A	G	G	G	G	A	G	G	G	G	A
Synril21719	TGCAGCTTTGCATAATGACAAGTGGATGAGACATTTCAAGGCCAACATGACTGCTGACACGCTT	A/G	1A	44.512	0.027027	0.00540541	A	G	G	A	A	G	A	A	A	A	G	A	G	A	G	A	A	A	G	A	A	A	G	G	A	G	A	G	A	G	G	G	G	A	A	A	A	G	A	A	A	A	G
Synril21773	TGCAGCTTTTGGCGGTGCGAGCGCCACAGCTGCCTCTCCTTCCTCTCGCGCCATGGTCCCGCGC	A/G	1A	44.512	0.027027	0.00540541	A	G	G	A	A	G	A	A	A	A	G	A	G	A	G	A	A	A	G	A	A	A	G	G	A	G	A	G	A	G	G	G	G	A	A	A	A	G	A	A	A	A	G
Synril21872	TGCAGGAAAGGGCGGGGTGCTTGGCGGGGCGACGGACTTGGCGCGAGCTACAACAACGAAGATC	A/G	1A	44.512	0.027027	0.00540541	A	G	G	A	A	G	A	A	A	A	G	A	G	A	G	A	A	A	G	A	A	A	G	G	A	G	A	G	A	G	G	G	G	A	A	A	A	G	A	A	A	A	G
Synril21924	TGCAGGAACACCATGGGGTCGGGGGTGCCTTCGTAGTGCGGAGACAGATCGGGCTTGAACTTTC	A/T	1A	44.512	0.027027	0.00540541	A	T	T	A	A	T	A	A	A	A	T	A	T	A	T	A	A	A	T	A	A	A	T	T	A	T	A	T	A	T	T	T	T	A	A	A	A	T	A	A	A	A	T
Synril22139	TGCAGGAACTTAACATAAAGCGGCCACCTACACCAACTAGAGGACGGCCGCATTCTGCTGGTGA	C/A	1A	44.512	0.027027	0.00540541	C	A	A	C	C	A	C	C	C	C	A	C	A	C	A	C	C	C	A	C	C	C	A	A	C	A	C	A	C	A	A	A	A	C	C	C	C	A	C	C	C	C	A
Synril22140	TGCAGGAACTTAGCAGAGTCGGGGGTGCCGTCGAAGCATGGCGGCAGGTCAGGCTTGAACTTCC	G/A	1A	44.512	0.027027	0.00540541	G	A	A	G	G	A	G	G	G	G	A	G	A	G	A	G	G	G	A	G	G	G	A	A	G	A	G	A	G	A	A	A	A	G	G	G	G	A	G	G	G	G	A
Synril22149	TGCAGGAACTTCGCGGGGTCGGCGGTACCGTCGTAGTGAGGAGGCAGATCCAGCTTGAACTTTC	A/G	1A	44.512	0.027027	0.00540541	A	G	G	A	A	G	A	A	A	A	G	A	G	A	G	A	A	A	G	A	A	A	G	G	A	G	A	G	A	G	G	G	G	A	A	A	A	G	A	A	A	A	G
Synril22286	TGCAGGAATAAAAGGTGGTCGAGCGGCATGGATTCTCGGCGCGTCCGCATGACAGTTTTTGTAG	G/A	1A	44.512	0.027027	0.00540541	G	A	A	G	G	A	G	G	G	G	A	G	A	G	A	G	G	G	A	G	G	G	A	A	G	A	G	A	G	A	A	A	A	G	G	G	G	A	G	G	G	G	A
Synril22467	TGCAGGACAGCTGTAGACAACATGTTTAATGACTGGCGCTGCGTCATATTTTCCTGAAAGCCAC	G/A	1A	44.512	0.027027	0.00540541	G	A	A	G	G	A	G	G	G	G	A	G	A	G	A	G	G	G	A	G	G	G	A	A	G	A	G	A	G	A	A	A	A	G	G	G	G	A	G	G	G	G	A
Synril22468	TGCAGGACAGCTGTAGACAACATGTTTAATGACTGGCGCTGCGTCATATTTTCCTGAAAGCCAC	A/G	1A	44.512	0.027027	0.00540541	A	G	G	A	A	G	A	A	A	A	G	A	G	A	G	A	A	A	G	A	A	A	G	G	A	G	A	G	A	G	G	G	G	A	A	A	A	G	A	A	A	A	G
Synril22663	TGCAGGACGTTTGAGGTGAGCTGTTTCAATTGGTAATTAGATGAGTCAGTCCTTATTATTGCAA	C/A	1A	44.512	0.027027	0	C	A	A	C	C	A	C	C	C	C	A	C	A	C	A	C	C	C	A	C	C	C	A	A	C	A	C	A	C	A	A	A	A	C	C	C	C	A	C	C	C	C	A
Synril23084	TGCAGGAGGCAGCAGGACGCGGGGACGGCAGGGGCATGGTCGTCGGGGCTCGTCCATGGCGGCC	T/C	1A	44.512	0.027027	0.00540541	T	C	C	T	T	C	T	T	T	T	C	T	C	T	C	T	T	T	C	T	T	T	C	C	T	C	T	C	T	C	C	C	C	T	T	T	T	C	T	T	T	T	C
Synril23085	TGCAGGAGGCAGCAGGACGCGGGGACGGCAGGGGCATGGTCGTCGGGGCTCGTCCATGGCGGCC	G/A	1A	44.512	0.027027	0.00540541	G	A	A	G	G	A	G	G	G	G	A	G	A	G	A	G	G	G	A	G	G	G	A	A	G	A	G	A	G	A	A	A	A	G	G	G	G	A	G	G	G	G	A
Synril23186	TGCAGGAGTACGGCGCGCACTCGGGGATCTTCGAGGGTATCGCGGACTACGTGCGGCTCAAGGC	T/C	1A	44.512	0.027027	0.00540541	T	C	C	T	T	C	T	T	T	T	C	T	C	T	C	T	T	T	C	T	T	T	C	C	T	C	T	C	T	C	C	C	C	T	T	T	T	C	T	T	T	T	C
Synril23377	TGCAGGATCGAGCTCATCTCGTGCATGGTGCAGCAGGACGGAGCTCGTCTCGCGCTCGGGGCAG	A/G	1A	44.512	0.027027	0.00540541	A	G	G	A	A	G	A	A	A	A	G	A	G	A	G	A	A	A	G	A	A	A	G	G	A	G	A	G	A	G	G	G	G	A	A	A	A	G	A	A	A	A	G
Synril24008	TGCAGGCCAACCCAGTAAGTATGGGAAGAGATAAAGCCCACGTCCAACTCAGATACTCCCTTCG	A/C	1A	44.512	0.027027	0.00540541	A	C	C	A	A	C	A	A	A	A	C	A	C	A	C	A	A	A	C	A	A	A	C	C	A	C	A	C	A	C	C	C	C	A	A	A	A	C	A	A	A	A	C
Synril24136	TGCAGGCCATGTACCCAAAGAGCCCACACGTCAATGGAAGAACGACCAGGTGTCGTACGTCAGA	A/G	1A	44.512	0.027027	0.00540541	A	G	G	A	A	G	A	A	A	A	G	A	G	A	G	A	A	A	G	A	A	A	G	G	A	G	A	G	A	G	G	G	G	A	A	A	A	G	A	A	A	A	G
Synril24395	TGCAGGCCGTCAACATATAAATACTACATTGGACCGTTGGTTGCTGGCAAGAGCAATGCACGGC	A/G	1A	44.512	0.027027	0.00540541	A	G	G	A	A	G	A	A	A	A	G	A	G	A	G	A	A	A	G	A	A	A	G	G	A	G	A	G	A	G	G	G	G	A	A	A	A	G	A	A	A	A	G
Synril24415	TGCAGGCCGTGGGAACTAGTCTCCGCGGTGAGCGGCGATGAGCTCTTTCTTGCCCTCAAGATGC	T/C	1A	44.512	0.027027	0.00540541	T	C	C	T	T	C	T	T	T	T	C	T	C	T	C	T	T	T	C	T	T	T	C	C	T	C	T	C	T	C	C	C	C	T	T	T	T	C	T	T	T	T	C
Synril24855	TGCAGGCGTCCATATGGAGCAAGGACGCGAAGTTCTTGTTCGGCGAGATCCTGGCGGCGACGGA	G/A	1A	44.512	0.027027	0.00540541	G	A	A	G	G	A	G	G	G	G	A	G	A	G	A	G	G	G	A	G	G	G	A	A	G	A	G	A	G	A	A	A	A	G	G	G	G	A	G	G	G	G	A
Synril25197	TGCAGGCTTGATTCCTCCACCGCTGCGGTGACTCGCCGCATTGCCAGCCCGTGACGTTGACCCA	T/C	1A	44.512	0.027027	0.00540541	T	C	C	T	T	C	T	T	T	T	C	T	C	T	C	T	T	T	C	T	T	T	C	C	T	C	T	C	T	C	C	C	C	T	T	T	T	C	T	T	T	T	C
Synril25253	TGCAGGCTTTTCAGTTGGAGTTTAGCACCACCAAAGTCATCAAGCGTGCGGTGCTCACCGACTT	C/G	1A	44.512	0.027027	0.00540541	C	G	G	C	C	G	C	C	C	C	G	C	G	C	G	C	C	C	G	C	C	C	G	G	C	G	C	G	C	G	G	G	G	C	C	C	C	G	C	C	C	C	G
Synril25789	TGCAGGGCGAACAAAAACAAAGGCCCAAATTACATGAGGGTGATCAATGCAGTTGCAAGTGTAG	C/A	1A	44.512	0.027027	0.00540541	C	A	A	C	C	A	C	C	C	C	A	C	A	C	A	C	C	C	A	C	C	C	A	A	C	A	C	A	C	A	A	A	A	C	C	C	C	A	C	C	C	C	A
Synril26146	TGCAGGGGGAGCGGCTGAAGATGGTTGCAGGCACAGGTGCTCAGCGAGGACGGGGCTATGCTTG	T/G	1A	44.512	0.027027	0.00540541	T	G	G	T	T	G	T	T	T	T	G	T	G	T	G	T	T	T	G	T	T	T	G	G	T	G	T	G	T	G	G	G	G	T	T	T	T	G	T	T	T	T	G
Synril26349	TGCAGGGTCCACATGGAAGCCAAGGAGGCCGCACGAGGGACGATGTGGTCGCTGCTGCTGCACG	T/A	1A	44.512	0.027027	0.00540541	T	A	A	T	T	A	T	T	T	T	A	T	A	T	A	T	T	T	A	T	T	T	A	A	T	A	T	A	T	A	A	A	A	T	T	T	T	A	T	T	T	T	A
Synril26356	TGCAGGGTCCCATGGCGGGGAGGCGACAAATAGGAGATGCTCTGGGAAGGGCTTGCTCGCCG	A/C	1A	44.512	0.027027	0.00540541	A	C	C	A	A	C	A	A	A	A	C	A	C	A	C	A	A	A	C	A	A	A	C	C	A	C	A	C	A	C	C	C	C	A	A	A	A	C	A	A	A	A	C
Synril26418	TGCAGGGTGAGCAGGTGCAGGCCCCGCGAGCAGTCGCGCACACCCGCCTTGATCTCGCGCAGCT	C/G	1A	44.512	0.027027	0.00540541	C	G	G	C	C	G	C	C	C	C	G	C	G	C	G	C	C	C	G	C	C	C	G	G	C	G	C	G	C	G	G	G	G	C	C	C	C	G	C	C	C	C	G
Synril26439	TGCAGGGTGCGGTACTACCGCTTGCGCGGTAGTGACTAGACGAGGGCATGTTGCACAGGACAAC	G/A	1A	44.512	0.027027	0.00540541	G	A	A	G	G	A	G	G	G	G	A	G	A	G	A	G	G	G	A	G	G	G	A	A	G	A	G	A	G	A	A	A	A	G	G	G	G	A	G	G	G	G	A
Synril26532	TGCAGGGTTCTTACCGCGGACCCAGTCCCAAAGAGAAGAAATGAAGACAAGCCTATGTATTGAT	G/T	1A	44.512	0.027027	0.00540541	G	T	T	G	G	T	G	G	G	G	T	G	T	G	T	G	G	G	T	G	G	G	T	T	G	T	G	T	G	T	T	T	T	G	G	G	G	T	G	G	G	G	T
Synril26889	TGCAGGTCAAAGAACGAATTCACAGGCATACAATGTTCCAGCCAAGTCCATGAATATGAAGTAT	T/G	1A	44.512	0.027027	0.00540541	T	G	G	T	T	G	T	T	T	T	G	T	G	T	G	T	T	T	G	T	T	T	G	G	T	G	T	G	T	G	G	G	G	T	T	T	T	G	T	T	T	T	G
Synril27205	TGCAGGTCGCATACTACTTCGGATGATGATGGTCCCAAAAGCAAACTTGTAGATCTTGCAATGT	G/C	1A	44.512	0.027027	0.00540541	G	C	C	G	G	C	G	G	G	G	C	G	C	G	C	G	G	G	C	G	G	G	C	C	G	C	G	C	G	C	C	C	C	G	G	G	G	C	G	G	G	G	C
Synril27272	TGCAGGTCGGCGGCGGCGCGACGGACGGCAGGGGAGCGTGGTCCAGCGCGAGGAAGCACACGGA	G/T	1A	44.512	0.027027	0.00540541	G	T	T	G	G	T	G	G	G	G	T	G	T	G	T	G	G	G	T	G	G	G	T	T	G	T	G	T	G	T	T	T	T	G	G	G	G	T	G	G	G	G	T
Synril27273	TGCAGGTCGGCGGCGGCGCGACGGACGGCAGGGGAGCGTGGTCCAGCGCGAGGAAGCACACGGA	T/A	1A	44.512	0.027027	0.00540541	T	A	A	T	T	A	T	T	T	T	A	T	A	T	A	T	T	T	A	T	T	T	A	A	T	A	T	A	T	A	A	A	A	T	T	T	T	A	T	T	T	T	A
Synril27274	TGCAGGTCGGCGGCGGCGCGACGGACGGCAGGGGAGCGTGGTCCAGCGCGAGGAAGCACACGGA	A/T	1A	44.512	0.027027	0.00540541	A	T	T	A	A	T	A	A	A	A	T	A	T	A	T	A	A	A	T	A	A	A	T	T	A	T	A	T	A	T	T	T	T	A	A	A	A	T	A	A	A	A	T
Synril27410	TGCAGGTGAAGAATGAGCCGCCGAAGTCAGGCTTCCACTATCGAGGATGAAGATGACCTGCCGA	T/C	1A	44.512	0.027027	0.00540541	T	C	C	T	T	C	T	T	T	T	C	T	C	T	C	T	T	T	C	T	T	T	C	C	T	C	T	C	T	C	C	C	C	T	T	T	T	C	T	T	T	T	C
Synril27411	TGCAGGTGAAGACCAACAGAGCAGCTTCGCTCGAGGCGGAGGCGAGACGAGCCATAGTCGCCCG	A/G	1A	44.512	0.027027	0.00540541	A	G	G	A	A	G	A	A	A	A	G	A	G	A	G	A	A	A	G	A	A	A	G	G	A	G	A	G	A	G	G	G	G	A	A	A	A	G	A	A	A	A	G
Synril27470	TGCAGGTGAGTGGAAGTGGGCAGTGGAGAGTGGGTTGGGCTGAGAGAAGAGAAGAGAGAGAGAT	T/A	1A	44.512	0.027027	0.00540541	T	A	A	T	T	A	T	T	T	T	A	T	A	T	A	T	T	T	A	T	T	T	A	A	T	A	T	A	T	A	A	A	A	T	T	T	T	A	T	T	T	T	A
Synril27836	TGCAGGTGGTCGTCGAGGTCGGGAACGGGCGCGGCGACGGTGAGGTTCTCTCCGACGAGGCAGG	A/G	1A	44.512	0.027027	0.00540541	A	G	G	A	A	G	A	A	A	A	G	A	G	A	G	A	A	A	G	A	A	A	G	G	A	G	A	G	A	G	G	G	G	A	A	A	A	G	A	A	A	A	G
Synril27837	TGCAGGTGGTCGTCGAGGTCGGGAACGGGCGCGGCGACGGTGAGGTTCTCTCCGACGAGGCAGG	A/T	1A	44.512	0.027027	0.00540541	A	T	T	A	A	T	A	A	A	A	T	A	T	A	T	A	A	A	T	A	A	A	T	T	A	T	A	T	A	T	T	T	T	A	A	A	A	T	A	A	A	A	T
Synril27838	TGCAGGTGGTCGTCGAGGTCGGGAACGGGCGCGGCGACGGTGAGGTTCTCTCCGACGAGGCAGG	A/G	1A	44.512	0.027027	0.00540541	A	G	G	A	A	G	A	A	A	A	G	A	G	A	G	A	A	A	G	A	A	A	G	G	A	G	A	G	A	G	G	G	G	A	A	A	A	G	A	A	A	A	G
Synril28079	TGCAGGTTCATGACCAAGACAATTTTTATGGAGGACACCATGCTAGAGATAGAACTGCACATAA	G/T	1A	44.512	0.027027	0.00540541	G	T	T	G	G	T	G	G	G	G	T	G	T	G	T	G	G	G	T	G	G	G	T	T	G	T	G	T	G	T	T	T	T	G	G	G	G	T	G	G	G	G	T
Synril28135	TGCAGGTTCTCCAATCGAGTACGCTCAGCCAAGTTGGCCAGGCGCGCTTCTTCCAAGGCCCGAG	T/C	1A	44.512	0.027027	0.00540541	T	C	C	T	T	C	T	T	T	T	C	T	C	T	C	T	T	T	C	T	T	T	C	C	T	C	T	C	T	C	C	C	C	T	T	T	T	C	T	T	T	T	C
Synril28402	TGCAGTAAAACACCCTCCTGAGAGGACGCAGCAGCGGCAGTCTAGGCTGCGCGCAAGCTAGGCC	G/A	1A	44.512	0.027027	0.00540541	G	A	A	G	G	A	G	G	G	G	A	G	A	G	A	G	G	G	A	G	G	G	A	A	G	A	G	A	G	A	A	A	A	G	G	G	G	A	G	G	G	G	A
Synril28515	TGCAGTAAGACACCCTCCTGAGAGGACGCAGCGGCGGCAGTATGGGCTGCGCGTGAGCTAGGCC	G/A	1A	44.512	0.027027	0.00540541	G	A	A	G	G	A	G	G	G	G	A	G	A	G	A	G	G	G	A	G	G	G	A	A	G	A	G	A	G	A	A	A	A	G	G	G	G	A	G	G	G	G	A
Synril28516	TGCAGTAAGACACCCTCCTGAGAGGACGCAGCGGCGGCAGTATGGGCTGCGCGTGAGCTAGGCC	A/G	1A	44.512	0.027027	0.00540541	A	G	G	A	A	G	A	A	A	A	G	A	G	A	G	A	A	A	G	A	A	A	G	G	A	G	A	G	A	G	G	G	G	A	A	A	A	G	A	A	A	A	G
Synril28729	TGCAGTACCAGAATTGAACAACCTTGTCATAACCAGAACCTCTGCTTCTAGTTTACTGAAAGCC	G/C	1A	44.512	0.027027	0.00540541	G	C	C	G	G	C	G	G	G	G	C	G	C	G	C	G	G	G	C	G	G	G	C	C	G	C	G	C	G	C	C	C	C	G	G	G	G	C	G	G	G	G	C
Synril28926	TGCAGTAGAACTCAATACGCTTTCTAGAGAGAAAACGTATCTCGAGTAGAAGGAAGGAAGAATA	A/G	1A	44.512	0.027027	0.00540541	A	G	G	A	A	G	A	A	A	A	G	A	G	A	G	A	A	A	G	A	A	A	G	G	A	G	A	G	A	G	G	G	G	A	A	A	A	G	A	A	A	A	G
Synril29067	TGCAGTAGCGATGGTTGTCGACGACGTGGAAGTAGATCTAGGAGGGCAGACGGTGGCGGCGGGG	T/C	1A	44.512	0.027027	0.00540541	T	C	C	T	T	C	T	T	T	T	C	T	C	T	C	T	T	T	C	T	T	T	C	C	T	C	T	C	T	C	C	C	C	T	T	T	T	C	T	T	T	T	C
Synril29342	TGCAGTATCCTATCTTTTTTGAATTAAAAAACGAAATTAAATCGGGCTCTGGCCTACACACGGT	A/C	1A	44.512	0.027027	0.00540541	A	C	C	A	A	C	A	A	A	A	C	A	C	A	C	A	A	A	C	A	A	A	C	C	A	C	A	C	A	C	C	C	C	A	A	A	A	C	A	A	A	A	C
Synril29397	TGCAGTATGTATCTTTTTCTTCATAATTCATCTGCTCACAAGATTTGATGCCTAGAAATTTCAG	C/T	1A	44.512	0.027027	0.00540541	C	T	T	C	C	T	C	C	C	C	T	C	T	C	T	C	C	C	T	C	C	C	T	T	C	T	C	T	C	T	T	T	T	C	C	C	C	T	C	C	C	C	T
Synril29698	TGCAGTCATCGCGGGCATTGCCTGTGGTACGAGCTCTTCTACATAGAGTGGACATTTGATATGA	C/A	1A	44.512	0.027027	0.00540541	C	A	A	C	C	A	C	C	C	C	A	C	A	C	A	C	C	C	A	C	C	C	A	A	C	A	C	A	C	A	A	A	A	C	C	C	C	A	C	C	C	C	A
Synril29699	TGCAGTCATCGCGGGCATTGCCTGTGGTACGAGCTCTTCTACATAGAGTGGACATTTGATATGA	G/T	1A	44.512	0.027027	0.00540541	G	T	T	G	G	T	G	G	G	G	T	G	T	G	T	G	G	G	T	G	G	G	T	T	G	T	G	T	G	T	T	T	T	G	G	G	G	T	G	G	G	G	T
Synril29723	TGCAGTCATGGTTTGCTGCATCGAACAGCAATGCATTTTTTTGGCCG	G/A	1A	44.512	0.0162162	0.6	N	G	N	N	A	N	G	G	N	A	N	N	N	G	G	N	N	N	N	G	N	N	N	G	N	N	N	N	N	A	A	A	A	N	A	N	N	N	N	G	N	G	N
Synril29724	TGCAGTCATGGTTTGCTGCATCGAACAGCAATGCATTTTTTTGGCCG	T/G	1A	44.512	0.0162162	0.6	N	T	N	N	G	N	T	T	N	G	N	N	N	T	T	N	N	N	N	T	N	N	N	T	N	N	N	N	N	G	G	G	G	N	G	N	N	N	N	T	N	T	N
Synril30089	TGCAGTCCTCAGAGCCTCGGGGAAGAGGATAGTGCAGAGATCGGCCTGCTGCTGGGCAAGATTA	T/C	1A	44.512	0.027027	0.00540541	T	C	C	T	T	C	T	T	T	T	C	T	C	T	C	T	T	T	C	T	T	T	C	C	T	C	T	C	T	C	C	C	C	T	T	T	T	C	T	T	T	T	C
Synril30349	TGCAGTCGTGCCTGAACCTCCATGGCGCGCCGCCCCAAGCTCCGCCACCAGTCGCCTCAACCTC	T/C	1A	44.512	0.027027	0.00540541	T	C	C	T	T	C	T	T	T	T	C	T	C	T	C	T	T	T	C	T	T	T	C	C	T	C	T	C	T	C	C	C	C	T	T	T	T	C	T	T	T	T	C
Synril30615	TGCAGTCTTCTTCTTCACCGCGACCTTCACATGCTCCTTCACCGACACAACCCTCGTGTGATGC	G/A	1A	44.512	0.027027	0.00540541	G	A	A	G	G	A	G	G	G	G	A	G	A	G	A	G	G	G	A	G	G	G	A	A	G	A	G	A	G	A	A	A	A	G	G	G	G	A	G	G	G	G	A
Synril30635	TGCAGTCTTGGCTAGGGTTCATGCTCTTCTTGGCACGGGTATAGCTAGATCAAGTAATGTTCCG	C/T	1A	44.512	0.027027	0.00540541	C	T	T	C	C	T	C	C	C	C	T	C	T	C	T	C	C	C	T	C	C	C	T	T	C	T	C	T	C	T	T	T	T	C	C	C	C	T	C	C	C	C	T
Synril30813	TGCAGTGACTTGAGGCCATCCGTCCACGAGGCGGAGGCGAGGGCAACTCGACAGCAGAAACCGA	A/G	1A	44.512	0.027027	0.00540541	A	G	G	A	A	G	A	A	A	A	G	A	G	A	G	A	A	A	G	A	A	A	G	G	A	G	A	G	A	G	G	G	G	A	A	A	A	G	A	A	A	A	G
Synril30814	TGCAGTGACTTGAGGCCATCCGTCCACGAGGCGGAGGCGAGGGCGACTCGACAGAAGAAACCGA	A/C	1A	44.512	0.027027	0.00540541	A	C	C	A	A	C	A	A	A	A	C	A	C	A	C	A	A	A	C	A	A	A	C	C	A	C	A	C	A	C	C	C	C	A	A	A	A	C	A	A	A	A	C
Synril3092	TGCAGAGCTTCTGTAATCACTAGCAAAAAGGCCCGAGCGTTGCAACGGTAGAAAAATAAATCCA	C/T	1A	44.512	0.027027	0.00540541	C	T	T	C	C	T	C	C	C	C	T	C	T	C	T	C	C	C	T	C	C	C	T	T	C	T	C	T	C	T	T	T	T	C	C	C	C	T	C	C	C	C	T
Synril30951	TGCAGTGCAAGGATTATGAGTTGAACGACTAGTCTCAGTCGGGTTGTTGACTAGGTTCTTCATG	T/C	1A	44.512	0.027027	0.00540541	T	C	C	T	T	C	T	T	T	T	C	T	C	T	C	T	T	T	C	T	T	T	C	C	T	C	T	C	T	C	C	C	C	T	T	T	T	C	T	T	T	T	C
Synril31277	TGCAGTGCTCGCACAAGCTCACTCACTCGCCTGCTTTTTTTCATTCATTCTTTTTTTCCCTTGG	C/T	1A	44.512	0.027027	0.00540541	C	T	T	C	C	T	C	C	C	C	T	C	T	C	T	C	C	C	T	C	C	C	T	T	C	T	C	T	C	T	T	T	T	C	C	C	C	T	C	C	C	C	T
Synril31372	TGCAGTGGAGACGCACAAGGCGAAGAAGGCTTCGGACACGCCAAAGACTCATGAGGGCGCCCCG	T/G	1A	44.512	0.027027	0.00540541	T	G	G	T	T	G	T	T	T	T	G	T	G	T	G	T	T	T	G	T	T	T	G	G	T	G	T	G	T	G	G	G	G	T	T	T	T	G	T	T	T	T	G
Synril31784	TGCAGTGTCCCTCAGTCCCACACGTTGAAGCTCAATACACCTTGCGCGAAGGCTGTATGCGACT	G/C	1A	44.512	0.027027	0.00540541	G	C	C	G	G	C	G	G	G	G	C	G	C	G	C	G	G	G	C	G	G	G	C	C	G	C	G	C	G	C	C	C	C	G	G	G	G	C	G	G	G	G	C
Synril32246	TGCAGTTCACCTAAAATGAAGCGATGTCCCATGAGCTAGCAACTTCTTCTTCATTTTTTAAGAG	G/A	1A	44.512	0.027027	0.00540541	G	A	A	G	G	A	G	G	G	G	A	G	A	G	A	G	G	G	A	G	G	G	A	A	G	A	G	A	G	A	A	A	A	G	G	G	G	A	G	G	G	G	A
Synril32408	TGCAGTTCCATTCGAAAATGCTCGAGTGCTCATTGTATCGACTGATTCTCACGAGGGATTTCAT	T/A	1A	44.512	0.027027	0.00540541	T	A	A	T	T	A	T	T	T	T	A	T	A	T	A	T	T	T	A	T	T	T	A	A	T	A	T	A	T	A	A	A	A	T	T	T	T	A	T	T	T	T	A
Synril32458	TGCAGTTCCTCTCCTTCCTGACCAACAACCTCTCCG	G/C	1A	44.512	0.027027	0.00540541	G	C	C	G	G	C	G	G	G	G	C	G	C	G	C	G	G	G	C	G	G	G	C	C	G	C	G	C	G	C	C	C	C	G	G	G	G	C	G	G	G	G	C
Synril32459	TGCAGTTCCTCTCCTTCCTGACCAACAACCTCTCCG	C/T	1A	44.512	0.027027	0.00540541	C	T	T	C	C	T	C	C	C	C	T	C	T	C	T	C	C	C	T	C	C	C	T	T	C	T	C	T	C	T	T	T	T	C	C	C	C	T	C	C	C	C	T
Synril32529	TGCAGTTCGCGAGTGCTTCTGAGCTACAGTCGGATCGTCCTGTCGTTGCCGTGGCTTGCCGCAT	T/C	1A	44.512	0.027027	0.00540541	T	C	C	T	T	C	T	T	T	T	C	T	C	T	C	T	T	T	C	T	T	T	C	C	T	C	T	C	T	C	C	C	C	T	T	T	T	C	T	T	T	T	C
Synril32530	TGCAGTTCGCGAGTGCTTCTGAGCTACAGTCGGATCGTCCTGTCGTTGCCGTGGCTTGCCGCAT	A/C	1A	44.512	0.027027	0.00540541	A	C	C	A	A	C	A	A	A	A	C	A	C	A	C	A	A	A	C	A	A	A	C	C	A	C	A	C	A	C	C	C	C	A	A	A	A	C	A	A	A	A	C
Synril32543	TGCAGTTCGGCTCGCGTTCTCCCCTAGCAATCCTCATCCTTGGGGAATTCCCTGGATCCGAACG	C/T	1A	44.512	0.027027	0.00540541	C	T	T	C	C	T	C	C	C	C	T	C	T	C	T	C	C	C	T	C	C	C	T	T	C	T	C	T	C	T	T	T	T	C	C	C	C	T	C	C	C	C	T
Synril33274	TGCAGTTTCGAAGTTATAGGACTAAAGGACACATCACCAATAGTTTTAGGACTTACGATGCATT	T/G	1A	44.512	0.027027	0.00540541	T	G	G	T	T	G	T	T	T	T	G	T	G	T	G	T	T	T	G	T	T	T	G	G	T	G	T	G	T	G	G	G	G	T	T	T	T	G	T	T	T	T	G
Synril33370	TGCAGTTTGAGAGCTTCCCCGTGGATGAGTTGTCCTGGTCTTGGCAATTTGAAGCTTCCG	C/T	1A	44.512	0.027027	0.00540541	C	T	T	C	C	T	C	C	C	C	T	C	T	C	T	C	C	C	T	C	C	C	T	T	C	T	C	T	C	T	T	T	T	C	C	C	C	T	C	C	C	C	T
Synril33426	TGCAGTTTGGTTTAACAAACACGCCACAATTAGTCATTTTCGCATTTAAAAGAAATGAAGAAAA	T/C	1A	44.512	0.027027	0.00540541	T	C	C	T	T	C	T	T	T	T	C	T	C	T	C	T	T	T	C	T	T	T	C	C	T	C	T	C	T	C	C	C	C	T	T	T	T	C	T	T	T	T	C
Synril33521	TGCAGTTTTCCGATCGGATATGTCAGCGGCGTCGAGGACCATGCATGGATCGTTTAAAGGTGAT	A/T	1A	44.512	0.027027	0.00540541	A	T	T	A	A	T	A	A	A	A	T	A	T	A	T	A	A	A	T	A	A	A	T	T	A	T	A	T	A	T	T	T	T	A	A	A	A	T	A	A	A	A	T
Synril3390	TGCAGAGGTGCTAAAGTGGGCGCGAGGAAGGCTTGGCGGCAACGGATCGAAGCGGCGGAGCTCG	G/A	1A	44.512	0.027027	0.00540541	G	A	A	G	G	A	G	G	G	G	A	G	A	G	A	G	G	G	A	G	G	G	A	A	G	A	G	A	G	A	A	A	A	G	G	G	G	A	G	G	G	G	A
Synril3630	TGCAGATAAAATCACAGAAACCCTTGCATCATCATCGCACATACCTGCATCCAAGGAATACACA	G/A	1A	44.512	0.027027	0.00540541	G	A	A	G	G	A	G	G	G	G	A	G	A	G	A	G	G	G	A	G	G	G	A	A	G	A	G	A	G	A	A	A	A	G	G	G	G	A	G	G	G	G	A
Synril3641	TGCAGATAAATCAGAAAGGCTGAAATCCCAGATCTGATGCCCTAAGGAAGAATCATCACCGCTA	T/C	1A	44.512	0.027027	0.00540541	T	C	C	T	T	C	T	T	T	T	C	T	C	T	C	T	T	T	C	T	T	T	C	C	T	C	T	C	T	C	C	C	C	T	T	T	T	C	T	T	T	T	C
Synril3995	TGCAGATCATGGTGATGCAGGGGAGTGGCGACAGCAAACTTGGCGCGGGAAGGCCGAGATCGGA	T/C	1A	44.512	0.027027	0.00540541	T	C	C	T	T	C	T	T	T	T	C	T	C	T	C	T	T	T	C	T	T	T	C	C	T	C	T	C	T	C	C	C	C	T	T	T	T	C	T	T	T	T	C
Synril4162	TGCAGATCCGTCGTGCCGCTGCCGCTCGCCGTTGTCTCCTCCGTGTTTTCGTCGGTTCGCGTCT	T/C	1A	44.512	0.027027	0.00540541	T	C	C	T	T	C	T	T	T	T	C	T	C	T	C	T	T	T	C	T	T	T	C	C	T	C	T	C	T	C	C	C	C	T	T	T	T	C	T	T	T	T	C
Synril4163	TGCAGATCCGTCGTGCCGCTGCCGCTCGCCGTTGTCTCCTCCGTGTTTTCGTCGGTTCGCGTCT	A/G	1A	44.512	0.027027	0.00540541	A	G	G	A	A	G	A	A	A	A	G	A	G	A	G	A	A	A	G	A	A	A	G	G	A	G	A	G	A	G	G	G	G	A	A	A	A	G	A	A	A	A	G
Synril4223	TGCAGATCGAGAGAGGGTGAGATGAATAAGCCGTCCACGTAGATCGAACACGCCGACAGCGCAG	G/C	1A	44.512	0.027027	0.00540541	G	C	C	G	G	C	G	G	G	G	C	G	C	G	C	G	G	G	C	G	G	G	C	C	G	C	G	C	G	C	C	C	C	G	G	G	G	C	G	G	G	G	C
Synril4331	TGCAGATCTAGGTTGTCCTGTGTTTTCTTGACGTGGTAATGATTCTTGAGTAGGTGCCCCTCTT	A/T	1A	44.512	0.027027	0.00540541	A	T	T	A	A	T	A	A	A	A	T	A	T	A	T	A	A	A	T	A	A	A	T	T	A	T	A	T	A	T	T	T	T	A	A	A	A	T	A	A	A	A	T
Synril4384	TGCAGATCTGGCTTCGACTGCGGGCTGGCAAGCGCACGTGAACAAAAGCAACAGCGTGCCACGA	C/T	1A	44.512	0.027027	0.00540541	C	T	T	C	C	T	C	C	C	C	T	C	T	C	T	C	C	C	T	C	C	C	T	T	C	T	C	T	C	T	T	T	T	C	C	C	C	T	C	C	C	C	T
Synril4396	TGCAGATCTTAATATACAGAGTGCACATGTAGCTTCGGATTGCAGGACGGTGGTAGAAGATATT	T/C	1A	44.512	0.027027	0.00540541	T	C	C	T	T	C	T	T	T	T	C	T	C	T	C	T	T	T	C	T	T	T	C	C	T	C	T	C	T	C	C	C	C	T	T	T	T	C	T	T	T	T	C
Synril4427	TGCAGATGAAACGCCTGCACATGTAACAAATAAACAGACTATTACATGCTCTATCTCTATACGC	G/A	1A	44.512	0.027027	0.00540541	G	A	A	G	G	A	G	G	G	G	A	G	A	G	A	G	G	G	A	G	G	G	A	A	G	A	G	A	G	A	A	A	A	G	G	G	G	A	G	G	G	G	A
Synril4656	TGCAGATGCTTAGGTTCCTTGTGGTGGAACTAACCCATCAGGGTTTAAGTCCTACATTTGGCAT	T/C	1A	44.512	0.027027	0.00540541	T	C	C	T	T	C	T	T	T	T	C	T	C	T	C	T	T	T	C	T	T	T	C	C	T	C	T	C	T	C	C	C	C	T	T	T	T	C	T	T	T	T	C
Synril5146	TGCAGATTGGAAGCTACGAGGGTTAGGTGCTGCTATGGACGAAGAATCTTCTTCATCTGGAGCC	A/C	1A	44.512	0.027027	0.00540541	A	C	C	A	A	C	A	A	A	A	C	A	C	A	C	A	A	A	C	A	A	A	C	C	A	C	A	C	A	C	C	C	C	A	A	A	A	C	A	A	A	A	C
Synril5432	TGCAGCAAACATATCGAACTGTGACATTTTTCTCCTGCCCCATAATTTAGGAAGAGCACTCACC	G/A	1A	44.512	0.027027	0.00540541	G	A	A	G	G	A	G	G	G	G	A	G	A	G	A	G	G	G	A	G	G	G	A	A	G	A	G	A	G	A	A	A	A	G	G	G	G	A	G	G	G	G	A
Synril5433	TGCAGCAAACATATCGAACTGTGACATTTTTCTCCTGCCCCATAATTTAGGAAGAGCACTCACC	C/G	1A	44.512	0.027027	0.00540541	C	G	G	C	C	G	C	C	C	C	G	C	G	C	G	C	C	C	G	C	C	C	G	G	C	G	C	G	C	G	G	G	G	C	C	C	C	G	C	C	C	C	G
Synril5483	TGCAGCAAAGATAACAGACAAGCATTAGTACTCGGAGCTTGCGAATTAAAGTTCCGAGTCGCCT	T/C	1A	44.512	0.027027	0.00540541	T	C	C	T	T	C	T	T	T	T	C	T	C	T	C	T	T	T	C	T	T	T	C	C	T	C	T	C	T	C	C	C	C	T	T	T	T	C	T	T	T	T	C
Synril5484	TGCAGCAAAGATAACAGACAAGCATTAGTACTCGGAGCTTGCGAATTAAAGTTCCGAGTCGCCT	G/A	1A	44.512	0.027027	0.00540541	G	A	A	G	G	A	G	G	G	G	A	G	A	G	A	G	G	G	A	G	G	G	A	A	G	A	G	A	G	A	A	A	A	G	G	G	G	A	G	G	G	G	A
Synril5543	TGCAGCAAATATATTAGCACTCGAAGCTCGCTAAGTAGAGTTCCAGGTCGCCTGCTCAGCAGCC	A/G	1A	44.512	0.027027	0.00540541	A	G	G	A	A	G	A	A	A	A	G	A	G	A	G	A	A	A	G	A	A	A	G	G	A	G	A	G	A	G	G	G	G	A	A	A	A	G	A	A	A	A	G
Synril5666	TGCAGCAACAGATCATCGATGAGCACCCG	G/A	1A	44.512	0.027027	0.00540541	G	A	A	G	G	A	G	G	G	G	A	G	A	G	A	G	G	G	A	G	G	G	A	A	G	A	G	A	G	A	A	A	A	G	G	G	G	A	G	G	G	G	A
Synril5716	TGCAGCAACCACTAGCATATATGGTGGCTAACTTACGCAAAAGAGAGCAGGAAGAAGAAGCAAA	G/A	1A	44.512	0.027027	0.00540541	G	A	A	G	G	A	G	G	G	G	A	G	A	G	A	G	G	G	A	G	G	G	A	A	G	A	G	A	G	A	A	A	A	G	G	G	G	A	G	G	G	G	A
Synril5725	TGCAGCAACCATCCACCTACAACCAGAGCCCCCTGGCCCAGTGGCCG	A/G	1A	44.512	0.027027	0.00540541	A	G	G	A	A	G	A	A	A	A	G	A	G	A	G	A	A	A	G	A	A	A	G	G	A	G	A	G	A	G	G	G	G	A	A	A	A	G	A	A	A	A	G
Synril5825	TGCAGCAACCGTCCACCTACAGCTAGAGCCCGCATGGACCAGAGGCTGGCAGCTCGTCGACGAA	C/T	1A	44.512	0.027027	0.00540541	C	T	T	C	C	T	C	C	C	C	T	C	T	C	T	C	C	C	T	C	C	C	T	T	C	T	C	T	C	T	T	T	T	C	C	C	C	T	C	C	C	C	T
Synril5953	TGCAGCAACGGAGCGGGAGATGGCCCTGGCTTTCTATGGTGGTGTGGCGGCAACGGCGGCCG	G/A	1A	44.512	0.027027	0.00540541	G	A	A	G	G	A	G	G	G	G	A	G	A	G	A	G	G	G	A	G	G	G	A	A	G	A	G	A	G	A	A	A	A	G	G	G	G	A	G	G	G	G	A
Synril5954	TGCAGCAACGGAGCGGGAGATGGCCCTGGCTTTCTATGGTGGTGTGGCGGCAACGGCGGCCG	T/C	1A	44.512	0.027027	0.00540541	T	C	C	T	T	C	T	T	T	T	C	T	C	T	C	T	T	T	C	T	T	T	C	C	T	C	T	C	T	C	C	C	C	T	T	T	T	C	T	T	T	T	C
Synril6015	TGCAGCAACTATCTGCCTGAAGCCAGAGGCCGCCCCGAGAACCG	C/A	1A	44.512	0.027027	0.00540541	C	A	A	C	C	A	C	C	C	C	A	C	A	C	A	C	C	C	A	C	C	C	A	A	C	A	C	A	C	A	A	A	A	C	C	C	C	A	C	C	C	C	A
Synril6568	TGCAGCAATCGTCAGCCTCCAGCCAGAGGCCGTCAAGCCCCGCAGCCG	C/T	1A	44.512	0.027027	0.00540541	C	T	T	C	C	T	C	C	C	C	T	C	T	C	T	C	C	C	T	C	C	C	T	T	C	T	C	T	C	T	T	T	T	C	C	C	C	T	C	C	C	C	T
Synril6667	TGCAGCAATTACCCTTCCGTCCAGGACACGAAGGAACGCTCGAAGGAAGCCCACACACCAGCCT	T/C	1A	44.512	0.027027	0.00540541	T	C	C	T	T	C	T	T	T	T	C	T	C	T	C	T	T	T	C	T	T	T	C	C	T	C	T	C	T	C	C	C	C	T	T	T	T	C	T	T	T	T	C
Synril6766	TGCAGCACAACATGCTAGATCATCTCCAGTCACGCCCCAACAAGGCCCACCAGGCGATATTTCG	G/A	1A	44.512	0.027027	0.00540541	G	A	A	G	G	A	G	G	G	G	A	G	A	G	A	G	G	G	A	G	G	G	A	A	G	A	G	A	G	A	A	A	A	G	G	G	G	A	G	G	G	G	A
Synril6767	TGCAGCACAACATGCTAGATCATCTCCAGTCACGCCCCAACAAGGCCCACCAGGCGATATTTCG	T/C	1A	44.512	0.027027	0.00540541	T	C	C	T	T	C	T	T	T	T	C	T	C	T	C	T	T	T	C	T	T	T	C	C	T	C	T	C	T	C	C	C	C	T	T	T	T	C	T	T	T	T	C
Synril6768	TGCAGCACAACATGCTAGATCATCTCCAGTCACGCCCCAACAAGGCCCACCAGGCGATATTTCG	C/A	1A	44.512	0.027027	0.00540541	C	A	A	C	C	A	C	C	C	C	A	C	A	C	A	C	C	C	A	C	C	C	A	A	C	A	C	A	C	A	A	A	A	C	C	C	C	A	C	C	C	C	A
Synril6969	TGCAGCACAGGGTAGATGAATGGTTGTCCACGCGAACTAAAAAGATCGCACGGGATGCTGGGGC	A/T	1A	44.512	0.027027	0.00540541	A	T	T	A	A	T	A	A	A	A	T	A	T	A	T	A	A	A	T	A	A	A	T	T	A	T	A	T	A	T	T	T	T	A	A	A	A	T	A	A	A	A	T
Synril7021	TGCAGCACATGAATTCGACCTGCAAATCTCATCCGCAGCGAACTGCAAACGCAGTTTGCGGGTT	T/C	1A	44.512	0.027027	0.00540541	T	C	C	T	T	C	T	T	T	T	C	T	C	T	C	T	T	T	C	T	T	T	C	C	T	C	T	C	T	C	C	C	C	T	T	T	T	C	T	T	T	T	C
Synril7022	TGCAGCACATGAATTCGACCTGCAAATCTCATCCGCAGCGAACTGCAAACGCAGTTTGCGGGTT	T/C	1A	44.512	0.027027	0.00540541	T	C	C	T	T	C	T	T	T	T	C	T	C	T	C	T	T	T	C	T	T	T	C	C	T	C	T	C	T	C	C	C	C	T	T	T	T	C	T	T	T	T	C
Synril7023	TGCAGCACATGAATTCGACCTGCAAATCTCATCCGCAGCGAACTGCAAACGCAGTTTGCGGGTT	A/G	1A	44.512	0.027027	0.00540541	A	G	G	A	A	G	A	A	A	A	G	A	G	A	G	A	A	A	G	A	A	A	G	G	A	G	A	G	A	G	G	G	G	A	A	A	A	G	A	A	A	A	G
Synril7066	TGCAGCACCAACAATTGGTATACAGAGCTTTAGGTTAGGATCTTGGGCGTTTGGCGGCGGTGAT	T/C	1A	44.512	0.027027	0.00540541	T	C	C	T	T	C	T	T	T	T	C	T	C	T	C	T	T	T	C	T	T	T	C	C	T	C	T	C	T	C	C	C	C	T	T	T	T	C	T	T	T	T	C
Synril7346	TGCAGCACCTAGCTTGGACATCCTTTGGAAGATCCAACCGTTGATCGGCTGCGGAATTCTTATA	T/G	1A	44.512	0.027027	0.00540541	T	G	G	T	T	G	T	T	T	T	G	T	G	T	G	T	T	T	G	T	T	T	G	G	T	G	T	G	T	G	G	G	G	T	T	T	T	G	T	T	T	T	G
Synril7557	TGCAGCACGCCGACTGTGGCACCCTTGCAACCAGAGCGGAGGTCGCGGCCGTCACTCCG	G/A	1A	44.512	0.027027	0.00540541	G	A	A	G	G	A	G	G	G	G	A	G	A	G	A	G	G	G	A	G	G	G	A	A	G	A	G	A	G	A	A	A	A	G	G	G	G	A	G	G	G	G	A
Synril7571	TGCAGCACGCCGTGTCTGGCCGCCTGCTCCAGCGCCTCACCACCCGTCACGCCGTGTCAAGCAT	C/T	1A	44.512	0.027027	0.00540541	C	T	T	C	C	T	C	C	C	C	T	C	T	C	T	C	C	C	T	C	C	C	T	T	C	T	C	T	C	T	T	T	T	C	C	C	C	T	C	C	C	C	T
Synril7609	TGCAGCACGCTGACTGTGGCACCCTTGCGGTCGGAGTGCAGGTCGCGGTCGTCGCTCCG	T/G	1A	44.512	0.027027	0.00540541	T	G	G	T	T	G	T	T	T	T	G	T	G	T	G	T	T	T	G	T	T	T	G	G	T	G	T	G	T	G	G	G	G	T	T	T	T	G	T	T	T	T	G
Synril7819	TGCAGCACTCACTTTGGCCTCAAGGTGCTCGATCAACTCCTGGTCCGTGGGATCGAACTTGACG	T/G	1A	44.512	0.027027	0.00540541	T	G	G	T	T	G	T	T	T	T	G	T	G	T	G	T	T	T	G	T	T	T	G	G	T	G	T	G	T	G	G	G	G	T	T	T	T	G	T	T	T	T	G
Synril7936	TGCAGCAGAACAGATACTGTAAAACAAAATGTAAAATTGGAATAAAGAGCTCCTTCCTCTAGTC	C/A	1A	44.512	0.027027	0.00540541	C	A	A	C	C	A	C	C	C	C	A	C	A	C	A	C	C	C	A	C	C	C	A	A	C	A	C	A	C	A	A	A	A	C	C	C	C	A	C	C	C	C	A
Synril8020	TGCAGCAGACCACCTGCTTCAATGGGGCATCACCAGCGACATTGTGTGGCAGTGGTGGCCTGCG	G/A	1A	44.512	0.027027	0.00540541	G	A	A	G	G	A	G	G	G	G	A	G	A	G	A	G	G	G	A	G	G	G	A	A	G	A	G	A	G	A	A	A	A	G	G	G	G	A	G	G	G	G	A
Synril8067	TGCAGCAGAGCACCACGACACCCGTCTCCCGCGCCTCCCCGTGCTGACGAACTCCGCCTTCCCT	G/A	1A	44.512	0.027027	0.00540541	G	A	A	G	G	A	G	G	G	G	A	G	A	G	A	G	G	G	A	G	G	G	A	A	G	A	G	A	G	A	A	A	A	G	G	G	G	A	G	G	G	G	A
Synril8068	TGCAGCAGAGCACCACGACACCCGTCTCCCGCGCCTCCCCGTGCTGACGAACTCCGCCTTCCCT	T/C	1A	44.512	0.027027	0.00540541	T	C	C	T	T	C	T	T	T	T	C	T	C	T	C	T	T	T	C	T	T	T	C	C	T	C	T	C	T	C	C	C	C	T	T	T	T	C	T	T	T	T	C
Synril8133	TGCAGCAGAGTTAGCAGCAAGGTTTTCGTGGCTCTACGATGGCCTCGGGATGGGGTGTGGAGGG	T/C	1A	44.512	0.027027	0.00540541	T	C	C	T	T	C	T	T	T	T	C	T	C	T	C	T	T	T	C	T	T	T	C	C	T	C	T	C	T	C	C	C	C	T	T	T	T	C	T	T	T	T	C
Synril8134	TGCAGCAGAGTTAGCAGCAAGGTTTTCGTGGCTCTACGATGGCCTCGGGATGGGGTGTGGAGGG	G/A	1A	44.512	0.027027	0.00540541	G	A	A	G	G	A	G	G	G	G	A	G	A	G	A	G	G	G	A	G	G	G	A	A	G	A	G	A	G	A	A	A	A	G	G	G	G	A	G	G	G	G	A
Synril8148	TGCAGCAGATCATTATACAAATTATTTAGGATGTCCTAATTTCTCAGGATTTTTGGAGTTATAT	T/G	1A	44.512	0.027027	0.00540541	T	G	G	T	T	G	T	T	T	T	G	T	G	T	G	T	T	T	G	T	T	T	G	G	T	G	T	G	T	G	G	G	G	T	T	T	T	G	T	T	T	T	G
Synril8172	TGCAGCAGATGGAGGTGTTGTCGTGCTCGCTACCTCGTCGAGAGCCATGAGTGTGCCCGTCCAG	G/T	1A	44.512	0.027027	0.00540541	G	T	T	G	G	T	G	G	G	G	T	G	T	G	T	G	G	G	T	G	G	G	T	T	G	T	G	T	G	T	T	T	T	G	G	G	G	T	G	G	G	G	T
Synril8246	TGCAGCAGCAAGATCTACATCGACGATGCTAGCTGGGGTCCCGAGGCTAATTCAATCGAGTACG	G/A	1A	44.512	0.027027	0.00540541	G	A	A	G	G	A	G	G	G	G	A	G	A	G	A	G	G	G	A	G	G	G	A	A	G	A	G	A	G	A	A	A	A	G	G	G	G	A	G	G	G	G	A
Synril8462	TGCAGCAGCCATCCACATGCAGCCAGGGTCCACATGGACCAGAGGCCG	G/A	1A	44.512	0.027027	0.00540541	G	A	A	G	G	A	G	G	G	G	A	G	A	G	A	G	G	G	A	G	G	G	A	A	G	A	G	A	G	A	A	A	A	G	G	G	G	A	G	G	G	G	A
Synril8674	TGCAGCAGCCTGGCTCAATGCTGCACAAACCACTAGGTCGGAGTGAAGCCAGCCAGAGGCCAGC	G/A	1A	44.512	0.027027	0.00540541	G	A	A	G	G	A	G	G	G	G	A	G	A	G	A	G	G	G	A	G	G	G	A	A	G	A	G	A	G	A	A	A	A	G	G	G	G	A	G	G	G	G	A
Synril8701	TGCAGCAGCGAGAAGGAGGACTCCAGCGAGGGGCCGACAAGGACGCAATCCCTGTAGGCGGCGA	G/A	1A	44.512	0.027027	0.00540541	G	A	A	G	G	A	G	G	G	G	A	G	A	G	A	G	G	G	A	G	G	G	A	A	G	A	G	A	G	A	A	A	A	G	G	G	G	A	G	G	G	G	A
Synril8720	TGCAGCAGCGCAGCCACCTCATTGGCGAGATGACTAGGCTTCAGGACCCCAACCGCATGCCGAA	C/T	1A	44.512	0.027027	0.00540541	C	T	T	C	C	T	C	C	C	C	T	C	T	C	T	C	C	C	T	C	C	C	T	T	C	T	C	T	C	T	T	T	T	C	C	C	C	T	C	C	C	C	T
Synril878	TGCAGAACTTTGTCAAGACTTTGACGAAGAATTTGGGAGGGTCGAGACGGGTCTGGACCCTATC	T/C	1A	44.512	0.027027	0.00540541	T	C	C	T	T	C	T	T	T	T	C	T	C	T	C	T	T	T	C	T	T	T	C	C	T	C	T	C	T	C	C	C	C	T	T	T	T	C	T	T	T	T	C
Synril879	TGCAGAACTTTTTGCTACAACGGGCTATGAACGCGGTGACCATGCCCACCAGATGCTGCAACCA	T/G	1A	44.512	0.027027	0.00540541	T	G	G	T	T	G	T	T	T	T	G	T	G	T	G	T	T	T	G	T	T	T	G	G	T	G	T	G	T	G	G	G	G	T	T	T	T	G	T	T	T	T	G
Synril8802	TGCAGCAGCGGGGCTGCTGATGATGGCTTGTAAGGGATGCCGACGCCATGGAGCTCGGGGTCAC	T/C	1A	44.512	0.027027	0.00540541	T	C	C	T	T	C	T	T	T	T	C	T	C	T	C	T	T	T	C	T	T	T	C	C	T	C	T	C	T	C	C	C	C	T	T	T	T	C	T	T	T	T	C
Synril8803	TGCAGCAGCGGGGCTGCTGATGATGGCTTGTAAGGGATGCCGACGCCATGGAGCTCGGGGTCAC	C/T	1A	44.512	0.027027	0.00540541	C	T	T	C	C	T	C	C	C	C	T	C	T	C	T	C	C	C	T	C	C	C	T	T	C	T	C	T	C	T	T	T	T	C	C	C	C	T	C	C	C	C	T
Synril8827	TGCAGCAGCGTGGAACATCCATCGCCGTGCAGTATCCGTTGCCCAATAAAGCATCACGGCCAGA	T/C	1A	44.512	0.027027	0.00540541	T	C	C	T	T	C	T	T	T	T	C	T	C	T	C	T	T	T	C	T	T	T	C	C	T	C	T	C	T	C	C	C	C	T	T	T	T	C	T	T	T	T	C
Synril9342	TGCAGCAGTACCTTGAGAATCCTATCTGCCAGTCTCAATTCCTCACGGGGCCTCCGCCTGGAAA	C/A	1A	44.512	0.027027	0.00540541	C	A	A	C	C	A	C	C	C	C	A	C	A	C	A	C	C	C	A	C	C	C	A	A	C	A	C	A	C	A	A	A	A	C	C	C	C	A	C	C	C	C	A
Synril9372	TGCAGCAGTATAAATAAGTTGGCTCATCCCGCGGGAGACCTAATTTCTTTCCGCTCCTCACCTG	C/T	1A	44.512	0.027027	0.00540541	C	T	T	C	C	T	C	C	C	C	T	C	T	C	T	C	C	C	T	C	C	C	T	T	C	T	C	T	C	T	T	T	T	C	C	C	C	T	C	C	C	C	T
Synril9438	TGCAGCAGTCGGCCCGAGGACTTCATCGACTCAGCAAGCGGCAGCCAACTCCAACTCGCCGCCT	T/C	1A	44.512	0.027027	0.00540541	T	C	C	T	T	C	T	T	T	T	C	T	C	T	C	T	T	T	C	T	T	T	C	C	T	C	T	C	T	C	C	C	C	T	T	T	T	C	T	T	T	T	C
Synril9474	TGCAGCAGTGAAGCGCGATACAAGGCGCGACGACGGGAGGAAAAGGGGAAGGTGGAGGCCGAGG	A/G	1A	44.512	0.027027	0.00540541	A	G	G	A	A	G	A	A	A	A	G	A	G	A	G	A	A	A	G	A	A	A	G	G	A	G	A	G	A	G	G	G	G	A	A	A	A	G	A	A	A	A	G
Synril9500	TGCAGCAGTGCAAATCGTTGACTAAATCGACGGATTGTGATGGCATGGAGATGTTGATCAACAA	A/G	1A	44.512	0.027027	0.00540541	A	G	G	A	A	G	A	A	A	A	G	A	G	A	G	A	A	A	G	A	A	A	G	G	A	G	A	G	A	G	G	G	G	A	A	A	A	G	A	A	A	A	G
Synril9686	TGCAGCATAGCCTGAAGATCGCGTGGCGGTGCGCGTGTGCCGCTGCATGAGGGCGGGGGGCGCC	A/G	1A	44.512	0.027027	0.00540541	A	G	G	A	A	G	A	A	A	A	G	A	G	A	G	A	A	A	G	A	A	A	G	G	A	G	A	G	A	G	G	G	G	A	A	A	A	G	A	A	A	A	G
Synril9911	TGCAGCATCGAGCGCAGTCGACTCCAGGGTCAGCGGGGCCACGGGGTCAGCGAGGAAGATCGGA	T/C	1A	44.512	0.027027	0.00540541	T	C	C	T	T	C	T	T	T	T	C	T	C	T	C	T	T	T	C	T	T	T	C	C	T	C	T	C	T	C	C	C	C	T	T	T	T	C	T	T	T	T	C
Synril9912	TGCAGCATCGAGCGCAGTCGACTCCAGGGTCAGCGGGGCCACGGGGTCAGCGAGGAAGATCGGA	A/G	1A	44.512	0.027027	0.00540541	A	G	G	A	A	G	A	A	A	A	G	A	G	A	G	A	A	A	G	A	A	A	G	G	A	G	A	G	A	G	G	G	G	A	A	A	A	G	A	A	A	A	G
Synril10658	TGCAGCCAATCAGCGTGTTGCGTTTGAGCTTAGCGTCAGCAGCTGAACTGACGGTCAGATCGCA	T/C	1A	45.6495	0.0324324	0.00540541	C	C	C	T	T	C	T	T	T	T	C	T	C	T	C	C	T	T	T	C	T	T	T	C	T	C	T	C	T	C	C	C	C	T	T	T	T	C	T	T	T	T	C
Synril12038	TGCAGCCCCACATGGCGGCCACACGCCTAAACCCACACCACCACAGGCATAGAACAACATAGGA	A/G	1A	45.6495	0.0324324	0.0108108	G	G	G	A	A	G	A	A	A	A	G	A	G	A	G	G	A	A	A	G	A	A	N	G	A	G	A	G	A	G	G	G	G	A	A	A	A	G	A	A	A	A	G
Synril13907	TGCAGCCTCCCGCTCCTCCCACGCCTCTCACATGTTCCTCTCTGTCGCCTCCCG	A/G	1A	45.6495	0.0324324	0.0162162	G	G	G	A	A	G	A	A	A	A	G	A	G	A	G	G	A	A	A	G	A	A	N	G	A	G	A	G	A	G	G	G	G	A	A	A	A	G	A	A	A	A	G
Synril13911	TGCAGCCTCCGCACGATCTGAGCCTCAGTCACCTCTCCCTGGATAGCTTTCACAACCCCG	A/G	1A	45.6495	0.0324324	0.0108108	G	G	G	A	A	G	A	A	A	A	G	A	G	A	G	G	A	A	A	G	A	A	N	G	A	G	A	G	A	G	G	G	G	A	A	A	A	G	A	A	A	A	G
Synril15013	TGCAGCGAGCTAGCGGGGAAACGGATGCACTCGCGAGGCGCTACGACGTGCGGTGAGTGCGTTA	G/A	1A	45.6495	0.0324324	0.0108108	A	A	A	G	G	A	G	G	G	G	A	G	A	G	A	A	G	G	G	A	G	G	G	A	G	A	G	A	G	A	A	A	A	G	G	G	G	A	G	G	G	G	A
Synril17452	TGCAGCGTGATGACCGCCGAGTCGGCATGAATTTCAGCCAGGAGGTTTCGCCCTTCCTCTTCAG	C/T	1A	45.6495	0.0324324	0.00540541	T	T	T	C	C	T	C	C	C	C	T	C	T	C	T	T	C	C	C	T	C	C	T	T	C	T	C	T	C	T	T	T	T	C	C	C	C	T	C	C	C	C	T
Synril18699	TGCAGCTCAGCTCTACGGTACAGATCTCACGTAACCACGCTGGACGAGGCAAATAAAAGCTGTT	G/T	1A	45.6495	0.0324324	0.0108108	T	T	T	G	G	T	G	G	G	G	T	G	T	G	T	T	G	G	G	T	G	G	N	T	G	T	G	T	G	T	T	T	T	G	G	G	G	T	G	G	G	G	T
Synril18942	TGCAGCTCCCAGAGCCCCACGAGCAACAAAACCAGCCAATCAGAAACAAATCGGGTAGGGTTAT	C/G	1A	45.6495	0.0324324	0.0162162	G	G	G	C	C	G	C	C	C	C	G	C	G	C	G	G	C	C	C	G	C	C	N	G	C	G	C	G	C	G	G	G	G	C	C	C	C	G	C	C	C	C	G
Synril23375	TGCAGGATCCTTGGGACGGTGGGGTTAGAGTTCTTGTCATGCGTACGCGACAGTGGGATTTAGT	C/T	1A	45.6495	0.0324324	0.0162162	T	T	T	C	C	T	C	C	C	C	T	C	T	C	T	T	C	C	C	T	C	C	N	T	C	T	C	T	C	T	T	T	T	C	C	C	C	T	C	C	C	C	T
Synril26256	TGCAGGGGTGTCCCGTCAGGAAATTTAGGGGTGTCCCAGTCTTCGTGGGCTCTCTATGTATAAG	T/G	1A	45.6495	0.0324324	0.00540541	G	G	G	T	T	G	T	T	T	T	G	T	G	T	G	G	T	T	T	G	T	T	T	G	T	G	T	G	T	G	G	G	G	T	T	T	T	G	T	T	T	T	G
Synril27167	TGCAGGTCCTTGGCCTCGAGGCCGAGTTTGGTCATGGTGTTGTGGTAGAGAATGTTGATGCTGC	T/C	1A	45.6495	0.0324324	0.0108108	C	C	C	T	T	C	T	T	T	T	C	T	C	T	C	C	T	T	T	C	T	T	N	C	T	C	T	C	T	C	C	C	C	T	T	T	T	C	T	T	T	T	C
Synril27762	TGCAGGTGGGACTATAGATGGAAGTCCCACCACAATCCACCTAGTCCTAATACAGTTTGGTGTT	G/A	1A	45.6495	0.0324324	0.0108108	A	A	A	G	G	A	G	G	G	G	A	G	A	G	A	A	G	G	G	A	G	G	N	A	G	A	G	A	G	A	A	A	A	G	G	G	G	A	G	G	G	G	A
Synril28894	TGCAGTACTTCCTGCCTCACCCTCTTGATTACCTATAAGGAGATGCATAAGCACACGCAACAAT	G/A	1A	45.6495	0.0324324	0.0108108	A	A	A	G	G	A	G	G	G	G	A	G	A	G	A	A	G	G	G	A	G	G	N	A	G	A	G	A	G	A	A	A	A	G	G	G	G	A	G	G	G	G	A
Synril32957	TGCAGTTGGCAATGGCCGCAAGTGATATATGTCGACGATCATCACCAACAACCATCAATCAGCC	T/C	1A	45.6495	0.0324324	0.00540541	C	C	C	T	T	C	T	T	T	T	C	T	C	T	C	C	T	T	T	C	T	T	T	C	T	C	T	C	T	C	C	C	C	T	T	T	T	C	T	T	T	T	C
Synril4090	TGCAGATCCATTGTTGCACGCGGAAGCGATCCGAACGGAAAGGTTTCCTCTGAAGCCGCGCGCA	T/C	1A	45.6495	0.0324324	0.0162162	C	C	C	T	T	C	T	T	T	T	C	T	C	T	C	C	T	T	T	C	T	T	N	C	T	C	T	C	T	C	C	C	C	T	T	T	T	C	T	T	T	T	C
Synril5338	TGCAGCAAAAAACCCTCCTGAGAGGACGCGGCGAAGGCAGTCTGGGCTGCACGCAAGCTTGGCC	G/A	1A	45.6495	0.0324324	0.0162162	A	A	A	G	G	A	G	G	G	G	A	G	A	G	A	A	G	G	G	A	G	G	N	A	G	A	G	A	G	A	A	A	A	G	G	G	G	A	G	G	G	G	A
Synril5526	TGCAGCAAAGTGATCAATAGCAAAGTAGTTTGATAGTTTTGATAGTAGTGACGGCAGTAATAGT	G/A	1A	45.6495	0.0162162	0.410811	G	G	N	N	N	G	N	N	G	G	N	G	G	G	G	N	N	G	G	N	G	N	G	N	N	G	N	A	N	G	G	G	N	N	N	G	N	N	N	N	N	N	G
Synril5527	TGCAGCAAAGTGATCAATAGCAAAGTAGTTTGATAGTTTTGATAGTAGTGACGGCAGTAATAGT	A/G	1A	45.6495	0.0162162	0.410811	A	A	N	N	N	A	N	N	A	A	N	A	A	A	A	N	N	A	A	N	A	N	A	N	N	A	N	G	N	A	A	A	N	N	N	A	N	N	N	N	N	N	A
Synril5528	TGCAGCAAAGTGATCAATAGCAAAGTAGTTTGATAGTTTTGATAGTAGTGACGGCAGTAATAGT	C/T	1A	45.6495	0.0162162	0.410811	C	C	N	N	N	C	N	N	C	C	N	C	C	C	C	N	N	C	C	N	C	N	C	N	N	C	N	T	N	C	C	C	N	N	N	C	N	N	N	N	N	N	C
Synril6170	TGCAGCAAGCACTAGCATATACGATGGCTAACATACGCAAATAAGAGCGAGAAGAGAAGCAGCA	G/A	1A	45.6495	0.0324324	0.0162162	A	A	A	G	G	A	G	G	G	G	A	G	A	G	A	A	G	G	G	A	G	G	N	A	G	A	G	A	G	A	A	A	A	G	G	G	G	A	G	G	G	G	A
Synril6675	TGCAGCAATTCAGAGATCGTTTGACTTCGTGACTGGCTGGTTAGATCTTCGTTTTCCCCTTTCA	A/T	1A	45.6495	0.0324324	0.0108108	T	T	T	A	A	T	A	A	A	A	T	A	T	A	T	T	A	A	A	T	A	A	N	T	A	T	A	T	A	T	T	T	T	A	A	A	A	T	A	A	A	A	T
Synril9531	TGCAGCAGTGGATCCCCGCCATTGCTGGGTGGCCAGACGCCGCGACGGGACTCACCATGGCTTC	G/A	1A	45.6495	0.0324324	0.0162162	A	A	A	G	G	A	G	G	G	G	A	G	A	G	A	A	G	G	G	A	G	G	N	A	G	A	G	A	G	A	A	A	A	G	G	G	G	A	G	G	G	G	A
Synril9532	TGCAGCAGTGGATCCCCGCCATTGCTGGGTGGCCAGACGCCGCGACGGGACTCACCATGGCTTC	T/C	1A	45.6495	0.0324324	0.0162162	C	C	C	T	T	C	T	T	T	T	C	T	C	T	C	C	T	T	T	C	T	T	N	C	T	C	T	C	T	C	C	C	C	T	T	T	T	C	T	T	T	T	C
Synril9533	TGCAGCAGTGGATCCCCGCCATTGCTGGGTGGCCAGACGCCGCGACGGGACTCACCATGGCTTC	C/T	1A	45.6495	0.0324324	0.0162162	T	T	T	C	C	T	C	C	C	C	T	C	T	C	T	T	C	C	C	T	C	C	N	T	C	T	C	T	C	T	T	T	T	C	C	C	C	T	C	C	C	C	T
Synril16524	TGCAGCGGCCGAAGCTCGACGAAGACGACGACCG	C/T	1A	46.787	0.0108108	0.0864865	T	T	T	C	C	T	C	C	C	C	T	C	T	C	T	T	C	C	C	T	C	C	N	T	C	T	C	T	C	T	T	T	T	C	C	C	C	T	C	C	C	C	T
Synril22589	TGCAGGACGAATCGATGGAGGCTTGCCCCAGGATCCGATTATCTCTTCAGTTGGGGTAGGAACG	G/A	1A	46.787	0.0108108	0.0378378	A	A	A	G	G	A	G	G	G	G	A	G	A	G	A	A	G	G	G	A	G	G	A	A	G	A	G	A	G	A	A	A	A	G	G	G	G	A	G	G	G	G	A
Synril342	TGCAGAAAGCATGCATTTAGGAAGAGTCCCCCTACCATGCCAAACGAAACAAGTCAATAGAAAT	G/A	1A	46.787	0.0108108	0.0108108	A	A	A	G	G	A	G	G	G	G	A	G	A	G	A	A	G	G	G	A	G	G	G	A	G	A	G	A	G	A	A	A	A	G	G	G	G	A	G	G	G	G	A
Synril343	TGCAGAAAGCATGCATTTAGGAAGAGTCCCCCTACCATGCCAAACGAAACAAGTCAATAGAAAT	A/T	1A	46.787	0.0108108	0.0108108	T	T	T	A	A	T	A	A	A	A	T	A	T	A	T	T	A	A	A	T	A	A	A	T	A	T	A	T	A	T	T	T	T	A	A	A	A	T	A	A	A	A	T
Synril1387	TGCAGAATGAATAGATATACACCCACCACCAACCCCAAGCCCACCGTACCCTTCTTCCATAGTC	G/C	1A	49.061	0.0162162	0.00540541	C	C	C	G	G	C	G	G	G	G	G	G	C	G	C	C	G	G	G	C	G	G	G	G	G	C	G	C	G	C	C	C	C	C	G	G	G	C	G	G	G	G	C
Synril16953	TGCAGCGGGTTATTGTTCTGACAAGGCGGGTCCATCGTACGTGGCTGAACCGCCGTACCCGTCC	A/G	1A	49.061	0.0162162	0.00540541	G	G	G	A	A	G	A	A	A	A	A	A	G	A	G	G	A	A	A	G	A	A	A	A	A	G	A	G	A	G	G	G	G	G	A	A	A	G	A	A	A	A	G
Synril17262	TGCAGCGTCATCGCGGCGGCTTCGTCACTCGCCGCGGCGCCAGCGCGCCATCACGTCTCTCGGG	C/T	1A	49.061	0.0162162	0.00540541	T	T	T	C	C	T	C	C	C	C	C	C	T	C	T	T	C	C	C	T	C	C	C	C	C	T	C	T	C	T	T	T	T	T	C	C	C	T	C	C	C	C	T
Synril22920	TGCAGGAGCCACTGGGATGCTCCTGGTCAGAACCCAACCATGATTTGTCATGATCTGGTTTTTT	T/A	1A	49.061	0.0162162	0.00540541	A	A	A	T	T	A	T	T	T	T	T	T	A	T	A	A	T	T	T	A	T	T	T	T	T	A	T	A	T	A	A	A	A	A	T	T	T	A	T	T	T	T	A
Synril23768	TGCAGGCACGGTGGCGTGGAGGGCCTGATTGTGGCATCGGCGACACGTCCG	A/G	1A	49.061	0.0162162	0.00540541	G	G	G	A	A	G	A	A	A	A	A	A	G	A	G	G	A	A	A	G	A	A	A	A	A	G	A	G	A	G	G	G	G	G	A	A	A	G	A	A	A	A	G
Synril24685	TGCAGGCGCGGAGTTCTTCCCAAACTTTCACAGCCACAATCCTCGGCATACTCGAAAGAAGAAG	T/C	1A	49.061	0.0162162	0.00540541	C	C	C	T	T	C	T	T	T	T	T	T	C	T	C	C	T	T	T	C	T	T	T	T	T	C	T	C	T	C	C	C	C	C	T	T	T	C	T	T	T	T	C
Synril26745	TGCAGGTACTGCCGCAACTTCTCTCGATTCGCTATCCTCTATCGCGCTCTGATCTGCGAGTGGG	T/C	1A	49.061	0.0162162	0.00540541	C	C	C	T	T	C	T	T	T	T	T	T	C	T	C	C	T	T	T	C	T	T	T	T	T	C	T	C	T	C	C	C	C	C	T	T	T	C	T	T	T	T	C
Synril28802	TGCAGTACGCTTGAAGCGACACACGCAGTGTGATTTGGACTCGCGTTGGCTGAGCGGTCGTTGC	G/A	1A	49.061	0.0162162	0.00540541	A	A	A	G	G	A	G	G	G	G	G	G	A	G	A	A	G	G	G	A	G	G	G	G	G	A	G	A	G	A	A	A	A	A	G	G	G	A	G	G	G	G	A
Synril32902	TGCAGTTGCGTGTCGCCAAGGCCGAGAGAAGTTTTGCAGTAGTTGTGGTACGCCGCGTCATACA	G/A	1A	49.061	0.0162162	0.00540541	A	A	A	G	G	A	G	G	G	G	G	G	A	G	A	A	G	G	G	A	G	G	G	G	G	A	G	A	G	A	A	A	A	A	G	G	G	A	G	G	G	G	A
Synril8293	TGCAGCAGCACGGCCAGAACGAAACCAGACGACACGCTGCAAAGGAAGGAAGGAACCAGCAGCG	C/G	1A	49.061	0.0162162	0.00540541	G	G	G	C	C	G	C	C	C	C	C	C	G	C	G	G	C	C	C	G	C	C	C	C	C	G	C	G	C	G	G	G	G	G	C	C	C	G	C	C	C	C	G
Synril8843	TGCAGCAGCTAGGTCGGGACAACCGAGTAGGGGAGAAGCGTACTGATGTCTGGATCATGCTCCT	A/G	1A	49.061	0.0162162	0.00540541	G	G	G	A	A	G	A	A	A	A	A	A	G	A	G	G	A	A	A	G	A	A	A	A	A	G	A	G	A	G	G	G	G	G	A	A	A	G	A	A	A	A	G
Synril9088	TGCAGCAGGCCCAGGCAACGGCGGTGTCCCTACCCCTTCTCGTGCCCATCTCTCTTCGTGGGGT	T/C	1A	49.061	0.0162162	0.00540541	C	C	C	T	T	C	T	T	T	T	T	T	C	T	C	C	T	T	T	C	T	T	T	T	T	C	T	C	T	C	C	C	C	C	T	T	T	C	T	T	T	T	C
Synril9089	TGCAGCAGGCCCAGGCAACGGCGGTGTCCCTACCCCTTCTCGTGCCCATCTCTCTTCGTGGGGT	C/T	1A	49.061	0.0162162	0.00540541	T	T	T	C	C	T	C	C	C	C	C	C	T	C	T	T	C	C	C	T	C	C	C	C	C	T	C	T	C	T	T	T	T	T	C	C	C	T	C	C	C	C	T
Synril10498	TGCAGCCAAATTATGGGCACAACACTTTTAGTTAAAATACATATAAATTGAGTGGCCTTTTTAA	G/C	1A	50.198	0.0378378	0.00540541	C	C	C	G	G	C	G	G	G	G	G	G	C	G	C	C	G	G	C	C	G	G	G	G	G	C	G	C	G	C	C	C	C	C	G	G	G	C	G	G	G	G	C
Synril10499	TGCAGCCAAATTATGGGTACAAGACTTTTAGTTAAAATACATATAAATTGAGTGGCCCTTTTAA	A/G	1A	50.198	0.0378378	0.00540541	G	G	G	A	A	G	A	A	A	A	A	A	G	A	G	G	A	A	G	G	A	A	A	A	A	G	A	G	A	G	G	G	G	G	A	A	A	G	A	A	A	A	G
Synril16352	TGCAGCGGATGATCGTCGCCCCTGTCGGTGCCGTGATGAACGTCGAATGTGTACAATGGTGTAT	C/A	1A	50.198	0.0378378	0.00540541	A	A	A	C	C	A	C	C	C	C	C	C	A	C	A	A	C	C	A	A	C	C	C	C	C	A	C	A	C	A	A	A	A	A	C	C	C	A	C	C	C	C	A
Synril20987	TGCAGCTTAAAAATAAGAGAATGAGACCTAAGAGGAGACCACAAAGTCAAGCGCATAATTTCAT	T/C	1A	50.198	0.0378378	0.00540541	C	C	C	T	T	C	T	T	T	T	T	T	C	T	C	C	T	T	C	C	T	T	T	T	T	C	T	C	T	C	C	C	C	C	T	T	T	C	T	T	T	T	C
Synril21612	TGCAGCTTGTCATGGACGACTCCATGAACACGCATGACGAGCGGCAGTGGCACGACCTGGAGGA	G/A	1A	50.198	0.0378378	0.00540541	A	A	A	G	G	A	G	G	G	G	G	G	A	G	A	A	G	G	A	A	G	G	G	G	G	A	G	A	G	A	A	A	A	A	G	G	G	A	G	G	G	G	A
Synril23225	TGCAGGAGTCTTGGTTTGATGGTGTTTCGCCATCAACTTAACTGCATCTCCTTCGTAGGGAAAT	G/C	1A	50.198	0.0378378	0.00540541	C	C	C	G	G	C	G	G	G	G	G	G	C	G	C	C	G	G	C	C	G	G	G	G	G	C	G	C	G	C	C	C	C	C	G	G	G	C	G	G	G	G	C
Synril25542	TGCAGGGATAGGGACACGCGCGTGAGGGCATCTCCAGCCGCGCCCTCAACAGGCCCCCCAGGCC	C/T	1A	50.198	0.0378378	0.00540541	T	T	T	C	C	T	C	C	C	C	C	C	T	C	T	T	C	C	T	T	C	C	C	C	C	T	C	T	C	T	T	T	T	T	C	C	C	T	C	C	C	C	T
Synril25722	TGCAGGGCCCCTCAAGTATTACTTTCTCTCTTTGTGCTGGCCTGCCAGGTCTAGCCCAATTAAT	T/C	1A	50.198	0.0378378	0.00540541	C	C	C	T	T	C	T	T	T	T	T	T	C	T	C	C	T	T	C	C	T	T	T	T	T	C	T	C	T	C	C	C	C	C	T	T	T	C	T	T	T	T	C
Synril27564	TGCAGGTGCATGATGCTGATATACCGAGGCTCTTATTTTTTTTAAAAAAGGAGGATGACCCCCG	T/A	1A	50.198	0.0378378	0.00540541	A	A	A	T	T	A	T	T	T	T	T	T	A	T	A	A	T	T	A	A	T	T	T	T	T	A	T	A	T	A	A	A	A	A	T	T	T	A	T	T	T	T	A
Synril31636	TGCAGTGGTCTCGCTCCCAGATTACTCAAACCTGAGCCTAAGTAGGCCGCTGTTGCGCTAGCTA	T/G	1A	50.198	0.0378378	0.00540541	G	G	G	T	T	G	T	T	T	T	T	T	G	T	G	G	T	T	G	G	T	T	T	T	T	G	T	G	T	G	G	G	G	G	T	T	T	G	T	T	T	T	G
Synril32987	TGCAGTTGGGACGCATCTGGTCCAGCTACTCATAAACCCTCACGGTCAAACCGATCAATCAATT	T/C	1A	50.198	0.0378378	0.00540541	C	C	C	T	T	C	T	T	T	T	T	T	C	T	C	C	T	T	C	C	T	T	T	T	T	C	T	C	T	C	C	C	C	C	T	T	T	C	T	T	T	T	C
Synril4549	TGCAGATGCAATGTCTTGCTACTAAACAAAGCATACAAGAACACGATGATGTTTCATGATAGTT	A/G	1A	50.198	0.0378378	0.00540541	G	G	G	A	A	G	A	A	A	A	A	A	G	A	G	G	A	A	G	G	A	A	A	A	A	G	A	G	A	G	G	G	G	G	A	A	A	G	A	A	A	A	G
Synril5332	TGCAGCAAAAAAACCCTTGTCCACGTCCGAGCACGGAACGTCCATGCCCGCCCACGGCCTCTCC	G/A	1A	50.198	0.0378378	0.00540541	A	A	A	G	G	A	G	G	G	G	G	G	A	G	A	A	G	G	A	A	G	G	G	G	G	A	G	A	G	A	A	A	A	A	G	G	G	A	G	G	G	G	A
Synril5333	TGCAGCAAAAAAACCCTTGTCCACGTCCGAGCACGGAACGTCCATGCCCGCCCACGGCCTCTCC	C/A	1A	50.198	0.0378378	0.00540541	A	A	A	C	C	A	C	C	C	C	C	C	A	C	A	A	C	C	A	A	C	C	C	C	C	A	C	A	C	A	A	A	A	A	C	C	C	A	C	C	C	C	A
Synril5334	TGCAGCAAAAAAACCCTTGTCCACGTCCGAGCACGGAACGTCCATGCCCGCCCACGGCCTCTCC	T/C	1A	50.198	0.0378378	0.00540541	C	C	C	T	T	C	T	T	T	T	T	T	C	T	C	C	T	T	C	C	T	T	T	T	T	C	T	C	T	C	C	C	C	C	T	T	T	C	T	T	T	T	C
Synril9800	TGCAGCATCACGGTGGAGGAGCCGATGGAGTGCCTGGGCACGGGGCTGGTGAGCCCG	G/A	1A	50.198	0.0324324	0.513514	A	A	N	N	N	N	N	G	N	N	N	A	G	A	A	G	N	N	N	N	N	N	N	G	H	N	N	N	G	N	N	G	N	N	N	G	N	G	G	N	N	G	G
Synril6913	TGCAGCACACTTGACGAGGGCGTCTTCCGCGGTTGCCAGCTCCG	T/C	1A	50.766	0.0108108	0.0756757	C	C	N	T	T	C	T	T	T	T	T	T	C	T	C	C	T	T	C	C	T	N	T	T	T	C	T	C	N	C	C	C	C	C	T	N	T	N	T	T	T	T	C
Synril24243	TGCAGGCCCTCCCATCTATGAAATTGGAAGTTTGAAACCCATCAGACTCACCACTTGAGCTGAA	T/C	1A	51.334	0.0162162	0.0108108	C	C	T	T	T	C	T	T	C	T	T	T	C	T	T	C	T	T	C	C	T	C	T	T	T	C	T	C	N	C	C	C	C	C	T	C	C	T	T	T	T	T	C
Synril899	TGCAGAAGAAGAGCACGGAGAACATCTCTCTTCATATCAAGGTTTTCTCCAACACCGACCCTCA	C/T	1A	51.334	0.0162162	0.0108108	T	T	C	C	C	T	C	C	T	C	C	C	T	C	C	T	C	C	T	T	C	T	C	C	C	T	C	T	N	T	T	T	T	T	C	T	T	C	C	C	C	C	T
Synril2891	TGCAGAGCATAGTTTTAAATAGTGAGCTATGCTAATTAGCGGCACACTGCTCAAACTGGTATAA	G/A	1A	51.9025	0.0216216	0.00540541	A	A	G	G	G	A	G	G	A	G	G	G	A	G	G	A	G	G	A	A	G	A	G	G	G	A	G	A	H	A	A	A	A	A	G	A	A	G	G	G	G	G	A
Synril13594	TGCAGCCGTGGATTGCGAGCGGCCAACAGGGGACTCCCCCGATTCCTAGCTTCACGGGCAGCAA	G/C	1A	52.471	0.0540541	0.0216216	C	C	G	G	G	C	G	G	C	G	G	G	C	G	G	C	G	G	C	C	G	C	G	G	G	C	G	C	H	C	C	C	C	C	G	C	C	G	G	G	G	G	C
Synril14201	TGCAGCCTGCTAAGCCAAACCAACAAGAGCACTCGTAGCCTAACCACGAAACAGAGGCCGACGC	A/C	1A	52.471	0.0540541	0.0216216	C	C	A	A	A	C	A	A	C	A	A	A	C	A	A	C	A	A	C	C	A	C	A	A	A	C	A	C	H	C	C	C	C	C	A	C	C	A	A	A	A	A	C
Synril16876	TGCAGCGGGCGGCGTGCATCGACGATGTGGTGCTTGGCGGCTCCATGGTGTAGCTGTGAGCTCT	T/C	1A	52.471	0.0540541	0.0108108	C	C	T	T	T	C	T	T	C	T	T	T	C	T	T	C	T	T	C	C	T	C	T	T	T	C	T	C	H	C	C	C	C	C	T	C	C	T	T	T	T	T	C
Synril19195	TGCAGCTCCTCGTATCTGTTGTCCACGAACAAACATATCAAACAATTCATTAAAAAGATGAAGA	G/A	1A	52.471	0.0540541	0.0216216	A	A	G	G	G	A	G	G	A	G	G	G	A	G	G	A	G	G	A	A	G	A	G	G	G	A	G	A	H	A	A	A	A	A	G	A	A	G	G	G	G	G	A
Synril21225	TGCAGCTTCGAAGACACGAATGAGCAAACATGTATGGATATGTGTGCTTATACATATTAATGTG	G/A	1A	52.471	0.0540541	0.0108108	A	A	G	G	G	A	G	G	A	G	G	G	A	G	G	A	G	G	A	A	G	A	G	G	G	A	G	A	H	A	A	A	A	A	G	A	A	G	G	G	G	G	A
Synril21537	TGCAGCTTGGCAGGGCCAGGCATGGCGATGAGCGGCGATGGGTTTGCCCGCTGCTGCTGTTAAC	A/G	1A	52.471	0.0540541	0.00540541	G	G	A	A	A	G	A	A	G	A	A	A	G	A	A	G	A	A	G	G	A	G	A	A	A	G	A	G	H	G	G	G	G	G	A	G	G	A	A	A	A	A	G
Synril22189	TGCAGGAAGACGGTGAGGGGGAGGAGAGGATACAACCAGGAGGGAATCAAGCAAAGATGGGCAG	C/A	1A	52.471	0.0540541	0.0108108	A	A	C	C	C	A	C	C	A	C	C	C	A	C	C	A	C	C	A	A	C	A	C	C	C	A	C	A	H	A	A	A	A	A	C	A	A	C	C	C	C	C	A
Synril25959	TGCAGGGGAAGGACGGCCAGGAGGAGGAGGACGACGAGGCAGAGGGAGGCGAGGAGAGGCCTCG	G/A	1A	52.471	0.0594595	0.00540541	A	A	G	G	G	A	G	G	A	G	G	G	A	G	G	A	G	G	A	A	G	A	G	G	G	A	G	A	H	A	A	A	A	A	G	A	A	G	G	G	G	G	A
Synril28398	TGCAGTAAAACACCCTCCTAAGAGGTCACGTCTGCGGTAGTCTGGGCTGCGCACAAGCTAGGCC	G/A	1A	52.471	0.0540541	0.0162162	A	A	G	G	G	A	G	G	A	G	G	G	A	G	G	A	G	G	A	A	G	A	G	G	G	A	G	A	H	A	A	A	A	A	G	A	A	G	G	G	G	G	A
Synril4238	TGCAGATCGATACCGTGTTGCTCCTGCTTGTTAAATGGCGCAGCGAACTTGATTCGGTATCCCA	A/G	1A	52.471	0.0594595	0.00540541	G	G	A	A	A	G	A	A	G	A	A	A	G	A	A	G	A	A	G	G	A	G	A	A	A	G	A	G	H	G	G	G	G	G	A	G	G	A	A	A	A	A	G
Synril5914	TGCAGCAACGCAACTAGAGGCTCTGCTAGCCGAGGGCGAGACTCCGACGGCGGTTGAAACCCGA	G/A	1A	52.471	0.0540541	0.0162162	A	A	G	G	G	A	G	G	A	G	G	G	A	G	G	A	G	G	A	A	G	A	G	G	G	A	G	A	H	A	A	A	A	A	G	A	A	G	G	G	G	G	A
Synril5915	TGCAGCAACGCAACTAGAGGCTCTGCTAGCCGAGGGCGAGACTCCGACGGCGGTTGAAACCCGA	T/C	1A	52.471	0.0540541	0.0162162	C	C	T	T	T	C	T	T	C	T	T	T	C	T	T	C	T	T	C	C	T	C	T	T	T	C	T	C	H	C	C	C	C	C	T	C	C	T	T	T	T	T	C
Synril14750	TGCAGCGACCGAAGCTCCTCCCGCTCCCACCTACAGTGGCTGAACCTCCTCCATCTCTCATCGG	G/A	1A	53.608	0.027027	0.027027	A	A	G	G	G	A	G	G	A	G	G	G	A	G	G	A	G	G	A	A	G	A	G	G	G	A	G	A	N	A	A	A	A	A	G	A	A	G	G	G	G	G	A
Synril10029	TGCAGCATGAAGAGGCACACCAACACGATGCACGATAGGATCACCACCTCACCTGCTCTCTTTT	G/A	1A	54.745	0.0216216	0.00540541	A	A	G	G	G	A	G	G	A	G	G	G	A	G	G	A	G	G	A	A	G	A	G	G	G	A	G	A	A	A	A	A	A	A	G	A	A	G	G	G	G	G	A
Synril10030	TGCAGCATGAAGAGGCACACCAACACGATGCACGATAGGATCACCACCTCACCTGCTCTCTTTT	C/T	1A	54.745	0.0216216	0.00540541	T	T	C	C	C	T	C	C	T	C	C	C	T	C	C	T	C	C	T	T	C	T	C	C	C	T	C	T	T	T	T	T	T	T	C	T	T	C	C	C	C	C	T
Synril12624	TGCAGCCCTATCAACAAGTTTGTTCTGTCAGCATGCCCTTGATACGTTCAGAGCTCGAGGGAAA	T/C	1A	54.745	0.0216216	0.00540541	C	C	T	T	T	C	T	T	C	T	T	T	C	T	T	C	T	T	C	C	T	C	T	T	T	C	T	C	C	C	C	C	C	C	T	C	C	T	T	T	T	T	C
Synril14700	TGCAGCGACACTTCACCCTGTGATTCGTTCCAAAGCCCAAAAACTTGCAAAGAATGGCCTCGGC	C/A	1A	54.745	0.0216216	0.00540541	A	A	C	C	C	A	C	C	A	C	C	C	A	C	C	A	C	C	A	A	C	A	C	C	C	A	C	A	A	A	A	A	A	A	C	A	A	C	C	C	C	C	A
Synril14794	TGCAGCGACGAGAAGACTCAAGCCAGCCGCCGCTGTTGTCCCCG	G/A	1A	54.745	0.0216216	0.437838	A	N	G	G	N	G	G	G	N	G	N	G	N	G	G	G	G	G	G	A	G	N	G	N	G	N	G	A	N	G	N	G	N	N	N	A	A	G	G	G	N	N	N
Synril14795	TGCAGCGACGAGAAGACTCAAGCCAGCCGCCGCTGTTGTCCCCG	T/C	1A	54.745	0.027027	0.437838	T	N	T	C	N	T	T	T	N	T	N	T	N	T	T	T	T	T	C	T	C	N	C	N	T	N	T	T	N	T	N	T	N	N	N	T	T	C	T	C	N	N	N
Synril14796	TGCAGCGACGAGAAGACTCAAGCCAGCCGCCGCTGTTGTCCCCG	C/T	1A	54.745	0.027027	0.437838	C	N	C	T	N	C	C	C	N	C	N	C	N	C	C	C	C	C	T	C	T	N	T	N	C	N	C	C	N	C	N	C	N	N	N	C	C	T	C	T	N	N	N
Synril14907	TGCAGCGACTCCAGCGTGTCCGACTTGTCGCCGTCCGTGGCCGCCGTGGCCGCGCGCACCACCA	G/C	1A	54.745	0.0216216	0.00540541	C	C	G	G	G	C	G	G	C	G	G	G	C	G	G	C	G	G	C	C	G	C	G	G	G	C	G	C	C	C	C	C	C	C	G	C	C	G	G	G	G	G	C
Synril18208	TGCAGCTAGCTCTACGACGGACCAAACGTTGCCTCCACCCACCAGCCGTATTACCTGACGGCGT	A/G	1A	54.745	0.0216216	0.00540541	G	G	A	A	A	G	A	A	G	A	A	A	G	A	A	G	A	A	G	G	A	G	A	A	A	G	A	G	G	G	G	G	G	G	A	G	G	A	A	A	A	A	G
Synril18573	TGCAGCTCAACTATCTTGCTCAATCACTTCATGTTGAGCGCTTGTGATTATTAGTTTTTCGCTT	A/G	1A	54.745	0.0216216	0.00540541	G	G	A	A	A	G	A	A	G	A	A	A	G	A	A	G	A	A	G	G	A	G	A	A	A	G	A	G	G	G	G	G	G	G	A	G	G	A	A	A	A	A	G
Synril19948	TGCAGCTGACGCATTCCTGCCTTCTTCCTCATCCTCCATGTACATATGGTCCAAGGCCGCGATG	T/G	1A	54.745	0.0216216	0.00540541	G	G	T	T	T	G	T	T	G	T	T	T	G	T	T	G	T	T	G	G	T	G	T	T	T	G	T	G	G	G	G	G	G	G	T	G	G	T	T	T	T	T	G
Synril2741	TGCAGAGAGTTCTATCACTGGCTGGCCAACAATGCGTCGCCGCCCTCTAGCCG	T/G	1A	54.745	0.0216216	0.00540541	G	G	T	T	T	G	T	T	G	T	T	T	G	T	T	G	T	T	G	G	T	G	T	T	T	G	T	G	G	G	G	G	G	G	T	G	G	T	T	T	T	T	G
Synril29084	TGCAGTAGCGTGGCGACGCGTTGGGAAGAGGCGCACATTCATCACGTTACGCGTTCAGTGCACC	T/C	1A	54.745	0.0216216	0.00540541	C	C	T	T	T	C	T	T	C	T	T	T	C	T	T	C	T	T	C	C	T	C	T	T	T	C	T	C	C	C	C	C	C	C	T	C	C	T	T	T	T	T	C
Synril31154	TGCAGTGCCTCTCTGAATTAAAAGAGGTAATAGCATCCCAGGTACCCTAACTTGCATAAGATGT	T/C	1A	54.745	0.0216216	0.00540541	C	C	T	T	T	C	T	T	C	T	T	T	C	T	T	C	T	T	C	C	T	C	T	T	T	C	T	C	C	C	C	C	C	C	T	C	C	T	T	T	T	T	C
Synril31155	TGCAGTGCCTCTCTGAATTAAAAGAGGTAATAGCATCCCAGGTACCCTAACTTGCATAAGATGT	C/T	1A	54.745	0.0216216	0.00540541	T	T	C	C	C	T	C	C	T	C	C	C	T	C	C	T	C	C	T	T	C	T	C	C	C	T	C	T	T	T	T	T	T	T	C	T	T	C	C	C	C	C	T
Synril4054	TGCAGATCCAGCAATCTACGACTAACTACTGTAGCTATTAACCGAGCAGTGCTACGATCTACCA	T/A	1A	54.745	0.0216216	0.00540541	A	A	T	T	T	A	T	T	A	T	T	T	A	T	T	A	T	T	A	A	T	A	T	T	T	A	T	A	A	A	A	A	A	A	T	A	A	T	T	T	T	T	A
Synril5233	TGCAGATTTCCTTTTTTCCCTCGCGCAAGGAAGAAGAAGGTAAGGGGGAATCGTTTTCTTTGGC	T/C	1A	54.745	0.0216216	0.00540541	C	C	T	T	T	C	T	T	C	T	T	T	C	T	T	C	T	T	C	C	T	C	T	T	T	C	T	C	C	C	C	C	C	C	T	C	C	T	T	T	T	T	C
Synril1231	TGCAGAATAAAATTTGAAGTGGAATCAAGCGGACACATGGCCACCTGGCTAGGTGTGAGAGAAA	C/T	1A	55.882	0.0216216	0.00540541	T	T	C	C	C	T	C	C	T	C	C	C	T	C	C	T	C	C	T	T	C	T	C	C	C	T	C	T	T	T	T	T	T	T	C	T	T	C	C	C	C	C	T
Synril18813	TGCAGCTCCACAGGCACCAAGGACAGTGGACATTGTAGGCCCATTCGGGTGCACCG	G/T	1A	55.882	0.0216216	0.00540541	T	T	G	G	G	T	G	G	T	G	G	G	T	G	G	T	G	G	T	T	G	T	G	G	G	T	G	T	T	T	T	T	T	T	G	T	T	G	G	G	G	G	T
Synril2116	TGCAGACGAATAGAGTAGTTTCGAAGGACAAACTTCGTCGTCGTCCCATCGGGCCATTGCCCAG	C/G	1A	55.882	0.0216216	0.00540541	G	G	C	C	C	G	C	C	G	C	C	C	G	C	C	G	C	C	G	G	C	G	C	C	C	G	C	G	G	G	G	G	G	G	C	G	G	C	C	C	C	C	G
Synril27471	TGCAGGTGAGTTTGCTGTAGACTCTGTCGATGATTTGGTGCAACTGCAACGGATCATGGCCTCC	C/T	1A	55.882	0.0216216	0.00540541	T	T	C	C	C	T	C	C	T	C	C	C	T	C	C	T	C	C	T	T	C	T	C	C	C	T	C	T	T	T	T	T	T	T	C	T	T	C	C	C	C	C	T
Synril3876	TGCAGATATTGTTTCTGCGAAGCCCTTCTTGTTGCGGACTAAGTTTGGAGATCCGAAGTATGCT	C/T	1A	55.882	0.0216216	0.00540541	T	T	C	C	C	T	C	C	T	C	C	C	T	C	C	T	C	C	T	T	C	T	C	C	C	T	C	T	T	T	T	T	T	T	C	T	T	C	C	C	C	C	T
Synril5151	TGCAGATTGGAGTTGTTGTTTAAATGTTTCTGCTTTGCTCCCCCCTGGGTTTCGTGAGTGTTTC	T/C	1A	55.882	0.0432432	0.297297	C	C	C	T	N	C	T	C	T	C	C	N	T	N	T	H	T	T	T	H	C	N	N	C	C	C	T	N	C	N	T	N	N	C	C	T	T	N	N	T	T	N	C
Synril8915	TGCAGCAGCTGCTCCTGAGAGCTCACACGGTCGTCGAGGAGGCGGATGGGCGATACATCACCAA	T/A	1A	55.882	0.0216216	0.00540541	A	A	T	T	T	A	T	T	A	T	T	T	A	T	T	A	T	T	A	A	T	A	T	T	T	A	T	A	A	A	A	A	A	A	T	A	A	T	T	T	T	T	A
Synril20598	TGCAGCTGGCTGCTGCTGATGCTTGGGCATGGCCATGCGTGTGTGCACAAGGTGCACACCCGAC	T/G	1A	56.45	0.0216216	0.00540541	G	G	T	T	T	G	T	T	G	T	T	T	G	T	T	G	T	T	G	G	T	G	T	T	T	G	T	G	G	G	G	G	G	G	T	G	G	T	T	T	T	T	G
Synril3321	TGCAGAGGGATGCAGGAGGTGAGGCAAGGCATCGAAGGGAGCTTGCGAGGCGGAGCGGAGCAGA	A/G	1A	56.45	0.0216216	0.00540541	G	G	A	A	A	G	A	A	G	A	A	A	G	A	A	G	A	A	G	G	A	G	A	A	A	G	A	G	G	G	G	G	G	G	A	G	G	A	A	A	A	A	G
Synril15412	TGCAGCGCAGGTGGCGGCAGCGACGCAGTACGGCCG	A/G	1A	57.018	0.0162162	0.0162162	G	G	A	A	A	G	A	A	G	A	A	A	G	A	A	G	A	A	G	G	A	G	A	A	A	G	A	G	G	G	G	G	G	G	A	G	G	A	A	A	A	G	G
Synril22593	TGCAGGACGACGGAGTTGAGGTCGTGCTGCGGATCGACACCGCCAGAGCACAGGCGCTCGAGCT	A/G	1A	57.018	0.0162162	0.0108108	G	G	A	A	A	G	A	A	G	A	A	A	G	A	A	G	A	A	G	G	A	G	A	A	A	G	A	G	G	G	G	G	G	G	A	G	G	A	A	A	A	G	G
Synril6995	TGCAGCACATCATCATGAAGTCTCCTTAAATCGCCAAATCTGGCCCACAGCGCTGCTTCGGGTA	G/A	1A	57.018	0.0162162	0.00540541	A	A	G	G	G	A	G	G	A	G	G	G	A	G	G	A	G	G	A	A	G	A	G	G	G	A	G	A	A	A	A	A	A	A	G	A	A	G	G	G	G	A	A
Synril6996	TGCAGCACATCATCATGAAGTCTCCTTAAATCGCCAAATCTGGCCCACAGCGCTGCTTCGGGTA	G/A	1A	57.018	0.0162162	0.00540541	A	A	G	G	G	A	G	G	A	G	G	G	A	G	G	A	G	G	A	A	G	A	G	G	G	A	G	A	A	A	A	A	A	A	G	A	A	G	G	G	G	A	A
Synril3619	TGCAGAGTTTTGACATTGTACGGAAGGTTGAGAGTGTACAATATATAGTTCGGGCCATCCTCAG	C/T	1A	57.5865	0	0.681081	N	T	N	N	N	N	C	N	N	N	T	N	N	N	N	N	N	N	N	C	N	T	N	N	T	N	N	N	T	N	N	N	N	N	C	N	N	N	N	N	C	N	N
Synril4365	TGCAGATCTCTGTCCCAACACCGAGTCTGCATCATACATATTCACATCTGATAGCCCATAAGAG	G/T	1A	57.5865	0.00540541	0.118919	T	T	G	T	G	G	G	G	G	G	T	T	T	G	T	G	T	T	G	G	T	T	N	T	T	G	T	T	T	G	N	G	G	T	G	G	G	T	T	G	G	N	G
Synril1194	TGCAGAAGTCGATGCGCTATTTATGGGCTACGAAACGCTTATTTAGTGATTTCATCTACTCCAT	T/C	1A	58.723	0.0162162	0.00540541	C	C	T	T	T	C	T	T	C	T	T	T	C	T	T	C	T	T	C	C	T	C	T	T	T	C	T	C	C	C	C	C	C	C	T	C	C	T	T	T	T	C	C
Synril12963	TGCAGCCGAGCAGCACCGCTGCGGTCAGGGGGCCCCCGCGCCCCCCAACACGCGTGCGGGGATG	C/T	1A	59.291	0.0162162	0.00540541	T	T	C	C	C	T	C	C	T	C	C	C	T	C	C	T	C	C	T	T	C	T	C	C	C	T	C	T	T	T	T	T	T	T	C	T	T	C	C	C	C	T	T
Synril17055	TGCAGCGGTGCGTTGGACTTCCAAGTGAAGGTGGCTATCAGACTGACCTCACGGCCTGCAAATC	T/C	1A	59.291	0.0162162	0.00540541	C	C	T	T	T	C	T	T	C	T	T	T	C	T	T	C	T	T	C	C	T	C	T	T	T	C	T	C	C	C	C	C	C	C	T	C	C	T	T	T	T	C	C
Synril17056	TGCAGCGGTGCGTTGGACTTCCAAGTGAAGGTGGCTATCAGACTGACCTCACGGCCTGCAAATC	G/A	1A	59.291	0.0162162	0.00540541	A	A	G	G	G	A	G	G	A	G	G	G	A	G	G	A	G	G	A	A	G	A	G	G	G	A	G	A	A	A	A	A	A	A	G	A	A	G	G	G	G	A	A
Synril17057	TGCAGCGGTGCGTTGGACTTCCAAGTGAAGGTGGCTATCAGACTGACCTCACGGCCTGCAAATC	A/G	1A	59.291	0.0162162	0.00540541	G	G	A	A	A	G	A	A	G	A	A	A	G	A	A	G	A	A	G	G	A	G	A	A	A	G	A	G	G	G	G	G	G	G	A	G	G	A	A	A	A	G	G
Synril20856	TGCAGCTGTCCCACCTTCCCGTCGACCCAAAGCAGCGCCTTCAAGAAGGTGACGGAGCCG	A/G	1A	59.291	0.0162162	0.00540541	G	G	A	A	A	G	A	A	G	A	A	A	G	A	A	G	A	A	G	G	A	G	A	A	A	G	A	G	G	G	G	G	G	G	A	G	G	A	A	A	A	G	G
Synril28170	TGCAGGTTGACCATACCGCAGCAATGCCCAACTGGCTACAAGCTACAACAATGACTACGGTAGA	G/C	1A	59.291	0.0162162	0.00540541	C	C	G	G	G	C	G	G	C	G	G	G	C	G	G	C	G	G	C	C	G	C	G	G	G	C	G	C	C	C	C	C	C	C	G	C	C	G	G	G	G	C	C
Synril29236	TGCAGTAGTGGAACCCAAATGCTTTGGTCAGTGAGTATTGGCAAAATGGATAGTGGTGTCCGCA	G/T	1A	59.291	0.0162162	0.00540541	T	T	G	G	G	T	G	G	T	G	G	G	T	G	G	T	G	G	T	T	G	T	G	G	G	T	G	T	T	T	T	T	T	T	G	T	T	G	G	G	G	T	T
Synril31400	TGCAGTGGAGGTGGTGGTGGTTTTGGCTGCCACGGTGGCTTCAGGTTCAAAGGCTACAAGTGCC	T/C	1A	59.291	0.0162162	0.00540541	C	C	T	T	T	C	T	T	C	T	T	T	C	T	T	C	T	T	C	C	T	C	T	T	T	C	T	C	C	C	C	C	C	C	T	C	C	T	T	T	T	C	C
Synril81	TGCAGAAAACCCTAGCACGGCTCTCCACAGAAGGAGGGTTAGGGGTGCGCGTCGTGCATGCCTG	C/T	1A	59.291	0.0162162	0.00540541	T	T	C	C	C	T	C	C	T	C	C	C	T	C	C	T	C	C	T	T	C	T	C	C	C	T	C	T	T	T	T	T	T	T	C	T	T	C	C	C	C	T	T
Synril26800	TGCAGGTAGGCTTCCAATCCTGAAGTTACATTTGCTCTGCTCAGTACTCGTGCATTTCTGCTCT	G/A	1A	60.428	0.0162162	0.0108108	A	A	G	G	G	A	G	G	A	G	G	G	A	G	G	A	G	G	A	A	G	A	G	G	G	A	G	A	A	A	A	A	A	A	G	A	A	G	G	G	G	A	A
Synril30211	TGCAGTCGCACAAGCGATTTGCCACTGCGTTCCGCGGATACTGTGGCGTCGTCGACAATGCGAG	T/C	1A	60.428	0.0162162	0.0108108	C	C	T	T	T	C	T	T	C	T	T	T	C	T	T	C	T	T	C	C	T	C	T	T	T	C	T	C	C	C	C	C	C	C	T	C	C	T	T	T	T	C	C
Synril14573	TGCAGCGAACGAGATGAACCTGAACGGAATAAAGCACGCGCAGCCACAGCAACAGCACGAACTC	A/G	1A	61.564	0.0162162	0.0216216	G	G	A	A	A	G	A	A	G	A	A	A	G	A	N	G	A	A	G	G	A	G	A	G	A	G	A	G	G	G	G	G	G	G	A	G	G	A	A	N	A	G	G
Synril25339	TGCAGGGAATACATCATATGCCTCGGATTGGTCGGATCGATGCCTCGATTGGATGCTCCAATGT	A/G	1A	61.564	0.0162162	0.0162162	G	G	A	A	A	G	A	A	G	A	A	A	G	A	N	G	A	A	G	G	A	G	A	G	A	G	A	G	G	G	G	G	G	G	A	G	G	A	A	N	A	G	G
Synril2312	TGCAGACGTTCCAACTCACCGAGCGTACGTAGCCACCAGCCACAGTCTGAAGCTCTTTTTTTCT	C/T	1A	62.701	0.0162162	0.0378378	T	T	C	C	C	T	C	C	T	C	C	C	T	C	N	T	C	C	T	T	C	T	C	T	T	T	C	T	T	T	T	C	T	T	C	T	T	C	C	N	C	T	T
Synril31686	TGCAGTGGTTGTTGTAGCACCAACATGATCACTGAGCACATGAGCAGCCGAGCCATTTTTTCAG	A/G	1A	66.115	0.0216216	0.027027	G	G	A	A	A	G	A	A	G	A	A	A	G	A	N	G	A	A	G	G	A	G	A	G	G	G	A	G	G	G	G	A	G	G	A	G	G	A	A	N	A	G	G
Synril10583	TGCAGCCAAGCACGTTAGTCTCGGTGTTCTAGAGCAAGTTGCACCAAGTATCTTGAACTTGGAG	T/C	1A	67.252	0.0216216	0.00540541	C	C	T	T	T	C	T	T	C	T	T	T	C	T	C	C	T	T	C	C	T	C	T	C	C	C	T	C	C	C	C	T	C	C	T	C	C	T	T	C	T	C	C
Synril200	TGCAGAAACAACCAAGTGCAGAGGAAAATTCATGCCTTTTTTGTAAGATACCATTATCTGACTA	C/T	1A	67.252	0.0216216	0.00540541	T	T	C	C	C	T	C	C	T	C	C	C	T	C	T	T	C	C	T	T	C	T	C	T	T	T	C	T	T	T	T	C	T	T	C	T	T	C	C	T	C	T	T
Synril21899	TGCAGGAAATGGCCACATGTCCGCAGCAAAAGTTTTTAAAAGCGACACAGTCCATGCGAGTCTG	T/G	1A	67.252	0.0216216	0.00540541	G	G	T	T	T	G	T	T	G	T	T	T	G	T	G	G	T	T	G	G	T	G	T	G	G	G	T	G	G	G	G	T	G	G	T	G	G	T	T	G	T	G	G
Synril21928	TGCAGGAACACTGACAGCTTGTTTCAGTTTTATAAACAAGTTTAGGAACACTGACAAAATAAAA	G/A	1A	67.252	0.0216216	0.00540541	A	A	G	G	G	A	G	G	A	G	G	G	A	G	A	A	G	G	A	A	G	A	G	A	A	A	G	A	A	A	A	G	A	A	G	A	A	G	G	A	G	A	A
Synril21929	TGCAGGAACACTGACAGCTTGTTTCAGTTTTATAAACAAGTTTAGGAACACTGACAAAATAAAA	G/A	1A	67.252	0.0216216	0.00540541	A	A	G	G	G	A	G	G	A	G	G	G	A	G	A	A	G	G	A	A	G	A	G	A	A	A	G	A	A	A	A	G	A	A	G	A	A	G	G	A	G	A	A
Synril21930	TGCAGGAACACTGACAGCTTGTTTCAGTTTTATAAACAAGTTTAGGAACACTGACAAAATAAAA	C/T	1A	67.252	0.0216216	0.00540541	T	T	C	C	C	T	C	C	T	C	C	C	T	C	T	T	C	C	T	T	C	T	C	T	T	T	C	T	T	T	T	C	T	T	C	T	T	C	C	T	C	T	T
Synril25633	TGCAGGGCACGGGCTATGTGGACAACACCACCAAACTCCCCATCTCCGCGGACAACGGTGGCTC	T/C	1A	67.252	0.0216216	0.00540541	C	C	T	T	T	C	T	T	C	T	T	T	C	T	C	C	T	T	C	C	T	C	T	C	C	C	T	C	C	C	C	T	C	C	T	C	C	T	T	C	T	C	C
Synril25634	TGCAGGGCACGGGCTATGTGGACAACACCACCAAACTCCCCATCTCCGCGGACAACGGTGGCTC	G/A	1A	67.252	0.0216216	0.00540541	A	A	G	G	G	A	G	G	A	G	G	G	A	G	A	A	G	G	A	A	G	A	G	A	A	A	G	A	A	A	A	G	A	A	G	A	A	G	G	A	G	A	A
Synril25635	TGCAGGGCACGGGCTATGTGGACAACACCACCAAACTCCCCATCTCCGCGGACAACGGTGGCTC	T/C	1A	67.252	0.0216216	0.00540541	C	C	T	T	T	C	T	T	C	T	T	T	C	T	C	C	T	T	C	C	T	C	T	C	C	C	T	C	C	C	C	T	C	C	T	C	C	T	T	C	T	C	C
Synril2738	TGCAGAGAGTTAAGAGCATTTCATTAGGCAACGTATGTTCTTGGGTTGATCTTCTCCGATAAAT	A/G	1A	67.252	0.0216216	0.00540541	G	G	A	A	A	G	A	A	G	A	A	A	G	A	G	G	A	A	G	G	A	G	A	G	G	G	A	G	G	G	G	A	G	G	A	G	G	A	A	G	A	G	G
Synril666	TGCAGAACATTGTAATCAAGGACTAATGTTATACTTGTGTATAGTGTTCCGTAATATTTGAATC	T/C	1A	67.252	0.0216216	0.00540541	C	C	T	T	T	C	T	T	C	T	T	T	C	T	C	C	T	T	C	C	T	C	T	C	C	C	T	C	C	C	C	T	C	C	T	C	C	T	T	C	T	C	C
Synril667	TGCAGAACATTGTAATCAAGGACTAATGTTATACTTGTGTATAGTGTTCCGTAATATTTGAATC	A/G	1A	67.252	0.0216216	0.00540541	G	G	A	A	A	G	A	A	G	A	A	A	G	A	G	G	A	A	G	G	A	G	A	G	G	G	A	G	G	G	G	A	G	G	A	G	G	A	A	G	A	G	G
Synril99	TGCAGAAAAGAAATACTAAGACAATTTACATGACTCAGAAGTAATTCATGGGAATGCTAAATTT	A/G	1A	67.252	0.0216216	0.00540541	G	G	A	A	A	G	A	A	G	A	A	A	G	A	G	G	A	A	G	G	A	G	A	G	G	G	A	G	G	G	G	A	G	G	A	G	G	A	A	G	A	G	G
Synril3167	TGCAGAGGAGAGCTTGGGTGACATATGGGTTAATCATCTCAAACTAGACGTGGTTTTCTAGTCG	G/A	1A	67.82	0.0648649	0.12973	G	G	A	A	A	G	N	G	H	G	G	N	G	G	G	H	A	A	A	G	A	G	G	N	G	G	A	A	G	G	G	G	N	G	G	H	A	G	G	A	N	H	G
Synril16961	TGCAGCGGTAAGAAACAGCTGTTGTTTACAGTGTCATACGGCACTTCCTGGTCAAAGAATCTTC	C/T	1A	68.388	0.0216216	0.00540541	T	T	C	C	C	T	C	C	T	C	C	C	T	C	T	T	C	C	T	T	C	T	C	T	T	T	C	T	T	T	T	C	T	T	C	T	T	C	C	T	C	T	T
Synril22327	TGCAGGAATCTGTCTTCAATGGGTCTGAGTGGCAATATCTCGTCTTCTTTTGGGGACCTCAAAG	T/C	1A	68.388	0.0216216	0.00540541	C	C	T	T	T	C	T	T	C	T	T	T	C	T	C	C	T	T	C	C	T	C	T	C	C	C	T	C	C	C	C	T	C	C	T	C	C	T	T	C	T	C	C
Synril22618	TGCAGGACGCGGCGAACTACGATGAGCAGCAACAAGAAGGGGATGAAGAGAGGGTGCGTTGCAT	T/G	1A	68.388	0.0216216	0.00540541	G	G	T	T	T	G	T	T	G	T	T	T	G	T	G	G	T	T	G	G	T	G	T	G	G	G	T	G	G	G	G	T	G	G	T	G	G	T	T	G	T	G	G
Synril2366	TGCAGACTCATCTGATAACGCTTGCAACCTGAATTGGAAAATGCCATCAAGAGCTTAGTCTCTT	G/A	1A	68.388	0.0216216	0.00540541	A	A	G	G	G	A	G	G	A	G	G	G	A	G	A	A	G	G	A	A	G	A	G	A	A	A	G	A	A	A	A	G	A	A	G	A	A	G	G	A	G	A	A
Synril2367	TGCAGACTCATCTGATAACGCTTGCAACCTGAATTGGAAAATGCCATCAAGAGCTTAGTCTCTT	G/T	1A	68.388	0.0216216	0.00540541	T	T	G	G	G	T	G	G	T	G	G	G	T	G	T	T	G	G	T	T	G	T	G	T	T	T	G	T	T	T	T	G	T	T	G	T	T	G	G	T	G	T	T
Synril24921	TGCAGGCTACAAACTCGGCGGGACTTCCGATCTTGTGTCGAACAGTGCGTACGGAGGCAATCGT	G/C	1A	68.388	0.0216216	0.00540541	C	C	G	G	G	C	G	G	C	G	G	G	C	G	C	C	G	G	C	C	G	C	G	C	C	C	G	C	C	C	C	G	C	C	G	C	C	G	G	C	G	C	C
Synril24922	TGCAGGCTACAAACTCGGCGGGACTTCCGATCTTGTGTCGAACAGTGCGTACGGAGGCAATCGT	C/G	1A	68.388	0.0216216	0.00540541	G	G	C	C	C	G	C	C	G	C	C	C	G	C	G	G	C	C	G	G	C	G	C	G	G	G	C	G	G	G	G	C	G	G	C	G	G	C	C	G	C	G	G
Synril28286	TGCAGGTTGTTACTACCAACCTTGCAGAGTACATCTGTCATCCAGCCAGCTTGATCAATTGTTG	T/C	1A	68.388	0.0216216	0.00540541	C	C	T	T	T	C	T	T	C	T	T	T	C	T	C	C	T	T	C	C	T	C	T	C	C	C	T	C	C	C	C	T	C	C	T	C	C	T	T	C	T	C	C
Synril30508	TGCAGTCTCTTGGAAATGCCAGCTAATTTGAAGCTAACTTCATTGGAAACCTCTCCAGTGGAGC	T/A	1A	68.388	0.0216216	0.00540541	A	A	T	T	T	A	T	T	A	T	T	T	A	T	A	A	T	T	A	A	T	A	T	A	A	A	T	A	A	A	A	T	A	A	T	A	A	T	T	A	T	A	A
Synril9475	TGCAGCAGTGAAGCGTCAATGAATTCGATGCCAGATATGAAGAGATTTTGTTCTGGACATCTCT	T/C	1A	68.388	0.0216216	0.00540541	C	C	T	T	T	C	T	T	C	T	T	T	C	T	C	C	T	T	C	C	T	C	T	C	C	C	T	C	C	C	C	T	C	C	T	C	C	T	T	C	T	C	C
Synril9476	TGCAGCAGTGAAGCGTCAATGAATTCGATGCCAGATATGAAGAGATTTTGTTCTGGACATCTCT	G/A	1A	68.388	0.0216216	0.00540541	A	A	G	G	G	A	G	G	A	G	G	G	A	G	A	A	G	G	A	A	G	A	G	A	A	A	G	A	A	A	A	G	A	A	G	A	A	G	G	A	G	A	A
Synril14589	TGCAGCGAACTGGTAGGGTGGGGATGGATCGGGATGGATCCCGAGATGAAAGAGGACTGGCGGC	C/T	1A	72.939	0.0162162	0.0486486	T	T	C	C	C	T	C	C	T	C	C	C	T	C	T	T	C	C	T	T	N	T	C	T	T	T	N	T	T	N	T	C	T	T	C	T	T	C	C	T	C	T	T
Synril20129	TGCAGCTGCCAGACTCCTCATGCAGAGACCTAAAAGAGCAAAGATATCAAAGAGTTGTCATGGC	G/C	1A	72.939	0.0162162	0.00540541	C	C	G	G	G	C	G	G	C	G	G	G	C	G	C	C	G	G	C	C	C	C	G	C	C	C	G	C	C	G	C	G	C	C	G	C	C	G	G	C	G	C	C
Synril20130	TGCAGCTGCCAGACTCCTCATGCAGAGACCTAAAAGAGCAAAGATATCAAAGAGTTGTCATGGC	G/C	1A	72.939	0.0162162	0.00540541	C	C	G	G	G	C	G	G	C	G	G	G	C	G	C	C	G	G	C	C	C	C	G	C	C	C	G	C	C	G	C	G	C	C	G	C	C	G	G	C	G	C	C
Synril20131	TGCAGCTGCCAGACTCCTCATGCAGAGACCTAAAAGAGCAAAGATATCAAAGAGTTGTCATGGC	T/C	1A	72.939	0.0162162	0.00540541	C	C	T	T	T	C	T	T	C	T	T	T	C	T	C	C	T	T	C	C	C	C	T	C	C	C	T	C	C	T	C	T	C	C	T	C	C	T	T	C	T	C	C
Synril581	TGCAGAACAATGTGATCCATGAATAATCACCTTCCTGATATGCACCCAATGCCAAAAAAGATCC	C/G	1A	72.939	0.0162162	0.0216216	G	G	C	C	C	G	C	C	G	C	C	C	G	C	G	G	C	C	G	G	N	G	C	G	G	G	N	G	G	N	G	C	G	G	C	G	G	C	C	G	C	G	G
Synril1942	TGCAGACCCATCCGATGAAGAAAACGATATGTCGACCGAAAGTGCAGCTTGGCCTTCTGCCG	A/C	1A	73.5075	0.0216216	0.0162162	C	C	A	A	A	C	A	A	N	A	A	A	C	A	C	C	A	A	C	C	C	C	A	C	C	C	H	C	C	A	C	A	C	C	A	C	C	A	A	C	A	C	C
Synril12920	TGCAGCCGACCGATAGAATTGATCCAGCCATCACTCTAGGCAGCAAGGTTCTACATCTGTGTGC	T/C	1A	74.076	0.0378378	0.0108108	C	C	T	T	T	C	T	T	H	T	T	T	C	T	C	C	T	T	C	C	C	C	T	C	C	C	H	C	C	T	C	T	C	C	T	C	C	T	T	C	T	C	C
Synril17691	TGCAGCGTTCTTCCATGGTGGCTGTAGCGGTAGGGTATAAAGCATAAAGCGGCTTCTCCAAAAC	G/A	1A	74.076	0.0378378	0.0162162	A	A	G	G	G	A	G	G	H	G	G	G	A	G	A	A	G	G	A	A	A	A	G	A	A	A	H	A	A	G	A	G	N	A	G	A	A	G	G	A	G	A	A
Synril18874	TGCAGCTCCAGCGTCCGCATTGACGACTCCGCCCCCGCCTCTGTCCACCTCGTCCTCGTCAGGC	A/G	1A	74.076	0.0378378	0.0162162	G	G	A	A	A	G	A	A	H	A	A	A	G	A	G	G	A	A	G	G	G	G	A	G	G	G	H	G	G	A	G	A	N	G	A	G	G	A	A	G	A	G	G
Synril24769	TGCAGGCGGATGAGCTCTGGCGCGTGGTGGAGACGGGGCAAGGCTCGGATCACGACGATCGGTG	G/A	1A	74.076	0.0378378	0.0162162	A	A	G	G	G	A	G	G	H	G	G	G	A	G	A	A	G	G	A	A	A	A	G	A	A	A	H	A	A	G	A	G	N	A	G	A	A	G	G	A	G	A	A
Synril10123	TGCAGCATGCCGCGGAGCAACTCAACAGCGAATTTCTCGCCCATGTCCTGACGCTGAGCGCGCT	A/G	1A	75.213	0.0162162	0.00540541	G	G	A	A	A	G	A	A	A	A	A	A	G	A	G	G	A	A	G	G	G	G	A	G	G	G	G	G	G	A	G	A	A	G	A	G	G	A	A	G	A	G	G
Synril10522	TGCAGCCAACATTCCCATGTTTGACCTCGCTTGTGGAGAATCCATGTTTGGAAACGCCCTCAAG	G/A	1A	75.213	0.0162162	0.00540541	A	A	G	G	G	A	G	G	G	G	G	G	A	G	A	A	G	G	A	A	A	A	G	A	A	A	A	A	A	G	A	G	G	A	G	A	A	G	G	A	G	A	A
Synril11814	TGCAGCCCAGATTCCCGCCATCCCCATCACCGACAGCGCTCGCCTCTGGTGACGATGAGGTGGA	T/C	1A	75.213	0.0162162	0.00540541	C	C	T	T	T	C	T	T	T	T	T	T	C	T	C	C	T	T	C	C	C	C	T	C	C	C	C	C	C	T	C	T	T	C	T	C	C	T	T	C	T	C	C
Synril11815	TGCAGCCCAGATTCCCGCCATCCCCATCACCGACAGCGCTCGCCTCTGGTGACGATGAGGTGGA	T/C	1A	75.213	0.0162162	0.00540541	C	C	T	T	T	C	T	T	T	T	T	T	C	T	C	C	T	T	C	C	C	C	T	C	C	C	C	C	C	T	C	T	T	C	T	C	C	T	T	C	T	C	C
Synril12256	TGCAGCCCCGCGGTCTGAGGGACTGGCGGCACGAGATACAGTCCG	A/T	1A	75.213	0.0162162	0.00540541	T	T	A	A	A	T	A	A	A	A	A	A	T	A	T	T	A	A	T	T	T	T	A	T	T	T	T	T	T	A	T	A	A	T	A	T	T	A	A	T	A	T	T
Synril23799	TGCAGGCAGACGCGCCACTTCGGTCAGCATCGTCGGCGCAGCGTTGCCAAATTTTCGGGCAACG	C/T	1A	75.213	0.0162162	0.00540541	T	T	C	C	C	T	C	C	C	C	C	C	T	C	T	T	C	C	T	T	T	T	C	T	T	T	T	T	T	C	T	C	C	T	C	T	T	C	C	T	C	T	T
Synril23800	TGCAGGCAGACGCGCCACTTCGGTCAGCATCGTCGGCGCAGCGTTGCCAAATTTTCGGGCAACG	A/G	1A	75.213	0.0162162	0.00540541	G	G	A	A	A	G	A	A	A	A	A	A	G	A	G	G	A	A	G	G	G	G	A	G	G	G	G	G	G	A	G	A	A	G	A	G	G	A	A	G	A	G	G
Synril2534	TGCAGAGAAATGAGTAATGTTCTGCCCTTTTTCTTTATCGAGGTACCGTTCTTGCTTCTTTTTT	G/T	1A	75.213	0.0162162	0.00540541	T	T	G	G	G	T	G	G	G	G	G	G	T	G	T	T	G	G	T	T	T	T	G	T	T	T	T	T	T	G	T	G	G	T	G	T	T	G	G	T	G	T	T
Synril27715	TGCAGGTGGATCAGCAAGCCATCCTCGATTCCCTGCGCTTGGAGTTGGATCCAGAGACGAGATG	T/G	1A	75.213	0.0162162	0.00540541	G	G	T	T	T	G	T	T	T	T	T	T	G	T	G	G	T	T	G	G	G	G	T	G	G	G	G	G	G	T	G	T	T	G	T	G	G	T	T	G	T	G	G
Synril27746	TGCAGGTGGCGTCGAAGAAGACCGCAGCAGAGGTGTGGGCGAGTCTGAAGACCAAGTTTGTGGG	G/A	1A	75.213	0.0162162	0.00540541	A	A	G	G	G	A	G	G	G	G	G	G	A	G	A	A	G	G	A	A	A	A	G	A	A	A	A	A	A	G	A	G	G	A	G	A	A	G	G	A	G	A	A
Synril27979	TGCAGGTTACCTTTGAGAGCATTATCATCCGAAAAAGTCTTTTACGTTCGCGTTCCATGCACAA	A/G	1A	75.213	0.0162162	0.00540541	G	G	A	A	A	G	A	A	A	A	A	A	G	A	G	G	A	A	G	G	G	G	A	G	G	G	G	G	G	A	G	A	A	G	A	G	G	A	A	G	A	G	G
Synril29124	TGCAGTAGGCAAAACGCAAGAATCAATTACTGAACCGCTAGAGAATATTATTCGGCTGGAGAAA	T/G	1A	75.213	0.0162162	0.00540541	G	G	T	T	T	G	T	T	T	T	T	T	G	T	G	G	T	T	G	G	G	G	T	G	G	G	G	G	G	T	G	T	T	G	T	G	G	T	T	G	T	G	G
Synril29711	TGCAGTCATGCAACTGCATGTCTTCCAACATGGTTGCAACTGGGGGCTCTGTTTTGTCAGAGGT	T/C	1A	75.213	0.0162162	0.00540541	C	C	T	T	T	C	T	T	T	T	T	T	C	T	C	C	T	T	C	C	C	C	T	C	C	C	C	C	C	T	C	T	T	C	T	C	C	T	T	C	T	C	C
Synril4453	TGCAGATGACACGAGCAAATCTGAACTTTGTTTTTCTCCCTTTTTCTTCTCTGCTATGCCCCCT	C/T	1A	75.213	0.0162162	0.00540541	T	T	C	C	C	T	C	C	C	C	C	C	T	C	T	T	C	C	T	T	T	T	C	T	T	T	T	T	T	C	T	C	C	T	C	T	T	C	C	T	C	T	T
Synril7551	TGCAGCACGCCGACTGTAGTACCCTTGCAACCG	G/A	1A	75.213	0.0162162	0.00540541	A	A	G	G	G	A	G	G	G	G	G	G	A	G	A	A	G	G	A	A	A	A	G	A	A	A	A	A	A	G	A	G	G	A	G	A	A	G	G	A	G	A	A
Synril18173	TGCAGCTAGCCCACTCTAAAATATCTTTTTTCATTAAGAGCTCTCCGACTGCCGTGATCTCGTC	T/C	1A	76.349	0.0324324	0.00540541	C	C	T	T	T	C	T	T	T	T	T	T	C	T	C	C	T	C	C	C	C	C	T	C	C	C	C	C	C	T	H	T	T	C	T	C	C	T	T	C	T	C	T
Synril19810	TGCAGCTCTGGCCAGGCGGGTAGCGCGCACAGCCTTTGCCCACCGTGTCGCAGGTTCGAGTCCT	A/G	1A	76.349	0.0324324	0.00540541	G	G	A	A	A	G	A	A	A	A	A	A	G	A	G	G	A	G	G	G	G	G	A	G	G	G	G	G	G	A	H	A	A	G	A	G	G	A	A	G	A	G	A
Synril4726	TGCAGATGGGCACCATCTCATAAGAGAGGCAAAGCATAAAAGCAGATGCACTAGCAAATTGTCT	G/A	1A	76.349	0.0324324	0.00540541	A	A	G	G	G	A	G	G	G	G	G	G	A	G	A	A	G	A	A	A	A	A	G	A	A	A	A	A	A	G	H	G	G	A	G	A	A	G	G	A	G	A	G
Synril9896	TGCAGCATCCTCCCATCGAGCCGTCGCCTCCTTCCTGCTCTCTCTCGGTCTTAATTTGGCCTGC	C/T	1A	76.9175	0.0162162	0.0324324	T	T	C	C	C	T	C	C	C	C	C	C	T	C	T	T	C	T	T	T	T	T	C	T	T	T	T	T	T	C	N	C	C	T	C	T	T	C	C	T	C	T	C
Synril10555	TGCAGCCAACGAACCACATCGGAGAAGGTTCTGTCGTTCGCGGGAGACGAGTTCATCGGCTCAC	A/G	1A	77.486	0.0378378	0.00540541	G	G	A	A	A	G	A	A	A	A	A	A	G	A	G	G	A	G	G	G	G	G	A	G	G	G	G	G	G	A	A	A	A	G	A	G	G	A	A	G	A	G	A
Synril12290	TGCAGCCCCTATCCATCATGCAGGGTTGCCTCCATAATTAAGATAATAAAATCAGACAAGAGCT	A/G	1A	77.486	0.0378378	0.00540541	G	G	A	A	A	G	A	A	A	A	A	A	G	A	G	G	A	G	G	G	G	G	A	G	G	G	G	G	G	A	A	A	A	G	A	G	G	A	A	G	A	G	A
Synril17541	TGCAGCGTGGGCAGAAAAGCCATGGCCTCACCGTCGATGGCGAGAGTCTCCTCATCGTCCATGA	G/A	1A	77.486	0.0378378	0.00540541	A	A	G	G	G	A	G	G	G	G	G	G	A	G	A	A	G	A	A	A	A	A	G	A	A	A	A	A	A	G	G	G	G	A	G	A	A	G	G	A	G	A	G
Synril18122	TGCAGCTAGAGTTGGGGCCTTCTCCAACGGAAAAGCAAAGTCTCCTCGCCTTTTGGCTTGACCT	T/C	1A	77.486	0.0378378	0.00540541	C	C	T	T	T	C	T	T	T	T	T	T	C	T	C	C	T	C	C	C	C	C	T	C	C	C	C	C	C	T	T	T	T	C	T	C	C	T	T	C	T	C	T
Synril20767	TGCAGCTGGTAGCCAGTCGATCAGCTGTATTTATGCCCAGCAGCGTGTACTGATCTAGCCGTCC	A/G	1A	77.486	0.0378378	0.00540541	G	G	A	A	A	G	A	A	A	A	A	A	G	A	G	G	A	G	G	G	G	G	A	G	G	G	G	G	G	A	A	A	A	G	A	G	G	A	A	G	A	G	A
Synril20960	TGCAGCTGTTGAGCCGATGTACTACCGCTGACGTCGCGCCAAATTGTCCACTGCTGAGTTCTTG	A/G	1A	77.486	0.0378378	0.00540541	G	G	A	A	A	G	A	A	A	A	A	A	G	A	G	G	A	G	G	G	G	G	A	G	G	G	G	G	G	A	A	A	A	G	A	G	G	A	A	G	A	G	A
Synril22382	TGCAGGAATTGGGGGGCGGCCGCCACCTCCTCCACATGCACATGCAGCGGCAGCCTCGCCCCAA	T/C	1A	77.486	0.0378378	0.00540541	C	C	T	T	T	C	T	T	T	T	T	T	C	T	C	C	T	C	C	C	C	C	T	C	C	C	C	C	C	T	T	T	T	C	T	C	C	T	T	C	T	C	T
Synril23178	TGCAGGAGTACGAACTCCCTTCAAAGGTATATGTTCACTCGATCCTAGAGTCGTCTTCGGCTGT	G/A	1A	77.486	0.0378378	0.00540541	A	A	G	G	G	A	G	G	G	G	G	G	A	G	A	A	G	A	A	A	A	A	G	A	A	A	A	A	A	G	G	G	G	A	G	A	A	G	G	A	G	A	G
Synril23179	TGCAGGAGTACGAACTCCCTTCAAAGGTATATGTTCACTCGATCCTAGAGTCGTCTTCGGCTGT	A/G	1A	77.486	0.0378378	0.00540541	G	G	A	A	A	G	A	A	A	A	A	A	G	A	G	G	A	G	G	G	G	G	A	G	G	G	G	G	G	A	A	A	A	G	A	G	G	A	A	G	A	G	A
Synril25424	TGCAGGGAGAATGAAAATCGTACTCTATATTAATAGGGCATGATATGCTTAGAGAATCTACAAT	G/A	1A	77.486	0.0378378	0.00540541	A	A	G	G	G	A	G	G	G	G	G	G	A	G	A	A	G	A	A	A	A	A	G	A	A	A	A	A	A	G	G	G	G	A	G	A	A	G	G	A	G	A	G
Synril25425	TGCAGGGAGAATGAAAATCGTACTCTATATTAATAGGGCATGATATGCTTAGAGAATCTACAAT	C/T	1A	77.486	0.0378378	0.00540541	T	T	C	C	C	T	C	C	C	C	C	C	T	C	T	T	C	T	T	T	T	T	C	T	T	T	T	T	T	C	C	C	C	T	C	T	T	C	C	T	C	T	C
Synril29757	TGCAGTCCAATCATGCACATATCCAGGTACTGAAGTATGAACTACCTGGGGATGCTTTTAGAGG	C/A	1A	77.486	0.0378378	0.00540541	A	A	C	C	C	A	C	C	C	C	C	C	A	C	A	A	C	A	A	A	A	A	C	A	A	A	A	A	A	C	C	C	C	A	C	A	A	C	C	A	C	A	C
Synril31436	TGCAGTGGCAGAGGGTGCTCTGCATACACAATTTCGGCAAATCCTTTTGTGGCCTGGGAATACG	G/A	1A	77.486	0.0378378	0.00540541	A	A	G	G	G	A	G	G	G	G	G	G	A	G	A	A	G	A	A	A	A	A	G	A	A	A	A	A	A	G	G	G	G	A	G	A	A	G	G	A	G	A	G
Synril32227	TGCAGTTCAATGGTGTGATGCCATATTAATGGTGTTCTTCGCAAAATGAAAGCCTCAATAGATT	C/A	1A	77.486	0.0378378	0.00540541	A	A	C	C	C	A	C	C	C	C	C	C	A	C	A	A	C	A	A	A	A	A	C	A	A	A	A	A	A	C	C	C	C	A	C	A	A	C	C	A	C	A	C
Synril32228	TGCAGTTCAATGGTGTGATGCCATATTAATGGTGTTCTTCGCAAAATGAAAGCCTCAATAGATT	G/A	1A	77.486	0.0378378	0.00540541	A	A	G	G	G	A	G	G	G	G	G	G	A	G	A	A	G	A	A	A	A	A	G	A	A	A	A	A	A	G	G	G	G	A	G	A	A	G	G	A	G	A	G
Synril33273	TGCAGTTTCGAAAAAGGTATTTAGCGAATGGTAAGGAAATAAGGCTTACAGCCGAACGGCCTGA	G/A	1A	77.486	0.0378378	0.00540541	A	A	G	G	G	A	G	G	G	G	G	G	A	G	A	A	G	A	A	A	A	A	G	A	A	A	A	A	A	G	G	G	G	A	G	A	A	G	G	A	G	A	G
Synril424	TGCAGAAATCATCTAATGGGATGGAAATGCCGTATGTAAGACATGGCGGGAAGCTCGCTAGTTA	G/C	1A	77.486	0.0378378	0.00540541	C	C	G	G	G	C	G	G	G	G	G	G	C	G	C	C	G	C	C	C	C	C	G	C	C	C	C	C	C	G	G	G	G	C	G	C	C	G	G	C	G	C	G
Synril4988	TGCAGATTCATCAGGCTACTAACCAGCAGAACGTAAATCCATAACACTAGCAGTCCAGTAATAA	G/C	1A	77.486	0.0378378	0.00540541	C	C	G	G	G	C	G	G	G	G	G	G	C	G	C	C	G	C	C	C	C	C	G	C	C	C	C	C	C	G	G	G	G	C	G	C	C	G	G	C	G	C	G
Synril5057	TGCAGATTCTATCATGCTGTATGCATTGAACATCAATGAAACAGGCTCATCACCAAAAAAAATG	A/T	1A	77.486	0.0378378	0.00540541	T	T	A	A	A	T	A	A	A	A	A	A	T	A	T	T	A	T	T	T	T	T	A	T	T	T	T	T	T	A	A	A	A	T	A	T	T	A	A	T	A	T	A
Synril5058	TGCAGATTCTATCATGCTGTATGCATTGAACATCAATGAAACAGGCTCATCACCAAAAAAAATG	T/G	1A	77.486	0.0378378	0.00540541	G	G	T	T	T	G	T	T	T	T	T	T	G	T	G	G	T	G	G	G	G	G	T	G	G	G	G	G	G	T	T	T	T	G	T	G	G	T	T	G	T	G	T
Synril5059	TGCAGATTCTATCATGCTGTATGCATTGAACATCAATGAAACAGGCTCATCACCAAAAAAAATG	G/A	1A	77.486	0.0378378	0.00540541	A	A	G	G	G	A	G	G	G	G	G	G	A	G	A	A	G	A	A	A	A	A	G	A	A	A	A	A	A	G	G	G	G	A	G	A	A	G	G	A	G	A	G
Synril5980	TGCAGCAACGTCAGATTAAAACCATGTGGACACAAGTTGGGCAGAGTTGCGTGGATGGATCCGA	A/T	1A	77.486	0.0378378	0.00540541	T	T	A	A	A	T	A	A	A	A	A	A	T	A	T	T	A	T	T	T	T	T	A	T	T	T	T	T	T	A	A	A	A	T	A	T	T	A	A	T	A	T	A
Synril9576	TGCAGCAGTTCCTTTCTCTCTGGGAAGCTATTCATAACGTGTAATTATCCTCTGAAGTTGATTC	G/T	1A	77.486	0.0378378	0.00540541	T	T	G	G	G	T	G	G	G	G	G	G	T	G	T	T	G	T	T	T	T	T	G	T	T	T	T	T	T	G	G	G	G	T	G	T	T	G	G	T	G	T	G
Synril12888	TGCAGCCGAAGCGCCGTGCCGTGAGCTTCGGATACAATCTCAAGAGCTACTCCCACAACTTCGA	G/A	1A	80.9	0.027027	0.00540541	A	A	G	G	G	A	G	G	G	G	G	G	A	G	A	A	G	A	A	A	A	A	G	A	A	A	A	A	A	G	G	G	G	A	G	A	H	G	A	A	G	A	A
Synril20275	TGCAGCTGCGGCGGTGTTGCTGCTTGCTGGTGCGCTGCTGCAAGAGCTTGGGCAAGCTGTGTCC	C/G	1A	80.9	0.027027	0.00540541	G	G	C	C	C	G	C	C	C	C	C	C	G	C	G	G	C	G	G	G	G	G	C	G	G	G	G	G	G	C	C	C	C	G	C	G	H	C	G	G	C	G	G
Synril25244	TGCAGGCTTTGGCATGGAGGACTCCCTGGCGGAGTTCCAGGTCGCCCAGGCAGTGGAGATAGCG	G/C	1A	80.9	0.027027	0.00540541	C	C	G	G	G	C	G	G	G	G	G	G	C	G	C	C	G	C	C	C	C	C	G	C	C	C	C	C	C	G	G	G	G	C	G	C	H	G	C	C	G	C	C
Synril25245	TGCAGGCTTTGGCATGGAGGACTCCCTGGCGGAGTTCCAGGTCGCCCAGGCAGTGGAGATAGCG	G/A	1A	80.9	0.027027	0.00540541	A	A	G	G	G	A	G	G	G	G	G	G	A	G	A	A	G	A	A	A	A	A	G	A	A	A	A	A	A	G	G	G	G	A	G	A	H	G	A	A	G	A	A
Synril6787	TGCAGCACAACTGGCTTCGACGCTCAACAACAGATACAGGACCAGCACAGGAGAAATCCTTGAA	G/C	1A	80.9	0.027027	0.00540541	C	C	G	G	G	C	G	G	G	G	G	G	C	G	C	C	G	C	C	C	C	C	G	C	C	C	C	C	C	G	G	G	G	C	G	C	H	G	C	C	G	C	C
Synril8003	TGCAGCAGAATGTAGTAACTTTTATCTCCACTACTATTAAACAATCAAACAAGAACTTTCTTAC	C/T	1A	80.9	0.027027	0.00540541	T	T	C	C	C	T	C	C	C	C	C	C	T	C	T	T	C	T	T	T	T	T	C	T	T	T	T	T	T	C	C	C	C	T	C	T	H	C	T	T	C	T	T
Synril5494	TGCAGCAAAGATTGCCCATTGCAAAGGTTAACTGGGTGAGGATAGGAAGGAGGCGCTGCCCTTG	A/C	1A	82.037	0.027027	0.0162162	C	C	A	A	A	C	A	A	A	C	A	A	N	A	C	C	A	C	C	C	C	C	A	C	C	C	C	C	C	A	A	A	A	C	A	C	H	A	C	C	A	C	C
Synril19805	TGCAGCTCTGGAACGATAGTCGTTAGGGGCACATGTGCGAAGACCTTCGTTCCTGACTATCATC	A/G	1A	87.736	0.027027	0.00540541	G	G	A	A	A	G	A	G	A	G	A	A	A	A	G	G	G	G	G	G	G	G	A	G	G	A	G	G	G	A	A	A	A	G	A	A	H	A	G	G	A	G	G
Synril25327	TGCAGGGAAGTCATAATATTCAGTATGTTTTAGGTGAGGAAAATTAGTCTGCTGAAACGAAATG	A/G	1A	87.736	0.027027	0.00540541	G	G	A	A	A	G	A	G	A	G	A	A	A	A	G	G	G	G	G	G	G	G	A	G	G	A	G	G	G	A	A	A	A	G	A	A	H	A	G	G	A	G	G
Synril28615	TGCAGTAATTATCGTCTTATGCACCCCACTCTATTTTTGTAATTGGCGACATTTGCTAGCACTG	C/T	1A	87.736	0.027027	0.00540541	T	T	C	C	C	T	C	T	C	T	C	C	C	C	T	T	T	T	T	T	T	T	C	T	T	C	T	T	T	C	C	C	C	T	C	C	H	C	T	T	C	T	T
Synril30668	TGCAGTGAAATACACACATGGGAATAATTTGAGTGGTAGTATAGTGAATCTCAATGCATTTATA	T/A	1A	87.736	0.027027	0.00540541	A	A	T	T	T	A	T	A	T	A	T	T	T	T	A	A	A	A	A	A	A	A	T	A	A	T	A	A	A	T	T	T	T	A	T	T	H	T	A	A	T	A	A
Synril31891	TGCAGTGTGTTCAGGTATCTATTGCCCTCTCAGCTAATATACTACTCCCTCCGATCACAACTAT	A/G	1A	87.736	0.027027	0.00540541	G	G	A	A	A	G	A	G	A	G	A	A	A	A	G	G	G	G	G	G	G	G	A	G	G	A	G	G	G	A	A	A	A	G	A	A	H	A	G	G	A	G	G
Synril4845	TGCAGATGTGGTTGAACGTGTACTCGTCTGCAACTTCAGTGACTCATCGTTTGGTCATCATCTA	T/C	1A	87.736	0.027027	0.00540541	C	C	T	T	T	C	T	C	T	C	T	T	T	T	C	C	C	C	C	C	C	C	T	C	C	T	C	C	C	T	T	T	T	C	T	T	H	T	C	C	T	C	C
Synril8856	TGCAGCAGCTCATCCTGACCAATGATGTATACTTAGAGCATCTACAACCG	C/T	1A	87.736	0.027027	0.00540541	T	T	C	C	C	T	C	T	C	T	C	C	C	C	T	T	T	T	T	T	T	T	C	T	T	C	T	T	T	C	C	C	C	T	C	C	H	C	T	T	C	T	T
Synril16621	TGCAGCGGCGAGCTCCTAAGCAGTGTCTCGACTGCTTGATGTGTAGGAAAAGATTGTTGTGGAG	T/G	1A	97.921	0.0162162	0.0162162	G	G	T	G	T	T	T	T	T	T	G	G	T	T	G	G	G	G	T	G	G	G	T	G	G	T	T	G	G	T	T	T	H	G	T	T	T	G	G	T	T	G	T
Synril24150	TGCAGGCCATTTTTCTACTAGTGCGCTCCCCTAATGGGAGCAGGACTTCAGCTGACACTCATGC	A/G	1A	105.085	0.0108108	0.0540541	G	G	A	G	A	A	A	A	A	A	G	G	N	A	G	G	G	G	A	N	G	G	A	G	G	A	A	G	G	A	A	A	H	G	A	A	A	G	G	A	A	A	A
Synril27210	TGCAGGTCGCATATGGCTTCGGATCGCGATGGTTCCAAAAGCAAAGTTATAGATCTTGCAATGA	G/A	1A	105.085	0.0108108	0.0756757	A	A	G	A	G	G	G	G	G	G	A	A	N	G	A	N	A	A	G	N	A	A	G	A	A	G	G	A	A	G	G	G	H	A	G	G	G	A	A	G	G	G	G
Synril12050	TGCAGCCCCACGGACTAGAGGGGCCG	T/A	1A	108.554	0.0162162	0.00540541	A	A	T	A	T	T	T	T	T	T	A	A	A	T	A	T	A	A	T	T	A	A	T	A	A	T	A	A	A	T	T	T	H	A	T	T	T	A	A	T	T	T	T
Synril12703	TGCAGCCCTCCCTGTCAATTGTTGCAGTCCATCAACCTGCGCTTCATTCCCCAGAGAGAGAGGC	C/A	1A	108.554	0.0162162	0.00540541	A	A	C	A	C	C	C	C	C	C	A	A	A	C	A	C	A	A	C	C	A	A	C	A	A	C	A	A	A	C	C	C	H	A	C	C	C	A	A	C	C	C	C
Synril12704	TGCAGCCCTCCCTGTCAATTGTTGCAGTCCATCAACCTGCGCTTCATTCCCCAGAGAGAGAGGC	A/T	1A	108.554	0.0162162	0.00540541	T	T	A	T	A	A	A	A	A	A	T	T	T	A	T	A	T	T	A	A	T	T	A	T	T	A	T	T	T	A	A	A	H	T	A	A	A	T	T	A	A	A	A
Synril12705	TGCAGCCCTCCCTGTCAATTGTTGCAGTCCATCAACCTGCGCTTCATTCCCCAGAGAGAGAGGC	T/C	1A	108.554	0.0162162	0.00540541	C	C	T	C	T	T	T	T	T	T	C	C	C	T	C	T	C	C	T	T	C	C	T	C	C	T	C	C	C	T	T	T	H	C	T	T	T	C	C	T	T	T	T
Synril13563	TGCAGCCGTGAGCGGTGAACGAATCCGAGCTGTGGCTGGTTGTCGTGGGCCTTGCCGCCCGCCG	C/A	1A	108.554	0.0162162	0.00540541	A	A	C	A	C	C	C	C	C	C	A	A	A	C	A	C	A	A	C	C	A	A	C	A	A	C	A	A	A	C	C	C	H	A	C	C	C	A	A	C	C	C	C
Synril1562	TGCAGACAAACAGACGACGGCGCCCTTACACACATGAACCACGAGGCATGGTGCAGCAGCAAGA	G/T	1A	108.554	0.0162162	0.00540541	T	T	G	T	G	G	G	G	G	G	T	T	T	G	T	G	T	T	G	G	T	T	G	T	T	G	T	T	T	G	G	G	H	T	G	G	G	T	T	G	G	G	G
Synril19699	TGCAGCTCTAGGTCAGCATGAATGTGGCGCGGGAAGCAACACATCTACTAGAGAGACAACACGA	A/G	1A	108.554	0.0162162	0.00540541	G	G	A	G	A	A	A	A	A	A	G	G	G	A	G	A	G	G	A	A	G	G	A	G	G	A	G	G	G	A	A	A	H	G	A	A	A	G	G	A	A	A	A
Synril21020	TGCAGCTTACTACCGTAGTAAGTACGTATCAGTTCGCCGTATAAATTACTACTAGTACATAGTA	C/T	1A	108.554	0.0162162	0.00540541	T	T	C	T	C	C	C	C	C	C	T	T	T	C	T	C	T	T	C	C	T	T	C	T	T	C	T	T	T	C	C	C	H	T	C	C	C	T	T	C	C	C	C
Synril21578	TGCAGCTTGGTAGCTACGCCTCAGCATTCGTACCCCTATAGCCGTTGTTAGAATTATATCCACG	T/C	1A	108.554	0.0162162	0.00540541	C	C	T	C	T	T	T	T	T	T	C	C	C	T	C	T	C	C	T	T	C	C	T	C	C	T	C	C	C	T	T	T	H	C	T	T	T	C	C	T	T	T	T
Synril23478	TGCAGGATGGCTCTCATCAGCAACAACCAGTCTTCACAGTTGCTCTGTGTCAGCGTCGGGAGCA	T/C	1A	108.554	0.0162162	0.00540541	C	C	T	C	T	T	T	T	T	T	C	C	C	T	C	T	C	C	T	T	C	C	T	C	C	T	C	C	C	T	T	T	H	C	T	T	T	C	C	T	T	T	T
Synril2415	TGCAGACTGATCCACCAAACATTCAATCGCATTTAAAAATGCTAATTTGATCTCGACTAACATC	C/T	1A	108.554	0.0162162	0.00540541	T	T	C	T	C	C	C	C	C	C	T	T	T	C	T	C	T	T	C	C	T	T	C	T	T	C	T	T	T	C	C	C	H	T	C	C	C	T	T	C	C	C	C
Synril25816	TGCAGGGCGCGCGCGTGCAGGGCGAGCAGGCGGGCGGGCATGGCACGACCGTGAGCGGGACGGC	T/C	1A	108.554	0.0162162	0.00540541	C	C	T	C	T	T	T	T	T	T	C	C	C	T	C	T	C	C	T	T	C	C	T	C	C	T	C	C	C	T	T	T	H	C	T	T	T	C	C	T	T	T	T
Synril31082	TGCAGTGCCAAAGCCGCTTATTCTCCTTCATGGAGTCTACAAGATGGGCTCGGACATATTTCAG	A/G	1A	108.554	0.0162162	0.00540541	G	G	A	G	A	A	A	A	A	A	G	G	G	A	G	A	G	G	A	A	G	G	A	G	G	A	G	G	G	A	A	A	H	G	A	A	A	G	G	A	A	A	A
Synril4889	TGCAGATTAACCAATGCGTGCACGTGTATTTATGAATATGAATTTGGTATAGTACCTGCATGAG	G/A	1A	108.554	0.0162162	0.00540541	A	A	G	A	G	G	G	G	G	G	A	A	A	G	A	G	A	A	G	G	A	A	G	A	A	G	A	A	A	G	G	G	H	A	G	G	G	A	A	G	G	G	G
Synril32726	TGCAGTTGAGAGATGTATGTATCAGCGCCAGAAGCAGAAGTCAAGCGTCAACAAGGTAAATGGA	A/G	1A	109.122	0.0108108	0.00540541	G	G	A	G	A	A	A	A	A	A	G	G	G	A	G	A	G	G	A	A	G	G	A	G	G	A	G	G	G	A	A	A	H	G	A	A	A	G	G	A	A	G	A
Synril22242	TGCAGGAAGGAAACAACACACGAGTGCCGCCATCACCAGATCCACCCACGTCAGTTAGATCTTG	G/A	1A	109.69	0.0108108	0.0216216	A	A	G	A	G	G	G	G	G	G	A	A	A	G	A	G	A	A	G	G	A	A	G	A	A	G	A	A	A	G	G	G	H	A	G	G	G	A	A	G	G	A	G
Synril20873	TGCAGCTGTCGGATGCCATCCGAAACAGCCGTCCGATCAATTGCCCAGCCAACCAAGGACCTTT	T/C	1A	110.827	0.0324324	0.00540541	C	C	T	C	T	T	T	T	T	T	C	C	C	T	C	T	C	C	T	T	C	C	T	C	C	T	C	C	C	T	T	T	H	C	T	T	T	C	C	T	T	C	T
Synril20874	TGCAGCTGTCGGATGCCATCCGAAACAGCCGTCCGATCAATTGCCCAGCCAACCAAGGACCTTT	T/C	1A	110.827	0.0324324	0.00540541	C	C	T	C	T	T	T	T	T	T	C	C	C	T	C	T	C	C	T	T	C	C	T	C	C	T	C	C	C	T	T	T	H	C	T	T	T	C	C	T	T	C	T
Synril25495	TGCAGGGAGGCGCGAAGCTACTTGATCCCGCGTGGCTCCACCTCGTCACCGCTCGCCGCTCAAG	C/T	1A	110.827	0.0324324	0.00540541	T	T	C	T	C	C	C	C	C	C	T	T	T	C	T	C	T	T	C	C	T	T	C	T	T	C	T	T	T	C	C	C	H	T	C	C	C	T	T	C	C	T	C
Synril2747	TGCAGAGATAATTGTAAAACATAAGTAAATTGCGTCAGGCTATGGCTTCATAATAATTCTACTA	C/A	1A	110.827	0.0324324	0.00540541	A	A	C	A	C	C	C	C	C	C	A	A	A	C	A	C	A	A	C	C	A	A	C	A	A	C	A	A	A	C	C	C	H	A	C	C	C	A	A	C	C	A	C
Synril11099	TGCAGCCAGAACGGCTTGAAGCGGCGGTATCGAATCAAGGCAGCGCGCCGAGTAGAGCAGAGGC	G/A	1A	111.964	0.0324324	0.0324324	A	A	G	A	G	G	G	G	G	G	A	A	A	G	A	G	A	A	G	G	A	A	G	A	A	G	A	A	A	G	G	G	H	A	G	G	G	A	A	G	G	A	G
Synril12559	TGCAGCCCGTCGGCAGCCGTGGCGACCTGACCGCCCTTCTCCCCGCCGCGGCCCTGGTGCTCCT	T/C	1A	111.964	0.0324324	0.0162162	C	C	T	C	T	T	T	T	T	T	C	C	C	T	C	T	C	C	T	T	C	C	T	C	C	T	C	C	C	T	T	T	H	C	T	T	T	C	C	T	T	C	T
Synril13075	TGCAGCCGCACCCCCAATAGGCCCCCCAGGGCGCCTTTTTTCGCGTCGGCGCCGAAAAACCACC	T/C	1A	111.964	0.0324324	0.0216216	C	C	T	C	T	T	T	T	T	T	C	C	C	T	C	T	C	C	T	T	C	C	T	C	C	T	C	C	C	T	T	T	H	C	T	T	T	C	C	T	T	C	T
Synril14319	TGCAGCCTTACAAGCCTCGTACAACTACACCGCTAAGCAGATCGCAACCCCCGCCAGTACGGTT	A/T	1A	111.964	0.0324324	0.0216216	T	T	A	T	A	A	A	A	A	A	T	T	T	A	T	A	T	T	A	A	T	T	A	T	T	A	T	T	T	A	A	A	H	T	A	A	A	T	T	A	A	T	A
Synril18184	TGCAGCTAGCGCGCGACGAGTAGCGGCGGCTAGGAGCATCACTTGGGGCTCTTCCATGCGCGCT	G/A	1A	111.964	0.0378378	0.0108108	A	A	G	A	G	G	G	G	G	G	A	A	A	G	A	G	A	A	G	G	A	A	G	A	A	G	A	A	A	G	G	G	H	A	G	G	G	A	A	G	G	A	G
Synril1841	TGCAGACCAAGACAAAGATAAATTGTTCTTTCACAAAAAACAATATGTGTTTAAAAATATATAC	C/G	1A	111.964	0.0324324	0.0216216	G	G	C	G	C	C	C	C	C	C	G	G	G	C	G	C	G	G	C	C	G	G	C	G	G	C	G	G	G	C	C	C	H	G	C	C	C	G	G	C	C	G	C
Synril1896	TGCAGACCATATTGCGCTAGGCTGCGTCTACGCGACAGAGGTGTGGCACACCATGTTGGCTCAT	G/C	1A	111.964	0.0324324	0.027027	C	C	G	C	G	G	G	G	G	G	C	C	C	G	C	G	C	C	G	G	C	C	G	C	C	G	C	C	C	G	G	G	H	C	G	G	G	C	C	G	G	C	G
Synril19881	TGCAGCTCTTGAGCCGCGGTACTGCCTCTGAGCTGCCGCGCCTGAGCCACGAACGCCTACCATT	A/C	1A	111.964	0.0324324	0.027027	C	C	A	C	A	A	A	A	A	A	C	C	C	A	C	A	C	C	A	A	C	C	A	C	C	A	C	C	C	A	A	A	H	C	A	A	A	C	C	A	A	C	A
Synril2306	TGCAGACGTGGCGGCACTCCTCGCGGACCCGAAACTTGCCTTCAAGAACTATGCACTCTACGCG	C/T	1A	111.964	0.0324324	0.027027	T	T	C	T	C	C	C	C	C	C	T	T	T	C	T	C	T	T	C	C	T	T	C	T	T	C	T	T	T	C	C	C	H	T	C	C	C	T	T	C	C	T	C
Synril23347	TGCAGGATCCAACATTTTATCCTCGCTAAATTTCAAGGCAAACTGCTCATCGTCGTCGTCGTCA	G/A	1A	111.964	0.0324324	0.0108108	A	A	G	A	G	G	G	G	G	G	A	A	A	G	A	G	A	A	G	G	A	A	G	A	A	G	A	A	A	G	G	G	H	A	G	G	G	A	A	G	G	A	G
Synril23348	TGCAGGATCCAACATTTTATCCTCGCTAAATTTCAAGGCAAACTGCTCATCGTCGTCGTCGTCA	A/G	1A	111.964	0.0324324	0.0108108	G	G	A	G	A	A	A	A	A	A	G	G	G	A	G	A	G	G	A	A	G	G	A	G	G	A	G	G	G	A	A	A	H	G	A	A	A	G	G	A	A	G	A
Synril24098	TGCAGGCCAGTAATATGATATTCTGAACTGTTCCCTCTGCTTCCTCTGTCTATTTTTCTGACAT	T/C	1A	111.964	0.0324324	0.0162162	C	C	T	C	T	T	T	T	T	T	C	C	C	T	C	T	C	C	T	T	C	C	T	C	C	T	C	C	C	T	T	T	H	C	T	T	T	C	C	T	T	C	T
Synril25927	TGCAGGGCTGGTCGTGGTTCTCCAGCACCAACACGTCCTGGCAGGGAGTCCCGCGCAGCAGAGC	C/G	1A	111.964	0.0324324	0.0162162	G	G	C	G	C	C	C	C	C	C	G	G	G	C	G	C	G	G	C	C	G	G	C	G	G	C	G	G	G	C	C	C	H	G	C	C	C	G	G	C	C	G	C
Synril27507	TGCAGGTGATTGCGGAGGAGAACAACGCCAGCTGTGCCTCCTACGCCCCGCCGACGAACCATCA	T/C	1A	111.964	0.0378378	0.00540541	C	C	T	C	T	T	T	T	T	T	C	C	C	T	C	T	C	C	T	T	C	C	T	C	C	T	C	C	C	T	T	T	H	C	T	T	T	C	C	T	T	C	T
Synril29541	TGCAGTCAATCGTCATTCAATTAAACTACTCCTTCTGTCCGACTAGCACGCGCTCTGGCGACTG	C/T	1A	111.964	0.0378378	0.00540541	T	T	C	T	C	C	C	C	C	C	T	T	T	C	T	C	T	T	C	C	T	T	C	T	T	C	T	T	T	C	C	C	H	T	C	C	C	T	T	C	C	T	C
Synril31017	TGCAGTGCAGATTCTGCTCCTTTCTCCGTTTCTGCACTTCAGATTCTGCACCCTTTTTTTTCAG	C/T	1A	111.964	0.0324324	0.00540541	T	T	C	T	C	C	C	C	C	C	T	T	T	C	T	C	T	T	C	C	T	T	C	T	T	C	T	T	T	C	C	C	H	T	C	C	C	T	T	C	C	T	C
Synril31018	TGCAGTGCAGATTCTGCTCCTTTCTCCGTTTCTGCACTTCAGATTCTGCACCCTTTTTTTTCAG	A/C	1A	111.964	0.0324324	0.00540541	C	C	A	C	A	A	A	A	A	A	C	C	C	A	C	A	C	C	A	A	C	C	A	C	C	A	C	C	C	A	A	A	H	C	A	A	A	C	C	A	A	C	A
Synril31019	TGCAGTGCAGATTCTGCTCCTTTCTCCGTTTCTGCACTTCAGATTCTGCACCCTTTTTTTTCAG	G/A	1A	111.964	0.0324324	0.00540541	A	A	G	A	G	G	G	G	G	G	A	A	A	G	A	G	A	A	G	G	A	A	G	A	A	G	A	A	A	G	G	G	H	A	G	G	G	A	A	G	G	A	G
Synril31041	TGCAGTGCAGTACAGTAGTGAGTAGTTCATTGCTGCCCTTCAGAAGATCGGCCACGGCAGAGGG	C/T	1A	111.964	0.0378378	0.00540541	T	T	C	T	C	C	C	C	C	C	T	T	T	C	T	C	T	T	C	C	T	T	C	T	T	C	T	T	T	C	C	C	H	T	C	C	C	T	T	C	C	T	C
Synril32054	TGCAGTTACGGATGGCAGTCATCTGGTCCATGAATCATGACAGAGGCACCTGCTCCATAAACAG	G/A	1A	111.964	0.0324324	0.00540541	A	A	G	A	G	G	G	G	G	G	A	A	A	G	A	G	A	A	G	G	A	A	G	A	A	G	A	A	A	G	G	G	H	A	G	G	G	A	A	G	G	A	G
Synril32055	TGCAGTTACGGATGGCAGTCATCTGGTCCATGAATCATGACAGAGGCACCTGCTCCATAAACAG	G/A	1A	111.964	0.0324324	0.00540541	A	A	G	A	G	G	G	G	G	G	A	A	A	G	A	G	A	A	G	G	A	A	G	A	A	G	A	A	A	G	G	G	H	A	G	G	G	A	A	G	G	A	G
Synril32056	TGCAGTTACGGATGGCAGTCATCTGGTCCATGAATCATGACAGAGGCACCTGCTCCATAAACAG	A/G	1A	111.964	0.0324324	0.00540541	G	G	A	G	A	A	A	A	A	A	G	G	G	A	G	A	G	G	A	A	G	G	A	G	G	A	G	G	G	A	A	A	H	G	A	A	A	G	G	A	A	G	A
Synril32866	TGCAGTTGCCGCCGCGTACGAGCTGTCCATGAACGAATACGGTCGTGAGGCAGGAGGTTCAGGC	A/G	1A	111.964	0.0324324	0.0216216	G	G	A	G	A	A	A	A	A	A	G	G	G	A	G	A	G	G	A	A	G	G	A	G	G	A	G	G	G	A	A	A	H	G	A	A	A	G	G	A	A	G	A
Synril3511	TGCAGAGTGCAGTGTATGTGAACGCGAGTGACGATGGAACTCGTCCTGCCTGCTTTATGACTCC	G/A	1A	111.964	0.0324324	0.00540541	A	A	G	A	G	G	G	G	G	G	A	A	A	G	A	G	A	A	G	G	A	A	G	A	A	G	A	A	A	G	G	G	H	A	G	G	G	A	A	G	G	A	G
Synril4192	TGCAGATCCTTCAGATTGTCAGCACAAACGCGCAGCGGAAGTCAGGCAGTCAGCGAACACCAAA	A/G	1A	111.964	0.0378378	0.0162162	G	G	A	G	A	A	A	A	A	A	G	G	G	A	G	A	G	G	A	A	G	G	A	G	G	A	G	G	G	A	A	A	H	G	A	A	A	G	G	A	A	G	A
Synril4374	TGCAGATCTGATGCATGACTTCAAGACGGGTTATCTAACAAAGACATCACCAAGATCCATGATG	A/G	1A	111.964	0.0594595	0.151351	G	G	N	H	A	G	A	A	H	G	N	A	G	G	A	N	N	G	G	A	N	N	A	A	N	A	A	G	N	A	A	A	G	G	A	G	G	A	G	N	A	N	A
Synril8544	TGCAGCAGCCGCCGCCACCGAGGTGTTCACAGACGACTCGCATGCTCTGAATCGAGCGGAGGGA	A/C	1A	111.964	0.0324324	0.027027	C	C	A	C	A	A	A	A	A	A	C	C	C	A	C	A	C	C	A	A	C	C	A	C	C	A	C	C	C	A	A	A	H	C	A	A	A	C	C	A	A	C	A
Synril8662	TGCAGCAGCCTCCAGTCCACAGTGCATCACTGCACCGCCTCCATTATTGATGCTCTGCTCCTCC	T/C	1A	111.964	0.0324324	0.0162162	C	C	T	C	T	T	T	T	T	T	C	C	C	T	C	T	C	C	T	T	C	C	T	C	C	T	C	C	C	T	T	T	H	C	T	T	T	C	C	T	T	C	T
Synril8663	TGCAGCAGCCTCCAGTCCACAGTGCATCACTGCACCGCCTCCATTATTGATGCTCTGCTCCTCC	T/G	1A	111.964	0.0324324	0.0162162	G	G	T	G	T	T	T	T	T	T	G	G	G	T	G	T	G	G	T	T	G	G	T	G	G	T	G	G	G	T	T	T	H	G	T	T	T	G	G	T	T	G	T
Synril9627	TGCAGCATAAGCTTGGGCTAACTGATAAACTAAACTCGATTGACAATCTGTCTTCGACGGCTCT	T/C	1A	111.964	0.0324324	0.00540541	C	C	T	C	T	T	T	T	T	T	C	C	C	T	C	T	C	C	T	T	C	C	T	C	C	T	C	C	C	T	T	T	H	C	T	T	T	C	C	T	T	C	T
Synril20896	TGCAGCTGTGAAGGGTCAGGTGGAGACCTTGCTGAAGAGGTATTGCGCCTTCGCTCCCGCGCCG	G/A	1A	112.532	0.0324324	0.0432432	A	A	G	A	G	G	G	G	G	G	A	A	A	G	A	H	A	A	G	G	A	A	G	A	A	G	A	A	A	G	G	G	H	A	G	G	G	H	A	G	G	A	G
Synril30240	TGCAGTCGCCGAAGCCGCCGCCTCCGTTTCCATCCCCATCGCCGACGGCCTGAGAGAGACGATG	T/G	1A	113.1	0.0216216	0.00540541	G	G	T	G	T	T	T	T	T	T	G	G	G	T	G	T	G	G	T	T	G	G	T	G	G	T	G	G	G	T	T	T	H	G	T	T	T	H	G	T	T	G	T
Synril3078	TGCAGAGCTGGAGTACAACCACAAGCTGCGAGTGCTGCGTACGGTTCGTGGCGGCGAGTTCACA	C/T	1A	113.1	0.0216216	0.0702703	C	C	T	C	T	T	T	T	T	T	C	C	C	T	C	N	C	C	T	T	C	C	T	C	C	T	C	C	C	T	T	T	H	C	T	T	N	H	C	N	T	C	T
Synril8917	TGCAGCAGCTGCTGAAGGGTACCAAAACCTGTTAGACAAGCCCTGCTCATCAGCATCCCAGGCG	G/A	1A	113.668	0.027027	0.0324324	G	G	A	G	A	A	A	A	A	A	G	G	G	A	G	G	G	G	A	N	G	G	A	G	G	A	G	N	G	A	A	A	H	G	A	A	G	N	G	G	A	G	A
Synril15606	TGCAGCGCCACGCTCCATGGCCATCCTTTTTGCAGATCTGACAGCACTCGCGGTCACCACCCTT	A/T	1A	114.237	0.0378378	0.00540541	A	A	T	A	T	T	T	T	T	T	A	A	A	T	A	A	A	A	T	H	A	A	T	A	A	T	A	T	A	T	T	T	H	A	T	T	A	T	A	A	T	H	T
Synril16357	TGCAGCGGATGGCGGCGCTGTCGTGCTCGCTACCCCGTTGAGGGCCATGAGTGTGCCCGTCTAG	C/T	1A	114.237	0.0378378	0.00540541	C	C	T	C	T	T	T	T	T	T	C	C	C	T	C	C	C	C	T	H	C	C	T	C	C	T	C	T	C	T	T	T	H	C	T	T	C	T	C	C	T	H	T
Synril16358	TGCAGCGGATGGCGGCGCTGTCGTGCTCGCTACCCCGTTGAGGGCCATGAGTGTGCCCGTCTAG	T/C	1A	114.237	0.0378378	0.00540541	T	T	C	T	C	C	C	C	C	C	T	T	T	C	T	T	T	T	C	H	T	T	C	T	T	C	T	C	T	C	C	C	H	T	C	C	T	C	T	T	C	H	C
Synril22244	TGCAGGAAGGAGAGTAAGACAGTGACAGTTAACTGGAATATGGATTTTGAGATGACATATATGT	C/A	1A	114.237	0.0378378	0.00540541	C	C	A	C	A	A	A	A	A	A	C	C	C	A	C	C	C	C	A	H	C	C	A	C	C	A	C	A	C	A	A	A	H	C	A	A	C	A	C	C	A	H	A
Synril23599	TGCAGGCAAAGCATCATTACAACATGTTCCTCTTGGAGGAGCACAACGCAGTGCCTCCTCCGAC	A/G	1A	114.237	0.0378378	0.00540541	A	A	G	A	G	G	G	G	G	G	A	A	A	G	A	A	A	A	G	H	A	A	G	A	A	G	A	G	A	G	G	G	H	A	G	G	A	G	A	A	G	H	G
Synril26421	TGCAGGGTGATGGGACACGGGCCGAGCAGCGCGCGGTTCCATACTGTCCACCTAGATCGTCGTG	C/T	1A	114.237	0.0378378	0.00540541	C	C	T	C	T	T	T	T	T	T	C	C	C	T	C	C	C	C	T	H	C	C	T	C	C	T	C	T	C	T	T	T	H	C	T	T	C	T	C	C	T	H	T
Synril26503	TGCAGGGTTACCAGCAGCACCGCCCAGACCTGGAAGTAGTCGCTCACCGTCTTGGCCGAGAGCT	C/T	1A	114.237	0.0378378	0.00540541	C	C	T	C	T	T	T	T	T	T	C	C	C	T	C	C	C	C	T	H	C	C	T	C	C	T	C	T	C	T	T	T	H	C	T	T	C	T	C	C	T	H	T
Synril26822	TGCAGGTAGTTGGGCAGCGGCGAACGCGGGCTGGGCGGTCCACCACATGGACGTCAAGTCCGCC	T/C	1A	114.237	0.0378378	0.00540541	T	T	C	T	C	C	C	C	C	C	T	T	T	C	T	T	T	T	C	H	T	T	C	T	T	C	T	C	T	C	C	C	H	T	C	C	T	C	T	T	C	H	C
Synril27359	TGCAGGTCTGGCAGGAGCAACGGTAAGGCCAGCAGTGTCGGTAGTCACGTCGGAGCTGCCTTCC	A/G	1A	114.237	0.0378378	0.00540541	A	A	G	A	G	G	G	G	G	G	A	A	A	G	A	A	A	A	G	H	A	A	G	A	A	G	A	G	A	G	G	G	H	A	G	G	A	G	A	A	G	H	G
Synril27360	TGCAGGTCTGGCAGGAGCAACGGTAAGGCCAGCAGTGTCGGTAGTCACGTCGGAGCTGCCTTCC	T/C	1A	114.237	0.0378378	0.00540541	T	T	C	T	C	C	C	C	C	C	T	T	T	C	T	T	T	T	C	H	T	T	C	T	T	C	T	C	T	C	C	C	H	T	C	C	T	C	T	T	C	H	C
Synril29301	TGCAGTATAGACACATGCTTGAACAAAAATTCCCAATCGCACTAGGCTTATCTGCACATAGGGA	G/A	1A	114.237	0.0378378	0.00540541	G	G	A	G	A	A	A	A	A	A	G	G	G	A	G	G	G	G	A	H	G	G	A	G	G	A	G	A	G	A	A	A	H	G	A	A	G	A	G	G	A	H	A
Synril29650	TGCAGTCAGGGGCTTCGTCAGCTCCTCCACCATCTATCTTTTGTCATGCAGAGTTTCACTACAT	C/G	1A	114.237	0.0378378	0.00540541	C	C	G	C	G	G	G	G	G	G	C	C	C	G	C	C	C	C	G	H	C	C	G	C	C	G	C	G	C	G	G	G	H	C	G	G	C	G	C	C	G	H	G
Synril32235	TGCAGTTCACATTGTTGTAGTATACGTAAACACTGTTTCTAAGTGCCAAGCTAGATAAATGTAT	C/T	1A	114.237	0.0378378	0.00540541	C	C	T	C	T	T	T	T	T	T	C	C	C	T	C	C	C	C	T	H	C	C	T	C	C	T	C	T	C	T	T	T	H	C	T	T	C	T	C	C	T	H	T
Synril3884	TGCAGATCAAAAATTTGGAACGAAGAGCAACAAAATCTTGAGATACAACATATACATTAGGAGA	A/G	1A	114.237	0.0378378	0.00540541	A	A	G	A	G	G	G	G	G	G	A	A	A	G	A	A	A	A	G	H	A	A	G	A	A	G	A	G	A	G	G	G	H	A	G	G	A	G	A	A	G	H	G
Synril68	TGCAGAAAAATGCTTCCACGAGACACAAGATTTACTTTCTCGAGAAACACAACCTGTGCTCCTA	C/T	1A	114.237	0.0378378	0.00540541	C	C	T	C	T	T	T	T	T	T	C	C	C	T	C	C	C	C	T	H	C	C	T	C	C	T	C	T	C	T	T	T	H	C	T	T	C	T	C	C	T	H	T
Synril6936	TGCAGCACAGCAGAAGGTTTGTTAATAGACGACGTTCTTGATGAATGGTGATGGAGGCACTAGT	G/T	1A	114.237	0.0378378	0.00540541	G	G	T	G	T	T	T	T	T	T	G	G	G	T	G	G	G	G	T	H	G	G	T	G	G	T	G	T	G	T	T	T	H	G	T	T	G	T	G	G	T	H	T
Synril6937	TGCAGCACAGCAGAAGGTTTGTTAATAGACGACGTTCTTGATGAATGGTGATGGAGGCACTAGT	G/A	1A	114.237	0.0378378	0.00540541	G	G	A	G	A	A	A	A	A	A	G	G	G	A	G	G	G	G	A	H	G	G	A	G	G	A	G	A	G	A	A	A	H	G	A	A	G	A	G	G	A	H	A
Synril31916	TGCAGTGTTCATCTGCCCCTTTTCGGAGATAACCTGTGTTCCAACAGCCAGTGATGTTTTGGGG	G/A	1A	115.488	0.0378378	0.00540541	G	G	A	G	A	A	A	A	A	A	G	G	G	A	G	G	G	G	A	H	G	G	A	G	G	A	G	A	G	A	A	A	H	G	A	A	G	A	G	G	A	A	A
Synril31952	TGCAGTGTTTGGACCACTTTTGACATCCAACAGAGACCCTTAAATGTCCGCTTAGCAGTCCG	T/C	1A	115.488	0.0378378	0.0162162	T	T	C	T	C	C	C	C	C	C	T	T	T	C	T	T	T	T	C	H	T	T	C	T	T	C	T	C	T	C	C	C	H	T	C	C	T	C	T	T	C	C	C
Synril31953	TGCAGTGTTTGGACCACTTTTGACATCCAACAGAGACCCTTAAATGTCCGCTTAGCAGTCCG	G/A	1A	115.488	0.0378378	0.0162162	G	G	A	G	A	A	A	A	A	A	G	G	G	A	G	G	G	G	A	H	G	G	A	G	G	A	G	A	G	A	A	A	H	G	A	A	G	A	G	G	A	A	A
Synril10430	TGCAGCATTTGTGTAGTTAGTTAGTTAGGGCATCTTTAAGGCGGATCCGTAAACCCCCCGCAAC	C/T	1A	116.683	0.0324324	0.0108108	T	T	C	T	C	C	C	C	C	C	T	T	T	C	T	T	T	T	C	H	T	T	C	T	T	C	T	C	T	C	C	C	H	T	C	C	T	T	T	T	C	C	C
Synril20007	TGCAGCTGATACAAAGAATCCGTTCCGCCTGTTGATGATGTAGCGTCGGAACAGATGGCTGTCT	C/T	1A	116.683	0.0324324	0.0108108	T	T	C	T	C	C	C	C	C	C	T	T	T	C	T	T	T	T	C	H	T	T	C	T	T	C	T	C	T	C	C	C	H	T	C	C	T	T	T	T	C	C	C
Synril22764	TGCAGGAGACCCGTCACAGCCGCACGTAGCGCAATGGTCGCACTCCAATGGCTGGACAAGATGT	C/A	1A	116.683	0.0324324	0.0108108	A	A	C	A	C	C	C	C	C	C	A	A	A	C	A	A	A	A	C	H	A	A	C	A	A	C	A	C	A	C	C	C	H	A	C	C	A	A	A	A	C	C	C
Synril2581	TGCAGAGAAGTACAAGAGAGATTAGAGCCCTTGTAAACCAAGACTGTAACAGGCATATAGAACA	A/G	1A	116.683	0.0324324	0.0108108	G	G	A	G	A	A	A	A	A	A	G	G	G	A	G	G	G	G	A	H	G	G	A	G	G	A	G	A	G	A	A	A	H	G	A	A	G	G	G	G	A	A	A
Synril31915	TGCAGTGTTCATATTTCACATAAGTAGCTTAATTAGGAGCGCATTTTCTCGCAAAAAAATCTTA	C/T	1A	116.683	0.0324324	0.0108108	T	T	C	T	C	C	C	C	C	C	T	T	T	C	T	T	T	T	C	H	T	T	C	T	T	C	T	C	T	C	C	C	H	T	C	C	T	T	T	T	C	C	C
Synril33412	TGCAGTTTGGCTAAGCTAGCACTGTGCTATCTGATTTTTGGTTCAGGTAATTGTTGCCGCACTG	C/T	1A	116.683	0.0324324	0.0108108	T	T	C	T	C	C	C	C	C	C	T	T	T	C	T	T	T	T	C	H	T	T	C	T	T	C	T	C	T	C	C	C	H	T	C	C	T	T	T	T	C	C	C
Synril33413	TGCAGTTTGGCTAGCTATGGTTGTGATCTTGCGTGACATGGTATGTTATTGTATCTCTATCTAT	G/C	1A	116.683	0.0324324	0.0108108	C	C	G	C	G	G	G	G	G	G	C	C	C	G	C	C	C	C	G	H	C	C	G	C	C	G	C	G	C	G	G	G	H	C	G	G	C	C	C	C	G	G	G
Synril8171	TGCAGCAGATGGAGCATGTCTTCACGGCTCCTGCTAGCTACCCCATGGACTTAGTCACGGAGTT	A/C	1A	116.683	0.0324324	0.0108108	C	C	A	C	A	A	A	A	A	A	C	C	C	A	C	C	C	C	A	H	C	C	A	C	C	A	C	A	C	A	A	A	H	C	A	A	C	C	C	C	A	A	A
Synril10506	TGCAGCCAACAATCGAGCTACCCCTTCACCAATAGCCTTACGCCTTTCTTCATTAAAGCGGAGG	T/C	1A	117.878	0.0324324	0.0108108	C	C	T	C	T	T	T	T	T	T	C	C	C	T	C	C	C	C	T	H	C	C	T	C	C	T	C	T	C	T	T	T	H	C	T	T	C	C	C	C	T	T	T
Synril18887	TGCAGCTCCAGGTTACAAAATTCAACAAAGACATTAAACGTTTTGACATTAAAAACTGTTCAAA	A/T	1A	117.878	0.0324324	0.0108108	T	T	A	T	A	A	A	A	A	A	T	T	T	A	T	T	T	T	A	H	T	T	A	T	T	A	T	A	T	A	A	A	H	T	A	A	T	T	T	T	A	A	A
Synril23574	TGCAGGATTTTAATTTTTGGGACAATTTCATTGAAAATTCGCTCATTTTTTGTTCAAGAATTCA	G/C	1A	117.878	0.0324324	0.0108108	C	C	G	C	G	G	G	G	G	G	C	C	C	G	C	C	C	C	G	H	C	C	G	C	C	G	C	G	C	G	G	G	H	C	G	G	C	C	C	C	G	G	G
Synril25130	TGCAGGCTGGCCCAACAGTAGAAATAAGACAAAAGGAGGGGCGCTATGGGTGGCCTCACCCATG	G/A	1A	117.878	0.0162162	0.567568	G	A	N	N	N	G	G	N	N	G	A	A	N	N	A	N	N	N	N	N	N	A	N	A	N	N	A	N	N	G	G	N	N	G	G	G	N	N	A	A	G	N	N
Synril27492	TGCAGGTGATGCCACTCCACAGACAACAGTCATGGTGTCGTTGCTGCCATGATGCGAGGCGATT	G/A	1A	117.878	0.0324324	0.0108108	A	A	G	A	G	G	G	G	G	G	A	A	A	G	A	A	A	A	G	H	A	A	G	A	A	G	A	G	A	G	G	G	H	A	G	G	A	A	A	A	G	G	G
Synril29184	TGCAGTAGTACCGCTCCATGTCATCACGCACGTGGCACAACTCACTCTCCCAGCTCTTGGACAC	G/C	1A	117.878	0.0324324	0.0108108	C	C	G	C	G	G	G	G	G	G	C	C	C	G	C	C	C	C	G	H	C	C	G	C	C	G	C	G	C	G	G	G	H	C	G	G	C	C	C	C	G	G	G
Synril3018	TGCAGAGCGGAGCGGCCGAAGAGCAATCGGAACCCAACTCGTGACCGACTCGGCGACGATGGCA	G/C	1A	117.878	0.0324324	0.0108108	C	C	G	C	G	G	G	G	G	G	C	C	C	G	C	C	C	C	G	H	C	C	G	C	C	G	C	G	C	G	G	G	H	C	G	G	C	C	C	C	G	G	G
Synril31945	TGCAGTGTTTCAGCTGACGGCCGTGGTCCGAACTCTTAAGTTTCTGTCTTTAGTTGTATCCCGT	T/C	1A	117.878	0.0324324	0.0108108	C	C	T	C	T	T	T	T	T	T	C	C	C	T	C	C	C	C	T	H	C	C	T	C	C	T	C	T	C	T	T	T	H	C	T	T	C	C	C	C	T	T	T
Synril32702	TGCAGTTGACACCACCATGGCACCTAACGTCACAACCTCCCTGCGCGCAAACTGCTTAGCACGT	A/C	1A	117.878	0.0324324	0.0108108	C	C	A	C	A	A	A	A	A	A	C	C	C	A	C	C	C	C	A	H	C	C	A	C	C	A	C	A	C	A	A	A	H	C	A	A	C	C	C	C	A	A	A
Synril4179	TGCAGATCCTCCTCCGCGCGTCACGGTCCAACAAGTCGCCGCACCTCCCCTTGAGCCGCTGCCA	T/A	1A	117.878	0.0324324	0.0108108	A	A	T	A	T	T	T	T	T	T	A	A	A	T	A	A	A	A	T	H	A	A	T	A	A	T	A	T	A	T	T	T	H	A	T	T	A	A	A	A	T	T	T
Synril5136	TGCAGATTGCTCCCACAACACCAAAATCGTCATGCCGTGACACTACTGTATCAACATTGATTTT	C/A	1A	117.878	0.0324324	0.0108108	A	A	C	A	C	C	C	C	C	C	A	A	A	C	A	A	A	A	C	H	A	A	C	A	A	C	A	C	A	C	C	C	H	A	C	C	A	A	A	A	C	C	C
Synril5542	TGCAGCAAATATACGCCCCGTCGCACAGGGGGCGCCGACTAGGGCAGCCCATTCAGTGTACGTC	C/A	1A	117.878	0.0324324	0.0108108	A	A	C	A	C	C	C	C	C	C	A	A	A	C	A	A	A	A	C	H	A	A	C	A	A	C	A	C	A	C	C	C	H	A	C	C	A	A	A	A	C	C	C
Synril6932	TGCAGCACAGCAAGCAGCGGCTCAAGCCAAAGGAGTCGCAGGCATCGGGTCCTAGCCTCACCGA	G/A	1A	117.878	0.0324324	0.0108108	A	A	G	A	G	G	G	G	G	G	A	A	A	G	A	A	A	A	G	H	A	A	G	A	A	G	A	G	A	G	G	G	H	A	G	G	A	A	A	A	G	G	G
Synril7422	TGCAGCACGAACCCAGAACCACCGAGATGTGCAGTGAGGTCTTGTGCCACTTGGTTTAAGTAGA	A/C	1A	117.878	0.0324324	0.0108108	C	C	A	C	A	A	A	A	A	A	C	C	C	A	C	C	C	C	A	H	C	C	A	C	C	A	C	A	C	A	A	A	H	C	A	A	C	C	C	C	A	A	A
Synril7447	TGCAGCACGACTTTGTCTCGCCTATTGCGACAGAAAGCAGTAGCTAACCACCTGGTAAATGCAC	G/C	1A	117.878	0.0324324	0.0108108	C	C	G	C	G	G	G	G	G	G	C	C	C	G	C	C	C	C	G	H	C	C	G	C	C	G	C	G	C	G	G	G	H	C	G	G	C	C	C	C	G	G	G
Synril8165	TGCAGCAGATGCAGAGTCGAGAATATTAGCGGTGAGCACCCAAGGAAGAAAATCGATCCATTGG	C/G	1A	117.878	0.0324324	0.0108108	G	G	C	G	C	C	C	C	C	C	G	G	G	C	G	G	G	G	C	H	G	G	C	G	G	C	G	C	G	C	C	C	H	G	C	C	G	G	G	G	C	C	C
Synril8505	TGCAGCAGCCCACAACAGGAAGACGAAGGGCATAATTAGCGTCGTTTTCTTTCCTTTTATTTAC	G/A	1B	5.689	0.0108108	0.540541	N	A	N	N	G	G	A	N	A	N	A	N	N	N	N	N	A	N	N	N	N	N	N	N	G	G	A	G	G	N	N	A	N	N	N	N	G	H	A	G	N	A	N
Synril11291	TGCAGCCAGGCCGAGCTGCACCGCCGCCGCCTCCCTGCCCCAGGAAGGGAGCACGCGCGCGGGG	C/T	1B	6.825	0.0486486	0.00540541	C	T	C	C	C	C	T	T	T	T	T	T	T	T	T	C	T	T	C	C	H	T	T	T	C	C	T	C	C	T	C	T	T	H	C	T	C	H	T	C	C	T	T
Synril14059	TGCAGCCTCTCCTTTGTGTCTGGGCGCAAGGCGTTAACGGAGTTATAGTCATTGGTGTCTTCGT	T/C	1B	6.825	0.0486486	0.00540541	T	C	T	T	T	T	C	C	C	C	C	C	C	C	C	T	C	C	T	T	H	C	C	C	T	T	C	T	T	C	T	C	C	H	T	C	T	H	C	T	T	C	C
Synril16457	TGCAGCGGCAGTGGGCGGCGACTCGTGCTGGAGGCTCAACGGAGACAATGACGATAAGCAAGGC	G/A	1B	6.825	0.0486486	0.00540541	G	A	G	G	G	G	A	A	A	A	A	A	A	A	A	G	A	A	G	G	H	A	A	A	G	G	A	G	G	A	G	A	A	H	G	A	G	H	A	G	G	A	A
Synril19275	TGCAGCTCCTTGGGGCGGCGAGGTTAGGGTTTATTGCCGTGCGTATGCAACGGTGATATTTGGT	T/C	1B	6.825	0.0486486	0.00540541	T	C	T	T	T	T	C	C	C	C	C	C	C	C	C	T	C	C	T	T	H	C	C	C	T	T	C	T	T	C	T	C	C	H	T	C	T	H	C	T	T	C	C
Synril22324	TGCAGGAATCTACGCTTGAGCTCCATCTAGTTCGTCCCAGCAGACGAACTTGAGGGGGATCGGA	T/C	1B	6.825	0.0486486	0	T	C	T	T	T	T	C	C	C	C	C	C	C	C	C	T	C	C	T	T	H	C	C	C	T	T	C	T	T	C	T	C	C	H	T	C	T	H	C	T	T	C	C
Synril23956	TGCAGGCATGATTGCCTCACTGCAAGAAGACCCTTGGACTAAGTCTGGCATGCCCTGCTGCTTG	C/T	1B	6.825	0.0486486	0.00540541	C	T	C	C	C	C	T	T	T	T	T	T	T	T	T	C	T	T	C	C	H	T	T	T	C	C	T	C	C	T	C	T	T	H	C	T	C	H	T	C	C	T	T
Synril23957	TGCAGGCATGATTGCCTCACTGCAAGAAGACCCTTGGACTAAGTCTGGCATGCCCTGCTGCTTG	C/G	1B	6.825	0.0486486	0.00540541	C	G	C	C	C	C	G	G	G	G	G	G	G	G	G	C	G	G	C	C	H	G	G	G	C	C	G	C	C	G	C	G	G	H	C	G	C	H	G	C	C	G	G
Synril23958	TGCAGGCATGATTGCCTCACTGCAAGAAGACCCTTGGACTAAGTCTGGCATGCCCTGCTGCTTG	G/A	1B	6.825	0.0486486	0.00540541	G	A	G	G	G	G	A	A	A	A	A	A	A	A	A	G	A	A	G	G	H	A	A	A	G	G	A	G	G	A	G	A	A	H	G	A	G	H	A	G	G	A	A
Synril2518	TGCAGAGAAAAAAGATGAATCCAGCCCATAGACCGAACCAAAAAAACTCAACAGCTGCCATGCT	C/A	1B	6.825	0.0486486	0.00540541	C	A	C	C	C	C	A	A	A	A	A	A	A	A	A	C	A	A	C	C	H	A	A	A	C	C	A	C	C	A	C	A	A	H	C	A	C	H	A	C	C	A	A
Synril26621	TGCAGGTAAATCCCATGATCAGCTTGGAAGGGAACGGTCCTAGTGGCAACCACGTGTCCATTGC	A/G	1B	6.825	0.0486486	0.00540541	A	G	A	A	A	A	G	G	G	G	G	G	G	G	G	A	G	G	A	A	H	G	G	G	A	A	G	A	A	G	A	G	G	H	A	G	A	H	G	A	A	G	G
Synril26691	TGCAGGTACCGCAGCTGGCGGCGGTAAGAGGAAGAGGGCCAGCCCTGCTGCGGCCGAAGAGAAG	G/C	1B	6.825	0.0486486	0.00540541	G	C	G	G	G	G	C	C	C	C	C	C	C	C	C	G	C	C	G	G	H	C	C	C	G	G	C	G	G	C	G	C	C	H	G	C	G	H	C	G	G	C	C
Synril28097	TGCAGGTTCCGTTAGTTTCAGGAGCAATTACAAGCCAGCATTCTTCAGCAGGCTCCAAGTTGAA	C/T	1B	6.825	0	0.356757	T	C	N	C	N	T	C	N	T	C	C	N	T	C	N	T	N	N	C	N	C	C	N	C	T	T	T	N	C	C	T	N	N	N	N	T	C	T	C	N	N	N	T
Synril30424	TGCAGTCTATCTAAAATATTGGAGGAGGGGAGATAGCTACGAAGGGAGCGCTCGCCCGCTCCCG	G/T	1B	6.825	0.0486486	0.00540541	G	T	G	G	G	G	T	T	T	T	T	T	T	T	T	G	T	T	G	G	H	T	T	T	G	G	T	G	G	T	G	T	T	H	G	T	G	H	T	G	G	T	T
Synril30633	TGCAGTCTTGCTTGCTACATTCAAGATCAGTGGTGACTTCTTCACTTCCCTGATGGTGCTGTCT	G/A	1B	6.825	0.0486486	0.00540541	G	A	G	G	G	G	A	A	A	A	A	A	A	A	A	G	A	A	G	G	H	A	A	A	G	G	A	G	G	A	G	A	A	H	G	A	G	H	A	G	G	A	A
Synril32909	TGCAGTTGCTCTAGATCGAGAATTGTTGGGACCTGCGGCGTAGGGGGACTGCTTGGGGTCGAGT	G/A	1B	6.825	0.0486486	0.00540541	G	A	G	G	G	G	A	A	A	A	A	A	A	A	A	G	A	A	G	G	H	A	A	A	G	G	A	G	G	A	G	A	A	H	G	A	G	H	A	G	G	A	A
Synril33619	TGCAGTTTTTCGAGATTTTTAGTCAAACTCAATGTGCTTAGTTTGCAGTGTAGTAGTAGGAAGA	G/C	1B	6.825	0.0486486	0.00540541	G	C	G	G	G	G	C	C	C	C	C	C	C	C	C	G	C	C	G	G	H	C	C	C	G	G	C	G	G	C	G	C	C	H	G	C	G	H	C	G	G	C	C
Synril5913	TGCAGCAACGATTTGTTTTTTAACAGAACAACAAATATTCATTTCTTGCAGGTTATCTTCACGG	C/T	1B	6.825	0.0486486	0.00540541	C	T	C	C	C	C	T	T	T	T	T	T	T	T	T	C	T	T	C	C	H	T	T	T	C	C	T	C	C	T	C	T	T	H	C	T	C	H	T	C	C	T	T
Synril9384	TGCAGCAGTATTTCATAAATCTTAAGGAAGCAAAGCTCATGCACTGGCACGCAGAGAGGAAGAA	G/A	1B	6.825	0.0486486	0.00540541	G	A	G	G	G	G	A	A	A	A	A	A	A	A	A	G	A	A	G	G	H	A	A	A	G	G	A	G	G	A	G	A	A	H	G	A	G	H	A	G	G	A	A
Synril2839	TGCAGAGCACACAACATTAAACTGCTTGTGTTTTTGAGACGGGGTCCGAAATCTGGCTAGTGGA	T/A	1B	7.962	0.0324324	0.027027	T	A	T	T	T	T	A	A	A	A	A	A	A	A	A	T	A	A	T	T	H	A	A	T	T	T	A	T	T	A	T	A	A	A	T	A	T	H	A	T	T	A	A
Synril3383	TGCAGAGGTGAACCAACATGTGGTTGAGATGGTTAGGTGGGCAGTGGTATTCCCAACCCACCAG	C/A	1B	7.962	0.0324324	0.0432432	C	A	C	C	N	C	A	A	A	A	A	A	A	N	A	C	A	A	C	C	H	A	A	C	C	C	A	C	C	A	C	A	A	A	C	A	C	H	A	C	C	A	A
Synril3384	TGCAGAGGTGAACCAACATGTGGTTGAGATGGTTAGGTGGGCAGTGGTATTCCCAACCCACCAG	T/G	1B	7.962	0.0324324	0.0432432	T	G	T	T	N	T	G	G	G	G	G	G	G	N	G	T	G	G	T	T	H	G	G	T	T	T	G	T	T	G	T	G	G	G	T	G	T	H	G	T	T	G	G
Synril31942	TGCAGTGTTGTGCGAGGCAGCGTGGCCGTGTGATGCGGCAAGTGCAACGAAGGCTGGAGCGTGG	G/A	1B	11.376	0.0162162	0.0216216	G	A	G	G	N	G	A	G	A	A	A	N	A	G	A	G	A	A	G	G	A	A	A	G	G	G	A	G	G	A	G	A	A	A	G	A	G	G	A	G	G	A	A
Synril3837	TGCAGATATCTTACTGACGCCTCCATCTGCGATGTTGGTTTATTATGCACCACTTCATTGCGAA	G/A	1B	11.376	0.0162162	0.0108108	G	A	G	G	A	G	A	G	A	A	A	G	A	G	A	G	A	A	G	G	A	A	A	G	G	G	A	G	G	A	G	A	A	A	G	A	G	G	A	G	G	A	A
Synril18589	TGCAGCTCAAGGCGGTTGCGCGCGGGCGTCAAGACCTGCCCCCCTTCCGAGACGAGCCCCCGTG	A/G	1B	17.065	0.0108108	0.0594595	A	G	N	A	G	A	G	A	G	G	G	A	G	A	G	A	G	G	A	A	G	G	G	A	A	A	G	A	A	G	A	G	G	G	A	G	A	A	G	A	A	G	G
Synril32124	TGCAGTTATAGCCAGGCCCATTGGTGGAGTCGAGGCAGTCGCTGTGATCACTGACACAGGCGTA	G/A	1B	17.065	0.0162162	0.00540541	G	A	A	G	A	G	A	G	A	A	A	G	A	G	A	G	A	A	G	G	A	A	A	G	G	G	A	G	G	A	G	A	A	A	G	A	G	G	A	G	G	A	A
Synril11019	TGCAGCCACGCGTTACCGCCGACCGAGGACTGTGCCACTGCCGCCGCCTCCGCCTCACCACAGG	G/A	1B	17.633	0.0216216	0.0162162	G	A	A	G	N	G	A	A	A	A	A	G	A	G	A	G	A	A	G	G	A	A	A	G	G	G	A	G	G	A	G	A	G	A	G	A	G	G	A	G	G	A	A
Synril14502	TGCAGCCTTTGCCATCTGCTGGCAGATGGCAAAGTATGCTGTTAGCCTTCAGCCAGCAGATGGC	T/A	1B	17.633	0.0216216	0.0162162	T	A	A	T	N	T	A	A	A	A	A	T	A	T	A	T	A	A	T	T	A	A	A	T	T	T	A	T	T	A	T	A	T	A	T	A	T	T	A	T	T	A	A
Synril266	TGCAGAAACGATTTGTTTTTTAACAGAACATTAAAAATTTATTTCTTGCAGGTTATCTTCCAGG	A/G	1B	18.201	0.0108108	0.0216216	A	G	G	A	N	A	G	G	G	G	G	A	G	A	G	A	G	G	A	A	G	G	G	A	A	A	G	A	A	G	A	G	A	G	A	G	A	A	G	A	A	G	G
Synril267	TGCAGAAACGATTTGTTTTTTAACAGAACATTAAAAATTTATTTCTTGCAGGTTATCTTCCAGG	G/A	1B	18.201	0.0108108	0.0216216	G	A	A	G	N	G	A	A	A	A	A	G	A	G	A	G	A	A	G	G	A	A	A	G	G	G	A	G	G	A	G	A	G	A	G	A	G	G	A	G	G	A	A
Synril455	TGCAGAAATGATATGATCTTTAACAGACAAACTCTTACAAACTTATTATAGGTTATTTACAGAG	A/G	1B	18.201	0.0108108	0.027027	A	G	G	A	N	A	G	G	G	G	G	A	G	A	G	A	G	G	A	A	G	G	G	A	A	A	G	A	A	G	A	G	A	G	A	G	A	A	G	A	A	G	G
Synril15240	TGCAGCGATGTGCAAGCAAGGTGAGACGCAGCGACCGACAGGAAATGAAGAAGTTCCGAAGCAA	G/T	1B	19.338	0.0108108	0.0432432	G	T	T	G	N	G	T	T	T	T	T	G	T	G	T	G	T	T	G	G	T	T	T	G	G	G	N	G	G	T	G	N	G	T	G	T	G	G	T	G	G	T	T
Synril15389	TGCAGCGCAGCGAGCCAGGTTCTTGCTCAATCCCCGTGATGAGATGCTTTCCAGGGAGTTCCTT	G/C	1B	20.475	0.0162162	0.0108108	G	C	C	G	G	G	C	C	C	C	C	G	C	G	C	G	C	C	G	G	C	C	C	G	G	G	H	G	G	C	G	G	G	C	G	G	G	G	C	G	G	C	C
Synril11564	TGCAGCCATGGCGCAACTCGAGGCAGGGCACATAGATGACGCAGTCCTTGTTGTGCTTCTCAAG	A/G	1B	21.612	0.0162162	0.00540541	A	G	G	A	A	A	G	G	G	G	G	A	G	A	G	A	G	G	A	A	G	G	G	A	A	A	H	A	A	G	A	A	A	G	A	A	A	A	G	A	A	G	G
Synril12752	TGCAGCCCTCGGCAAGGCTCGGCAATTGCCTAGCAGCTTGAACTGGAGTTGAAGAAGATGAAGA	T/A	1B	21.612	0.0162162	0.00540541	T	A	A	T	T	T	A	A	A	A	A	T	A	T	A	T	A	A	T	T	A	A	A	T	T	T	H	T	T	A	T	T	T	A	T	T	T	T	A	T	T	A	A
Synril1432	TGCAGAATGTGAGCAGAAGATGCACATTCGATCAGCTGCTTGATCACCCTGCGCTGTTGCACAA	A/C	1B	21.612	0.0162162	0.00540541	A	C	C	A	A	A	C	C	C	C	C	A	C	A	C	A	C	C	A	A	C	C	C	A	A	A	H	A	A	C	A	A	A	C	A	A	A	A	C	A	A	C	C
Synril26551	TGCAGGGTTGTCCCTTCTGCAAGCTTGAACAGCCAAGCAACTGAAAGTACTACAGATAGATCCA	C/A	1B	21.612	0.0162162	0.00540541	C	A	A	C	C	C	A	A	A	A	A	C	A	C	A	C	A	A	C	C	A	A	A	C	C	C	H	C	C	A	C	C	C	A	C	C	C	C	A	C	C	A	A
Synril26552	TGCAGGGTTGTCCCTTCTGCAAGCTTGAACAGCCAAGCAACTGAAAGTACTACAGATAGATCCA	A/C	1B	21.612	0.0162162	0.00540541	A	C	C	A	A	A	C	C	C	C	C	A	C	A	C	A	C	C	A	A	C	C	C	A	A	A	H	A	A	C	A	A	A	C	A	A	A	A	C	A	A	C	C
Synril26553	TGCAGGGTTGTCCCTTCTGCAAGCTTGAACAGCCAAGCAACTGAAAGTACTACAGATAGATCCA	G/A	1B	21.612	0.0162162	0.00540541	G	A	A	G	G	G	A	A	A	A	A	G	A	G	A	G	A	A	G	G	A	A	A	G	G	G	H	G	G	A	G	G	G	A	G	G	G	G	A	G	G	A	A
Synril27509	TGCAGGTGATTTTCTGTGACAATTTCGGTTATTTGTTTTGATCAAAGGAAGCAAGCGCCACAAG	G/A	1B	21.612	0.0162162	0.00540541	G	A	A	G	G	G	A	A	A	A	A	G	A	G	A	G	A	A	G	G	A	A	A	G	G	G	H	G	G	A	G	G	G	A	G	G	G	G	A	G	G	A	A
Synril28814	TGCAGTACGTACGTAAGGGGGGTTTAGATCACATGCACCTGGTACCTGAGAGCTTCTGACGCGA	A/G	1B	21.612	0.0162162	0.00540541	A	G	G	A	A	A	G	G	G	G	G	A	G	A	G	A	G	G	A	A	G	G	G	A	A	A	H	A	A	G	A	A	A	G	A	A	A	A	G	A	A	G	G
Synril29046	TGCAGTAGCCGACCTGGGGGTCGTCGTCGACATCTTGCGCGCCGAGGGGAGCGTCCAGGGGGCA	T/C	1B	21.612	0.0162162	0.00540541	T	C	C	T	T	T	C	C	C	C	C	T	C	T	C	T	C	C	T	T	C	C	C	T	T	T	H	T	T	C	T	T	T	C	T	T	T	T	C	T	T	C	C
Synril2941	TGCAGAGCCCGCTGCTGCTGCCGACACCGCCTACGCCGTTGCTGGACGGTGCTGACGGCGGGGA	T/C	1B	21.612	0.0162162	0.00540541	T	C	C	T	T	T	C	C	C	C	C	T	C	T	C	T	C	C	T	T	C	C	C	T	T	T	H	T	T	C	T	T	T	C	T	T	T	T	C	T	T	C	C
Synril31844	TGCAGTGTGCATGCACCGCCCTCACCGACGAGGGCGAGAAAAGCGTACTCCCTGCCGACTGGGA	T/C	1B	21.612	0.0162162	0.00540541	T	C	C	T	T	T	C	C	C	C	C	T	C	T	C	T	C	C	T	T	C	C	C	T	T	T	H	T	T	C	T	T	T	C	T	T	T	T	C	T	T	C	C
Synril33234	TGCAGTTTCAGGCTACTTCTTCGAAATCAGTAGGGGATGCTCGAAGAACCCATCCTCCGTGAGA	C/G	1B	21.612	0.0162162	0.00540541	C	G	G	C	C	C	G	G	G	G	G	C	G	C	G	C	G	G	C	C	G	G	G	C	C	C	H	C	C	G	C	C	C	G	C	C	C	C	G	C	C	G	G
Synril4916	TGCAGATTACTAGCTGATGTTTTCACACATTTTTGGGTGGGCACCGACCGTGAAACGAATTGAA	T/C	1B	21.612	0.0162162	0.00540541	T	C	C	T	T	T	C	C	C	C	C	T	C	T	C	T	C	C	T	T	C	C	C	T	T	T	H	T	T	C	T	T	T	C	T	T	T	T	C	T	T	C	C
Synril9292	TGCAGCAGGTCATCGGGGAGATTACGACAATCGTTGGTTCTGTGGAGGCAGACTAACATAATTT	G/A	1B	21.612	0.0162162	0.00540541	G	A	A	G	G	G	A	A	A	A	A	G	A	G	A	G	A	A	G	G	A	A	A	G	G	G	H	G	G	A	G	G	G	A	G	G	G	G	A	G	G	A	A
Synril12774	TGCAGCCCTCTAGCTACCTCTCCTCTTCGCCG	C/T	1B	25.027	0.0162162	0.00540541	T	T	C	C	C	C	T	T	T	T	T	C	T	C	C	C	T	T	H	C	T	T	T	C	C	C	C	C	C	T	C	C	C	T	C	C	T	C	T	C	C	T	T
Synril14300	TGCAGCCTGTGATCATGTTCCTCTCCAACCTAGAAATCTCGATTATAATCAGTTTTCAATTTGT	T/A	1B	25.027	0.0162162	0.00540541	A	A	T	T	T	T	A	A	A	A	A	T	A	T	T	T	A	A	H	T	A	A	A	T	T	T	T	T	T	A	T	T	T	A	T	T	A	T	A	T	T	A	A
Synril14482	TGCAGCCTTTAATTTTCTTCCTAAGAACCCTAGTTCTGCATTGCGAATTATCAACAGAAGAGAT	T/C	1B	25.027	0.0162162	0.00540541	C	C	T	T	T	T	C	C	C	C	C	T	C	T	T	T	C	C	H	T	C	C	C	T	T	T	T	T	T	C	T	T	T	C	T	T	C	T	C	T	T	C	C
Synril14739	TGCAGCGACCACGCATTGTTCCAGTGGGCAGGCCACCTCCAGCAGCACCCAACCACAATCAGGC	A/G	1B	25.027	0.0162162	0.00540541	G	G	A	A	A	A	G	G	G	G	G	A	G	A	A	A	G	G	H	A	G	G	G	A	A	A	A	A	A	G	A	A	A	G	A	A	G	A	G	A	A	G	G
Synril15801	TGCAGCGCCTCGAAGGACAGAACCAATGAGTAAAAGCTGGACTAGGGCATGGGTGCGTTACTCA	G/A	1B	25.027	0.0162162	0.00540541	A	A	G	G	G	G	A	A	A	A	A	G	A	G	G	G	A	A	H	G	A	A	A	G	G	G	G	G	G	A	G	G	G	A	G	G	A	G	A	G	G	A	A
Synril16472	TGCAGCGGCATGTGTTTGTTTCCAGGGTGAGATTCTTGTGTCTTTCCTCTTCTTCTCTGCTGAC	G/C	1B	25.027	0.0162162	0.00540541	C	C	G	G	G	G	C	C	C	C	C	G	C	G	G	G	C	C	H	G	C	C	C	G	G	G	G	G	G	C	G	G	G	C	G	G	C	G	C	G	G	C	C
Synril1667	TGCAGACACCTTTTAGAACTTCCAACAATTCCTATGGCAGCATGAGGAGCACCAGGGGCGCAAG	G/A	1B	25.027	0.0162162	0.00540541	A	A	G	G	G	G	A	A	A	A	A	G	A	G	G	G	A	A	H	G	A	A	A	G	G	G	G	G	G	A	G	G	G	A	G	G	A	G	A	G	G	A	A
Synril17142	TGCAGCGTACGCCCCTTTTTCCCTCGCCTTCTTGGCCCTGTTGCGCCTGTCGGCGGTAACGGCC	C/G	1B	25.027	0.0162162	0.00540541	G	G	C	C	C	C	G	G	G	G	G	C	G	C	C	C	G	G	H	C	G	G	G	C	C	C	C	C	C	G	C	C	C	G	C	C	G	C	G	C	C	G	G
Synril17283	TGCAGCGTCCCACACGTCCCGTCCGTCCCGCGCGCCATCAACACACCCGACGAGCCCGACGGCA	T/C	1B	25.027	0.0162162	0.00540541	C	C	T	T	T	T	C	C	C	C	C	T	C	T	T	T	C	C	H	T	C	C	C	T	T	T	T	T	T	C	T	T	T	C	T	T	C	T	C	T	T	C	C
Synril17494	TGCAGCGTGCGTCCATCTTAACATCGATCTTCTTCATTGCCATTCAAGACAAGGAGGAGAGAGC	G/C	1B	25.027	0.0162162	0.00540541	C	C	G	G	G	G	C	C	C	C	C	G	C	G	G	G	C	C	H	G	C	C	C	G	G	G	G	G	G	C	G	G	G	C	G	G	C	G	C	G	G	C	C
Synril17926	TGCAGCTACACATCCATCCATACAACCAGTACAAGTAGTACCATTCGCTAACTGACGGACAGAG	T/C	1B	25.027	0.0162162	0.00540541	C	C	T	T	T	T	C	C	C	C	C	T	C	T	T	T	C	C	H	T	C	C	C	T	T	T	T	T	T	C	T	T	T	C	T	T	C	T	C	T	T	C	C
Synril22529	TGCAGGACCCCAACCGAATGGGGTCGACGCGGCTGTCCAGCTCAGCCGAACTATCCTTATGCTC	A/G	1B	25.027	0.0162162	0.00540541	G	G	A	A	A	A	G	G	G	G	G	A	G	A	A	A	G	G	H	A	G	G	G	A	A	A	A	A	A	G	A	A	A	G	A	A	G	A	G	A	A	G	G
Synril22707	TGCAGGACTGTGGCGGCGGAGGGGTGGTCCTTAGGGACCACGACGGTGCTTTTAAGGGAGGAGC	A/G	1B	25.027	0.0162162	0.00540541	G	G	A	A	A	A	G	G	G	G	G	A	G	A	A	A	G	G	H	A	G	G	G	A	A	A	A	A	A	G	A	A	A	G	A	A	G	A	G	A	A	G	G
Synril2365	TGCAGACTCATCGGCGTTAGAGCCGCACACAGATCCAACCTCGAACGGGGCCTGTGTCACAGGA	T/C	1B	25.027	0.0162162	0.00540541	C	C	T	T	T	T	C	C	C	C	C	T	C	T	T	T	C	C	H	T	C	C	C	T	T	T	T	T	T	C	T	T	T	C	T	T	C	T	C	T	T	C	C
Synril24011	TGCAGGCCAACTTCTCGAGTGCGCACTAGTAGAAAACAGGGCTACTGTTCGGTCCTGGCTAGCC	T/G	1B	25.027	0.0162162	0.00540541	G	G	T	T	T	T	G	G	G	G	G	T	G	T	T	T	G	G	H	T	G	G	G	T	T	T	T	T	T	G	T	T	T	G	T	T	G	T	G	T	T	G	G
Synril24012	TGCAGGCCAACTTCTCGAGTGCGCACTAGTAGAAAACAGGGCTACTGTTCGGTCCTGGCTAGCC	C/T	1B	25.027	0.0162162	0.00540541	T	T	C	C	C	C	T	T	T	T	T	C	T	C	C	C	T	T	H	C	T	T	T	C	C	C	C	C	C	T	C	C	C	T	C	C	T	C	T	C	C	T	T
Synril24902	TGCAGGCGTTGAAGGAGAGCCATCGATGAGGCCGTGAGGACGATGTCGTCGACGTAGAGTAGGA	A/G	1B	25.027	0.0162162	0.00540541	G	G	A	A	A	A	G	G	G	G	G	A	G	A	A	A	G	G	H	A	G	G	G	A	A	A	A	A	A	G	A	A	A	G	A	A	G	A	G	A	A	G	G
Synril24937	TGCAGGCTACTGTTCACTGCAAATCCCTCTAATCCCAGCCGTTAGATTTAGGAGACCAGTGGCT	C/T	1B	25.027	0.0162162	0.00540541	T	T	C	C	C	C	T	T	T	T	T	C	T	C	C	C	T	T	H	C	T	T	T	C	C	C	C	C	C	T	C	C	C	T	C	C	T	C	T	C	C	T	T
Synril25283	TGCAGGGAAAGGACGACGGGGACATGCTGGTTGATGTAGATGGCAGCTAGGGGGGAGGGCGGTG	T/C	1B	25.027	0.0162162	0.00540541	C	C	T	T	T	T	C	C	C	C	C	T	C	T	T	T	C	C	H	T	C	C	C	T	T	T	T	T	T	C	T	T	T	C	T	T	C	T	C	T	T	C	C
Synril25340	TGCAGGGAATAGATATTACATTTGTTAGGAATATTGGTACAACCAAAGTTCATTTGATAGTTCT	T/C	1B	25.027	0.0162162	0.00540541	C	C	T	T	T	T	C	C	C	C	C	T	C	T	T	T	C	C	H	T	C	C	C	T	T	T	T	T	T	C	T	T	T	C	T	T	C	T	C	T	T	C	C
Synril2610	TGCAGAGACACACGCCCGAGCTCGACAACGGCGACGGCACACACAAGGCCTTTGCGTATGGTAC	G/A	1B	25.027	0.0162162	0.00540541	A	A	G	G	G	G	A	A	A	A	A	G	A	G	G	G	A	A	H	G	A	A	A	G	G	G	G	G	G	A	G	G	G	A	G	G	A	G	A	G	G	A	A
Synril2611	TGCAGAGACACACGCCCGAGCTCGACAACGGCGACGGCACACACAAGGCCTTTGCGTATGGTAC	A/G	1B	25.027	0.0162162	0.00540541	G	G	A	A	A	A	G	G	G	G	G	A	G	A	A	A	G	G	H	A	G	G	G	A	A	A	A	A	A	G	A	A	A	G	A	A	G	A	G	A	A	G	G
Synril2703	TGCAGAGAGCGTCAAATTAAGGGGGCTCTTCATTTATTACATTACAAGTTATAATGTGAATATA	T/G	1B	25.027	0.0162162	0.00540541	G	G	T	T	T	T	G	G	G	G	G	T	G	T	T	T	G	G	H	T	G	G	G	T	T	T	T	T	T	G	T	T	T	G	T	T	G	T	G	T	T	G	G
Synril27671	TGCAGGTGCTTCATATAAGACCTTCTGGGGCAAAACCAAGAACTCGGTGACCAATTAGTGCCGT	G/A	1B	25.027	0.0162162	0.00540541	A	A	G	G	G	G	A	A	A	A	A	G	A	G	G	G	A	A	H	G	A	A	A	G	G	G	G	G	G	A	G	G	G	A	G	G	A	G	A	G	G	A	A
Synril27672	TGCAGGTGCTTCATATAAGACCTTCTGGGGCAAAACCAAGAACTCGGTGACCAATTAGTGCCGT	T/C	1B	25.027	0.0162162	0.00540541	C	C	T	T	T	T	C	C	C	C	C	T	C	T	T	T	C	C	H	T	C	C	C	T	T	T	T	T	T	C	T	T	T	C	T	T	C	T	C	T	T	C	C
Synril278	TGCAGAAACTAATGTATACTTCTTACTCCCTTCAGCCTGCTTGCTGATGGTTCTGTGGTCTCGT	A/G	1B	25.027	0.0162162	0.00540541	G	G	A	A	A	A	G	G	G	G	G	A	G	A	A	A	G	G	H	A	G	G	G	A	A	A	A	A	A	G	A	A	A	G	A	A	G	A	G	A	A	G	G
Synril30985	TGCAGTGCACGCGCAGACGTTGGCCCCAACGTGGTTCTGCTCGGCGGTGGGCGGTTCTGCTCGG	T/C	1B	25.027	0.0162162	0.00540541	C	C	T	T	T	T	C	C	C	C	C	T	C	T	T	T	C	C	H	T	C	C	C	T	T	T	T	T	T	C	T	T	T	C	T	T	C	T	C	T	T	C	C
Synril31119	TGCAGTGCCCTACCCGTAGCCCTAGCGGTGGTGGCGGCAACGCCCTAGAAGGAGGAGAGTGAGG	T/C	1B	25.027	0.0162162	0.00540541	C	C	T	T	T	T	C	C	C	C	C	T	C	T	T	T	C	C	H	T	C	C	C	T	T	T	T	T	T	C	T	T	T	C	T	T	C	T	C	T	T	C	C
Synril31120	TGCAGTGCCCTACCCGTAGCCCTAGCGGTGGTGGCGGCAACGCCCTAGAAGGAGGAGAGTGAGG	C/T	1B	25.027	0.0162162	0.00540541	T	T	C	C	C	C	T	T	T	T	T	C	T	C	C	C	T	T	H	C	T	T	T	C	C	C	C	C	C	T	C	C	C	T	C	C	T	C	T	C	C	T	T
Synril31919	TGCAGTGTTCGTGGGCGGTTCTCACAGCTCGGGTGCAGTCTAGCAGCCTTGGTCATGTGGGCGA	G/A	1B	25.027	0.0162162	0.00540541	A	A	G	G	G	G	A	A	A	A	A	G	A	G	G	G	A	A	H	G	A	A	A	G	G	G	G	G	G	A	G	G	G	A	G	G	A	G	A	G	G	A	A
Synril32266	TGCAGTTCAGAGGAGCTCAACGGAGCTGGCGGGGCAGTGCTTATAAATAGGTCCAGCGGCGCCC	C/G	1B	25.027	0.0162162	0.00540541	G	G	C	C	C	C	G	G	G	G	G	C	G	C	C	C	G	G	H	C	G	G	G	C	C	C	C	C	C	G	C	C	C	G	C	C	G	C	G	C	C	G	G
Synril32597	TGCAGTTCTATTTCGTGTATTATATTTTTTTGAAGGTGGTACTCATTTCCACTGCATACACACG	G/C	1B	25.027	0.0162162	0.00540541	C	C	G	G	G	G	C	C	C	C	C	G	C	G	G	G	C	C	H	G	C	C	C	G	G	G	G	G	G	C	G	G	G	C	G	G	C	G	C	G	G	C	C
Synril32598	TGCAGTTCTATTTCGTGTATTATATTTTTTTGAAGGTGGTACTCATTTCCACTGCATACACACG	A/G	1B	25.027	0.0162162	0.00540541	G	G	A	A	A	A	G	G	G	G	G	A	G	A	A	A	G	G	H	A	G	G	G	A	A	A	A	A	A	G	A	A	A	G	A	A	G	A	G	A	A	G	G
Synril32599	TGCAGTTCTATTTCGTGTATTATATTTTTTTGAAGGTGGTACTCATTTCCACTGCATACACACG	G/C	1B	25.027	0.0162162	0.00540541	C	C	G	G	G	G	C	C	C	C	C	G	C	G	G	G	C	C	H	G	C	C	C	G	G	G	G	G	G	C	G	G	G	C	G	G	C	G	C	G	G	C	C
Synril33233	TGCAGTTTCAGGAGCACTTTCTCGCCGACGTCGAAGGCGCGCTCCGCGCGATGACGGTCGGCTT	C/T	1B	25.027	0.0162162	0.00540541	T	T	C	C	C	C	T	T	T	T	T	C	T	C	C	C	T	T	H	C	T	T	T	C	C	C	C	C	C	T	C	C	C	T	C	C	T	C	T	C	C	T	T
Synril4401	TGCAGATCTTCAGGCATTGGTTCTCCATTTGACGCCGCCACTTCCTCGGCCACTCCTAGAGCCG	A/G	1B	25.027	0.0162162	0.00540541	G	G	A	A	A	A	G	G	G	G	G	A	G	A	A	A	G	G	H	A	G	G	G	A	A	A	A	A	A	G	A	A	A	G	A	A	G	A	G	A	A	G	G
Synril5899	TGCAGCAACGAGGATGTTGCGAACCACACGACAGCAACACCGACACCTCAACCATGACACGGAC	G/C	1B	25.027	0.0162162	0.00540541	C	C	G	G	G	G	C	C	C	C	C	G	C	G	G	G	C	C	H	G	C	C	C	G	G	G	G	G	G	C	G	G	G	C	G	G	C	G	C	G	G	C	C
Synril5900	TGCAGCAACGAGGATGTTGCGAACCACACGACAGCAACACCGACACCTCAACCATGACACGGAC	G/A	1B	25.027	0.0162162	0.00540541	A	A	G	G	G	G	A	A	A	A	A	G	A	G	G	G	A	A	H	G	A	A	A	G	G	G	G	G	G	A	G	G	G	A	G	G	A	G	A	G	G	A	A
Synril6775	TGCAGCACAACCATACGTGGCAGCTTGTCCCGCGGCCACCACGTGCCAATGTCATCACTGGCAA	T/C	1B	25.027	0.0162162	0.00540541	C	C	T	T	T	T	C	C	C	C	C	T	C	T	T	T	C	C	H	T	C	C	C	T	T	T	T	T	T	C	T	T	T	C	T	T	C	T	C	T	T	C	C
Synril7629	TGCAGCACGGAGCTGCTCCCATCGTTCTGGACGGTCATCGGCGTCCTGAGCACGGCCAATGCCA	G/A	1B	25.027	0.0162162	0.00540541	A	A	G	G	G	G	A	A	A	A	A	G	A	G	G	G	A	A	H	G	A	A	A	G	G	G	G	G	G	A	G	G	G	A	G	G	A	G	A	G	G	A	A
Synril116	TGCAGAAAAGCAAGGAATTTGAACAGAGAGTCGATTGACTACCTCGGGAACACCTTCTCAATAA	A/C	1B	26.163	0.0378378	0.00540541	C	C	A	A	A	A	C	C	C	C	C	A	C	A	A	A	C	C	C	A	C	C	C	A	A	A	A	A	A	C	H	A	A	C	A	A	C	A	C	A	A	C	A
Synril11703	TGCAGCCCAAGGAAGGGCTTGCAATGTGAACGGCACGGCTGTTGGCATTGGGCTCGCGTCCATG	C/A	1B	26.163	0.0378378	0.0108108	A	A	C	C	C	C	A	A	A	A	A	C	A	C	C	C	A	A	A	C	A	A	A	C	C	C	C	C	N	A	H	C	C	A	C	C	A	C	A	C	C	A	C
Synril11704	TGCAGCCCAAGGAAGGGCTTGCAATGTGAACGGCACGGCTGTTGGCATTGGGCTCGCGTCCATG	C/T	1B	26.163	0.0378378	0.0108108	T	T	C	C	C	C	T	T	T	T	T	C	T	C	C	C	T	T	T	C	T	T	T	C	C	C	C	C	N	T	H	C	C	T	C	C	T	C	T	C	C	T	C
Synril11705	TGCAGCCCAAGGAAGGGCTTGCAATGTGAACGGCACGGCTGTTGGCATTGGGCTCGCGTCCATG	G/T	1B	26.163	0.0378378	0.0108108	T	T	G	G	G	G	T	T	T	T	T	G	T	G	G	G	T	T	T	G	T	T	T	G	G	G	G	G	N	T	H	G	G	T	G	G	T	G	T	G	G	T	G
Synril11707	TGCAGCCCAAGGAAGGGCTTGCCATGGTGAACGGCACGGCTGTTGGCTCAGGGCTCGCGTCCAT	A/G	1B	26.163	0.0378378	0.00540541	G	G	A	A	A	A	G	G	G	G	G	A	G	A	A	A	G	G	G	A	G	G	G	A	A	A	A	A	A	G	H	A	A	G	A	A	G	A	G	A	A	G	A
Synril19731	TGCAGCTCTCCCGCCACCTCGCCCTCTACGGCCGCAACCGCGGCCACCTCTAGGGCTTTCATCC	C/G	1B	26.163	0.0378378	0.0108108	G	G	C	C	C	C	G	G	G	G	G	C	G	C	C	C	G	G	G	C	G	G	G	C	C	C	C	C	N	G	H	C	C	G	C	C	G	C	G	C	C	G	C
Synril23492	TGCAGGATGTACTCAAACGGCTTGCCGTTTTACCTCAACGGATTCAGGAGTTAAGGCAAGCATC	C/T	1B	26.163	0.0378378	0.0108108	T	T	C	C	C	C	T	T	T	T	T	C	T	C	C	C	T	T	T	C	T	T	T	C	C	C	C	C	N	T	H	C	C	T	C	C	T	C	T	C	C	T	C
Synril25348	TGCAGGGAATTTTAGCTGTGTTGATGTTAAGAGCTTTCATTTGTAACTGTTAAAATGTGCAAAT	T/C	1B	26.163	0.0378378	0.0108108	C	C	T	T	T	T	C	C	C	C	C	T	C	T	T	T	C	C	C	T	C	C	C	T	T	T	T	T	N	C	H	T	T	C	T	T	C	T	C	T	T	C	T
Synril26809	TGCAGGTAGGTTTGGTGCTTCTTTTACGGGGAAATATCTTTACTTTGTATATGGCTAATTATAT	T/G	1B	26.163	0.0378378	0.0108108	G	G	T	T	T	T	G	G	G	G	G	T	G	T	T	T	G	G	G	T	G	G	G	T	T	T	T	T	N	G	H	T	T	G	T	T	G	T	G	T	T	G	T
Synril277	TGCAGAAACGTGGCGTGGGTGCGGGTGCTCTCGTCCGTCTGATCAAAAGATGATCCGACGGACA	G/C	1B	26.163	0.0378378	0.0108108	C	C	G	G	G	G	C	C	C	C	C	G	C	G	G	G	C	C	C	G	C	C	C	G	G	G	G	G	N	C	H	G	G	C	G	G	C	G	C	G	G	C	G
Synril27701	TGCAGGTGGAGCTGCTGCCGTGGAGGCCCTGAGGGCGGAACTTGCCCTAGCAAAGGAAAAAGCC	C/A	1B	26.163	0.0378378	0.00540541	A	A	C	C	C	C	A	A	A	A	A	C	A	C	C	C	A	A	A	C	A	A	A	C	C	C	C	C	C	A	H	C	C	A	C	C	A	C	A	C	C	A	C
Synril27754	TGCAGGTGGCTCGGCTGCAATGGTTTCCCGAACGGCTGTAGCTGCTACTCTCGTTGCCTGAAGC	T/C	1B	26.163	0.0378378	0.0108108	C	C	T	T	T	T	C	C	C	C	C	T	C	T	T	T	C	C	C	T	C	C	C	T	T	T	T	T	N	C	H	T	T	C	T	T	C	T	C	T	T	C	T
Synril30324	TGCAGTCGTATTTGGGCTAGCCCAGGCGAACGGTTTAAGAGGCCCCGACGTTGGCCCAAACATA	G/C	1B	26.163	0.0432432	0.00540541	C	C	G	G	G	G	C	C	C	C	C	G	C	G	G	G	C	C	C	G	C	C	C	G	G	G	G	G	H	C	H	G	G	C	G	G	C	G	C	G	G	C	G
Synril30325	TGCAGTCGTATTTGGGCTAGCCCAGGCGAACGGTTTAAGAGGCCCCGACGTTGGCCCAAACATA	T/G	1B	26.163	0.0432432	0.00540541	G	G	T	T	T	T	G	G	G	G	G	T	G	T	T	T	G	G	G	T	G	G	G	T	T	T	T	T	H	G	H	T	T	G	T	T	G	T	G	T	T	G	T
Synril30326	TGCAGTCGTATTTGGGCTAGCCCAGGCGAACGGTTTAAGAGGCCCCGACGTTGGCCCAAACATA	T/C	1B	26.163	0.0432432	0.00540541	C	C	T	T	T	T	C	C	C	C	C	T	C	T	T	T	C	C	C	T	C	C	C	T	T	T	T	T	H	C	H	T	T	C	T	T	C	T	C	T	T	C	T
Synril3094	TGCAGAGCTTGGCAATGTCGCCGTCACCCAGCCCGCACTCGCGCAGGAACGCGACGTTGAACTC	G/C	1B	26.163	0.0378378	0.00540541	C	C	G	G	G	G	C	C	C	C	C	G	C	G	G	G	C	C	C	G	C	C	C	G	G	G	G	G	C	C	H	G	G	C	G	G	C	G	C	G	G	C	G
Synril3095	TGCAGAGCTTGGCAATGTCGCCGTCACCCAGCCCGCACTCGCGCAGGAACGCGACGTTGAACTC	G/A	1B	26.163	0.0378378	0.00540541	A	A	G	G	G	G	A	A	A	A	A	G	A	G	G	G	A	A	A	G	A	A	A	G	G	G	G	G	A	A	H	G	G	A	G	G	A	G	A	G	G	A	G
Synril31830	TGCAGTGTGCACGAAGACAGAGGACACAATAAAGCAGTGTGCGCTCCATTGTAGCGTCAGTGCA	G/A	1B	26.163	0.0432432	0.00540541	A	A	G	G	G	G	A	A	A	A	A	G	A	G	G	G	A	A	A	G	A	A	A	G	G	G	G	G	H	A	H	G	G	A	G	G	A	G	A	G	G	A	G
Synril31831	TGCAGTGTGCACGAAGACAGAGGACACAATAAAGCAGTGTGCGCTCCATTGTAGCGTCAGTGCA	T/C	1B	26.163	0.0432432	0.00540541	C	C	T	T	T	T	C	C	C	C	C	T	C	T	T	T	C	C	C	T	C	C	C	T	T	T	T	T	H	C	H	T	T	C	T	T	C	T	C	T	T	C	T
Synril32139	TGCAGTTATCTGAGTTCTCTCCACTCAAAGTGATACACAAACAGAGACCCAAACGAGGGATCGA	C/T	1B	26.163	0.0378378	0.0108108	T	T	C	C	C	C	T	T	T	T	T	C	T	C	C	C	T	T	T	C	T	T	T	C	C	C	C	C	N	T	H	C	C	T	C	C	T	C	T	C	C	T	C
Synril32812	TGCAGTTGCACCCGTGCCTTCTGGAGCCACTAGCACGTTGCGCCTCCAGAGGCGCTGCTGATAT	G/C	1B	26.163	0.0378378	0.00540541	C	C	G	G	G	G	C	C	C	C	C	G	C	G	G	G	C	C	C	G	C	C	C	G	G	G	G	G	G	C	H	G	G	C	G	G	C	G	C	G	G	C	G
Synril32813	TGCAGTTGCACCCGTGCCTTCTGGAGCCACTAGCACGTTGCGCCTCCAGAGGCGCTGCTGATAT	T/A	1B	26.163	0.0378378	0.00540541	A	A	T	T	T	T	A	A	A	A	A	T	A	T	T	T	A	A	A	T	A	A	A	T	T	T	T	T	T	A	H	T	T	A	T	T	A	T	A	T	T	A	T
Synril33402	TGCAGTTTGGCAGCCGCCTCTACAAAGATAGGAAGGAAAAGACATCAACATCAACAAAAGATTA	A/G	1B	26.163	0.0378378	0.0108108	G	G	A	A	A	A	G	G	G	G	G	A	G	A	A	A	G	G	G	A	G	G	G	A	A	A	A	A	N	G	H	A	A	G	A	A	G	A	G	A	A	G	A
Synril4488	TGCAGATGAGACGGTGACGATGGCAGGAGGGCACCAGATCTGGCCAGGAGTAGGGCCTTGTCCT	T/A	1B	26.163	0.0432432	0.00540541	A	A	T	T	T	T	A	A	A	A	A	T	A	T	T	T	A	A	A	T	A	A	A	T	T	T	T	T	H	A	H	T	T	A	T	T	A	T	A	T	T	A	T
Synril4884	TGCAGATTAAAGCAAGATGTCTTCTCAAGAGTCAGTCGGAGAGAGTCAGGTATCTAACCCG	G/A	1B	26.163	0.0378378	0.0108108	A	A	G	G	G	G	A	A	A	A	A	G	A	G	G	G	A	A	A	G	A	A	A	G	G	G	G	G	N	A	H	G	G	A	G	G	A	G	A	G	G	A	G
Synril9234	TGCAGCAGGGCTGGGCCCACAGTGGTGCAAAACGTGCGGCCCGCACAGGGCCCAAAATTCTCGG	T/G	1B	26.163	0.0378378	0.00540541	G	G	T	T	T	T	G	G	G	G	G	T	G	T	T	T	G	G	G	T	G	G	G	T	T	T	T	T	T	G	H	T	T	G	T	T	G	T	G	T	T	G	T
Synril6186	TGCAGCAAGCCACAGATGGGATGGGCGCCTGCTTTTCACAGAAGAAGAATGGCGCGCTCGTCTC	G/A	1B	26.7315	0.0432432	0.00540541	A	A	G	G	G	G	A	A	A	A	A	G	A	G	G	G	A	A	A	G	A	A	A	G	G	G	G	G	H	A	H	G	G	A	G	G	A	G	A	G	G	A	G
Synril7633	TGCAGCACGGATCGAGCAAATCGAGCATCAGCAAACCGAATCAAGCAAAAGATCAGCAGAATGG	C/T	1B	26.7315	0.0432432	0.00540541	T	T	C	C	C	C	T	T	T	T	T	C	T	C	C	C	T	T	T	C	T	T	T	C	C	C	C	C	H	T	H	C	C	T	C	C	T	C	T	C	C	T	C
Synril14869	TGCAGCGACGGGCGGTGCGCCCTGTCCGACGGCGGCGCATGGATCGGGCGGCAGACGGAAGAGC	A/G	1B	27.3	0.0324324	0.00540541	G	G	A	A	A	A	G	G	H	G	G	A	G	A	A	A	G	G	G	A	G	G	G	A	A	A	A	A	H	G	G	A	A	G	A	A	G	A	G	A	A	G	A
Synril168	TGCAGAAAATCGTGAATATACGCAAAGTTCTAGTGTAGGTCGAGCTATGTGGTGCCCTCTATCA	G/A	1B	27.3	0.0324324	0.0108108	A	A	G	G	G	G	A	A	H	A	A	G	A	G	G	G	A	A	A	G	A	A	A	G	G	G	G	G	H	A	A	G	G	A	G	G	A	G	A	G	G	A	G
Synril19284	TGCAGCTCGAACAAGAAGAAACACGGACACTGATGGTGCTAACAACACTAATCGAAAACTGGAG	C/G	1B	27.3	0.0324324	0.0162162	G	G	C	C	C	C	G	G	H	G	G	C	G	C	C	C	G	G	G	C	G	G	G	C	C	C	C	C	H	G	G	C	C	G	C	C	G	C	G	C	C	G	C
Synril24209	TGCAGGCCCCGTAAGCGAGGTCGTGAAACACATTGACTTTTTCATGCACTACTGGGTAATGCAA	G/A	1B	27.3	0.0324324	0.0162162	A	A	G	G	G	G	A	A	H	A	A	G	A	G	G	G	A	A	A	G	A	A	A	G	G	G	G	G	H	A	A	G	G	A	G	G	A	G	A	G	G	A	G
Synril7411	TGCAGCACCTTTCCCCTGCCACAACCCTCTCCCTCCCCAACATCTCCTCCTCCACAGTAGTGCT	C/G	1B	27.3	0.0324324	0.0162162	G	G	C	C	C	C	G	G	H	G	G	C	G	C	C	C	G	G	G	C	G	G	G	C	C	C	C	C	H	G	G	C	C	G	C	C	G	C	G	C	C	G	C
Synril11118	TGCAGCCAGAGAAATCCAGCGGTGGAGTGGTGAAAAAGATCCCTTTTACGGGAAAGAGCTTGGA	A/G	1B	29.574	0.0216216	0.00540541	G	G	A	A	A	A	G	G	A	G	G	A	G	A	A	A	G	G	G	A	G	G	G	A	A	A	A	A	H	G	G	A	A	G	A	A	G	A	G	A	A	G	A
Synril1176	TGCAGAAGTAAATGATTTAGTCTAACCATACTGTCGCACATTGTAACCATCTATCCCTGTTCTC	G/A	1B	29.574	0.0216216	0.00540541	A	A	G	G	G	G	A	A	G	A	A	G	A	G	G	G	A	A	A	G	A	A	A	G	G	G	G	G	H	A	A	G	G	A	G	G	A	G	A	G	G	A	G
Synril1177	TGCAGAAGTAAATGATTTAGTCTAACCATACTGTCGCACATTGTAACCATCTATCCCTGTTCTC	C/A	1B	29.574	0.0216216	0.00540541	A	A	C	C	C	C	A	A	C	A	A	C	A	C	C	C	A	A	A	C	A	A	A	C	C	C	C	C	H	A	A	C	C	A	C	C	A	C	A	C	C	A	C
Synril11836	TGCAGCCCAGCCCTCGCCTAAGTATGAAAATCATTCCGACCCGTAAGGACGACAAGGTGCAGTT	G/T	1B	29.574	0.0216216	0.00540541	T	T	G	G	G	G	T	T	G	T	T	G	T	G	G	G	T	T	T	G	T	T	T	G	G	G	G	G	H	T	T	G	G	T	G	G	T	G	T	G	G	T	G
Synril14846	TGCAGCGACGGCAGCCTCACACCGCAGTCGGACCAGTCAACCCTCGTACTCCTCTCCGCGTGAG	T/C	1B	29.574	0.0216216	0.00540541	C	C	T	T	T	T	C	C	T	C	C	T	C	T	T	T	C	C	C	T	C	C	C	T	T	T	T	T	H	C	C	T	T	C	T	T	C	T	C	T	T	C	T
Synril14979	TGCAGCGAGCATCAATGGCGAGGGGCGGCGGCCGAGCTACAACCGTCGCCGTTAAGAGCTGCTG	A/G	1B	29.574	0.0216216	0.00540541	G	G	A	A	A	A	G	G	A	G	G	A	G	A	A	A	G	G	G	A	G	G	G	A	A	A	A	A	H	G	G	A	A	G	A	A	G	A	G	A	A	G	A
Synril15038	TGCAGCGAGGCTTTGCTTGTGACATCATGTACGTTTTGTCAAATGCTATGGTAGTAACCACACC	T/C	1B	29.574	0.0216216	0.00540541	C	C	T	T	T	T	C	C	T	C	C	T	C	T	T	T	C	C	C	T	C	C	C	T	T	T	T	T	H	C	C	T	T	C	T	T	C	T	C	T	T	C	T
Synril15794	TGCAGCGCCTCCGCCTGTACCCTTGGCGCCCCCTGCTCCACCGACCGCACCCCGCGCGGCACGC	T/C	1B	29.574	0.0216216	0.00540541	C	C	T	T	T	T	C	C	T	C	C	T	C	T	T	T	C	C	C	T	C	C	C	T	T	T	T	T	H	C	C	T	T	C	T	T	C	T	C	T	T	C	T
Synril16779	TGCAGCGGCTTCACCCCGACACCAACCTTCACCGAAATCATGGTGAACAAATACAAGCTCCGAG	C/A	1B	29.574	0.0216216	0.00540541	A	A	C	C	C	C	A	A	C	A	A	C	A	C	C	C	A	A	A	C	A	A	A	C	C	C	C	C	H	A	A	C	C	A	C	C	A	C	A	C	C	A	C
Synril17739	TGCAGCGTTTCAGGCAAATACCGCTTCGCTGGACCCAAAGTTCCACAGGGCTCCACGAGTTACT	T/C	1B	29.574	0.0216216	0.00540541	C	C	T	T	T	T	C	C	T	C	C	T	C	T	T	T	C	C	C	T	C	C	C	T	T	T	T	T	H	C	C	T	T	C	T	T	C	T	C	T	T	C	T
Synril17740	TGCAGCGTTTCAGGCAAATACCGCTTCGCTGGACCCAAAGTTCCACAGGGCTCCACGAGTTACT	G/C	1B	29.574	0.0216216	0.00540541	C	C	G	G	G	G	C	C	G	C	C	G	C	G	G	G	C	C	C	G	C	C	C	G	G	G	G	G	H	C	C	G	G	C	G	G	C	G	C	G	G	C	G
Synril22852	TGCAGGAGCAACACCAAACGTTGTGAATGTCTAGCAGAGCAAAGCTGATGACTACTCGATAGTT	G/A	1B	29.574	0.0216216	0.00540541	A	A	G	G	G	G	A	A	G	A	A	G	A	G	G	G	A	A	A	G	A	A	A	G	G	G	G	G	H	A	A	G	G	A	G	G	A	G	A	G	G	A	G
Synril24007	TGCAGGCCAACATGGGTATCTCATATCTATATCTTTAGCATTCAGGTATGTGAGGTGGAACTAT	C/G	1B	29.574	0.0216216	0.00540541	G	G	C	C	C	C	G	G	C	G	G	C	G	C	C	C	G	G	G	C	G	G	G	C	C	C	C	C	H	G	G	C	C	G	C	C	G	C	G	C	C	G	C
Synril25168	TGCAGGCTTAAATAAGTTGCAATAGCTCTTACAAGAGGTGAGCACAGTTCATACCTCATCTTCA	A/C	1B	29.574	0.0216216	0.00540541	C	C	A	A	A	A	C	C	A	C	C	A	C	A	A	A	C	C	C	A	C	C	C	A	A	A	A	A	H	C	C	A	A	C	A	A	C	A	C	A	A	C	A
Synril27075	TGCAGGTCCCACGGCGTGAGGTGCACCGTCTCAGTCGACTTTGGTTTCGTCGCCGTCGTCTCCC	G/C	1B	29.574	0.0216216	0.00540541	C	C	G	G	G	G	C	C	G	C	C	G	C	G	G	G	C	C	C	G	C	C	C	G	G	G	G	G	H	C	C	G	G	C	G	G	C	G	C	G	G	C	G
Synril27076	TGCAGGTCCCACGGCGTGAGGTGCACCGTCTCAGTCGACTTTGGTTTCGTCGCCGTCGTCTCCC	T/C	1B	29.574	0.0216216	0.00540541	C	C	T	T	T	T	C	C	T	C	C	T	C	T	T	T	C	C	C	T	C	C	C	T	T	T	T	T	H	C	C	T	T	C	T	T	C	T	C	T	T	C	T
Synril27922	TGCAGGTGTGCTCGGACCTCGCCCTGGTGTGCACTCTCAGGCGTATCCACTGATGCTGTCCG	T/C	1B	29.574	0.0216216	0.00540541	C	C	T	T	T	T	C	C	T	C	C	T	C	T	T	T	C	C	C	T	C	C	C	T	T	T	T	T	H	C	C	T	T	C	T	T	C	T	C	T	T	C	T
Synril27923	TGCAGGTGTGCTCGGACCTCGCCCTGGTGTGCACTCTCAGGCGTATCCACTGATGCTGTCCG	T/G	1B	29.574	0.0216216	0.00540541	G	G	T	T	T	T	G	G	T	G	G	T	G	T	T	T	G	G	G	T	G	G	G	T	T	T	T	T	H	G	G	T	T	G	T	T	G	T	G	T	T	G	T
Synril29250	TGCAGTAGTGGTGGCAAGGAGGCCAAACCGCTACGGTGACCCGATGCCACGTTAGGGGGGGTGA	T/G	1B	29.574	0.0216216	0.00540541	G	G	T	T	T	T	G	G	T	G	G	T	G	T	T	T	G	G	G	T	G	G	G	T	T	T	T	T	H	G	G	T	T	G	T	T	G	T	G	T	T	G	T
Synril29486	TGCAGTATTTTTTCCTTCGCCTTTTTTCTCTACAAAACCGACCAATCAACAATCCAGTTGCACA	G/C	1B	29.574	0.0216216	0.00540541	C	C	G	G	G	G	C	C	G	C	C	G	C	G	G	G	C	C	C	G	C	C	C	G	G	G	G	G	H	C	C	G	G	C	G	G	C	G	C	G	G	C	G
Synril29487	TGCAGTATTTTTTCCTTCGCCTTTTTTCTCTACAAAACCGACCAATCAACAATCCAGTTGCACA	G/T	1B	29.574	0.0216216	0.00540541	T	T	G	G	G	G	T	T	G	T	T	G	T	G	G	G	T	T	T	G	T	T	T	G	G	G	G	G	H	T	T	G	G	T	G	G	T	G	T	G	G	T	G
Synril30198	TGCAGTCGAGGCGAAGAAGAACAAGACGGCGCGTGCTCTGCTGTTGGGCGCTCTGTCGGAGGAC	C/G	1B	29.574	0.0216216	0.00540541	G	G	C	C	C	C	G	G	C	G	G	C	G	C	C	C	G	G	G	C	G	G	G	C	C	C	C	C	H	G	G	C	C	G	C	C	G	C	G	C	C	G	C
Synril33362	TGCAGTTTGAAGGATGCCACACCCGAAATCATGGGTGCTATTAATTGAAGTTAAAAGATCAATA	T/G	1B	29.574	0.0216216	0.00540541	G	G	T	T	T	T	G	G	T	G	G	T	G	T	T	T	G	G	G	T	G	G	G	T	T	T	T	T	H	G	G	T	T	G	T	T	G	T	G	T	T	G	T
Synril33363	TGCAGTTTGAAGGATGCCACACCCGAAATCATGGGTGCTATTAATTGAAGTTAAAAGATCAATA	C/A	1B	29.574	0.0216216	0.00540541	A	A	C	C	C	C	A	A	C	A	A	C	A	C	C	C	A	A	A	C	A	A	A	C	C	C	C	C	H	A	A	C	C	A	C	C	A	C	A	C	C	A	C
Synril421	TGCAGAAATCACTGTGCTCATAAGCTCCTGGATATTAAAAGGTGCATACCATGCTTCATGATTT	A/T	1B	29.574	0.0216216	0.00540541	T	T	A	A	A	A	T	T	A	T	T	A	T	A	A	A	T	T	T	A	T	T	T	A	A	A	A	A	H	T	T	A	A	T	A	A	T	A	T	A	A	T	A
Synril4342	TGCAGATCTCCGAAATATGTTCGACTCCCACCGATCCAAAACAATTGTGGTTTTTTCGTTTTTT	T/G	1B	29.574	0.0216216	0.00540541	G	G	T	T	T	T	G	G	T	G	G	T	G	T	T	T	G	G	G	T	G	G	G	T	T	T	T	T	H	G	G	T	T	G	T	T	G	T	G	T	T	G	T
Synril4343	TGCAGATCTCCGAAATATGTTCGACTCCCACCGATCCAAAACAATTGTGGTTTTTTCGTTTTTT	A/G	1B	29.574	0.0216216	0.00540541	G	G	A	A	A	A	G	G	A	G	G	A	G	A	A	A	G	G	G	A	G	G	G	A	A	A	A	A	H	G	G	A	A	G	A	A	G	A	G	A	A	G	A
Synril7122	TGCAGCACCACGACACGTTGTCGTGCTTCCTGATGAAGAAGAAGAAGAAGAAGCGCCTTTGAGG	A/T	1B	29.574	0.0216216	0.00540541	T	T	A	A	A	A	T	T	A	T	T	A	T	A	A	A	T	T	T	A	T	T	T	A	A	A	A	A	H	T	T	A	A	T	A	A	T	A	T	A	A	T	A
Synril18933	TGCAGCTCCCAAGCCGCCTCGCCCACTCCTCTCGCTGTAGCGTGCTGCCGCACGGACGCCCGTG	C/T	1B	30.1425	0.0216216	0.0108108	T	T	C	C	C	C	T	T	C	T	T	C	T	C	C	N	T	T	T	C	T	T	T	C	C	C	C	C	H	T	T	C	C	T	C	C	T	C	T	C	C	T	C
Synril23545	TGCAGGATTCTGCTTTAAGCACAAGGGCGACATCATATAACTATTCAAAAATTGACGGAACGTA	A/G	1B	30.711	0.027027	0.00540541	G	G	A	A	A	A	G	G	A	G	G	A	G	A	A	H	G	G	G	A	G	G	G	A	A	A	A	A	H	G	G	A	A	G	A	A	G	A	G	A	A	G	A
Synril26957	TGCAGGTCAGATCTATACGCAATGACTCAGGAGCTGCGGCAAAAAGTACAGCTCGCAGAAATTC	G/A	1B	30.711	0.027027	0.00540541	A	A	G	G	G	G	A	A	G	A	A	G	A	G	G	H	A	A	A	G	A	A	A	G	G	G	G	G	H	A	A	G	G	A	G	G	A	G	A	G	G	A	G
Synril26958	TGCAGGTCAGATCTATACGCAATGACTCAGGAGCTGCGGCAAAAAGTACAGCTCGCAGAAATTC	A/C	1B	30.711	0.027027	0.00540541	C	C	A	A	A	A	C	C	A	C	C	A	C	A	A	H	C	C	C	A	C	C	C	A	A	A	A	A	H	C	C	A	A	C	A	A	C	A	C	A	A	C	A
Synril28884	TGCAGTACTGTGTGTGTGTGCTACTTATGCAAATATTTTGTTTTGTTGCCCTATAGTGCATTGC	T/C	1B	30.711	0.027027	0.00540541	C	C	T	T	T	T	C	C	T	C	C	T	C	T	T	H	C	C	C	T	C	C	C	T	T	T	T	T	H	C	C	T	T	C	T	T	C	T	C	T	T	C	T
Synril16422	TGCAGCGGCAGAGCGGTGTACGCGACCGCCACAACCAAGGCGTTGGTACAGCGTAGTGTGAGAG	G/A	1B	31.847	0.0216216	0.00540541	A	A	G	G	G	G	A	A	G	A	A	G	A	G	G	A	A	A	A	G	A	A	A	G	G	G	G	G	H	A	A	G	G	A	G	G	A	G	A	G	G	A	G
Synril16423	TGCAGCGGCAGAGCGGTGTACGCGACCGCCACAACCAAGGCGTTGGTACAGCGTAGTGTGAGAG	A/G	1B	31.847	0.0216216	0.00540541	G	G	A	A	A	A	G	G	A	G	G	A	G	A	A	G	G	G	G	A	G	G	G	A	A	A	A	A	H	G	G	A	A	G	A	A	G	A	G	A	A	G	A
Synril25892	TGCAGGGCTAGATCACTACCAGGCCACAACTATTGTGAACCATCGGTCGCTCTTCGTCCGCTAA	G/A	1B	31.847	0.0216216	0.00540541	A	A	G	G	G	G	A	A	G	A	A	G	A	G	G	A	A	A	A	G	A	A	A	G	G	G	G	G	H	A	A	G	G	A	G	G	A	G	A	G	G	A	G
Synril18676	TGCAGCTCAGATCTAGCTAGAAAGAACAGAGAAAAGGGGGGATTGAACTCACAGAGGACATGGC	G/A	1B	32.984	0.0216216	0.0378378	A	A	G	G	G	G	A	A	G	A	A	G	A	G	G	A	A	A	A	G	A	A	A	G	G	G	G	N	H	A	A	G	G	A	G	G	A	G	A	G	G	A	G
Synril27135	TGCAGGTCCTACTGACGCAACAGTCTTAAATCAGGGGAAGTTCAAGGGGAAGCCTAAAGGACCT	G/A	1B	32.984	0.0216216	0.0540541	A	A	G	N	G	G	A	A	G	A	A	G	A	G	G	A	A	A	A	G	A	A	A	G	G	G	G	N	H	A	A	G	G	A	G	G	A	G	A	G	G	A	G
Synril28863	TGCAGTACTGAAATAATTCAGTGTGCATCGGTGTGTACTGAAACTATAGTAACGAAATATTACA	G/A	1B	32.984	0.0216216	0.0540541	A	A	G	N	G	G	A	A	G	A	A	G	A	G	G	A	A	A	A	G	A	A	A	G	G	G	G	N	H	A	A	G	G	A	G	G	A	G	A	G	G	A	G
Synril8149	TGCAGCAGATCCAGGGCGGGTGGTCTCCACGGCAGATCCCGTGAGGCGGACGCGGCGTCTCACA	C/T	1B	32.984	0.0216216	0.027027	T	T	C	N	C	C	T	T	C	T	T	C	T	C	C	T	T	T	T	C	T	T	T	C	C	C	C	C	H	T	T	C	C	T	C	C	T	C	T	C	C	T	C
Synril14104	TGCAGCCTCTGTTCCCTTTCATACTCAATCTTCTAGCATTCTCCCTGGATCCAGGGATGACGGT	G/A	1B	37.535	0.0216216	0.0162162	A	A	G	A	G	G	A	A	G	A	A	G	A	G	G	A	A	A	A	G	A	A	A	G	G	G	G	A	H	A	A	G	G	A	G	G	A	G	A	G	G	A	G
Synril180	TGCAGAAAATGTGCGCGCGGTAAAAGGCAGTTTTAGTGCGCGTGGGGCGGGTTCGCGCGCTACA	G/A	1B	37.535	0.0216216	0.0162162	A	A	G	A	G	G	A	A	G	A	A	G	A	G	G	A	A	A	A	G	A	A	A	G	G	G	G	A	H	A	A	G	G	A	G	G	A	G	A	G	G	A	G
Synril15275	TGCAGCGATTTTTTGTCCAAAAGGACCCCCTGCCGAGATGAATTGACAAAAAAGACTACCTGTG	T/C	1B	39.848	0.0162162	0.0648649	C	C	T	C	T	T	C	C	N	C	C	T	N	T	T	C	C	C	C	T	C	C	C	T	T	T	T	C	H	C	C	T	T	N	N	T	C	T	C	T	T	N	T
Synril15855	TGCAGCGCGAAGTCCCGCGGTGCTGGGTTGCGCGCGTGGGCGAGTTTCCG	C/T	1B	39.848	0.0162162	0.0324324	T	T	C	T	C	C	T	T	T	T	T	C	N	C	C	T	T	T	T	C	T	T	T	C	C	C	C	T	H	T	T	C	C	C	T	C	T	C	T	C	C	N	C
Synril10414	TGCAGCATTTACCAGAGAGCACTGTCAAGCGATTTATTTTTCAGTCTGAGTCATCTTGCTACCT	T/C	1B	43.301	0.0216216	0.00540541	C	C	T	C	T	T	C	C	C	C	C	T	T	T	T	C	C	C	C	T	C	C	C	T	T	T	T	C	H	C	C	T	T	T	C	T	C	T	C	T	T	T	T
Synril13185	TGCAGCCGCCATCGATGAGGACTCTGGAGAACTTGCATGTGTGCCAGGGCGTGACGATGGTGGG	G/A	1B	43.301	0.0216216	0.00540541	A	A	G	A	G	G	A	A	A	A	A	G	G	G	G	A	A	A	A	G	A	A	A	G	G	G	G	A	H	A	A	G	G	G	A	G	A	G	A	G	G	G	G
Synril14624	TGCAGCGAAGGAGGAAGAAGAGCTGGGAGCGGGAGCAGGAGCAAGGTTCAGGCGCAGCGCGAGG	A/G	1B	43.301	0.0216216	0.00540541	G	G	A	G	A	A	G	G	G	G	G	A	A	A	A	G	G	G	G	A	G	G	G	A	A	A	A	G	H	G	G	A	A	A	G	A	G	A	G	A	A	A	A
Synril17141	TGCAGCGTACCTCCCATTGGCAGCTGGGCGCCCACAGCCGCGCAGAGGACTGCCTCCACGACCG	G/C	1B	43.301	0.0216216	0.00540541	C	C	G	C	G	G	C	C	C	C	C	G	G	G	G	C	C	C	C	G	C	C	C	G	G	G	G	C	H	C	C	G	G	G	C	G	C	G	C	G	G	G	G
Synril18449	TGCAGCTATCTTGAGGGCAAGCTTGAGTGCCAGCAGAGCATCCTCGGGCATCTTCATGAGGTTG	G/A	1B	43.301	0.0216216	0.00540541	A	A	G	A	G	G	A	A	A	A	A	G	G	G	G	A	A	A	A	G	A	A	A	G	G	G	G	A	H	A	A	G	G	G	A	G	A	G	A	G	G	G	G
Synril19915	TGCAGCTGAAGAGAACAATTAAAGAAAAAACAAGCCACAAATCATGTGTGGTTCTGTGGTGTTG	A/G	1B	43.301	0.0216216	0.00540541	G	G	A	G	A	A	G	G	G	G	G	A	A	A	A	G	G	G	G	A	G	G	G	A	A	A	A	G	H	G	G	A	A	A	G	A	G	A	G	A	A	A	A
Synril20178	TGCAGCTGCCGCCATGTTGCATCCGCCGCAGACTACTGCTGCTACCTGGCTACCTTCCCGCTCC	A/T	1B	43.301	0.0216216	0.00540541	T	T	A	T	A	A	T	T	T	T	T	A	A	A	A	T	T	T	T	A	T	T	T	A	A	A	A	T	H	T	T	A	A	A	T	A	T	A	T	A	A	A	A
Synril21768	TGCAGCTTTTGCTTTGCCCCTCCTCCTCCTCATCATCACTTTTAATTAAGGCACCTCCAAACCT	A/G	1B	43.301	0.0216216	0.00540541	G	G	A	G	A	A	G	G	G	G	G	A	A	A	A	G	G	G	G	A	G	G	G	A	A	A	A	G	H	G	G	A	A	A	G	A	G	A	G	A	A	A	A
Synril23288	TGCAGGATACATTCTGGTGGTCCATCAAGCCACACTTTATTCATCTCCATGCTAACCCCTTCCT	T/C	1B	43.301	0.0216216	0.00540541	C	C	T	C	T	T	C	C	C	C	C	T	T	T	T	C	C	C	C	T	C	C	C	T	T	T	T	C	H	C	C	T	T	T	C	T	C	T	C	T	T	T	T
Synril23293	TGCAGGATAGAGCCGTCGTATGACAAGCACCCCTCTTGCTCTAGCGCGACACCGTTGCAGCAGC	T/C	1B	43.301	0.0216216	0.00540541	C	C	T	C	T	T	C	C	C	C	C	T	T	T	T	C	C	C	C	T	C	C	C	T	T	T	T	C	H	C	C	T	T	T	C	T	C	T	C	T	T	T	T
Synril24289	TGCAGGCCGACTGGCCCAAATTTGAGCGGGCGTGCCAGCGCAGATAATTGCCCGTTGACAAAAC	C/A	1B	43.301	0.0216216	0.00540541	A	A	C	A	C	C	A	A	A	A	A	C	C	C	C	A	A	A	A	C	A	A	A	C	C	C	C	A	H	A	A	C	C	C	A	C	A	C	A	C	C	C	C
Synril29021	TGCAGTAGCAGCTGGGTGAAGGCAACACCGCGCTACGTGCCAAGGAGGCGGAGTGCAGCAAGCT	T/C	1B	43.301	0.0216216	0.00540541	C	C	T	C	T	T	C	C	C	C	C	T	T	T	T	C	C	C	C	T	C	C	C	T	T	T	T	C	H	C	C	T	T	T	C	T	C	T	C	T	T	T	T
Synril30309	TGCAGTCGGTGGCGAGGCCCTAAGCTTCACGGAGATGGCGTACGTGTATGAAGCCGAAATCACA	C/T	1B	43.301	0.0216216	0.00540541	T	T	C	T	C	C	T	T	T	T	T	C	C	C	C	T	T	T	T	C	T	T	T	C	C	C	C	T	H	T	T	C	C	C	T	C	T	C	T	C	C	C	C
Synril30316	TGCAGTCGTACGATCGATGCAGTTGTCTGCCGCACGAGCGCGTATGAAAAAAGACCCCATGCCT	T/C	1B	43.301	0.0216216	0.00540541	C	C	T	C	T	T	C	C	C	C	C	T	T	T	T	C	C	C	C	T	C	C	C	T	T	T	T	C	H	C	C	T	T	T	C	T	C	T	C	T	T	T	T
Synril32143	TGCAGTTATGATGGGTTCTTCACCTTGGTCTACCCCCCCACCAGCCTTTGGCTCAGTCATGGGC	T/C	1B	43.301	0.0216216	0.00540541	C	C	T	C	T	T	C	C	C	C	C	T	T	T	T	C	C	C	C	T	C	C	C	T	T	T	T	C	H	C	C	T	T	T	C	T	C	T	C	T	T	T	T
Synril32507	TGCAGTTCGAGGAGGCGACCTGCCATACGCTGCGAGGAGCCGCCCCACTGCCCCTCTTCGACCA	G/C	1B	43.301	0.0216216	0.00540541	C	C	G	C	G	G	C	C	C	C	C	G	G	G	G	C	C	C	C	G	C	C	C	G	G	G	G	C	H	C	C	G	G	G	C	G	C	G	C	G	G	G	G
Synril33227	TGCAGTTTCAGCGCAGTGCACTCAGCAGCCAGGACCTTGTCTCAAAAAAGAAAAAAAAAAAAAA	G/A	1B	43.301	0.0216216	0.00540541	A	A	G	A	G	G	A	A	A	A	A	G	G	G	G	A	A	A	A	G	A	A	A	G	G	G	G	A	H	A	A	G	G	G	A	G	A	G	A	G	G	G	G
Synril3615	TGCAGAGTTTGTTGCTGCTCCAAATCCTCTGCTTCGACAACTAGCCAACCTACACGTAGCTACT	C/G	1B	43.301	0.0216216	0.00540541	G	G	C	G	C	C	G	G	G	G	G	C	C	C	C	G	G	G	G	C	G	G	G	C	C	C	C	G	H	G	G	C	C	C	G	C	G	C	G	C	C	C	C
Synril8369	TGCAGCAGCAGCTGGGTGAAACCAACATCACGCTACATGCCAAGGAGGCGGAGTGCAGCAAGCT	A/G	1B	43.301	0.0216216	0.00540541	G	G	A	G	A	A	G	G	G	G	G	A	A	A	A	G	G	G	G	A	G	G	G	A	A	A	A	G	H	G	G	A	A	A	G	A	G	A	G	A	A	A	A
Synril11319	TGCAGCCAGGGTCTCATCTAGCTTGGCCTTCTTAGCCATGAGGTCGGCCTTCCTGGCTTCCACA	G/A	1B	43.8695	0.0162162	0.0108108	A	A	G	A	G	G	A	A	A	A	A	G	G	G	G	A	A	A	A	G	A	A	A	G	G	G	G	A	H	A	A	G	G	G	A	G	A	G	A	G	G	G	G
Synril11320	TGCAGCCAGGGTCTCATCTAGCTTGGCCTTCTTAGCCATGAGGTCGGCCTTCCTGGCTTCCACA	G/A	1B	43.8695	0.0162162	0.0108108	A	A	G	A	G	G	A	A	A	A	A	G	G	G	G	A	A	A	A	G	A	A	A	G	G	G	G	A	H	A	A	G	G	G	A	G	A	G	A	G	G	G	G
Synril16030	TGCAGCGCGGGCGACTGGAGGCGGCGGGGCTTGGTGCGGGTCGGGTCGGTGTCGGGCTGGACCG	C/G	1B	43.8695	0.0162162	0.00540541	G	G	C	G	C	C	G	G	G	G	G	C	C	C	C	G	G	G	G	C	G	G	G	C	C	C	C	G	H	G	G	C	C	C	G	C	G	C	G	C	C	C	C
Synril9182	TGCAGCAGGGCCTCCTAGGCATCACTAGAGGTCTCCATCACCG	G/A	1B	43.8695	0.0162162	0.0108108	A	A	G	A	G	G	A	A	A	A	A	G	G	G	G	A	A	A	A	G	A	A	A	G	G	G	G	A	H	A	A	G	G	G	A	G	A	G	A	G	G	G	G
Synril10121	TGCAGCATGCCGATTGCCAGACTCCAGTGACCGATGCGGATGTCGAGGTCGTCGCTCCAGGTAA	T/A	1B	44.438	0.027027	0.00540541	A	A	T	A	T	T	A	A	A	A	A	T	T	T	T	A	A	A	A	T	A	A	H	T	T	T	T	A	H	A	A	T	T	T	A	T	A	T	A	T	T	T	T
Synril10440	TGCAGCATTTTTGAAAGGAGCACAAATCTTCAACGAGCCTGCATCATCGTTAGTTACCTACATC	C/A	1B	44.438	0.0432432	0.0540541	A	C	A	C	A	C	A	C	A	A	C	C	A	C	A	C	A	C	C	C	A	C	C	C	C	C	A	C	C	A	A	N	N	C	C	C	A	N	A	C	C	C	A
Synril10680	TGCAGCCAATGATGGACAAAGAAAAAGCTTTGCAATTAGGGTTCGATTTTCTACATACGTATCT	T/A	1B	44.438	0.027027	0.00540541	A	A	T	A	T	T	A	A	A	A	A	T	T	T	T	A	A	A	A	T	A	A	H	T	T	T	T	A	H	A	A	T	T	T	A	T	A	T	A	T	T	T	T
Synril10832	TGCAGCCACAGCTCCATCGGTCCCCTCGAAGGCAGTTTCGCTGGTGAAGAACCGCGGGAACCGA	G/C	1B	44.438	0.027027	0.00540541	C	C	G	C	G	G	C	C	C	C	C	G	G	G	G	C	C	C	C	G	C	C	H	G	G	G	G	C	H	C	C	G	G	G	C	G	C	G	C	G	G	G	G
Synril11146	TGCAGCCAGAGCTCGAGAGGACCCCTCGGCGGCATCTTGAAGGCAAAATAAGGAGGTAAGCGAA	C/A	1B	44.438	0.027027	0.00540541	A	A	C	A	C	C	A	A	A	A	A	C	C	C	C	A	A	A	A	C	A	A	H	C	C	C	C	A	H	A	A	C	C	C	A	C	A	C	A	C	C	C	C
Synril11159	TGCAGCCAGAGGCCACCTAGCCCTCCTACTGGCAGCGCGCCCGTGAAGAAGCATGGGAGCTGGA	G/A	1B	44.438	0.027027	0.00540541	A	A	G	A	G	G	A	A	A	A	A	G	G	G	G	A	A	A	A	G	A	A	H	G	G	G	G	A	H	A	A	G	G	G	A	G	A	G	A	G	G	G	G
Synril11252	TGCAGCCAGCGGCTTATCCTCCTCATCACCACCTCTCTGACCGCCGTCAGATTACGGCCTGACC	G/A	1B	44.438	0.027027	0.00540541	A	A	G	A	G	G	A	A	A	A	A	G	G	G	G	A	A	A	A	G	A	A	H	G	G	G	G	A	H	A	A	G	G	G	A	G	A	G	A	G	G	G	G
Synril11364	TGCAGCCAGTGCTCCCCCAGAGGTGATGTTGTCCTTGACAACGAGATGGGCCATCGAGCCTTGC	T/G	1B	44.438	0.027027	0.00540541	G	G	T	G	T	T	G	G	G	G	G	T	T	T	T	G	G	G	G	T	G	G	H	T	T	T	T	G	H	G	G	T	T	T	G	T	G	T	G	T	T	T	T
Synril11428	TGCAGCCATATTATTCACAGACGAGAGAAGTCAAGGTTGTAACAATATGCACAGTGTGTCCTTT	T/C	1B	44.438	0.027027	0.00540541	C	C	T	C	T	T	C	C	C	C	C	T	T	T	T	C	C	C	C	T	C	C	H	T	T	T	T	C	H	C	C	T	T	T	C	T	C	T	C	T	T	T	T
Synril11463	TGCAGCCATCCGCTCTGTGTATAAGCCATAACAAAGAAACTGAGCATACTCCTACCCTAGTCTG	T/C	1B	44.438	0.027027	0.00540541	C	C	T	C	T	T	C	C	C	C	C	T	T	T	T	C	C	C	C	T	C	C	H	T	T	T	T	C	H	C	C	T	T	T	C	T	C	T	C	T	T	T	T
Synril11512	TGCAGCCATGAGCCGTCGCTTGAAGCAAACTTGTTCCACTGGGTCCTCTGGTACGCCGAATTCA	T/C	1B	44.438	0.027027	0.00540541	C	C	T	C	T	T	C	C	C	C	C	T	T	T	T	C	C	C	C	T	C	C	H	T	T	T	T	C	H	C	C	T	T	T	C	T	C	T	C	T	T	T	T
Synril11745	TGCAGCCCACCAGCGCCTGATGAGGAGCATTCTAGAAGCTCGGGAAGCTCAACATCGCGCGCTC	A/G	1B	44.438	0.027027	0.00540541	G	G	A	G	A	A	G	G	G	G	G	A	A	A	A	G	G	G	G	A	G	G	H	A	A	A	A	G	H	G	G	A	A	A	G	A	G	A	G	A	A	A	A
Synril11827	TGCAGCCCAGCAGGCCCTTCTCGGGCGTCGGAGGCGGCTCCACTAGCTCCCAGGGCAGATCCGC	T/A	1B	44.438	0.027027	0.00540541	A	A	T	A	T	T	A	A	A	A	A	T	T	T	T	A	A	A	A	T	A	A	H	T	T	T	T	A	H	A	A	T	T	T	A	T	A	T	A	T	T	T	T
Synril11902	TGCAGCCCAGTCTGTTGCCGATGCAACTGCACGTTTGGTTGCCGATGCACGGGCCAGAGCAGAT	A/C	1B	44.438	0.027027	0.00540541	C	C	A	C	A	A	C	C	C	C	C	A	A	A	A	C	C	C	C	A	C	C	H	A	A	A	A	C	H	C	C	A	A	A	C	A	C	A	C	A	A	A	A
Synril12117	TGCAGCCCCCCGCAACCCTGACTTGCCGTGGGTGGACCTTCATGTCTTCAGCCATCAGCAAGCT	G/A	1B	44.438	0.027027	0.00540541	A	A	G	A	G	G	A	A	A	A	A	G	G	G	G	A	A	A	A	G	A	A	H	G	G	G	G	A	H	A	A	G	G	G	A	G	A	G	A	G	G	G	G
Synril12557	TGCAGCCCGTCGCCTCCCCCGCCATGGATCTTCGGCAAGCTCCAACTGCTAGGATCCCGTTGAT	G/A	1B	44.438	0.027027	0.00540541	A	A	G	A	G	G	A	A	A	A	A	G	G	G	G	A	A	A	A	G	A	A	H	G	G	G	G	A	H	A	A	G	G	G	A	G	A	G	A	G	G	G	G
Synril12558	TGCAGCCCGTCGCCTCCCCCGCCATGGATCTTCGGCAAGCTCCAACTGCTAGGATCCCGTTGAT	C/T	1B	44.438	0.027027	0.00540541	T	T	C	T	C	C	T	T	T	T	T	C	C	C	C	T	T	T	T	C	T	T	H	C	C	C	C	T	H	T	T	C	C	C	T	C	T	C	T	C	C	C	C
Synril12743	TGCAGCCCTCGCGGCAGAAGTACAATGCAACATTCTCCG	G/A	1B	44.438	0.027027	0.00540541	A	A	G	A	G	G	A	A	A	A	A	G	G	G	G	A	A	A	A	G	A	A	H	G	G	G	G	A	H	A	A	G	G	G	A	G	A	G	A	G	G	G	G
Synril12879	TGCAGCCGAACGTGGTTCGCACGGTCCTGGTCCGTGATCAGGCGAGGCGGAGGGGCGACGACCT	G/A	1B	44.438	0.027027	0.00540541	A	A	G	A	G	G	A	A	A	A	A	G	G	G	G	A	A	A	A	G	A	A	H	G	G	G	G	A	H	A	A	G	G	G	A	G	A	G	A	G	G	G	G
Synril13097	TGCAGCCGCACTCTCGCCAAAGTGGGCCGCCGAAGTTTCCCTCATGAAGCGGGTCCATGTCCCC	G/A	1B	44.438	0.027027	0.00540541	A	A	G	A	G	G	A	A	A	A	A	G	G	G	G	A	A	A	A	G	A	A	H	G	G	G	G	A	H	A	A	G	G	G	A	G	A	G	A	G	G	G	G
Synril13296	TGCAGCCGCCTACAAAGAGGGCGATGAAGCGGGTGAGGCGCTGTTTAGCGAGACCGAGGACGAG	G/A	1B	44.438	0.027027	0.00540541	A	A	G	A	G	G	A	A	A	A	A	G	G	G	G	A	A	A	A	G	A	A	H	G	G	G	G	A	H	A	A	G	G	G	A	G	A	G	A	G	G	G	G
Synril13732	TGCAGCCTAGGGCGTAGGACATGGGCATCGAGGACCTGGAGAGGTGGTGAGCACGAGGCGGGTC	G/A	1B	44.438	0.027027	0.00540541	A	A	G	A	G	G	A	A	A	A	A	G	G	G	G	A	A	A	A	G	A	A	H	G	G	G	G	A	H	A	A	G	G	G	A	G	A	G	A	G	G	G	G
Synril14025	TGCAGCCTCGGGTGCCGCATGGCGGTTGATTGGACGTGTGCGTCACTGCTCCCCCACGACGCCT	A/G	1B	44.438	0.027027	0.00540541	G	G	A	G	A	A	G	G	G	G	G	A	A	A	A	G	G	G	G	A	G	G	H	A	A	A	A	G	H	G	G	A	A	A	G	A	G	A	G	A	A	A	A
Synril14181	TGCAGCCTGCCTAGGGATCGGGACCTGTCAGCGTAGAGCACTAAGTCGTCGCGAGGTTAGAAAT	T/C	1B	44.438	0.027027	0.00540541	C	C	T	C	T	T	C	C	C	C	C	T	T	T	T	C	C	C	C	T	C	C	H	T	T	T	T	C	H	C	C	T	T	T	C	T	C	T	C	T	T	T	T
Synril14439	TGCAGCCTTGGGCACCATGTGGCGGTTGATTGGACATGTGCATCTCCGTTTCCCCACGCCCCTC	G/A	1B	44.438	0.027027	0.00540541	A	A	G	A	G	G	A	A	A	A	A	G	G	G	G	A	A	A	A	G	A	A	H	G	G	G	G	A	H	A	A	G	G	G	A	G	A	G	A	G	G	G	G
Synril14440	TGCAGCCTTGGGCACCATGTGGCGGTTGATTGGACATGTGCATCTCCGTTTCCCCACGCCCCTC	C/T	1B	44.438	0.027027	0.00540541	T	T	C	T	C	C	T	T	T	T	T	C	C	C	C	T	T	T	T	C	T	T	H	C	C	C	C	T	H	T	T	C	C	C	T	C	T	C	T	C	C	C	C
Synril14516	TGCAGCCTTTTCCGCCTCCGCCTTCACCAGGCGGTCGGCCTCTTCCTCACGCGCCTCCCACGCG	G/A	1B	44.438	0.027027	0.00540541	A	A	G	A	G	G	A	A	A	A	A	G	G	G	G	A	A	A	A	G	A	A	H	G	G	G	G	A	H	A	A	G	G	G	A	G	A	G	A	G	G	G	G
Synril14603	TGCAGCGAAGAGCACACTTCAATTGGTGAGCAGGCAGATGAGTGATCTGAGATGTGCTTTGACA	C/G	1B	44.438	0.027027	0.00540541	G	G	C	G	C	C	G	G	G	G	G	C	C	C	C	G	G	G	G	C	G	G	H	C	C	C	C	G	H	G	G	C	C	C	G	C	G	C	G	C	C	C	C
Synril14629	TGCAGCGAAGGCGAGCTGTTGTGTCCAAGGATTGGCCGAATCCGTGGCAGAGCCGTCTGTCGCC	C/T	1B	44.438	0.027027	0.00540541	T	T	C	T	C	C	T	T	T	T	T	C	C	C	C	T	T	T	T	C	T	T	H	C	C	C	C	T	H	T	T	C	C	C	T	C	T	C	T	C	C	C	C
Synril15035	TGCAGCGAGGCGGAGGAGCTCGGGGCAGACCGTTTGGGGGTTCGGGTGCCTCGTGCGCATTGGG	G/T	1B	44.438	0.027027	0.00540541	T	T	G	T	G	G	T	T	T	T	T	G	G	G	G	T	T	T	T	G	T	T	H	G	G	G	G	T	H	T	T	G	G	G	T	G	T	G	T	G	G	G	G
Synril15036	TGCAGCGAGGCGGCGGTCGGAACAACAGCGACGGTTTGCCGAGGAGGCTTGCGGAGGCAGAAGG	G/A	1B	44.438	0.027027	0.00540541	A	A	G	A	G	G	A	A	A	A	A	G	G	G	G	A	A	A	A	G	A	A	H	G	G	G	G	A	H	A	A	G	G	G	A	G	A	G	A	G	G	G	G
Synril15142	TGCAGCGATCGAGCGCTAGAAAACAGGCCAGTCCAATACTATATAGAACAGGAAAAATCTTTAG	A/G	1B	44.438	0.027027	0.00540541	G	G	A	G	A	A	G	G	G	G	G	A	A	A	A	G	G	G	G	A	G	G	H	A	A	A	A	G	H	G	G	A	A	A	G	A	G	A	G	A	A	A	A
Synril15399	TGCAGCGCAGCTAAGAGGGACGGATCCCAAGGCAGCAGGGCAGGCGCCGTGTTGTAGTAACCGA	T/C	1B	44.438	0.027027	0.00540541	C	C	T	C	T	T	C	C	C	C	C	T	T	T	T	C	C	C	C	T	C	C	H	T	T	T	T	C	H	C	C	T	T	T	C	T	C	T	C	T	T	T	T
Synril15400	TGCAGCGCAGCTAAGAGGGACGGATCCCAAGGCAGCAGGGCAGGCGCCGTGTTGTAGTAACCGA	G/A	1B	44.438	0.027027	0.00540541	A	A	G	A	G	G	A	A	A	A	A	G	G	G	G	A	A	A	A	G	A	A	H	G	G	G	G	A	H	A	A	G	G	G	A	G	A	G	A	G	G	G	G
Synril15455	TGCAGCGCATCACCACTAGGGCAGAAGAGGTTGCGGACGCAGCTGTCGCGGGCGCGTTCGGGTT	A/G	1B	44.438	0.027027	0.00540541	G	G	A	G	A	A	G	G	G	G	G	A	A	A	A	G	G	G	G	A	G	G	H	A	A	A	A	G	H	G	G	A	A	A	G	A	G	A	G	A	A	A	A
Synril15470	TGCAGCGCATCGCCACTAGGGCAGAAGAGGCTGCGGCCGCAGCTGCCGTGGGCGCACTCGGGTT	G/A	1B	44.438	0.027027	0.00540541	A	A	G	A	G	G	A	A	A	A	A	G	G	G	G	A	A	A	A	G	A	A	H	G	G	G	G	A	H	A	A	G	G	G	A	G	A	G	A	G	G	G	G
Synril15471	TGCAGCGCATCGCCACTAGGGCAGAAGAGGCTGCGGCCGCAGCTGCCGTGGGCGCACTCGGGTT	T/C	1B	44.438	0.027027	0.00540541	C	C	T	C	T	T	C	C	C	C	C	T	T	T	T	C	C	C	C	T	C	C	H	T	T	T	T	C	H	C	C	T	T	T	C	T	C	T	C	T	T	T	T
Synril15483	TGCAGCGCATCGCCACTAGGGCGGAGGAAGCTGCGGCAGCAGCTGCCGCGGGCACATTCGGATT	A/G	1B	44.438	0.027027	0.00540541	G	G	A	G	A	A	G	G	G	G	G	A	A	A	A	G	G	G	G	A	G	G	H	A	A	A	A	G	H	G	G	A	A	A	G	A	G	A	G	A	A	A	A
Synril15656	TGCAGCGCCATGTTCGTGAAGTAATTGTATTTTTTTGGCCGCGTTGTCTGTTTGAATCCGAGTA	T/C	1B	44.438	0.027027	0.00540541	C	C	T	C	T	T	C	C	C	C	C	T	T	T	T	C	C	C	C	T	C	C	H	T	T	T	T	C	H	C	C	T	T	T	C	T	C	T	C	T	T	T	T
Synril1603	TGCAGACAAGCCGAACCCCGTGCGTAGAGGCAGTCATCCCTTCGTGTTGTTGTTGGCCTTTGTG	G/A	1B	44.438	0.027027	0.00540541	A	A	G	A	G	G	A	A	A	A	A	G	G	G	G	A	A	A	A	G	A	A	H	G	G	G	G	A	H	A	A	G	G	G	A	G	A	G	A	G	G	G	G
Synril1604	TGCAGACAAGCCGAACCCCGTGCGTAGAGGCAGTCATCCCTTCGTGTTGTTGTTGGCCTTTGTG	A/C	1B	44.438	0.027027	0.00540541	C	C	A	C	A	A	C	C	C	C	C	A	A	A	A	C	C	C	C	A	C	C	H	A	A	A	A	C	H	C	C	A	A	A	C	A	C	A	C	A	A	A	A
Synril1605	TGCAGACAAGCCGAACCCCGTGCGTAGAGGCAGTCATCCCTTCGTGTTGTTGTTGGCCTTTGTG	G/T	1B	44.438	0.027027	0.00540541	T	T	G	T	G	G	T	T	T	T	T	G	G	G	G	T	T	T	T	G	T	T	H	G	G	G	G	T	H	T	T	G	G	G	T	G	T	G	T	G	G	G	G
Synril16058	TGCAGCGCGTCATTGCAGGTTCGAACCCCACGTAACACGAACCATTTTTGCGATGTTTACCTTC	A/G	1B	44.438	0.027027	0.00540541	G	G	A	G	A	A	G	G	G	G	G	A	A	A	A	G	G	G	G	A	G	G	H	A	A	A	A	G	H	G	G	A	A	A	G	A	G	A	G	A	A	A	A
Synril16168	TGCAGCGCTCGCCAACGACCGATGGATCGGCGACCTGCGCCATGGCAACACGTCGCTCATCATC	C/T	1B	44.438	0.027027	0.00540541	T	T	C	T	C	C	T	T	T	T	T	C	C	C	C	T	T	T	T	C	T	T	H	C	C	C	C	T	H	T	T	C	C	C	T	C	T	C	T	C	C	C	C
Synril16188	TGCAGCGCTGCATAGGAGCTCCCGCACTCTGCGTCTGTTTCTTAGCGATCGAACGAAATTGGCC	C/T	1B	44.438	0.027027	0.00540541	T	T	C	T	C	C	T	T	T	T	T	C	C	C	C	T	T	T	T	C	T	T	H	C	C	C	C	T	H	T	T	C	C	C	T	C	T	C	T	C	C	C	C
Synril16271	TGCAGCGGAAGGTCACCGCTTCCCTCCTACATGTAGTTGTGGGAGGAGACTTTAACCTCATCCA	T/C	1B	44.438	0.027027	0.00540541	C	C	T	C	T	T	C	C	C	C	C	T	T	T	T	C	C	C	C	T	C	C	H	T	T	T	T	C	H	C	C	T	T	T	C	T	C	T	C	T	T	T	T
Synril16272	TGCAGCGGAAGGTCACCGCTTCCCTCCTACATGTAGTTGTGGGAGGAGACTTTAACCTCATCCA	C/A	1B	44.438	0.027027	0.00540541	A	A	C	A	C	C	A	A	A	A	A	C	C	C	C	A	A	A	A	C	A	A	H	C	C	C	C	A	H	A	A	C	C	C	A	C	A	C	A	C	C	C	C
Synril16273	TGCAGCGGAAGGTCACCGCTTCCCTCCTACATGTAGTTGTGGGAGGAGACTTTAACCTCATCCA	G/A	1B	44.438	0.027027	0.00540541	A	A	G	A	G	G	A	A	A	A	A	G	G	G	G	A	A	A	A	G	A	A	H	G	G	G	G	A	H	A	A	G	G	G	A	G	A	G	A	G	G	G	G
Synril16482	TGCAGCGGCCACAGTCGGCCG	G/C	1B	44.438	0.027027	0.00540541	C	C	G	C	G	G	C	C	C	C	C	G	G	G	G	C	C	C	C	G	C	C	H	G	G	G	G	C	H	C	C	G	G	G	C	G	C	G	C	G	G	G	G
Synril16574	TGCAGCGGCCTTCTCCCACTTCATGCAGCTGCTTGGCTCCGCCGATGAGCGCGACTTCACCCTC	C/G	1B	44.438	0.027027	0.00540541	G	G	C	G	C	C	G	G	G	G	G	C	C	C	C	G	G	G	G	C	G	G	H	C	C	C	C	G	H	G	G	C	C	C	G	C	G	C	G	C	C	C	C
Synril16787	TGCAGCGGGAAAATGTCTCGCAGGCAGACGAGGACTCTCACAGGCGCGTGCGTGCTATGCTCGA	C/T	1B	44.438	0.027027	0.00540541	T	T	C	T	C	C	T	T	T	T	T	C	C	C	C	T	T	T	T	C	T	T	H	C	C	C	C	T	H	T	T	C	C	C	T	C	T	C	T	C	C	C	C
Synril16904	TGCAGCGGGGCGATGTGCCACTAGATGAATTCCTGCACCACCATTGGTGTTGTCACCCCGAGCT	C/T	1B	44.438	0.027027	0.00540541	T	T	C	T	C	C	T	T	T	T	T	C	C	C	C	T	T	T	T	C	T	T	H	C	C	C	C	T	H	T	T	C	C	C	T	C	T	C	T	C	C	C	C
Synril16905	TGCAGCGGGGCGGCAAGCGAGCCAACAGCCGCCAAGCCGCGCAACACGCTCTACCGCGGCAAGC	G/A	1B	44.438	0.027027	0.00540541	A	A	G	A	G	G	A	A	A	A	A	G	G	G	G	A	A	A	A	G	A	A	H	G	G	G	G	A	H	A	A	G	G	G	A	G	A	G	A	G	G	G	G
Synril17104	TGCAGCGGTTCATTCAGCGCGGGCTGATGTGCAGGCGGATCCGACGATTCCCCGACGCGCAGGC	T/C	1B	44.438	0.027027	0.00540541	C	C	T	C	T	T	C	C	C	C	C	T	T	T	T	C	C	C	C	T	C	C	H	T	T	T	T	C	H	C	C	T	T	T	C	T	C	T	C	T	T	T	T
Synril17239	TGCAGCGTCAGATTGTTTTGTCCATAACTCAATGCTCCAGACGGATTAGAAGGCGATTCCAATT	T/G	1B	44.438	0.027027	0.00540541	G	G	T	G	T	T	G	G	G	G	G	T	T	T	T	G	G	G	G	T	G	G	H	T	T	T	T	G	H	G	G	T	T	T	G	T	G	T	G	T	T	T	T
Synril17687	TGCAGCGTTCTGTGGTGCGCGGGCTGTCTGGGGCGTGGGGTTGAGGTCTTCTTGGGCAGGCGGC	C/T	1B	44.438	0.027027	0.00540541	T	T	C	T	C	C	T	T	T	T	T	C	C	C	C	T	T	T	T	C	T	T	H	C	C	C	C	T	H	T	T	C	C	C	T	C	T	C	T	C	C	C	C
Synril18524	TGCAGCTATTCATGTGTAGCAGTAGCGCTGGTCAACAGGCGCTACTGCTATACATTAGCTGTAG	T/G	1B	44.438	0.027027	0.00540541	G	G	T	G	T	T	G	G	G	G	G	T	T	T	T	G	G	G	G	T	G	G	H	T	T	T	T	G	H	G	G	T	T	T	G	T	G	T	G	T	T	T	T
Synril18651	TGCAGCTCACGTATCGTGAACGGGGCGGCACAAGAGGCATCTAGGGGCAGCATAATCACACCTG	A/G	1B	44.438	0.027027	0.00540541	G	G	A	G	A	A	G	G	G	G	G	A	A	A	A	G	G	G	G	A	G	G	H	A	A	A	A	G	H	G	G	A	A	A	G	A	G	A	G	A	A	A	A
Synril18721	TGCAGCTCAGTGCGGAGGCGGGTCGCGCGGTGGTGGTGCTAGATGGACGGACATTGCTAGGGGA	C/G	1B	44.438	0.027027	0.00540541	G	G	C	G	C	C	G	G	G	G	G	C	C	C	C	G	G	G	G	C	G	G	H	C	C	C	C	G	H	G	G	C	C	C	G	C	G	C	G	C	C	C	C
Synril18864	TGCAGCTCCACTTTATATTGGAGTCCATCGCGGGCTCAACACTTGGGCCTCACACAGACCCTAA	G/A	1B	44.438	0.027027	0.00540541	A	A	G	A	G	G	A	A	A	A	A	G	G	G	G	A	A	A	A	G	A	A	H	G	G	G	G	A	H	A	A	G	G	G	A	G	A	G	A	G	G	G	G
Synril19313	TGCAGCTCGACGATCGATGAAGTTCTCACCGCCCGCGGACCGCCACCACCTCTCCACCACCAGG	G/A	1B	44.438	0.027027	0.00540541	A	A	G	A	G	G	A	A	A	A	A	G	G	G	G	A	A	A	A	G	A	A	H	G	G	G	G	A	H	A	A	G	G	G	A	G	A	G	A	G	G	G	G
Synril19388	TGCAGCTCGCAGAGCGACTGAATGATGGGCAGGGGTTGAAAAACAGTGCCCACATGAAAAATGG	T/C	1B	44.438	0.027027	0.00540541	C	C	T	C	T	T	C	C	C	C	C	T	T	T	T	C	C	C	C	T	C	C	H	T	T	T	T	C	H	C	C	T	T	T	C	T	C	T	C	T	T	T	T
Synril198	TGCAGAAACAACACTGTGAAAATAATATTATGAAATAATTTTATTACAAGTCCAATAAAACCAT	G/A	1B	44.438	0.027027	0.00540541	A	A	G	A	G	G	A	A	A	A	A	G	G	G	G	A	A	A	A	G	A	A	H	G	G	G	G	A	H	A	A	G	G	G	A	G	A	G	A	G	G	G	G
Synril20755	TGCAGCTGGGTTAGGGATCTCACGAGGAAGCATCACTCGACAACGCTACACTGAGCCTCGCGTC	C/T	1B	44.438	0.027027	0.00540541	T	T	C	T	C	C	T	T	T	T	T	C	C	C	C	T	T	T	T	C	T	T	H	C	C	C	C	T	H	T	T	C	C	C	T	C	T	C	T	C	C	C	C
Synril21083	TGCAGCTTCAAGGAGAAGAAGCGCGCCCAAAGGTCGATCGTCAGTTCGACCCCCATGCACCCCT	G/A	1B	44.438	0.027027	0.00540541	A	A	G	A	G	G	A	A	A	A	A	G	G	G	G	A	A	A	A	G	A	A	H	G	G	G	G	A	H	A	A	G	G	G	A	G	A	G	A	G	G	G	G
Synril21315	TGCAGCTTCTGACAGGAGACAGCTTAGGCACCCCACACTACTTGTCCGACTGCAAGAAGCATTT	G/A	1B	44.438	0.027027	0.00540541	A	A	G	A	G	G	A	A	A	A	A	G	G	G	G	A	A	A	A	G	A	A	H	G	G	G	G	A	H	A	A	G	G	G	A	G	A	G	A	G	G	G	G
Synril2161	TGCAGACGATTATTTTGCGAAGAAGCCACCAGATCCACTAACCAAAGTCAAGCATTACAAAGCA	T/C	1B	44.438	0.027027	0.00540541	C	C	T	C	T	T	C	C	C	C	C	T	T	T	T	C	C	C	C	T	C	C	H	T	T	T	T	C	H	C	C	T	T	T	C	T	C	T	C	T	T	T	T
Synril21689	TGCAGCTTTCGCCTCGCGAGGTACCTTCCTGAGGCCTCGTTGGGCGTCTTGAGGCCTGTAAAAA	T/C	1B	44.438	0.027027	0.00540541	C	C	T	C	T	T	C	C	C	C	C	T	T	T	T	C	C	C	C	T	C	C	H	T	T	T	T	C	H	C	C	T	T	T	C	T	C	T	C	T	T	T	T
Synril21980	TGCAGGAACGCGAGCACTCCTTGTTGGCAACTTAATCTAGTCGTTGATAGCTGTAGTTTTTTTT	T/C	1B	44.438	0.027027	0.00540541	C	C	T	C	T	T	C	C	C	C	C	T	T	T	T	C	C	C	C	T	C	C	H	T	T	T	T	C	H	C	C	T	T	T	C	T	C	T	C	T	T	T	T
Synril21981	TGCAGGAACGCGAGCACTCCTTGTTGGCAACTTAATCTAGTCGTTGATAGCTGTAGTTTTTTTT	G/A	1B	44.438	0.027027	0.00540541	A	A	G	A	G	G	A	A	A	A	A	G	G	G	G	A	A	A	A	G	A	A	H	G	G	G	G	A	H	A	A	G	G	G	A	G	A	G	A	G	G	G	G
Synril22319	TGCAGGAATCGGATGTGTGGACTGACCCGTAGACATTTGATGGACGACGTTGGAGATCGCAAAG	G/A	1B	44.438	0.027027	0.00540541	A	A	G	A	G	G	A	A	A	A	A	G	G	G	G	A	A	A	A	G	A	A	H	G	G	G	G	A	H	A	A	G	G	G	A	G	A	G	A	G	G	G	G
Synril22376	TGCAGGAATTCGTGGATGCATTTCTAGTCATAGTAAACAGTCCTTGTTGACACGACGTTGTTCT	G/A	1B	44.438	0.027027	0.00540541	A	A	G	A	G	G	A	A	A	A	A	G	G	G	G	A	A	A	A	G	A	A	H	G	G	G	G	A	H	A	A	G	G	G	A	G	A	G	A	G	G	G	G
Synril22580	TGCAGGACCTGTGCCGTGGTGGTCTCCAAGGGTTGCGTCCGCGTTAAGCGAGAGGTATCAGGCT	A/G	1B	44.438	0.027027	0.00540541	G	G	A	G	A	A	G	G	G	G	G	A	A	A	A	G	G	G	G	A	G	G	H	A	A	A	A	G	H	G	G	A	A	A	G	A	G	A	G	A	A	A	A
Synril2260	TGCAGACGGGCGTCTTCTCTCTCGTCTATCTCTCTCGTCCACGTCTTTAAAAATCCTATTTGGC	C/T	1B	44.438	0.027027	0.00540541	T	T	C	T	C	C	T	T	T	T	T	C	C	C	C	T	T	T	T	C	T	T	H	C	C	C	C	T	H	T	T	C	C	C	T	C	T	C	T	C	C	C	C
Synril22889	TGCAGGAGCAGCCCCGCATCAGCAGCGGCTAGGTTGCCACGTCCCTCGCGTCCCCACAAAGAGC	G/A	1B	44.438	0.027027	0.00540541	A	A	G	A	G	G	A	A	A	A	A	G	G	G	G	A	A	A	A	G	A	A	H	G	G	G	G	A	H	A	A	G	G	G	A	G	A	G	A	G	G	G	G
Synril23088	TGCAGGAGGCCACGGGCCTCGCCACGCTCTTCAACATGGTGACATGGGGGTGGCTGGACGCCGA	A/G	1B	44.438	0.027027	0.00540541	G	G	A	G	A	A	G	G	G	G	G	A	A	A	A	G	G	G	G	A	G	G	H	A	A	A	A	G	H	G	G	A	A	A	G	A	G	A	G	A	A	A	A
Synril23151	TGCAGGAGGTCTTTGTATTAAACGAAGGGGCTTGGAATTTGATCTCAGTGAATTTATGTCCCAA	C/G	1B	44.438	0.027027	0.00540541	G	G	C	G	C	C	G	G	G	G	G	C	C	C	C	G	G	G	G	C	G	G	H	C	C	C	C	G	H	G	G	C	C	C	G	C	G	C	G	C	C	C	C
Synril23197	TGCAGGAGTAGGAGTAGAGCCCCACGGCGCTAAGGCAGGTGGCTTCTGGACTGGGATCATGGTG	C/G	1B	44.438	0.027027	0.00540541	G	G	C	G	C	C	G	G	G	G	G	C	C	C	C	G	G	G	G	C	G	G	H	C	C	C	C	G	H	G	G	C	C	C	G	C	G	C	G	C	C	C	C
Synril23334	TGCAGGATCAGATAACGCAAGCCAAGGAGGACTTGGCAGCTAAGGAAACCAGGATGGCTGATGA	T/G	1B	44.438	0.027027	0.00540541	G	G	T	G	T	T	G	G	G	G	G	T	T	T	T	G	G	G	G	T	G	G	H	T	T	T	T	G	H	G	G	T	T	T	G	T	G	T	G	T	T	T	T
Synril23335	TGCAGGATCAGATAACGCAAGCCAAGGAGGACTTGGCAGCTAAGGAAACCAGGATGGCTGATGA	G/A	1B	44.438	0.027027	0.00540541	A	A	G	A	G	G	A	A	A	A	A	G	G	G	G	A	A	A	A	G	A	A	H	G	G	G	G	A	H	A	A	G	G	G	A	G	A	G	A	G	G	G	G
Synril23595	TGCAGGCAAACGGCTGCTGTAGTAGGGCTTCCTGGGTCGTGGTGGAGATCTCCGTCACCG	G/A	1B	44.438	0.027027	0.00540541	A	A	G	A	G	G	A	A	A	A	A	G	G	G	G	A	A	A	A	G	A	A	H	G	G	G	G	A	H	A	A	G	G	G	A	G	A	G	A	G	G	G	G
Synril24156	TGCAGGCCCAAGAGCACCGCAGATGTCTTGAATCTAGGCGCACTGCGGGATGGCATCACAAACG	T/C	1B	44.438	0.027027	0.00540541	C	C	T	C	T	T	C	C	C	C	C	T	T	T	T	C	C	C	C	T	C	C	H	T	T	T	T	C	H	C	C	T	T	T	C	T	C	T	C	T	T	T	T
Synril24175	TGCAGGCCCAGGTCAGTGGAGGAGGCAGGCCGAGGCAAACGAGGAGCTGGGCTGGGTCGAGCCG	A/G	1B	44.438	0.027027	0.00540541	G	G	A	G	A	A	G	G	G	G	G	A	A	A	A	G	G	G	G	A	G	G	H	A	A	A	A	G	H	G	G	A	A	A	G	A	G	A	G	A	A	A	A
Synril24237	TGCAGGCCCGTTGTTGGCACGGGAGGATTCGGTCGATGAGCATGACTTGGACTACGTTGACGAG	C/G	1B	44.438	0.027027	0.00540541	G	G	C	G	C	C	G	G	G	G	G	C	C	C	C	G	G	G	G	C	G	G	H	C	C	C	C	G	H	G	G	C	C	C	G	C	G	C	G	C	C	C	C
Synril24508	TGCAGGCGACAGAGAACGAGGAGGAGGCCCGCTGAAGGGAGCCGTCTGGGCGACGCGGGCGGCG	A/C	1B	44.438	0.027027	0.00540541	C	C	A	C	A	A	C	C	C	C	C	A	A	A	A	C	C	C	C	A	C	C	H	A	A	A	A	C	H	C	C	A	A	A	C	A	C	A	C	A	A	A	A
Synril24521	TGCAGGCGACGGCGTGTGGCATCCGCAGCCGACTTCGAGCGGAGGGAACCGAGGATGGCCTACT	A/G	1B	44.438	0.027027	0.00540541	G	G	A	G	A	A	G	G	G	G	G	A	A	A	A	G	G	G	G	A	G	G	H	A	A	A	A	G	H	G	G	A	A	A	G	A	G	A	G	A	A	A	A
Synril24726	TGCAGGCGCTGGGCCCACCTCCCTCGCGAGCTCCCCGCCCTGGATCTCAAGGTCACCGACGCAC	G/C	1B	44.438	0.027027	0.00540541	C	C	G	C	G	G	C	C	C	C	C	G	G	G	G	C	C	C	C	G	C	C	H	G	G	G	G	C	H	C	C	G	G	G	C	G	C	G	C	G	G	G	G
Synril24727	TGCAGGCGCTGGGCCCACCTCCCTCGCGAGCTCCCCGCCCTGGATCTCAAGGTCACCGACGCAC	G/A	1B	44.438	0.027027	0.00540541	A	A	G	A	G	G	A	A	A	A	A	G	G	G	G	A	A	A	A	G	A	A	H	G	G	G	G	A	H	A	A	G	G	G	A	G	A	G	A	G	G	G	G
Synril24874	TGCAGGCGTGAAGAAAATTTAAGGACGGTATAAGTGCACCTAAACAAAGCTCTCACAGCGATTT	C/T	1B	44.438	0.027027	0.00540541	T	T	C	T	C	C	T	T	T	T	T	C	C	C	C	T	T	T	T	C	T	T	H	C	C	C	C	T	H	T	T	C	C	C	T	C	T	C	T	C	C	C	C
Synril25164	TGCAGGCTGTTGGGGCCCACGGCGCTTCGCACATGCCCCTTCGCTTCTCCGCTAAGCCAAGTCC	T/C	1B	44.438	0.027027	0.00540541	C	C	T	C	T	T	C	C	C	C	C	T	T	T	T	C	C	C	C	T	C	C	H	T	T	T	T	C	H	C	C	T	T	T	C	T	C	T	C	T	T	T	T
Synril25254	TGCAGGCTTTTGGGGCCCGCATTGCTTCGCACTTGCCCTTTGGCTTCACTGCTAAGCCAAGTCC	A/G	1B	44.438	0.027027	0.00540541	G	G	A	G	A	A	G	G	G	G	G	A	A	A	A	G	G	G	G	A	G	G	H	A	A	A	A	G	H	G	G	A	A	A	G	A	G	A	G	A	A	A	A
Synril25392	TGCAGGGACGCCGACGGACTGCAAGGACGCCCGCAGATTGCACCAACACGCCCGCCGTCCTGCA	G/A	1B	44.438	0.027027	0.00540541	A	A	G	A	G	G	A	A	A	A	A	G	G	G	G	A	A	A	A	G	A	A	H	G	G	G	G	A	H	A	A	G	G	G	A	G	A	G	A	G	G	G	G
Synril25393	TGCAGGGACGCCGACGGACTGCAAGGACGCCCGCAGATTGCACCAACACGCCCGCCGTCCTGCA	T/C	1B	44.438	0.027027	0.00540541	C	C	T	C	T	T	C	C	C	C	C	T	T	T	T	C	C	C	C	T	C	C	H	T	T	T	T	C	H	C	C	T	T	T	C	T	C	T	C	T	T	T	T
Synril25473	TGCAGGGAGGAAAACATTGGATGTGCCACAAACTGAAAGTGCAAATGCTAGAGAGGAGAACCAA	C/A	1B	44.438	0.027027	0.00540541	A	A	C	A	C	C	A	A	A	A	A	C	C	C	C	A	A	A	A	C	A	A	H	C	C	C	C	A	H	A	A	C	C	C	A	C	A	C	A	C	C	C	C
Synril25474	TGCAGGGAGGAAAACATTGGATGTGCCACAAACTGAAAGTGCAAATGCTAGAGAGGAGAACCAA	C/T	1B	44.438	0.027027	0.00540541	T	T	C	T	C	C	T	T	T	T	T	C	C	C	C	T	T	T	T	C	T	T	H	C	C	C	C	T	H	T	T	C	C	C	T	C	T	C	T	C	C	C	C
Synril25594	TGCAGGGATTCTGACACCGAGCGATGAACTCCACGAGGAAGTGGCAGCTGCGTCCGAGGGGTCG	T/C	1B	44.438	0.027027	0.00540541	C	C	T	C	T	T	C	C	C	C	C	T	T	T	T	C	C	C	C	T	C	C	H	T	T	T	T	C	H	C	C	T	T	T	C	T	C	T	C	T	T	T	T
Synril25890	TGCAGGGCTACTCCTAGCTCGGCCTTGTCTTGGCGCCCCGTCTCTGCCTCGGGACTTCGCGCAA	G/A	1B	44.438	0.027027	0.00540541	A	A	G	A	G	G	A	A	A	A	A	G	G	G	G	A	A	A	A	G	A	A	H	G	G	G	G	A	H	A	A	G	G	G	A	G	A	G	A	G	G	G	G
Synril25987	TGCAGGGGAGCAGGAAGAGCTCGTGAGCGCACCTCCTTTTCTCTTTCCAAGAGTTCAGGAATGC	C/T	1B	44.438	0.027027	0.00540541	T	T	C	T	C	C	T	T	T	T	T	C	C	C	C	T	T	T	T	C	T	T	H	C	C	C	C	T	H	T	T	C	C	C	T	C	T	C	T	C	C	C	C
Synril26065	TGCAGGGGCCCCGCCCCCAAGCGAGCTCTCCGACGCCGACGCTGACGAGAGGCCAAGGCCAAAG	G/A	1B	44.438	0.027027	0.00540541	A	A	G	A	G	G	A	A	A	A	A	G	G	G	G	A	A	A	A	G	A	A	H	G	G	G	G	A	H	A	A	G	G	G	A	G	A	G	A	G	G	G	G
Synril26103	TGCAGGGGCGTTGCCATGCTCCTCTTCACGCGCGACTCTGTCGCCAGCTAGATCCGAGGTCGCT	C/G	1B	44.438	0.027027	0.00540541	G	G	C	G	C	C	G	G	G	G	G	C	C	C	C	G	G	G	G	C	G	G	H	C	C	C	C	G	H	G	G	C	C	C	G	C	G	C	G	C	C	C	C
Synril26536	TGCAGGGTTGCAGGCGGCGGGATGACGGGTCCGACTAAGCGTCGGGCACCGCTCCG	A/G	1B	44.438	0.027027	0.00540541	G	G	A	G	A	A	G	G	G	G	G	A	A	A	A	G	G	G	G	A	G	G	H	A	A	A	A	G	H	G	G	A	A	A	G	A	G	A	G	A	A	A	A
Synril27187	TGCAGGTCGAGGCCATGCCACGCCCTCTCATCGCCGTCGCGGCTGAGCCAAAGCCAGTGCGTGC	G/A	1B	44.438	0.027027	0.00540541	A	A	G	A	G	G	A	A	A	A	A	G	G	G	G	A	A	A	A	G	A	A	H	G	G	G	G	A	H	A	A	G	G	G	A	G	A	G	A	G	G	G	G
Synril27440	TGCAGGTGAGAACCAATCAATGGCTGAAAATGCTCACTACGCACAGACGGTCACGTTGATCCTG	T/G	1B	44.438	0.027027	0.00540541	G	G	T	G	T	T	G	G	G	G	G	T	T	T	T	G	G	G	G	T	G	G	H	T	T	T	T	G	H	G	G	T	T	T	G	T	G	T	G	T	T	T	T
Synril27527	TGCAGGTGCACGCTCGAGCGGCCATGGCGAGTAAGCAAGCGACGCGGGGAAGTAGGAGGCGGGG	A/G	1B	44.438	0.027027	0.00540541	G	G	A	G	A	A	G	G	G	G	G	A	A	A	A	G	G	G	G	A	G	G	H	A	A	A	A	G	H	G	G	A	A	A	G	A	G	A	G	A	A	A	A
Synril27616	TGCAGGTGCGCCCAACGGGATGCCGACCCATTTCTGCCGACGCGACCGAAACTGACTAACTAAG	T/C	1B	44.438	0.027027	0.00540541	C	C	T	C	T	T	C	C	C	C	C	T	T	T	T	C	C	C	C	T	C	C	H	T	T	T	T	C	H	C	C	T	T	T	C	T	C	T	C	T	T	T	T
Synril27760	TGCAGGTGGGACCGCTACGACCTGTAGTGGGGTCGGCGCACGCGCCCGTGCGCCCCCATATCCG	T/G	1B	44.438	0.027027	0.00540541	G	G	T	G	T	T	G	G	G	G	G	T	T	T	T	G	G	G	G	T	G	G	H	T	T	T	T	G	H	G	G	T	T	T	G	T	G	T	G	T	T	T	T
Synril28189	TGCAGGTTGATGGGACCCATGGTGCTTCGTACTTGCCCCTTCGCTTCCCTGCTAAGCCTAGTCA	C/A	1B	44.438	0.027027	0.00540541	A	A	C	A	C	C	A	A	A	A	A	C	C	C	C	A	A	A	A	C	A	A	H	C	C	C	C	A	H	A	A	C	C	C	A	C	A	C	A	C	C	C	C
Synril2829	TGCAGAGCAAGTTCAGGAAAGCTGCCAGGAAGAGCAGGCAAGAGTTCGACGCCATTGATGGAAG	G/A	1B	44.438	0.027027	0.00540541	A	A	G	A	G	G	A	A	A	A	A	G	G	G	G	A	A	A	A	G	A	A	H	G	G	G	G	A	H	A	A	G	G	G	A	G	A	G	A	G	G	G	G
Synril2830	TGCAGAGCAAGTTCAGGAAAGCTGCCAGGAAGAGCAGGCAAGAGTTCGACGCCATTGATGGAAG	A/G	1B	44.438	0.027027	0.00540541	G	G	A	G	A	A	G	G	G	G	G	A	A	A	A	G	G	G	G	A	G	G	H	A	A	A	A	G	H	G	G	A	A	A	G	A	G	A	G	A	A	A	A
Synril28393	TGCAGTAAAAACCCTCCTGAGTGGATGCGGTGGCGGCAGTCTAGGCTGCACGCAAGCTAGGCCA	C/T	1B	44.438	0.027027	0.00540541	T	T	C	T	C	C	T	T	T	T	T	C	C	C	C	T	T	T	T	C	T	T	H	C	C	C	C	T	H	T	T	C	C	C	T	C	T	C	T	C	C	C	C
Synril28468	TGCAGTAACAATGCCATAGGCTAATATGCCTACACTATCTGTCCCAATAATAAATCATATGGGT	G/C	1B	44.438	0.027027	0.00540541	C	C	G	C	G	G	C	C	C	C	C	G	G	G	G	C	C	C	C	G	C	C	H	G	G	G	G	C	H	C	C	G	G	G	C	G	C	G	C	G	G	G	G
Synril28522	TGCAGTAAGAGGTTGACCTCTAGCGAAGAGCCTGTCCCTCTCTCCTTGATCTTCGACATCGCCC	G/A	1B	44.438	0.027027	0.00540541	A	A	G	A	G	G	A	A	A	A	A	G	G	G	G	A	A	A	A	G	A	A	H	G	G	G	G	A	H	A	A	G	G	G	A	G	A	G	A	G	G	G	G
Synril28570	TGCAGTAATATCAGTTCCGTTATGGCACCGTGTAGTAATGTTTTTGGCAACGATGATGGCGTCG	T/C	1B	44.438	0.027027	0.00540541	C	C	T	C	T	T	C	C	C	C	C	T	T	T	T	C	C	C	C	T	C	C	H	T	T	T	T	C	H	C	C	T	T	T	C	T	C	T	C	T	T	T	T
Synril28713	TGCAGTACATTATCATTGGTCAGCTAATTATGTATTTTTTACCAGTTTTGATAGAGAGATGTAC	G/T	1B	44.438	0.027027	0.00540541	T	T	G	T	G	G	T	T	T	T	T	G	G	G	G	T	T	T	T	G	T	T	H	G	G	G	G	T	H	T	T	G	G	G	T	G	T	G	T	G	G	G	G
Synril28758	TGCAGTACCTCACCATCACTATGTTCAGTAGATCCGCGCGCCTGCCATCTGCACTTGGTCAAGC	T/C	1B	44.438	0.027027	0.00540541	C	C	T	C	T	T	C	C	C	C	C	T	T	T	T	C	C	C	C	T	C	C	H	T	T	T	T	C	H	C	C	T	T	T	C	T	C	T	C	T	T	T	T
Synril29045	TGCAGTAGCCCTAGGATCTTGTCGACCTCCTCGCGCTGCGGGTTGGCGAAAACCACCGCATCAT	C/T	1B	44.438	0.027027	0.00540541	T	T	C	T	C	C	T	T	T	T	T	C	C	C	C	T	T	T	T	C	T	T	H	C	C	C	C	T	H	T	T	C	C	C	T	C	T	C	T	C	C	C	C
Synril29386	TGCAGTATGGCGTTTGCCTTGGTAGATATAGTTGCAGAGATAGACATATTCATCGCCTCAACTG	A/G	1B	44.438	0.027027	0.00540541	G	G	A	G	A	A	G	G	G	G	G	A	A	A	A	G	G	G	G	A	G	G	H	A	A	A	A	G	H	G	G	A	A	A	G	A	G	A	G	A	A	A	A
Synril29519	TGCAGTCAACCACATCAATCGAGAATCATTTCATATCGGCACTAACAAAAATCACTTGCATGGT	C/A	1B	44.438	0.027027	0.00540541	A	A	C	A	C	C	A	A	A	A	A	C	C	C	C	A	A	A	A	C	A	A	H	C	C	C	C	A	H	A	A	C	C	C	A	C	A	C	A	C	C	C	C
Synril29708	TGCAGTCATCTGTTTCTATATTATCTTATTTTCCAGAAAACTCTATTGAACAAAATAAATCCAA	G/A	1B	44.438	0.027027	0.00540541	A	A	G	A	G	G	A	A	A	A	A	G	G	G	G	A	A	A	A	G	A	A	H	G	G	G	G	A	H	A	A	G	G	G	A	G	A	G	A	G	G	G	G
Synril29755	TGCAGTCCAAGTCTCGCCTAAGTGTTTGAAATCCTACCAAGTGGTGAGCCAGCCTCCCACTCGG	T/C	1B	44.438	0.027027	0.00540541	C	C	T	C	T	T	C	C	C	C	C	T	T	T	T	C	C	C	C	T	C	C	H	T	T	T	T	C	H	C	C	T	T	T	C	T	C	T	C	T	T	T	T
Synril2999	TGCAGAGCGCCAGCAGGCACACAACTTGCCCGCCAAGGGATGTCGTGCATGCACGCCAGCTGCG	G/C	1B	44.438	0.027027	0.00540541	C	C	G	C	G	G	C	C	C	C	C	G	G	G	G	C	C	C	C	G	C	C	H	G	G	G	G	C	H	C	C	G	G	G	C	G	C	G	C	G	G	G	G
Synril30525	TGCAGTCTGCAAAGTCGGATCCTCCTTTTCTTTTTTCTCTTTTTTTTGGGCTAACATCCGACTG	C/G	1B	44.438	0.027027	0.00540541	G	G	C	G	C	C	G	G	G	G	G	C	C	C	C	G	G	G	G	C	G	G	H	C	C	C	C	G	H	G	G	C	C	C	G	C	G	C	G	C	C	C	C
Synril30526	TGCAGTCTGCAAAGTCGGATCCTCCTTTTCTTTTTTCTCTTTTTTTTGGGCTAACATCCGACTG	T/A	1B	44.438	0.027027	0.00540541	A	A	T	A	T	T	A	A	A	A	A	T	T	T	T	A	A	A	A	T	A	A	H	T	T	T	T	A	H	A	A	T	T	T	A	T	A	T	A	T	T	T	T
Synril30527	TGCAGTCTGCAAAGTCGGATCCTCCTTTTCTTTTTTCTCTTTTTTTTGGGCTAACATCCGACTG	G/T	1B	44.438	0.027027	0.00540541	T	T	G	T	G	G	T	T	T	T	T	G	G	G	G	T	T	T	T	G	T	T	H	G	G	G	G	T	H	T	T	G	G	G	T	G	T	G	T	G	G	G	G
Synril30702	TGCAGTGAACTGAAACATCTTCAGCTTAGACTATCCGATCAATCGTGAAACACTGCCATGAAAT	G/A	1B	44.438	0.027027	0.00540541	A	A	G	A	G	G	A	A	A	A	A	G	G	G	G	A	A	A	A	G	A	A	H	G	G	G	G	A	H	A	A	G	G	G	A	G	A	G	A	G	G	G	G
Synril31276	TGCAGTGCTCGATGGCGCTAAGCGTGGCAACTCCGTCGCCACCTACCTCCCGCTCGTCCCAACT	A/G	1B	44.438	0.027027	0.00540541	G	G	A	G	A	A	G	G	G	G	G	A	A	A	A	G	G	G	G	A	G	G	H	A	A	A	A	G	H	G	G	A	A	A	G	A	G	A	G	A	A	A	A
Synril31855	TGCAGTGTGCTAAATTCCTTTTTGATATTTGTCAACAAGAGGAGTATGATTTGTTAGCTTGAAA	A/G	1B	44.438	0.027027	0.00540541	G	G	A	G	A	A	G	G	G	G	G	A	A	A	A	G	G	G	G	A	G	G	H	A	A	A	A	G	H	G	G	A	A	A	G	A	G	A	G	A	A	A	A
Synril32110	TGCAGTTAGTCAATGAGTCAAGCCTTAGCGAAGATCAACTCTAACCAATCCCTATAATCAGTTA	T/C	1B	44.438	0.027027	0.00540541	C	C	T	C	T	T	C	C	C	C	C	T	T	T	T	C	C	C	C	T	C	C	H	T	T	T	T	C	H	C	C	T	T	T	C	T	C	T	C	T	T	T	T
Synril32177	TGCAGTTATTGCTGGTTTACACCGATAGTTTCCAGACCTTTATCGCAAGATGGACGAACTTGGC	G/C	1B	44.438	0.027027	0.00540541	C	C	G	C	G	G	C	C	C	C	C	G	G	G	G	C	C	C	C	G	C	C	H	G	G	G	G	C	H	C	C	G	G	G	C	G	C	G	C	G	G	G	G
Synril32368	TGCAGTTCATTGCGCGTTACAGGTAGAGACCATTAGCGTGTAGTTGCATGTGGAGTTGGTCCAG	T/C	1B	44.438	0.027027	0.00540541	C	C	T	C	T	T	C	C	C	C	C	T	T	T	T	C	C	C	C	T	C	C	H	T	T	T	T	C	H	C	C	T	T	T	C	T	C	T	C	T	T	T	T
Synril32369	TGCAGTTCATTGCGCGTTACAGGTAGAGACCATTAGCGTGTAGTTGCATGTGGAGTTGGTCCAG	G/T	1B	44.438	0.027027	0.00540541	T	T	G	T	G	G	T	T	T	T	T	G	G	G	G	T	T	T	T	G	T	T	H	G	G	G	G	T	H	T	T	G	G	G	T	G	T	G	T	G	G	G	G
Synril32370	TGCAGTTCATTTATGTTGAGAATGCCACCATTATGACATCTTAATCTCTACTTCGAGCTTATTT	G/A	1B	44.438	0.027027	0.00540541	A	A	G	A	G	G	A	A	A	A	A	G	G	G	G	A	A	A	A	G	A	A	H	G	G	G	G	A	H	A	A	G	G	G	A	G	A	G	A	G	G	G	G
Synril32374	TGCAGTTCCAACATTGGCTGCCCCTGCCTCCTCGACCAACGCCATTCCTCCACCTCGACGGCAG	G/C	1B	44.438	0.027027	0.00540541	C	C	G	C	G	G	C	C	C	C	C	G	G	G	G	C	C	C	C	G	C	C	H	G	G	G	G	C	H	C	C	G	G	G	C	G	C	G	C	G	G	G	G
Synril32409	TGCAGTTCCCACCGTCGCATGAGCTCCCTGCTCACGGGAGCCTTGACCAGAAACGAAGGGGGGG	C/T	1B	44.438	0.027027	0.00540541	T	T	C	T	C	C	T	T	T	T	T	C	C	C	C	T	T	T	T	C	T	T	H	C	C	C	C	T	H	T	T	C	C	C	T	C	T	C	T	C	C	C	C
Synril32549	TGCAGTTCGGGGGACACACGCACCTGATACAGAAGAGTGCAATTGCCATCCCAAATGCGAGTAT	T/G	1B	44.438	0.027027	0.00540541	G	G	T	G	T	T	G	G	G	G	G	T	T	T	T	G	G	G	G	T	G	G	H	T	T	T	T	G	H	G	G	T	T	T	G	T	G	T	G	T	T	T	T
Synril32607	TGCAGTTCTCCAAGCAGGTGCTGATGCTTCCCCACGTGTTGGCAGCATTGAACCGATGCGTCGC	C/T	1B	44.438	0.027027	0.00540541	T	T	C	T	C	C	T	T	T	T	T	C	C	C	C	T	T	T	T	C	T	T	H	C	C	C	C	T	H	T	T	C	C	C	T	C	T	C	T	C	C	C	C
Synril32663	TGCAGTTCTTCGGCACTACGCACGAAGACATCTGGAAGGTGCTCTTCAAGGCTAACGAGACGCG	T/C	1B	44.438	0.027027	0.00540541	C	C	T	C	T	T	C	C	C	C	C	T	T	T	T	C	C	C	C	T	C	C	H	T	T	T	T	C	H	C	C	T	T	T	C	T	C	T	C	T	T	T	T
Synril32958	TGCAGTTGGCACATGCACATCACAATCGAGCGCGACCAAGAAGGCCGCCCAAGAGCAGTGGAAC	G/A	1B	44.438	0.027027	0.00540541	A	A	G	A	G	G	A	A	A	A	A	G	G	G	G	A	A	A	A	G	A	A	H	G	G	G	G	A	H	A	A	G	G	G	A	G	A	G	A	G	G	G	G
Synril33158	TGCAGTTTAGCGCGTCTACTGGAGCGGCTCAAGCGCCCTATATTTTGCAGCGGCCGTTAGAGCT	C/T	1B	44.438	0.027027	0.00540541	T	T	C	T	C	C	T	T	T	T	T	C	C	C	C	T	T	T	T	C	T	T	H	C	C	C	C	T	H	T	T	C	C	C	T	C	T	C	T	C	C	C	C
Synril33248	TGCAGTTTCCACCTCTCGAGGTATGTGCCTGAGGTCTCGCCG	G/A	1B	44.438	0.027027	0.00540541	A	A	G	A	G	G	A	A	A	A	A	G	G	G	G	A	A	A	A	G	A	A	H	G	G	G	G	A	H	A	A	G	G	G	A	G	A	G	A	G	G	G	G
Synril33249	TGCAGTTTCCACCTCTCGAGGTATGTGCCTGAGGTCTCGCCG	A/G	1B	44.438	0.027027	0.00540541	G	G	A	G	A	A	G	G	G	G	G	A	A	A	A	G	G	G	G	A	G	G	H	A	A	A	A	G	H	G	G	A	A	A	G	A	G	A	G	A	A	A	A
Synril33435	TGCAGTTTGTGAAACTTGTTTATGCAACACTTAGGCAAAAATCTGTTTTTGTTAGATCCAACTA	G/C	1B	44.438	0.027027	0.00540541	C	C	G	C	G	G	C	C	C	C	C	G	G	G	G	C	C	C	C	G	C	C	H	G	G	G	G	C	H	C	C	G	G	G	C	G	C	G	C	G	G	G	G
Synril33487	TGCAGTTTTATTTTCAGTGCAGAGTGCGACATCTGAATCACTAGCTAGAATGATGATTCCATTG	T/C	1B	44.438	0.027027	0.00540541	C	C	T	C	T	T	C	C	C	C	C	T	T	T	T	C	C	C	C	T	C	C	H	T	T	T	T	C	H	C	C	T	T	T	C	T	C	T	C	T	T	T	T
Synril33488	TGCAGTTTTATTTTCAGTGCAGAGTGCGACATCTGAATCACTAGCTAGAATGATGATTCCATTG	G/A	1B	44.438	0.027027	0.00540541	A	A	G	A	G	G	A	A	A	A	A	G	G	G	G	A	A	A	A	G	A	A	H	G	G	G	G	A	H	A	A	G	G	G	A	G	A	G	A	G	G	G	G
Synril335	TGCAGAAAGCAAAGCTGCCTCTGCATCTGCGTACAACGCTAGATCCATCTTAACTCGCGGGAAC	T/C	1B	44.438	0.027027	0.00540541	C	C	T	C	T	T	C	C	C	C	C	T	T	T	T	C	C	C	C	T	C	C	H	T	T	T	T	C	H	C	C	T	T	T	C	T	C	T	C	T	T	T	T
Synril33602	TGCAGTTTTTATGTATCAAAGTACGGATTTGCTAAAACTCATTCGAATGCTTTTTTTTCTTTGG	C/T	1B	44.438	0.027027	0.00540541	T	T	C	T	C	C	T	T	T	T	T	C	C	C	C	T	T	T	T	C	T	T	H	C	C	C	C	T	H	T	T	C	C	C	T	C	T	C	T	C	C	C	C
Synril33603	TGCAGTTTTTATGTATCAAAGTACGGATTTGCTAAAACTCATTCGAATGCTTTTTTTTCTTTGG	T/C	1B	44.438	0.027027	0.00540541	C	C	T	C	T	T	C	C	C	C	C	T	T	T	T	C	C	C	C	T	C	C	H	T	T	T	T	C	H	C	C	T	T	T	C	T	C	T	C	T	T	T	T
Synril33604	TGCAGTTTTTATGTATCAAAGTACGGATTTGCTAAAACTCATTCGAATGCTTTTTTTTCTTTGG	G/T	1B	44.438	0.027027	0.00540541	T	T	G	T	G	G	T	T	T	T	T	G	G	G	G	T	T	T	T	G	T	T	H	G	G	G	G	T	H	T	T	G	G	G	T	G	T	G	T	G	G	G	G
Synril3464	TGCAGAGTCATGTTTCGACATGTCTATTTAATATTGGAAATCGCAGGGGCACGCACCTGCCAAG	A/G	1B	44.438	0.027027	0.00540541	G	G	A	G	A	A	G	G	G	G	G	A	A	A	A	G	G	G	G	A	G	G	H	A	A	A	A	G	H	G	G	A	A	A	G	A	G	A	G	A	A	A	A
Synril387	TGCAGAAATAAGGTGAGAGAAATGCATCCTATTATAGGTGAAGTCAAACATAATCATATATGTG	T/C	1B	44.438	0.027027	0.00540541	C	C	T	C	T	T	C	C	C	C	C	T	T	T	T	C	C	C	C	T	C	C	H	T	T	T	T	C	H	C	C	T	T	T	C	T	C	T	C	T	T	T	T
Synril3946	TGCAGATCAGAACAGATATAGCTCGAGTGAAACTAGTGAACTGAACGTTGACATTTATTAAAAT	G/A	1B	44.438	0.027027	0.00540541	A	A	G	A	G	G	A	A	A	A	A	G	G	G	G	A	A	A	A	G	A	A	H	G	G	G	G	A	H	A	A	G	G	G	A	G	A	G	A	G	G	G	G
Synril4036	TGCAGATCCACTTCGCCGTCTCCAACATTGTCACCGAATACGAGGCGCTCATTCACAGGCTCCG	C/T	1B	44.438	0.027027	0.00540541	T	T	C	T	C	C	T	T	T	T	T	C	C	C	C	T	T	T	T	C	T	T	H	C	C	C	C	T	H	T	T	C	C	C	T	C	T	C	T	C	C	C	C
Synril4244	TGCAGATCGCAACCTCAATCTTGAGCGGTTGGAGACGAGGGAGCGCCAGGTCACCCAGGCGAAG	G/A	1B	44.438	0.027027	0.00540541	A	A	G	A	G	G	A	A	A	A	A	G	G	G	G	A	A	A	A	G	A	A	H	G	G	G	G	A	H	A	A	G	G	G	A	G	A	G	A	G	G	G	G
Synril439	TGCAGAAATCTCTGTTAAATCTGTTTGCGTGCATTCTATGCTGGATGTATTGCATACGATCAGT	G/A	1B	44.438	0.027027	0.00540541	A	A	G	A	G	G	A	A	A	A	A	G	G	G	G	A	A	A	A	G	A	A	H	G	G	G	G	A	H	A	A	G	G	G	A	G	A	G	A	G	G	G	G
Synril4841	TGCAGATGTGGGCACAGCCATTGACCGTGCCATCCATGAGGCCCGCCTCGATGTCCCCGATGGT	G/A	1B	44.438	0.027027	0.00540541	A	A	G	A	G	G	A	A	A	A	A	G	G	G	G	A	A	A	A	G	A	A	H	G	G	G	G	A	H	A	A	G	G	G	A	G	A	G	A	G	G	G	G
Synril4842	TGCAGATGTGGGCACAGCCATTGACCGTGCCATCCATGAGGCCCGCCTCGATGTCCCCGATGGT	C/T	1B	44.438	0.027027	0.00540541	T	T	C	T	C	C	T	T	T	T	T	C	C	C	C	T	T	T	T	C	T	T	H	C	C	C	C	T	H	T	T	C	C	C	T	C	T	C	T	C	C	C	C
Synril4982	TGCAGATTCAGGAAGGAAGACGGGGGTGTGAAGGCCTCGCTCGTGCCATATCCCAAGCATGCGG	A/C	1B	44.438	0.027027	0.00540541	C	C	A	C	A	A	C	C	C	C	C	A	A	A	A	C	C	C	C	A	C	C	H	A	A	A	A	C	H	C	C	A	A	A	C	A	C	A	C	A	A	A	A
Synril5044	TGCAGATTCGCGGACTTGGGCATTTTTACCTCCAGGAAAAGTCAACCCGAGACGGAGGCGTTCC	C/G	1B	44.438	0.027027	0.00540541	G	G	C	G	C	C	G	G	G	G	G	C	C	C	C	G	G	G	G	C	G	G	H	C	C	C	C	G	H	G	G	C	C	C	G	C	G	C	G	C	C	C	C
Synril5121	TGCAGATTGCATGCATGGCCCTCTGTAGAGTAGAGTGGAAGTGCAGATTGCACGCCGATGCTCA	C/G	1B	44.438	0.027027	0.00540541	G	G	C	G	C	C	G	G	G	G	G	C	C	C	C	G	G	G	G	C	G	G	H	C	C	C	C	G	H	G	G	C	C	C	G	C	G	C	G	C	C	C	C
Synril5122	TGCAGATTGCATGCATGGCCCTCTGTAGAGTAGAGTGGAAGTGCAGATTGCACGCCGATGCTCA	A/G	1B	44.438	0.027027	0.00540541	G	G	A	G	A	A	G	G	G	G	G	A	A	A	A	G	G	G	G	A	G	G	H	A	A	A	A	G	H	G	G	A	A	A	G	A	G	A	G	A	A	A	A
Synril5794	TGCAGCAACCCGTGCACCAGTATCAGCAGCTCGAGCGAGAGCAAGAGCAAGAGCAGAGCAGCAG	A/G	1B	44.438	0.027027	0.00540541	G	G	A	G	A	A	G	G	G	G	G	A	A	A	A	G	G	G	G	A	G	G	H	A	A	A	A	G	H	G	G	A	A	A	G	A	G	A	G	A	A	A	A
Synril6036	TGCAGCAACTCCGCCTGAAGCCAGAGGCCGCCCG	G/T	1B	44.438	0.027027	0.00540541	T	T	G	T	G	G	T	T	T	T	T	G	G	G	G	T	T	T	T	G	T	T	H	G	G	G	G	T	H	T	T	G	G	G	T	G	T	G	T	G	G	G	G
Synril6051	TGCAGCAACTGGAGCGGGATCTTCTCGGTCCACCGCCACCGCCGCTGCCAAACAGGCAAGGGAA	G/A	1B	44.438	0.027027	0.00540541	A	A	G	A	G	G	A	A	A	A	A	G	G	G	G	A	A	A	A	G	A	A	H	G	G	G	G	A	H	A	A	G	G	G	A	G	A	G	A	G	G	G	G
Synril6197	TGCAGCAAGCCGTCCGCATGGGAAGGACGACGTGCCGCCGAAGCTGGCTGCAAAGCATGCAGCG	A/G	1B	44.438	0.027027	0.00540541	G	G	A	G	A	A	G	G	G	G	G	A	A	A	A	G	G	G	G	A	G	G	H	A	A	A	A	G	H	G	G	A	A	A	G	A	G	A	G	A	A	A	A
Synril6524	TGCAGCAATCATGTTCTCCAAAGGATTAGAATAATGACCCAGTGGTGTTGGTACATGCTGAGGT	T/A	1B	44.438	0.027027	0.00540541	A	A	T	A	T	T	A	A	A	A	A	T	T	T	T	A	A	A	A	T	A	A	H	T	T	T	T	A	H	A	A	T	T	T	A	T	A	T	A	T	T	T	T
Synril6570	TGCAGCAATCGTCCACCTAAAGCCAAAGGCTGCCCG	A/G	1B	44.438	0.027027	0.00540541	G	G	A	G	A	A	G	G	G	G	G	A	A	A	A	G	G	G	G	A	G	G	H	A	A	A	A	G	H	G	G	A	A	A	G	A	G	A	G	A	A	A	A
Synril6956	TGCAGCACAGGACAAGCTGTTTGCCACTCCTTGGCCTGTAAATTCTAGAAATATTGTGCATGTA	G/C	1B	44.438	0.027027	0.00540541	C	C	G	C	G	G	C	C	C	C	C	G	G	G	G	C	C	C	C	G	C	C	H	G	G	G	G	C	H	C	C	G	G	G	C	G	C	G	C	G	G	G	G
Synril7182	TGCAGCACCATGGAAGACGAGGCCGACGAGGCCGAAGAGGAGCAGAGATTTCTCAAATGGGTGG	A/G	1B	44.438	0.027027	0.00540541	G	G	A	G	A	A	G	G	G	G	G	A	A	A	A	G	G	G	G	A	G	G	H	A	A	A	A	G	H	G	G	A	A	A	G	A	G	A	G	A	A	A	A
Synril7258	TGCAGCACCCTTTCCTCTTCAAGGGAAAAACCAATGCAAGCTCAAGAGCTAGCAGAGCACGCCG	C/T	1B	44.438	0.027027	0.00540541	T	T	C	T	C	C	T	T	T	T	T	C	C	C	C	T	T	T	T	C	T	T	H	C	C	C	C	T	H	T	T	C	C	C	T	C	T	C	T	C	C	C	C
Synril7506	TGCAGCACGCCAGCTGTGGTACTCCG	T/C	1B	44.438	0.027027	0.00540541	C	C	T	C	T	T	C	C	C	C	C	T	T	T	T	C	C	C	C	T	C	C	H	T	T	T	T	C	H	C	C	T	T	T	C	T	C	T	C	T	T	T	T
Synril7783	TGCAGCACTACCCGCGATGCGTTCTGTGCGACCAAGAACCGAAGACGATAGGGCAATTGATGCT	G/A	1B	44.438	0.027027	0.00540541	A	A	G	A	G	G	A	A	A	A	A	G	G	G	G	A	A	A	A	G	A	A	H	G	G	G	G	A	H	A	A	G	G	G	A	G	A	G	A	G	G	G	G
Synril8106	TGCAGCAGAGGAGACCGAGGCCGCAGGTGCGGCTGACGTGGACGGGACCACAGGTGGCAAAACC	T/G	1B	44.438	0.027027	0.00540541	G	G	T	G	T	T	G	G	G	G	G	T	T	T	T	G	G	G	G	T	G	G	H	T	T	T	T	G	H	G	G	T	T	T	G	T	G	T	G	T	T	T	T
Synril8107	TGCAGCAGAGGAGACCGAGGCCGCAGGTGCGGCTGACGTGGACGGGACCACAGGTGGCAAAACC	C/G	1B	44.438	0.027027	0.00540541	G	G	C	G	C	C	G	G	G	G	G	C	C	C	C	G	G	G	G	C	G	G	H	C	C	C	C	G	H	G	G	C	C	C	G	C	G	C	G	C	C	C	C
Synril8269	TGCAGCAGCACATCATCAACAGGAGCAGAATCAGGACGAGACGTGAGTGACCCGACGACGAAAG	T/C	1B	44.438	0.027027	0.00540541	C	C	T	C	T	T	C	C	C	C	C	T	T	T	T	C	C	C	C	T	C	C	H	T	T	T	T	C	H	C	C	T	T	T	C	T	C	T	C	T	T	T	T
Synril8491	TGCAGCAGCCATCCGCTTGCAGCCAAAGACAACCAGGGGAAGCAGCCGACAGTTTGCCGATGAA	T/G	1B	44.438	0.027027	0.00540541	G	G	T	G	T	T	G	G	G	G	G	T	T	T	T	G	G	G	G	T	G	G	H	T	T	T	T	G	H	G	G	T	T	T	G	T	G	T	G	T	T	T	T
Synril8492	TGCAGCAGCCATCCGCTTGCAGCCAAAGACAACCAGGGGAAGCAGCCGACAGTTTGCCGATGAA	C/A	1B	44.438	0.027027	0.00540541	A	A	C	A	C	C	A	A	A	A	A	C	C	C	C	A	A	A	A	C	A	A	H	C	C	C	C	A	H	A	A	C	C	C	A	C	A	C	A	C	C	C	C
Synril8528	TGCAGCAGCCGACAACCTATAGCTAGAGGCCGTCGAGTCCCGAGGTACGCAGCTCACCG	A/G	1B	44.438	0.027027	0.00540541	G	G	A	G	A	A	G	G	G	G	G	A	A	A	A	G	G	G	G	A	G	G	H	A	A	A	A	G	H	G	G	A	A	A	G	A	G	A	G	A	A	A	A
Synril8641	TGCAGCAGCCGTCTGCCTGAAGCCAGAGCCTACCAGTGGCACCG	T/C	1B	44.438	0.027027	0.00540541	C	C	T	C	T	T	C	C	C	C	C	T	T	T	T	C	C	C	C	T	C	C	H	T	T	T	T	C	H	C	C	T	T	T	C	T	C	T	C	T	T	T	T
Synril8761	TGCAGCAGCGGAAGGGCCAGGCGGCGATGATGGTCGGCCCCGTGGTCGTCACGCGTGCCCATTC	C/T	1B	44.438	0.027027	0.00540541	T	T	C	T	C	C	T	T	T	T	T	C	C	C	C	T	T	T	T	C	T	T	H	C	C	C	C	T	H	T	T	C	C	C	T	C	T	C	T	C	C	C	C
Synril9170	TGCAGCAGGGCACTGCAAGTGATCAAGACAAACCACCAAGAAATAGGTGTAGAGATCGAAGGAA	C/T	1B	44.438	0.027027	0.00540541	T	T	C	T	C	C	T	T	T	T	T	C	C	C	C	T	T	T	T	C	T	T	H	C	C	C	C	T	H	T	T	C	C	C	T	C	T	C	T	C	C	C	C
Synril9456	TGCAGCAGTCGTACACCTGAAGCCAGAGCCCGCTAGTGGCACCAGCCG	G/A	1B	44.438	0.027027	0.00540541	A	A	G	A	G	G	A	A	A	A	A	G	G	G	G	A	A	A	A	G	A	A	H	G	G	G	G	A	H	A	A	G	G	G	A	G	A	G	A	G	G	G	G
Synril9712	TGCAGCATAGTTCGCAAATCACGCAGCTGCCCG	A/G	1B	44.438	0.027027	0.00540541	G	G	A	G	A	A	G	G	G	G	G	A	A	A	A	G	G	G	G	A	G	G	H	A	A	A	A	G	H	G	G	A	A	A	G	A	G	A	G	A	A	A	A
Synril11066	TGCAGCCACTCGTCTTCCTCCACGGCGTTCGTCATGATGGAGTTAACTTTGTACTCTGCTAGGA	T/C	1B	45.006	0.124324	0.0108108	C	C	T	C	T	T	C	C	C	C	C	T	T	T	T	C	C	H	C	T	C	C	H	H	T	T	T	C	H	C	H	T	T	H	C	T	C	T	C	T	T	T	T
Synril12438	TGCAGCCCGCACTGTGGCGAGCTATGGAACCTCCACAAGGCCACTCCTTGAGCGCCACAACTTC	A/G	1B	45.006	0.124324	0.00540541	G	G	A	G	A	A	G	G	G	G	G	A	A	A	A	G	G	H	G	A	G	G	H	H	A	A	A	G	H	G	H	A	A	H	G	A	G	A	G	A	A	A	A
Synril15475	TGCAGCGCATCGCCACTAGGGCGGAAGAGGCTGCGGCAGCAGCTGCCGTGGGCACATTCAGGTT	A/G	1B	45.006	0.124324	0.0108108	G	G	A	G	A	A	G	G	G	G	G	A	A	A	A	G	G	H	G	A	G	G	H	H	A	A	A	G	H	G	H	A	A	H	G	A	G	A	G	A	A	A	A
Synril16509	TGCAGCGGCCCCGCAAGCGCCGTGGAGACCCCTGGGAGCGCCGAGTACCACGGCAGGGCCCGTG	C/T	1B	45.006	0.124324	0.0108108	T	T	C	T	C	C	T	T	T	T	T	C	C	C	C	T	T	H	T	C	T	T	H	H	C	C	C	T	H	T	H	C	C	H	T	C	T	C	T	C	C	C	C
Synril18458	TGCAGCTATGACCTCTGGTTCAACATCCGCTATGATGGCCAGGGAAAGTGGCCTTGTGTGCCAC	G/A	1B	45.006	0.124324	0.0108108	A	A	G	A	G	G	A	A	A	A	A	G	G	G	G	A	A	H	A	G	A	A	H	H	G	G	G	A	H	A	H	G	G	H	A	G	A	G	A	G	G	G	G
Synril19412	TGCAGCTCGCCACCCCGCCGCCTCTTCCTCGCCCCG	A/G	1B	45.006	0.124324	0.0108108	G	G	A	G	A	A	G	G	G	G	G	A	A	A	A	G	G	H	G	A	G	G	H	H	A	A	A	G	H	G	H	A	A	H	G	A	G	A	G	A	A	A	A
Synril20376	TGCAGCTGCTCTCCCCTCGCTCGTGATGCTGCTCTGCTCCGATTAAGCCACACTTCAGTCAACT	A/G	1B	45.006	0.124324	0.0108108	G	G	A	G	A	A	G	G	G	G	G	A	A	A	A	G	G	H	G	A	G	G	H	H	A	A	A	G	H	G	H	A	A	H	G	A	G	A	G	A	A	A	A
Synril22156	TGCAGGAACTTTCGCAGATGCACGAGCGTGCTCGGCAGGTGATGCACGGCATTGCTCAGGCCTT	G/A	1B	45.006	0.124324	0.0108108	A	A	G	A	G	G	A	A	A	A	A	G	G	G	G	A	A	H	A	G	A	A	H	H	G	G	G	A	H	A	H	G	G	H	A	G	A	G	A	G	G	G	G
Synril22475	TGCAGGACAGGTCGTGCCTTTACGTGGACGAATGACCAACAAAACACAGTGCTTACTAAGGGAG	C/T	1B	45.006	0.124324	0.00540541	T	T	C	T	C	C	T	T	T	T	T	C	C	C	C	T	T	H	T	C	T	T	H	H	C	C	C	T	H	T	H	C	C	H	T	C	T	C	T	C	C	C	C
Synril22742	TGCAGGAGAAGGAGAGCCTGGTAGTCCGCGTCACAGAGATGGAGCAGGAGCTCCAGCAGAAGGA	G/A	1B	45.006	0.124324	0.00540541	A	A	G	A	G	G	A	A	A	A	A	G	G	G	G	A	A	H	A	G	A	A	H	H	G	G	G	A	H	A	H	G	G	H	A	G	A	G	A	G	G	G	G
Synril2292	TGCAGACGTGCTCCTGGAGAAACTCTTCTTGGCTTCTTGCCATCCTACCTCCACTACGCGTCCA	C/A	1B	45.006	0.124324	0.00540541	A	A	C	A	C	C	A	A	A	A	A	C	C	C	C	A	A	H	A	C	A	A	H	H	C	C	C	A	H	A	H	C	C	H	A	C	A	C	A	C	C	C	C
Synril29651	TGCAGTCAGGTAAACTCTTAGAACAGAAGCAAACTGACCACCTAAACATTCAGGTAACCGCAAA	C/A	1B	45.006	0.124324	0.00540541	A	A	C	A	C	C	A	A	A	A	A	C	C	C	C	A	A	H	A	C	A	A	H	H	C	C	C	A	H	A	H	C	C	H	A	C	A	C	A	C	C	C	C
Synril30181	TGCAGTCGACGCCACCACGACGCCAGACAACGCCAACCATCCTGCGCTCGTCCATCATCAAATG	A/C	1B	45.006	0.124324	0.0108108	C	C	A	C	A	A	C	C	C	C	C	A	A	A	A	C	C	H	C	A	C	C	H	H	A	A	A	C	H	C	H	A	A	H	C	A	C	A	C	A	A	A	A
Synril32765	TGCAGTTGATCGATGGAGCCCAACGCCGACAAGCTACGTGGTCTTCGCATCACCTCCCTGGACG	T/C	1B	45.006	0.124324	0.00540541	C	C	T	C	T	T	C	C	C	C	C	T	T	T	T	C	C	H	C	T	C	C	H	H	T	T	T	C	H	C	H	T	T	H	C	T	C	T	C	T	T	T	T
Synril33436	TGCAGTTTGTGACAAGCTTCCAGTTCCGCGTGTCTTGTCTTTGGCCTGCTTCATGGCATCAGCA	C/T	1B	45.006	0.124324	0.00540541	T	T	C	T	C	C	T	T	T	T	T	C	C	C	C	T	T	H	T	C	T	T	H	H	C	C	C	T	H	T	H	C	C	H	T	C	T	C	T	C	C	C	C
Synril33460	TGCAGTTTTACTCAAGTTTTAGTTCGATTTGATTTTTGCAGGGAGCGCGGCCATCAACAGGGGG	T/C	1B	45.006	0.124324	0.00540541	C	C	T	C	T	T	C	C	C	C	C	T	T	T	T	C	C	H	C	T	C	C	H	H	T	T	T	C	H	C	H	T	T	H	C	T	C	T	C	T	T	T	T
Synril8716	TGCAGCAGCGATGGAGGGATCGGTGGTCGGTGCAGCGCCTGGCGCTCCTGCGGCCTCGGGGTCG	G/A	1B	45.006	0.027027	0.459459	N	G	N	G	G	N	G	G	N	H	G	G	N	G	N	N	G	A	N	G	G	N	A	G	N	G	G	N	N	N	N	N	G	G	G	G	G	G	N	N	N	G	G
Synril9555	TGCAGCAGTGTCATGGACGCACGTCAAAATGAGGCAAGGGGAAGCGTCTTCTTGCTCGACCCAA	G/A	1B	45.006	0.124324	0.00540541	A	A	G	A	G	G	A	A	A	A	A	G	G	G	G	A	A	H	A	G	A	A	H	H	G	G	G	A	H	A	H	G	G	H	A	G	A	G	A	G	G	G	G
Synril9556	TGCAGCAGTGTCATGGACGCACGTCAAAATGAGGCAAGGGGAAGCGTCTTCTTGCTCGACCCAA	G/T	1B	45.006	0.124324	0.00540541	T	T	G	T	G	G	T	T	T	T	T	G	G	G	G	T	T	H	T	G	T	T	H	H	G	G	G	T	H	T	H	G	G	H	T	G	T	G	T	G	G	G	G
Synril10017	TGCAGCATCTTGATCCAGAAGTCCTGGTCATCGCTCCACTTCGATGATGAGCTCATCACCAGGC	G/A	1B	45.574	0.124324	0.00540541	A	A	G	A	G	G	A	A	A	A	A	G	G	G	G	A	A	H	A	G	A	A	G	H	G	G	G	A	H	A	H	G	G	H	A	G	A	G	A	G	G	G	G
Synril10056	TGCAGCATGAGCAGCTATATTAGCAGTTCTCCTAGCAGAAACAAGATCCAATCCCCGTACGTTT	C/G	1B	45.574	0.124324	0.00540541	G	G	C	G	C	C	G	G	G	G	G	C	C	C	C	G	G	H	G	C	G	G	C	H	C	C	C	G	H	G	H	C	C	H	G	C	G	C	G	C	C	C	C
Synril10354	TGCAGCATTCCAACCTAGCAACATGGCACAAATGGAACAAACACATGATATTATACATGTAAAG	G/A	1B	45.574	0.124324	0.00540541	A	A	G	A	G	G	A	A	A	A	A	G	G	G	G	A	A	H	A	G	A	A	G	H	G	G	G	A	H	A	H	G	G	H	A	G	A	G	A	G	G	G	G
Synril10355	TGCAGCATTCCAACTGCGGTGCCCCAACGACCGTAGCGGAAGTTGAAGTCATCGCTCCG	A/G	1B	45.574	0.124324	0.00540541	G	G	A	G	A	A	G	G	G	G	G	A	A	A	A	G	G	H	G	A	G	G	A	H	A	A	A	G	H	G	H	A	A	H	G	A	G	A	G	A	A	A	A
Synril10541	TGCAGCCAACCCCTGCTACTCCCATGTCCCACCAACCTCGCGCCTCGACCTAGCTAAGCCCCCT	G/C	1B	45.574	0.124324	0.00540541	C	C	G	C	G	G	C	C	C	C	C	G	G	G	G	C	C	H	C	G	C	C	G	H	G	G	G	C	H	C	H	G	G	H	C	G	C	G	C	G	G	G	G
Synril1074	TGCAGAAGCGTTGAATCGATTCCTTGGTGCGCGGCGATTGCCGAGGGGAGCGAGATGGCACGGA	C/T	1B	45.574	0.124324	0.00540541	T	T	C	T	C	C	T	T	T	T	T	C	C	C	C	T	T	H	T	C	T	T	C	H	C	C	C	T	H	T	H	C	C	H	T	C	T	C	T	C	C	C	C
Synril11051	TGCAGCCACGTCGAGCCGACGCAACCTCGTTCTAGCCTCACCTAGTGGCCAAGAGCATCGCGAC	C/T	1B	45.574	0.124324	0.00540541	T	T	C	T	C	C	T	T	T	T	T	C	C	C	C	T	T	H	T	C	T	T	C	H	C	C	C	T	H	T	H	C	C	H	T	C	T	C	T	C	C	C	C
Synril11108	TGCAGCCAGACCACCATGGCTACCGTCCACTGCCGCGGCCGCCTCCGTTGCCGCTGTACCACCA	A/G	1B	45.574	0.124324	0.00540541	G	G	A	G	A	A	G	G	G	G	G	A	A	A	A	G	G	H	G	A	G	G	A	H	A	A	A	G	H	G	H	A	A	H	G	A	G	A	G	A	A	A	A
Synril1146	TGCAGAAGGGAATGTGGCATCAAATCGGTGGTGGTGGTTATGAATTGACCGTGCTTGCTATGGC	G/A	1B	45.574	0.124324	0.00540541	A	A	G	A	G	G	A	A	A	A	A	G	G	G	G	A	A	H	A	G	A	A	G	H	G	G	G	A	H	A	H	G	G	H	A	G	A	G	A	G	G	G	G
Synril11851	TGCAGCCCAGCGCTCGCCTAAGTTTGAAAATCATAACGAGTGGTGAGTGAGGCTGCGGGTCGAC	C/A	1B	45.574	0.124324	0.00540541	A	A	C	A	C	C	A	A	A	A	A	C	C	C	C	A	A	H	A	C	A	A	C	H	C	C	C	A	H	A	H	C	C	H	A	C	A	C	A	C	C	C	C
Synril1199	TGCAGAAGTGCGGCAGGGGCATGATTTGCAGCCCCCGATCCGTAGTCGTCGCGGCCCATCCAGC	A/C	1B	45.574	0.124324	0.00540541	C	C	A	C	A	A	C	C	C	C	C	A	A	A	A	C	C	H	C	A	C	C	A	H	A	A	A	C	H	C	H	A	A	H	C	A	C	A	C	A	A	A	A
Synril12006	TGCAGCCCCAACATCTTGATCGGCATTTCTGTTTTCTGCCGACGCCTCATCAGCACTATCAGAA	T/C	1B	45.574	0.124324	0.00540541	C	C	T	C	T	T	C	C	C	C	C	T	T	T	T	C	C	H	C	T	C	C	T	H	T	T	T	C	H	C	H	T	T	H	C	T	C	T	C	T	T	T	T
Synril1228	TGCAGAATAAAAACAGAAACAGGAAAATAGGAAAAACTTACCTCGAGCCACCTAGCAGGCCCAC	G/C	1B	45.574	0.124324	0.00540541	C	C	G	C	G	G	C	C	C	C	C	G	G	G	G	C	C	H	C	G	C	C	G	H	G	G	G	C	H	C	H	G	G	H	C	G	C	G	C	G	G	G	G
Synril1229	TGCAGAATAAAAACAGAAACAGGAAAATAGGAAAAACTTACCTCGAGCCACCTAGCAGGCCCAC	C/A	1B	45.574	0.124324	0.00540541	A	A	C	A	C	C	A	A	A	A	A	C	C	C	C	A	A	H	A	C	A	A	C	H	C	C	C	A	H	A	H	C	C	H	A	C	A	C	A	C	C	C	C
Synril12419	TGCAGCCCGAGTCCTCCTGCCTCGCTCGATCTGGAGGGTCCCGAGCATCTCCACTATCGCCGTC	T/C	1B	45.574	0.124324	0.00540541	C	C	T	C	T	T	C	C	C	C	C	T	T	T	T	C	C	H	C	T	C	C	T	H	T	T	T	C	H	C	H	T	T	H	C	T	C	T	C	T	T	T	T
Synril12906	TGCAGCCGACACCTGCCTAGACCCCACAGGTGCGGTGACAACTGGGACTGGCGAGGACCCCTCC	A/G	1B	45.574	0.124324	0.00540541	G	G	A	G	A	A	G	G	G	G	G	A	A	A	A	G	G	H	G	A	G	G	A	H	A	A	A	G	H	G	H	A	A	H	G	A	G	A	G	A	A	A	A
Synril13152	TGCAGCCGCCAAGCGCGTGCTAACAAGCTTCGTGAGGGAAACCGCAATCTGCAACCG	A/G	1B	45.574	0.124324	0.00540541	G	G	A	G	A	A	G	G	G	G	G	A	A	A	A	G	G	H	G	A	G	G	A	H	A	A	A	G	H	G	H	A	A	H	G	A	G	A	G	A	A	A	A
Synril13226	TGCAGCCGCCGAAGGGGCCATGTTCCGTAGGAGCCG	T/G	1B	45.574	0.124324	0.00540541	G	G	T	G	T	T	G	G	G	G	G	T	T	T	T	G	G	H	G	T	G	G	T	H	T	T	T	G	H	G	H	T	T	H	G	T	G	T	G	T	T	T	T
Synril13412	TGCAGCCGCGTCCTTTGCTTCTTCGAGCGACCCGCCAAGTGCCTGCTCACGCACGGCAAGCTCT	C/G	1B	45.574	0.124324	0.00540541	G	G	C	G	C	C	G	G	G	G	G	C	C	C	C	G	G	H	G	C	G	G	C	H	C	C	C	G	H	G	H	C	C	H	G	C	G	C	G	C	C	C	C
Synril13482	TGCAGCCGCTTGTTGATGGGATTGCTGGACGGCTCCCTTCCTGGAAGGCTGATATGATGTCCAA	T/G	1B	45.574	0.124324	0.00540541	G	G	T	G	T	T	G	G	G	G	G	T	T	T	T	G	G	H	G	T	G	G	T	H	T	T	T	G	H	G	H	T	T	H	G	T	G	T	G	T	T	T	T
Synril1351	TGCAGAATCCGCGATTGTTTTAGCCAGGCTAGAAGACGTGTTTCTCTGCTACTAGTCAATAATA	C/T	1B	45.574	0.124324	0.00540541	T	T	C	T	C	C	T	T	T	T	T	C	C	C	C	T	T	H	T	C	T	T	C	H	C	C	C	T	H	T	H	C	C	H	T	C	T	C	T	C	C	C	C
Synril13698	TGCAGCCTACGCCTCCATCAATGCGCCTTTGAGCATGTCCTTCTCCTTTGCCAGCTCCTGGGCC	G/A	1B	45.574	0.124324	0.00540541	A	A	G	A	G	G	A	A	A	A	A	G	G	G	G	A	A	H	A	G	A	A	G	H	G	G	G	A	H	A	H	G	G	H	A	G	A	G	A	G	G	G	G
Synril13699	TGCAGCCTACGCCTCCATCAATGCGCCTTTGAGCATGTCCTTCTCCTTTGCCAGCTCCTGGGCC	G/T	1B	45.574	0.124324	0.00540541	T	T	G	T	G	G	T	T	T	T	T	G	G	G	G	T	T	H	T	G	T	T	G	H	G	G	G	T	H	T	H	G	G	H	T	G	T	G	T	G	G	G	G
Synril13700	TGCAGCCTACGCCTCCATCAATGCGCCTTTGAGCATGTCCTTCTCCTTTGCCAGCTCCTGGGCC	A/C	1B	45.574	0.124324	0.00540541	C	C	A	C	A	A	C	C	C	C	C	A	A	A	A	C	C	H	C	A	C	C	A	H	A	A	A	C	H	C	H	A	A	H	C	A	C	A	C	A	A	A	A
Synril13742	TGCAGCCTAGTGCTCGCCCAAGTGTATTGGGGAACAAGTCGATTGCAATGAGCGCTTCGCTTTA	T/C	1B	45.574	0.124324	0.00540541	C	C	T	C	T	T	C	C	C	C	C	T	T	T	T	C	C	H	C	T	C	C	T	H	T	T	T	C	H	C	H	T	T	H	C	T	C	T	C	T	T	T	T
Synril13918	TGCAGCCTCCGCCATCGCCCTCGCTAGCGCGATGGGCGACCTGAAGAAGAAGGCAAAATAAACA	A/G	1B	45.574	0.124324	0.00540541	G	G	A	G	A	A	G	G	G	G	G	A	A	A	A	G	G	H	G	A	G	G	A	H	A	A	A	G	H	G	H	A	A	H	G	A	G	A	G	A	A	A	A
Synril14003	TGCAGCCTCGCGGACGCCCTCGGCAAGGGCCTTGCCGAGGCCTCAACAAGGGTCTTGCCATGGT	C/T	1B	45.574	0.124324	0.00540541	T	T	C	T	C	C	T	T	T	T	T	C	C	C	C	T	T	H	T	C	T	T	C	H	C	C	C	T	H	T	H	C	C	H	T	C	T	C	T	C	C	C	C
Synril14049	TGCAGCCTCTCAGCACTAACATGCCTATCTTGATCCACGGCGCTAAAATTCCATGTGCCAAGGG	G/A	1B	45.574	0.124324	0.00540541	A	A	G	A	G	G	A	A	A	A	A	G	G	G	G	A	A	H	A	G	A	A	G	H	G	G	G	A	H	A	H	G	G	H	A	G	A	G	A	G	G	G	G
Synril14184	TGCAGCCTGCCTGGGGACCAGGACCTGTCAGCGTAGAGCGCTAAGTCATCGCGAGATTAAAAGG	T/C	1B	45.574	0.124324	0.00540541	C	C	T	C	T	T	C	C	C	C	C	T	T	T	T	C	C	H	C	T	C	C	T	H	T	T	T	C	H	C	H	T	T	H	C	T	C	T	C	T	T	T	T
Synril14643	TGCAGCGAAGTTCACAGATCGCGCGACGGCATGGCACCAGTGGAGAAGGTTGCGCCACGCGCCC	G/A	1B	45.574	0.124324	0.00540541	A	A	G	A	G	G	A	A	A	A	A	G	G	G	G	A	A	H	A	G	A	A	G	H	G	G	G	A	H	A	H	G	G	H	A	G	A	G	A	G	G	G	G
Synril14763	TGCAGCGACCTCCGCGTCCTCTATCTGCTTCCTTGACGGTTGTTGCCTAATGACAGACAAGGAC	G/A	1B	45.574	0.124324	0.00540541	A	A	G	A	G	G	A	A	A	A	A	G	G	G	G	A	A	H	A	G	A	A	G	H	G	G	G	A	H	A	H	G	G	H	A	G	A	G	A	G	G	G	G
Synril14997	TGCAGCGAGCGAACCAAGGCGGAGGATGATGATGAGGCCTCGGACGAGAACGAACAGGAGCCGA	G/A	1B	45.574	0.124324	0.00540541	A	A	G	A	G	G	A	A	A	A	A	G	G	G	G	A	A	H	A	G	A	A	G	H	G	G	G	A	H	A	H	G	G	H	A	G	A	G	A	G	G	G	G
Synril15197	TGCAGCGATGCCAAGCGGACGGTGATGACGTCGCCTTGGTAGAAAGCGCGAGGCACCCTGAGCA	G/A	1B	45.574	0.124324	0.00540541	A	A	G	A	G	G	A	A	A	A	A	G	G	G	G	A	A	H	A	G	A	A	G	H	G	G	G	A	H	A	H	G	G	H	A	G	A	G	A	G	G	G	G
Synril15233	TGCAGCGATGTAGATCAACCCACGTTCAATCTGTACGACTGACTTTGACAAGATCCTAGTGTGG	T/A	1B	45.574	0.124324	0.00540541	A	A	T	A	T	T	A	A	A	A	A	T	T	T	T	A	A	H	A	T	A	A	T	H	T	T	T	A	H	A	H	T	T	H	A	T	A	T	A	T	T	T	T
Synril15735	TGCAGCGCCGCCGCTGGCCAGGCGAACCAAACTTATGGTTTCCCAGATCGGGGTACAACCAAGG	G/A	1B	45.574	0.124324	0.00540541	A	A	G	A	G	G	A	A	A	A	A	G	G	G	G	A	A	H	A	G	A	A	G	H	G	G	G	A	H	A	H	G	G	H	A	G	A	G	A	G	G	G	G
Synril15754	TGCAGCGCCGCGGGCGCCACGGTGGTCGTCACGGACCAGGCGCGCGGCACGGCCACGAACCGCA	T/G	1B	45.574	0.0324324	0.502703	T	G	N	G	T	N	N	H	G	G	N	T	N	T	T	G	N	G	N	T	T	N	N	N	N	N	N	N	N	H	T	N	N	T	N	N	N	N	N	N	T	T	T
Synril15755	TGCAGCGCCGCGGGCGCCACGGTGGTCGTCACGGACCAGGCGCGCGGCACGGCCACGAACCGCA	G/C	1B	45.574	0.0324324	0.502703	G	C	N	C	G	N	N	H	C	C	N	G	N	G	G	C	N	C	N	G	G	N	N	N	N	N	N	N	N	H	G	N	N	G	N	N	N	N	N	N	G	G	G
Synril16442	TGCAGCGGCAGCGCGTTTGAGGCGGCGGCGGCGGCTTGCTACAGATGCGCGGGGATCATGAATA	G/A	1B	45.574	0.124324	0.00540541	A	A	G	A	G	G	A	A	A	A	A	G	G	G	G	A	A	H	A	G	A	A	G	H	G	G	G	A	H	A	H	G	G	H	A	G	A	G	A	G	G	G	G
Synril16444	TGCAGCGGCAGCGTGTTTAAGACGGTGGAGGCATCGACTTGTACAACTTGAAACGGACACGAGT	A/G	1B	45.574	0.124324	0.00540541	G	G	A	G	A	A	G	G	G	G	G	A	A	A	A	G	G	H	G	A	G	G	A	H	A	A	A	G	H	G	H	A	A	H	G	A	G	A	G	A	A	A	A
Synril16493	TGCAGCGGCCATAGCGGATGTAGAGCATGTTGGAGAAAGGGCCTCTCTGGGAGGGACATGAGGA	T/G	1B	45.574	0.124324	0.00540541	G	G	T	G	T	T	G	G	G	G	G	T	T	T	T	G	G	H	G	T	G	G	T	H	T	T	T	G	H	G	H	T	T	H	G	T	G	T	G	T	T	T	T
Synril16494	TGCAGCGGCCATAGCGGATGTAGAGCATGTTGGAGAAAGGGCCTCTCTGGGAGGGACATGAGGA	T/C	1B	45.574	0.124324	0.00540541	C	C	T	C	T	T	C	C	C	C	C	T	T	T	T	C	C	H	C	T	C	C	T	H	T	T	T	C	H	C	H	T	T	H	C	T	C	T	C	T	T	T	T
Synril16495	TGCAGCGGCCATAGCGGATGTAGAGCATGTTGGAGAAAGGGCCTCTCTGGGAGGGACATGAGGA	G/A	1B	45.574	0.124324	0.00540541	A	A	G	A	G	G	A	A	A	A	A	G	G	G	G	A	A	H	A	G	A	A	G	H	G	G	G	A	H	A	H	G	G	H	A	G	A	G	A	G	G	G	G
Synril16868	TGCAGCGGGCGCCAGTGAACGAAGCAGACAGGCCTAAGTGCCTTATGCCCCAGGCGAATTGGGC	A/C	1B	45.574	0.124324	0.00540541	C	C	A	C	A	A	C	C	C	C	C	A	A	A	A	C	C	H	C	A	C	C	A	H	A	A	A	C	H	C	H	A	A	H	C	A	C	A	C	A	A	A	A
Synril16918	TGCAGCGGGGGCGCAGATACAGTCGAGATCAGTCACCGCCGATGAACCAGGTGCTGACAAGACG	G/A	1B	45.574	0.124324	0.00540541	A	A	G	A	G	G	A	A	A	A	A	G	G	G	G	A	A	H	A	G	A	A	G	H	G	G	G	A	H	A	H	G	G	H	A	G	A	G	A	G	G	G	G
Synril17281	TGCAGCGTCCAGGTCGTTCAGCACGTCCTCCGTCTTAGGTGACAGACTTGAATTTGGCGAGCCA	T/C	1B	45.574	0.124324	0.00540541	C	C	T	C	T	T	C	C	C	C	C	T	T	T	T	C	C	H	C	T	C	C	T	H	T	T	T	C	H	C	H	T	T	H	C	T	C	T	C	T	T	T	T
Synril17806	TGCAGCTAACGAGTGAACACCGTTCATTAAAACGAACGTACGGACGAAAGTCCGCTATTAAACT	T/C	1B	45.574	0.124324	0.00540541	C	C	T	C	T	T	C	C	C	C	C	T	T	T	T	C	C	H	C	T	C	C	T	H	T	T	T	C	H	C	H	T	T	H	C	T	C	T	C	T	T	T	T
Synril17863	TGCAGCTAAGCCCCCTGATTGTGGAGCAGATCCTCACTCGGATTGTTTCTTTAGCTTAGGAGAA	T/G	1B	45.574	0.124324	0.00540541	G	G	T	G	T	T	G	G	G	G	G	T	T	T	T	G	G	H	G	T	G	G	T	H	T	T	T	G	H	G	H	T	T	H	G	T	G	T	G	T	T	T	T
Synril179	TGCAGAAAATGTATTTGTAAATAGTAGTTCTTGGTTGGATATTGTCCCTTCTTTGTGTTTGTAC	A/G	1B	45.574	0.124324	0.00540541	G	G	A	G	A	A	G	G	G	G	G	A	A	A	A	G	G	H	G	A	G	G	A	H	A	A	A	G	H	G	H	A	A	H	G	A	G	A	G	A	A	A	A
Synril18053	TGCAGCTACGGCGCCAGCTGCTAGTGTAACCCTTGCAACTGCTAAGGTGCAAGTGGTCGATGCG	G/A	1B	45.574	0.124324	0.00540541	A	A	G	A	G	G	A	A	A	A	A	G	G	G	G	A	A	H	A	G	A	A	G	H	G	G	G	A	H	A	H	G	G	H	A	G	A	G	A	G	G	G	G
Synril1833	TGCAGACCAAATGTTCTCTGACGATGTAAAGCGATCTACGTACTATTTACTTCGCGGTACATCT	T/C	1B	45.574	0.124324	0.00540541	C	C	T	C	T	T	C	C	C	C	C	T	T	T	T	C	C	H	C	T	C	C	T	H	T	T	T	C	H	C	H	T	T	H	C	T	C	T	C	T	T	T	T
Synril18389	TGCAGCTATAGAAGCCTGCAAAAATGATTTCGCTACTAACTTGATCCCGACTATCATCAACTAG	T/C	1B	45.574	0.124324	0.00540541	C	C	T	C	T	T	C	C	C	C	C	T	T	T	T	C	C	H	C	T	C	C	T	H	T	T	T	C	H	C	H	T	T	H	C	T	C	T	C	T	T	T	T
Synril18390	TGCAGCTATAGAAGCCTGCAAAAATGATTTCGCTACTAACTTGATCCCGACTATCATCAACTAG	G/A	1B	45.574	0.124324	0.00540541	A	A	G	A	G	G	A	A	A	A	A	G	G	G	G	A	A	H	A	G	A	A	G	H	G	G	G	A	H	A	H	G	G	H	A	G	A	G	A	G	G	G	G
Synril18391	TGCAGCTATAGAGGCCCTTCTGGAGACTGGGGAGTTTACAGAGGTGTACTGGAGTCTGAGATTC	G/C	1B	45.574	0.124324	0.00540541	C	C	G	C	G	G	C	C	C	C	C	G	G	G	G	C	C	H	C	G	C	C	G	H	G	G	G	C	H	C	H	G	G	H	C	G	C	G	C	G	G	G	G
Synril18590	TGCAGCTCAAGGGCAACGTTCAAGGCTTGAAGCTCCCTGTCACGCTCCTTGGCTGCCTCGCAAT	G/A	1B	45.574	0.124324	0.00540541	A	A	G	A	G	G	A	A	A	A	A	G	G	G	G	A	A	H	A	G	A	A	G	H	G	G	G	A	H	A	H	G	G	H	A	G	A	G	A	G	G	G	G
Synril18626	TGCAGCTCACCACTCCTGGTGTAGATGGGGGCATGCTCCTTCCCTCTATCGGGTCATCTTCTCC	T/C	1B	45.574	0.124324	0.00540541	C	C	T	C	T	T	C	C	C	C	C	T	T	T	T	C	C	H	C	T	C	C	T	H	T	T	T	C	H	C	H	T	T	H	C	T	C	T	C	T	T	T	T
Synril18663	TGCAGCTCACTGTTGGCCCCCTCGTCTACGAGCCAGTGCGCCTTCCAGCTCTCAAGGTGGGCCG	G/A	1B	45.574	0.124324	0.00540541	A	A	G	A	G	G	A	A	A	A	A	G	G	G	G	A	A	H	A	G	A	A	G	H	G	G	G	A	H	A	H	G	G	H	A	G	A	G	A	G	G	G	G
Synril18664	TGCAGCTCACTGTTGGCCCCCTCGTCTACGAGCCAGTGCGCCTTCCAGCTCTCAAGGTGGGCCG	C/T	1B	45.574	0.124324	0.00540541	T	T	C	T	C	C	T	T	T	T	T	C	C	C	C	T	T	H	T	C	T	T	C	H	C	C	C	T	H	T	H	C	C	H	T	C	T	C	T	C	C	C	C
Synril18802	TGCAGCTCCAAGTCAGAGAAACGCCGCCGCGACCACTCCAAGTCTCCGACTATCAACAAGGCAC	A/T	1B	45.574	0.124324	0.00540541	T	T	A	T	A	A	T	T	T	T	T	A	A	A	A	T	T	H	T	A	T	T	A	H	A	A	A	T	H	T	H	A	A	H	T	A	T	A	T	A	A	A	A
Synril18850	TGCAGCTCCACGAGATATCATCGTGCTTCCTGATGATGCAGAAGAAGAAGTGCCTCTAAAGGAG	G/A	1B	45.574	0.124324	0.00540541	A	A	G	A	G	G	A	A	A	A	A	G	G	G	G	A	A	H	A	G	A	A	G	H	G	G	G	A	H	A	H	G	G	H	A	G	A	G	A	G	G	G	G
Synril18855	TGCAGCTCCACGCGGCGTACGCGGCTGATCCCACCGTCCATACGCGGACGTCGCTGAGGCGCCA	T/C	1B	45.574	0.124324	0.00540541	C	C	T	C	T	T	C	C	C	C	C	T	T	T	T	C	C	H	C	T	C	C	T	H	T	T	T	C	H	C	H	T	T	H	C	T	C	T	C	T	T	T	T
Synril19123	TGCAGCTCCGTCCGCGCCCAATCTTCGCGCGCCCACTTCAAGGCCACTGCGTCGTCGAGCTCCT	T/C	1B	45.574	0.124324	0.00540541	C	C	T	C	T	T	C	C	C	C	C	T	T	T	T	C	C	H	C	T	C	C	T	H	T	T	T	C	H	C	H	T	T	H	C	T	C	T	C	T	T	T	T
Synril19124	TGCAGCTCCGTCCGCGCCCAATCTTCGCGCGCCCACTTCAAGGCCACTGCGTCGTCGAGCTCCT	T/C	1B	45.574	0.124324	0.00540541	C	C	T	C	T	T	C	C	C	C	C	T	T	T	T	C	C	H	C	T	C	C	T	H	T	T	T	C	H	C	H	T	T	H	C	T	C	T	C	T	T	T	T
Synril19140	TGCAGCTCCGTTAGCCCTACCGCGCCCTGCTGGCCCTTGTGGCGGTGGTCGAACGGGTCGCCCC	T/C	1B	45.574	0.124324	0.00540541	C	C	T	C	T	T	C	C	C	C	C	T	T	T	T	C	C	H	C	T	C	C	T	H	T	T	T	C	H	C	H	T	T	H	C	T	C	T	C	T	T	T	T
Synril19310	TGCAGCTCGACGACCGCCTCTGTAAAGATAATAAAGAAAAGACATCAACATCAACAAAAGATTA	A/G	1B	45.574	0.124324	0.00540541	G	G	A	G	A	A	G	G	G	G	G	A	A	A	A	G	G	H	G	A	G	G	A	H	A	A	A	G	H	G	H	A	A	H	G	A	G	A	G	A	A	A	A
Synril19921	TGCAGCTGAAGCGGTTTGCCACGGGTCGGGCAGTAGGCCGAAGCGTGGCCTTCTTCTTGGAAGA	T/C	1B	45.574	0.124324	0.00540541	C	C	T	C	T	T	C	C	C	C	C	T	T	T	T	C	C	H	C	T	C	C	T	H	T	T	T	C	H	C	H	T	T	H	C	T	C	T	C	T	T	T	T
Synril19922	TGCAGCTGAAGCGGTTTGCCACGGGTCGGGCAGTAGGCCGAAGCGTGGCCTTCTTCTTGGAAGA	C/A	1B	45.574	0.124324	0.00540541	A	A	C	A	C	C	A	A	A	A	A	C	C	C	C	A	A	H	A	C	A	A	C	H	C	C	C	A	H	A	H	C	C	H	A	C	A	C	A	C	C	C	C
Synril20125	TGCAGCTGCCACTCCCCACTTCGGACAGTAACTACCCTGTAATCCAGTACGCTGACGACATGAT	T/C	1B	45.574	0.124324	0.00540541	C	C	T	C	T	T	C	C	C	C	C	T	T	T	T	C	C	H	C	T	C	C	T	H	T	T	T	C	H	C	H	T	T	H	C	T	C	T	C	T	T	T	T
Synril20259	TGCAGCTGCGGAGGCCTGCAATGAGGCAGAGCATGGCAGCTCGCAGCCAACTCAGGGCGGCTCC	A/G	1B	45.574	0.124324	0.00540541	G	G	A	G	A	A	G	G	G	G	G	A	A	A	A	G	G	H	G	A	G	G	A	H	A	A	A	G	H	G	H	A	A	H	G	A	G	A	G	A	A	A	A
Synril20609	TGCAGCTGGGACAAGGGTCTCGTGAAGGGGCATCGCCCGAGGACAATATGTTGAGCCTCACGTC	C/T	1B	45.574	0.124324	0.00540541	T	T	C	T	C	C	T	T	T	T	T	C	C	C	C	T	T	H	T	C	T	T	C	H	C	C	C	T	H	T	H	C	C	H	T	C	T	C	T	C	C	C	C
Synril20623	TGCAGCTGGGAGACCCCTTCCTCTTGTGAAGCGCATTGAAGTTCGGTCGGAGTCGGCCGAAGCC	T/C	1B	45.574	0.124324	0.00540541	C	C	T	C	T	T	C	C	C	C	C	T	T	T	T	C	C	H	C	T	C	C	T	H	T	T	T	C	H	C	H	T	T	H	C	T	C	T	C	T	T	T	T
Synril20904	TGCAGCTGTGATAGAGACGCAAGGCTTGCTGGTAGCATGCAACATACGTAGTAGCCCAGAGACG	C/T	1B	45.574	0.124324	0.00540541	T	T	C	T	C	C	T	T	T	T	T	C	C	C	C	T	T	H	T	C	T	T	C	H	C	C	C	T	H	T	H	C	C	H	T	C	T	C	T	C	C	C	C
Synril20938	TGCAGCTGTGGCCTTTTCTTTTTCCTCTTTTTCCTTTTTTGGCGCGATGACGAGATCGAACCG	A/G	1B	45.574	0.124324	0.00540541	G	G	A	G	A	A	G	G	G	G	G	A	A	A	A	G	G	H	G	A	G	G	A	H	A	A	A	G	H	G	H	A	A	H	G	A	G	A	G	A	A	A	A
Synril21212	TGCAGCTTCCTAGCATCTTGAGGATGTTATAGCCATGGTGGGTGACCACCATGAACTTGGCTAG	G/A	1B	45.574	0.124324	0.00540541	A	A	G	A	G	G	A	A	A	A	A	G	G	G	G	A	A	H	A	G	A	A	G	H	G	G	G	A	H	A	H	G	G	H	A	G	A	G	A	G	G	G	G
Synril21332	TGCAGCTTCTGGTTGACGCGCTTGAGGTCGGCAGCGATGTCGCCGTGGGGCTCGCCGTCCTCGC	C/G	1B	45.574	0.124324	0.00540541	G	G	C	G	C	C	G	G	G	G	G	C	C	C	C	G	G	H	G	C	G	G	C	H	C	C	C	G	H	G	H	C	C	H	G	C	G	C	G	C	C	C	C
Synril21667	TGCAGCTTTCAAGCCTACTATCAGGCCCTCATATTCTACTATGTTATTGGAGACCTTCTCTCCA	A/G	1B	45.574	0.0324324	0.540541	N	N	N	N	N	N	N	G	G	A	N	A	G	N	A	A	N	G	N	N	N	A	N	A	N	G	N	A	N	N	A	A	N	A	G	N	A	N	G	A	G	A	G
Synril21809	TGCAGGAAAACACCTTCAGGCAAGCCATAGCAGAGAAGCGGAGGCGCAGGGCGAGCCGTAGCCG	G/A	1B	45.574	0.124324	0.00540541	A	A	G	A	G	G	A	A	A	A	A	G	G	G	G	A	A	H	A	G	A	A	G	H	G	G	G	A	H	A	H	G	G	H	A	G	A	G	A	G	G	G	G
Synril22285	TGCAGGAATAAAAGGGGGCTAGGCGACGTGGATTATCGGCGCGTCTGCATGGCAGTTTTTGCCG	C/A	1B	45.574	0.124324	0.00540541	A	A	C	A	C	C	A	A	A	A	A	C	C	C	C	A	A	H	A	C	A	A	C	H	C	C	C	A	H	A	H	C	C	H	A	C	A	C	A	C	C	C	C
Synril2277	TGCAGACGTACGGGCAGACCGTCACTCCTATAACCCAGCCCAAATCAGAGACAAGTACGAAGAG	A/T	1B	45.574	0.124324	0.00540541	T	T	A	T	A	A	T	T	T	T	T	A	A	A	A	T	T	H	T	A	T	T	A	H	A	A	A	T	H	T	H	A	A	H	T	A	T	A	T	A	A	A	A
Synril22820	TGCAGGAGATAGAAAATAAGGAGGAATGGGACCTCATGGACATGGCCCTGAACGAACTGGCCGC	G/T	1B	45.574	0.124324	0.00540541	T	T	G	T	G	G	T	T	T	T	T	G	G	G	G	T	T	H	T	G	T	T	G	H	G	G	G	T	H	T	H	G	G	H	T	G	T	G	T	G	G	G	G
Synril23290	TGCAGGATACATTGCAATGCATGGGCAGCTAACTTGATCGGTTATAAGTGTGAGTAATCTCATT	T/G	1B	45.574	0.0162162	0.497297	T	N	N	G	N	N	N	N	T	T	G	T	T	N	T	G	N	N	G	T	T	N	T	T	N	N	T	G	N	G	N	T	N	N	G	N	G	T	H	T	N	N	N
Synril23659	TGCAGGCAATACTGTATTGTCTGAATAATACGAGTAAATAGCATAAAACTACTACAATTCGGGT	C/T	1B	45.574	0.124324	0.00540541	T	T	C	T	C	C	T	T	T	T	T	C	C	C	C	T	T	H	T	C	T	T	C	H	C	C	C	T	H	T	H	C	C	H	T	C	T	C	T	C	C	C	C
Synril23765	TGCAGGCACGGGAGAGAAGCAGGGAGGCGAAGGGAAGGCAGCGCGGCGGCGGCCTATGCTCACC	G/A	1B	45.574	0.124324	0.00540541	A	A	G	A	G	G	A	A	A	A	A	G	G	G	G	A	A	H	A	G	A	A	G	H	G	G	G	A	H	A	H	G	G	H	A	G	A	G	A	G	G	G	G
Synril23835	TGCAGGCAGCAGCCTAAGCACTGCACGGGATATAAGTGGGTCGGCCCGTGGCACGCTTAGGCAC	T/C	1B	45.574	0.124324	0.00540541	C	C	T	C	T	T	C	C	C	C	C	T	T	T	T	C	C	H	C	T	C	C	T	H	T	T	T	C	H	C	H	T	T	H	C	T	C	T	C	T	T	T	T
Synril24089	TGCAGGCCAGCTCGCGGAGGCAGAAGCTCCAAGCCGACGTGTGCTTGAGCAACTCGCCGCTCCA	T/C	1B	45.574	0.124324	0.00540541	C	C	T	C	T	T	C	C	C	C	C	T	T	T	T	C	C	H	C	T	C	C	T	H	T	T	T	C	H	C	H	T	T	H	C	T	C	T	C	T	T	T	T
Synril24408	TGCAGGCCGTGATGAGGATAGCTTGGTGGAGATCGAAGCAGGGTTGGTTGCCGCTTAGAAGGCC	C/T	1B	45.574	0.124324	0.00540541	T	T	C	T	C	C	T	T	T	T	T	C	C	C	C	T	T	H	T	C	T	T	C	H	C	C	C	T	H	T	H	C	C	H	T	C	T	C	T	C	C	C	C
Synril2451	TGCAGACTGTCGCATGGCAGGATGCAGGAGGGAGGAGGGGTTGTGGCCTGCGACGCAAGGGGGG	G/A	1B	45.574	0.124324	0.00540541	A	A	G	A	G	G	A	A	A	A	A	G	G	G	G	A	A	H	A	G	A	A	G	H	G	G	G	A	H	A	H	G	G	H	A	G	A	G	A	G	G	G	G
Synril25036	TGCAGGCTCGGGTTGGCGCTGGATATCTCATCCTACATGAAGTAGTACAAATTAGAACGCAACA	G/A	1B	45.574	0.124324	0.00540541	A	A	G	A	G	G	A	A	A	A	A	G	G	G	G	A	A	H	A	G	A	A	G	H	G	G	G	A	H	A	H	G	G	H	A	G	A	G	A	G	G	G	G
Synril25572	TGCAGGGATGGACCCGAGCACAGACAGCATGCCCAGTCTTCTCATGCAAAGGTCCTGAAGAAAA	G/A	1B	45.574	0.0108108	0.562162	G	N	A	N	N	N	N	G	N	N	N	G	N	G	G	N	G	A	G	G	G	G	G	N	N	G	N	N	G	G	N	G	G	A	G	N	N	N	N	A	G	A	N
Synril25573	TGCAGGGATGGACCCGAGCACAGACAGCATGCCCAGTCTTCTCATGCAAAGGTCCTGAAGAAAA	T/G	1B	45.574	0.0108108	0.562162	T	N	G	N	N	N	N	T	N	N	N	T	N	T	T	N	T	G	T	T	T	T	T	N	N	T	N	N	T	T	N	T	T	G	T	N	N	N	N	G	T	G	N
Synril25637	TGCAGGGCACTAGCATTAAACCCATCCCAAAAATAAAGCCAAAGAAAAAAATATAAATCGGCTC	C/T	1B	45.574	0.124324	0.00540541	T	T	C	T	C	C	T	T	T	T	T	C	C	C	C	T	T	H	T	C	T	T	C	H	C	C	C	T	H	T	H	C	C	H	T	C	T	C	T	C	C	C	C
Synril25829	TGCAGGGCGCTCGCGCGGGGCTGCCAACATGGGGCTAGCAGCAATAGCCTCTACGTGCCATGCT	A/G	1B	45.574	0.124324	0.00540541	G	G	A	G	A	A	G	G	G	G	G	A	A	A	A	G	G	H	G	A	G	G	A	H	A	A	A	G	H	G	H	A	A	H	G	A	G	A	G	A	A	A	A
Synril26075	TGCAGGGGCGACGCGATGTACGACGCAGGGGCGGCGTAGGGCGCGCCATACGACGCCTCGTAGG	T/C	1B	45.574	0.124324	0.00540541	C	C	T	C	T	T	C	C	C	C	C	T	T	T	T	C	C	H	C	T	C	C	T	H	T	T	T	C	H	C	H	T	T	H	C	T	C	T	C	T	T	T	T
Synril26076	TGCAGGGGCGACGCGATGTACGACGCAGGGGCGGCGTAGGGCGCGCCATACGACGCCTCGTAGG	G/A	1B	45.574	0.124324	0.00540541	A	A	G	A	G	G	A	A	A	A	A	G	G	G	G	A	A	H	A	G	A	A	G	H	G	G	G	A	H	A	H	G	G	H	A	G	A	G	A	G	G	G	G
Synril27134	TGCAGGTCCTACGGCGTGGCGGACGCCGTCGTCGCGCCGTCCCCGAGCAAAAAGGCGCAGCAGG	A/G	1B	45.574	0.124324	0.00540541	G	G	A	G	A	A	G	G	G	G	G	A	A	A	A	G	G	H	G	A	G	G	A	H	A	A	A	G	H	G	H	A	A	H	G	A	G	A	G	A	A	A	A
Synril27299	TGCAGGTCGTCGAACCGTGGAAGGAAGCGATGTAGGCAGATTTGGCAGTGTATATGCCCGACGC	G/A	1B	45.574	0.124324	0.00540541	A	A	G	A	G	G	A	A	A	A	A	G	G	G	G	A	A	H	A	G	A	A	G	H	G	G	G	A	H	A	H	G	G	H	A	G	A	G	A	G	G	G	G
Synril27399	TGCAGGTCTTGTTGATAAACCGCCGATAAAGCCAGAGCCATGTCCCGTTTCTCATCTAACAGGT	T/C	1B	45.574	0.124324	0.00540541	C	C	T	C	T	T	C	C	C	C	C	T	T	T	T	C	C	H	C	T	C	C	T	H	T	T	T	C	H	C	H	T	T	H	C	T	C	T	C	T	T	T	T
Synril27427	TGCAGGTGACCGCAGAGGAGAACAACTCCAGTTGCGCCTCCAACACGCCATCGCCGAACCACCA	G/A	1B	45.574	0.124324	0.00540541	A	A	G	A	G	G	A	A	A	A	A	G	G	G	G	A	A	H	A	G	A	A	G	H	G	G	G	A	H	A	H	G	G	H	A	G	A	G	A	G	G	G	G
Synril27428	TGCAGGTGACCGCAGAGGAGAACAACTCCAGTTGCGCCTCCAACACGCCATCGCCGAACCACCA	A/G	1B	45.574	0.124324	0.00540541	G	G	A	G	A	A	G	G	G	G	G	A	A	A	A	G	G	H	G	A	G	G	A	H	A	A	A	G	H	G	H	A	A	H	G	A	G	A	G	A	A	A	A
Synril27619	TGCAGGTGCGCGCGTCAGTGCATTAACGCGGCTCACCAACTCATTCGCTTCCGCGCAGTTACTC	A/G	1B	45.574	0.124324	0.00540541	G	G	A	G	A	A	G	G	G	G	G	A	A	A	A	G	G	H	G	A	G	G	A	H	A	A	A	G	H	G	H	A	A	H	G	A	G	A	G	A	A	A	A
Synril27778	TGCAGGTGGGCAGTGTAGGATGCCTTGGGTCGGGAAGAGAGAGATGAAGTGCGGCCCGATAGCA	A/G	1B	45.574	0.124324	0.00540541	G	G	A	G	A	A	G	G	G	G	G	A	A	A	A	G	G	H	G	A	G	G	A	H	A	A	A	G	H	G	H	A	A	H	G	A	G	A	G	A	A	A	A
Synril27779	TGCAGGTGGGCAGTGTAGGATGCCTTGGGTCGGGAAGAGAGAGATGAAGTGCGGCCCGATAGCA	A/G	1B	45.574	0.124324	0.00540541	G	G	A	G	A	A	G	G	G	G	G	A	A	A	A	G	G	H	G	A	G	G	A	H	A	A	A	G	H	G	H	A	A	H	G	A	G	A	G	A	A	A	A
Synril27794	TGCAGGTGGGCTGATTGTGGCTGTTGTGGAGAGGCCTTGGACTTTGGAAGAGAAGAGAGAGAGA	T/C	1B	45.574	0.124324	0.00540541	C	C	T	C	T	T	C	C	C	C	C	T	T	T	T	C	C	H	C	T	C	C	T	H	T	T	T	C	H	C	H	T	T	H	C	T	C	T	C	T	T	T	T
Synril28432	TGCAGTAAACGCAAAACATTGCATGCATCACAGTGGTAAGAATCCGCAAACCGCTGGATTGGAA	G/C	1B	45.574	0.124324	0.00540541	C	C	G	C	G	G	C	C	C	C	C	G	G	G	G	C	C	H	C	G	C	C	G	H	G	G	G	C	H	C	H	G	G	H	C	G	C	G	C	G	G	G	G
Synril28990	TGCAGTAGATTCTTACCAAGCCGAGCGAGCTGTTTCGTGTAAAATCCTCGCGTCCATCACCAGC	A/G	1B	45.574	0.124324	0.00540541	G	G	A	G	A	A	G	G	G	G	G	A	A	A	A	G	G	H	G	A	G	G	A	H	A	A	A	G	H	G	H	A	A	H	G	A	G	A	G	A	A	A	A
Synril29009	TGCAGTAGCACGAAGTAATAACTGTGCTAACAAAATGTTGACGATTCCAGGTGCGATCTGCGGG	T/C	1B	45.574	0.124324	0.00540541	C	C	T	C	T	T	C	C	C	C	C	T	T	T	T	C	C	H	C	T	C	C	T	H	T	T	T	C	H	C	H	T	T	H	C	T	C	T	C	T	T	T	T
Synril29364	TGCAGTATGAGTTTACAAAAAAAAGGTATACTGTAGTATTGTTCTGGGCGTCGCCGTGGCCACG	A/G	1B	45.574	0.124324	0.00540541	G	G	A	G	A	A	G	G	G	G	G	A	A	A	A	G	G	H	G	A	G	G	A	H	A	A	A	G	H	G	H	A	A	H	G	A	G	A	G	A	A	A	A
Synril29480	TGCAGTATTTTAGCATCAGCTCAATCATATCTTTCCAACGGGTAACACTGAGACACAGAATATG	G/A	1B	45.574	0.124324	0.00540541	A	A	G	A	G	G	A	A	A	A	A	G	G	G	G	A	A	H	A	G	A	A	G	H	G	G	G	A	H	A	H	G	G	H	A	G	A	G	A	G	G	G	G
Synril29840	TGCAGTCCAGTACTCACCAAAGTTTAAAAAGTCCTACCAAATGGTACGGGTCGGCCATGACCCC	T/A	1B	45.574	0.124324	0.00540541	A	A	T	A	T	T	A	A	A	A	A	T	T	T	T	A	A	H	A	T	A	A	T	H	T	T	T	A	H	A	H	T	T	H	A	T	A	T	A	T	T	T	T
Synril30109	TGCAGTCCTCTTGCGCTTCCTACTGCCGTACTCCTACAGACGTCCCTTCTTGGAAGAGAGAGAA	T/C	1B	45.574	0.124324	0.00540541	C	C	T	C	T	T	C	C	C	C	C	T	T	T	T	C	C	H	C	T	C	C	T	H	T	T	T	C	H	C	H	T	T	H	C	T	C	T	C	T	T	T	T
Synril30191	TGCAGTCGAGCCATTGATCCTTTTGACGATCACACAATGAAACTCTCAATGAAAGCACCAATGT	A/T	1B	45.574	0.124324	0.00540541	T	T	A	T	A	A	T	T	T	T	T	A	A	A	A	T	T	H	T	A	T	T	A	H	A	A	A	T	H	T	H	A	A	H	T	A	T	A	T	A	A	A	A
Synril30373	TGCAGTCGTTTAGAATAGAATTTTTTTAGGTACTGTGCCTTCTAAACTACAGCTAGAAACGATT	A/T	1B	45.574	0.124324	0.00540541	T	T	A	T	A	A	T	T	T	T	T	A	A	A	A	T	T	H	T	A	T	T	A	H	A	A	A	T	H	T	H	A	A	H	T	A	T	A	T	A	A	A	A
Synril30375	TGCAGTCGTTTGGTTCAGAAGCTTTCAGGTGCTCTAGTCTTGACGTTTCTCGAAATTGGCGGGG	T/G	1B	45.574	0.124324	0.00540541	G	G	T	G	T	T	G	G	G	G	G	T	T	T	T	G	G	H	G	T	G	G	T	H	T	T	T	G	H	G	H	T	T	H	G	T	G	T	G	T	T	T	T
Synril30661	TGCAGTGAAACACGGAAAATATCTCGATAGCTCTAGGCGGAAACTCACCGCCCCCCGCCATGCC	C/G	1B	45.574	0.124324	0.00540541	G	G	C	G	C	C	G	G	G	G	G	C	C	C	C	G	G	H	G	C	G	G	C	H	C	C	C	G	H	G	H	C	C	H	G	C	G	C	G	C	C	C	C
Synril31191	TGCAGTGCGCAGGGGCCAGTTAACTGCACGCAGAATGCGAGATCACAAGTTCTGAACGCTTCCA	C/T	1B	45.574	0.124324	0.00540541	T	T	C	T	C	C	T	T	T	T	T	C	C	C	C	T	T	H	T	C	T	T	C	H	C	C	C	T	H	T	H	C	C	H	T	C	T	C	T	C	C	C	C
Synril31282	TGCAGTGCTCTACTCTACCTCTACCACCACCCCTTGGTGCGTCGGAACCAGACAGAGCTACAAA	C/G	1B	45.574	0.124324	0.00540541	G	G	C	G	C	C	G	G	G	G	G	C	C	C	C	G	G	H	G	C	G	G	C	H	C	C	C	G	H	G	H	C	C	H	G	C	G	C	G	C	C	C	C
Synril31329	TGCAGTGGAAACTCAGGATTTGACTTAATTCGAGGTCGCAGCTAACAAATCGCTTACTCCGTAC	G/A	1B	45.574	0.124324	0.00540541	A	A	G	A	G	G	A	A	A	A	A	G	G	G	G	A	A	H	A	G	A	A	G	H	G	G	G	A	H	A	H	G	G	H	A	G	A	G	A	G	G	G	G
Synril31823	TGCAGTGTGAGCTGCCCCAACAAGAGACACCGCAACATGCCATACCAATAACTCAGGCCCTTAT	C/T	1B	45.574	0.124324	0.00540541	T	T	C	T	C	C	T	T	T	T	T	C	C	C	C	T	T	H	T	C	T	T	C	H	C	C	C	T	H	T	H	C	C	H	T	C	T	C	T	C	C	C	C
Synril32079	TGCAGTTAGAAGGGAACACGCTTTCATAACTGAGAAAGCGTATTTTAGCTAAAGGAGGAACCGA	G/C	1B	45.574	0.124324	0.00540541	C	C	G	C	G	G	C	C	C	C	C	G	G	G	G	C	C	H	C	G	C	C	G	H	G	G	G	C	H	C	H	G	G	H	C	G	C	G	C	G	G	G	G
Synril32729	TGCAGTTGAGATGCAAAGAATCATGGTTTATATTCAGGAGACCAAACAGGGTAATAATTTCAGC	C/G	1B	45.574	0.124324	0.00540541	G	G	C	G	C	C	G	G	G	G	G	C	C	C	C	G	G	H	G	C	G	G	C	H	C	C	C	G	H	G	H	C	C	H	G	C	G	C	G	C	C	C	C
Synril33039	TGCAGTTGTACGCATTCAAATGTTCTCGCCCAGAACAGCAGTCCTGATCGCGAAACGAGTCACG	G/C	1B	45.574	0.124324	0.00540541	C	C	G	C	G	G	C	C	C	C	C	G	G	G	G	C	C	H	C	G	C	C	G	H	G	G	G	C	H	C	H	G	G	H	C	G	C	G	C	G	G	G	G
Synril33322	TGCAGTTTCTCGTAGCAGGTCTGGGGGAAATGCACCAGCTGGTTTGGTTGTTCCTCGCTAGCGA	G/T	1B	45.574	0.124324	0.00540541	T	T	G	T	G	G	T	T	T	T	T	G	G	G	G	T	T	H	T	G	T	T	G	H	G	G	G	T	H	T	H	G	G	H	T	G	T	G	T	G	G	G	G
Synril33329	TGCAGTTTCTGAGCCTACCTACGCAAAACCAGCCGCGGCCGTGCTGAGCCGCCAGGGCCATATT	T/C	1B	45.574	0.124324	0.00540541	C	C	T	C	T	T	C	C	C	C	C	T	T	T	T	C	C	H	C	T	C	C	T	H	T	T	T	C	H	C	H	T	T	H	C	T	C	T	C	T	T	T	T
Synril33382	TGCAGTTTGCCCAATACCACAGTATTAAAAGCACAGTTTTTAGGGGTAACCAAACAGCTCGTTT	T/C	1B	45.574	0.124324	0.00540541	C	C	T	C	T	T	C	C	C	C	C	T	T	T	T	C	C	H	C	T	C	C	T	H	T	T	T	C	H	C	H	T	T	H	C	T	C	T	C	T	T	T	T
Synril33417	TGCAGTTTGGGCAGCTTGGGACAGTCGATGAAGGCCTCCCCGTTCTTGTCGACGCAAAGGTAGA	G/A	1B	45.574	0.124324	0.00540541	A	A	G	A	G	G	A	A	A	A	A	G	G	G	G	A	A	H	A	G	A	A	G	H	G	G	G	A	H	A	H	G	G	H	A	G	A	G	A	G	G	G	G
Synril348	TGCAGAAAGCTGAGTACAAGCGATGCGACAAGGAGAAGGCCCAAGAAGGTGGTGGAGGATCCGA	G/A	1B	45.574	0.027027	0.378378	G	G	N	G	G	N	A	G	G	N	N	G	N	N	G	N	G	H	N	N	N	N	G	N	G	N	G	N	G	G	G	G	N	N	A	G	G	G	G	N	N	G	G
Synril3724	TGCAGATACCCAGAGTACACCACATGCATGCGATCGATCAACGTCACGAGGGACTGGCCAGGAA	T/C	1B	45.574	0.124324	0.00540541	C	C	T	C	T	T	C	C	C	C	C	T	T	T	T	C	C	H	C	T	C	C	T	H	T	T	T	C	H	C	H	T	T	H	C	T	C	T	C	T	T	T	T
Synril3728	TGCAGATACGAACAGACACACACCACCACAAGGCCAAGGCGGAGCAGCGAGAGCTCGCTTGCAG	A/G	1B	45.574	0.124324	0.00540541	G	G	A	G	A	A	G	G	G	G	G	A	A	A	A	G	G	H	G	A	G	G	A	H	A	A	A	G	H	G	H	A	A	H	G	A	G	A	G	A	A	A	A
Synril4064	TGCAGATCCAGTTGATACTCGACGAGATTTGTTTTGGGAGGTAAAAGCATCCCAATTACCCTAA	C/A	1B	45.574	0.124324	0.00540541	A	A	C	A	C	C	A	A	A	A	A	C	C	C	C	A	A	H	A	C	A	A	C	H	C	C	C	A	H	A	H	C	C	H	A	C	A	C	A	C	C	C	C
Synril4065	TGCAGATCCAGTTGATACTCGACGAGATTTGTTTTGGGAGGTAAAAGCATCCCAATTACCCTAA	T/C	1B	45.574	0.124324	0.00540541	C	C	T	C	T	T	C	C	C	C	C	T	T	T	T	C	C	H	C	T	C	C	T	H	T	T	T	C	H	C	H	T	T	H	C	T	C	T	C	T	T	T	T
Synril4147	TGCAGATCCGCAAGGGGGAGAGAGATGCGGAGGTGAAAGAAAAATGGGAGATGGCAGCCTGGAT	T/G	1B	45.574	0.124324	0.00540541	G	G	T	G	T	T	G	G	G	G	G	T	T	T	T	G	G	H	G	T	G	G	T	H	T	T	T	G	H	G	H	T	T	H	G	T	G	T	G	T	T	T	T
Synril4221	TGCAGATCGAGAAGGGTCGAGAAAGCGCCATGGGGTGTACAGGAGGCGGCCTTGGCCTCGCTTC	G/A	1B	45.574	0.00540541	0.52973	N	A	G	G	G	N	N	N	N	N	A	A	N	N	A	A	N	N	A	N	G	N	N	G	N	N	N	N	H	A	G	N	N	G	N	A	N	N	N	G	G	A	N
Synril4505	TGCAGATGAGGTCAAGTCAGCACTTGACAGTATAGGGACCTTGAAGGCCCCTGGTATGGACGGA	C/A	1B	45.574	0.124324	0.00540541	A	A	C	A	C	C	A	A	A	A	A	C	C	C	C	A	A	H	A	C	A	A	C	H	C	C	C	A	H	A	H	C	C	H	A	C	A	C	A	C	C	C	C
Synril4642	TGCAGATGCTCTAAGGTTAGCGGAGTTTTCAGGATTTGAGAGCTCAGTGCTTGTTGACCGCGGT	C/T	1B	45.574	0.124324	0.00540541	T	T	C	T	C	C	T	T	T	T	T	C	C	C	C	T	T	H	T	C	T	T	C	H	C	C	C	T	H	T	H	C	C	H	T	C	T	C	T	C	C	C	C
Synril5191	TGCAGATTGTGTTGCATTCACGTGTGTGTTGGCCTTCTAATCCTCGGCCCTCCCTCCATGCCGA	G/A	1B	45.574	0.124324	0.00540541	A	A	G	A	G	G	A	A	A	A	A	G	G	G	G	A	A	H	A	G	A	A	G	H	G	G	G	A	H	A	H	G	G	H	A	G	A	G	A	G	G	G	G
Synril5218	TGCAGATTTATTCCACTATCTGTGTTGTACAAAATGCCCCCTCATCCAAAACATCCAGCTTGAT	A/G	1B	45.574	0.124324	0.00540541	G	G	A	G	A	A	G	G	G	G	G	A	A	A	A	G	G	H	G	A	G	G	A	H	A	A	A	G	H	G	H	A	A	H	G	A	G	A	G	A	A	A	A
Synril5350	TGCAGCAAAAAGAATCAACACAAAATAAGGTTTCTGTGAATTACTAGAATTATTTTCGTGCGTA	A/G	1B	45.574	0.124324	0.00540541	G	G	A	G	A	A	G	G	G	G	G	A	A	A	A	G	G	H	G	A	G	G	A	H	A	A	A	G	H	G	H	A	A	H	G	A	G	A	G	A	A	A	A
Synril542	TGCAGAAATTTTTCGCAACAAAGGTCATGTCGCAGGAATTTTGAAAACTATTTTCCCCCTCCCG	G/C	1B	45.574	0.124324	0.00540541	C	C	G	C	G	G	C	C	C	C	C	G	G	G	G	C	C	H	C	G	C	C	G	H	G	G	G	C	H	C	H	G	G	H	C	G	C	G	C	G	G	G	G
Synril543	TGCAGAAATTTTTCGCAACAAAGGTCATGTCGCAGGAATTTTGAAAACTATTTTCCCCCTCCCG	A/G	1B	45.574	0.124324	0.00540541	G	G	A	G	A	A	G	G	G	G	G	A	A	A	A	G	G	H	G	A	G	G	A	H	A	A	A	G	H	G	H	A	A	H	G	A	G	A	G	A	A	A	A
Synril5793	TGCAGCAACCCGCCGCATCCCCCAGACCAACACCGACCCGTCGAAGAACCCCGACGGCCGACGC	G/A	1B	45.574	0.124324	0.00540541	A	A	G	A	G	G	A	A	A	A	A	G	G	G	G	A	A	H	A	G	A	A	G	H	G	G	G	A	H	A	H	G	G	H	A	G	A	G	A	G	G	G	G
Synril6010	TGCAGCAACTAGGCCTGGCTGACAATGCCGACTCTTCCGCGACTGGTTTAGCTAGGAGATCCTT	A/C	1B	45.574	0.124324	0.00540541	C	C	A	C	A	A	C	C	C	C	C	A	A	A	A	C	C	H	C	A	C	C	A	H	A	A	A	C	H	C	H	A	A	H	C	A	C	A	C	A	A	A	A
Synril6148	TGCAGCAAGCAAACGAGCATTTAATCCCCGCGTATTGCACTGCGCATGGGCATGGGAGCGGCGA	C/T	1B	45.574	0.124324	0.00540541	T	T	C	T	C	C	T	T	T	T	T	C	C	C	C	T	T	H	T	C	T	T	C	H	C	C	C	T	H	T	H	C	C	H	T	C	T	C	T	C	C	C	C
Synril6149	TGCAGCAAGCAAACGAGCATTTAATCCCCGCGTATTGCACTGCGCATGGGCATGGGAGCGGCGA	T/C	1B	45.574	0.124324	0.00540541	C	C	T	C	T	T	C	C	C	C	C	T	T	T	T	C	C	H	C	T	C	C	T	H	T	T	T	C	H	C	H	T	T	H	C	T	C	T	C	T	T	T	T
Synril618	TGCAGAACAGCAAATTTGAGGACCTGGATGGCACCGACTGAGGAAACCAAAATCCTGGCTGTGA	T/C	1B	45.574	0.124324	0.00540541	C	C	T	C	T	T	C	C	C	C	C	T	T	T	T	C	C	H	C	T	C	C	T	H	T	T	T	C	H	C	H	T	T	H	C	T	C	T	C	T	T	T	T
Synril6452	TGCAGCAATAATGTCATGAAGAATTTGATATGCTGCCAAATTGTACTATCATAATGACTGCGTC	T/C	1B	45.574	0.124324	0.00540541	C	C	T	C	T	T	C	C	C	C	C	T	T	T	T	C	C	H	C	T	C	C	T	H	T	T	T	C	H	C	H	T	T	H	C	T	C	T	C	T	T	T	T
Synril6453	TGCAGCAATAATGTCATGAAGAATTTGATATGCTGCCAAATTGTACTATCATAATGACTGCGTC	G/A	1B	45.574	0.124324	0.00540541	A	A	G	A	G	G	A	A	A	A	A	G	G	G	G	A	A	H	A	G	A	A	G	H	G	G	G	A	H	A	H	G	G	H	A	G	A	G	A	G	G	G	G
Synril6517	TGCAGCAATCATGTTATCCAAAGGGCTAGAGAAATGACCTGGTGGCGCTGTCACATATTGAGGC	G/T	1B	45.574	0.124324	0.00540541	T	T	G	T	G	G	T	T	T	T	T	G	G	G	G	T	T	H	T	G	T	T	G	H	G	G	G	T	H	T	H	G	G	H	T	G	T	G	T	G	G	G	G
Synril6676	TGCAGCAATTCATAACATTAATATCTTCTGGATGCCTTGCAATATTTTCGAAAACTATGGTTTT	A/G	1B	45.574	0.124324	0.00540541	G	G	A	G	A	A	G	G	G	G	G	A	A	A	A	G	G	H	G	A	G	G	A	H	A	A	A	G	H	G	H	A	A	H	G	A	G	A	G	A	A	A	A
Synril7068	TGCAGCACCAACATCTAGTCCAGAAGCCCCAGCAGGCGACCCG	G/A	1B	45.574	0.124324	0.00540541	A	A	G	A	G	G	A	A	A	A	A	G	G	G	G	A	A	H	A	G	A	A	G	H	G	G	G	A	H	A	H	G	G	H	A	G	A	G	A	G	G	G	G
Synril7069	TGCAGCACCAACATCTAGTCCAGAAGCCCCAGCAGGCGACCCG	A/G	1B	45.574	0.124324	0.00540541	G	G	A	G	A	A	G	G	G	G	G	A	A	A	A	G	G	H	G	A	G	G	A	H	A	A	A	G	H	G	H	A	A	H	G	A	G	A	G	A	A	A	A
Synril7070	TGCAGCACCAACATCTAGTCCAGAAGCCCCAGCAGGCGACCCG	G/A	1B	45.574	0.124324	0.00540541	A	A	G	A	G	G	A	A	A	A	A	G	G	G	G	A	A	H	A	G	A	A	G	H	G	G	G	A	H	A	H	G	G	H	A	G	A	G	A	G	G	G	G
Synril7471	TGCAGCACGAGCTACAAAAATATTGCGAGCGAAAGATATGGATCATGTATGGTAAAGTAGTAAG	A/G	1B	45.574	0.124324	0.00540541	G	G	A	G	A	A	G	G	G	G	G	A	A	A	A	G	G	H	G	A	G	G	A	H	A	A	A	G	H	G	H	A	A	H	G	A	G	A	G	A	A	A	A
Synril7584	TGCAGCACGCGGTAACAGTGCACGTGGCGGTCAACGCGGACAGGCTCGTAGTCGCGGGGGGCGT	A/G	1B	45.574	0.124324	0.00540541	G	G	A	G	A	A	G	G	G	G	G	A	A	A	A	G	G	H	G	A	G	G	A	H	A	A	A	G	H	G	H	A	A	H	G	A	G	A	G	A	A	A	A
Synril7628	TGCAGCACGGAGAACGACTCCGAGTGCTGCCAAGACGGGCGGCGCTATAGAACGTTCGCGTGCT	G/C	1B	45.574	0.124324	0.00540541	C	C	G	C	G	G	C	C	C	C	C	G	G	G	G	C	C	H	C	G	C	C	G	H	G	G	G	C	H	C	H	G	G	H	C	G	C	G	C	G	G	G	G
Synril7869	TGCAGCACTGGGCTAGCAGGACTATGGTGAACCG	C/A	1B	45.574	0.027027	0.410811	C	C	C	N	N	C	N	C	C	A	N	C	N	N	N	N	C	C	C	C	N	N	N	C	N	C	N	N	N	N	C	C	C	C	C	C	N	C	A	N	N	C	C
Synril8174	TGCAGCAGATGGGGTGCGGATGCAGGTCTCATTGACACAGGAGCACGGGGTAGCGGGCGACCGA	T/C	1B	45.574	0.124324	0.00540541	C	C	T	C	T	T	C	C	C	C	C	T	T	T	T	C	C	H	C	T	C	C	T	H	T	T	T	C	H	C	H	T	T	H	C	T	C	T	C	T	T	T	T
Synril8275	TGCAGCAGCACCACCCCCTGTGAGTGAGGGCACGTGCATCACCGCCTATGTCGGGGAAACTGAT	T/C	1B	45.574	0.124324	0.00540541	C	C	T	C	T	T	C	C	C	C	C	T	T	T	T	C	C	H	C	T	C	C	T	H	T	T	T	C	H	C	H	T	T	H	C	T	C	T	C	T	T	T	T
Synril8315	TGCAGCAGCAGCAATACTAAAAGCTATCCATATACAGTTGATATGCTTGTTTATCCCATTCCAA	A/G	1B	45.574	0.124324	0.00540541	G	G	A	G	A	A	G	G	G	G	G	A	A	A	A	G	G	H	G	A	G	G	A	H	A	A	A	G	H	G	H	A	A	H	G	A	G	A	G	A	A	A	A
Synril8520	TGCAGCAGCCCGTGTACCAGCATCAGGAGCACGAGCGAGAGCAAGAGCAGAGGAGCAGCACGAG	T/C	1B	45.574	0.124324	0.00540541	C	C	T	C	T	T	C	C	C	C	C	T	T	T	T	C	C	H	C	T	C	C	T	H	T	T	T	C	H	C	H	T	T	H	C	T	C	T	C	T	T	T	T
Synril8521	TGCAGCAGCCCGTGTACCAGCATCAGGAGCACGAGCGAGAGCAAGAGCAGAGGAGCAGCACGAG	T/C	1B	45.574	0.124324	0.00540541	C	C	T	C	T	T	C	C	C	C	C	T	T	T	T	C	C	H	C	T	C	C	T	H	T	T	T	C	H	C	H	T	T	H	C	T	C	T	C	T	T	T	T
Synril8980	TGCAGCAGCTTTGGATCTCTTATTATTGGAACTCTCCG	G/A	1B	45.574	0.124324	0.00540541	A	A	G	A	G	G	A	A	A	A	A	G	G	G	G	A	A	H	A	G	A	A	G	H	G	G	G	A	H	A	H	G	G	H	A	G	A	G	A	G	G	G	G
Synril9007	TGCAGCAGGACAGGGAGGTCCCACGGCTAAAAGGGCTCGTCATCCTCTCCGACACCTCCGACGA	G/A	1B	45.574	0.124324	0.00540541	A	A	G	A	G	G	A	A	A	A	A	G	G	G	G	A	A	H	A	G	A	A	G	H	G	G	G	A	H	A	H	G	G	H	A	G	A	G	A	G	G	G	G
Synril9018	TGCAGCAGGAGATCAAGCCAGGGATGGCACGAGCAACATCATGGAGAGGAAGGAGTGCGCCAAG	G/A	1B	45.574	0.124324	0.00540541	A	A	G	A	G	G	A	A	A	A	A	G	G	G	G	A	A	H	A	G	A	A	G	H	G	G	G	A	H	A	H	G	G	H	A	G	A	G	A	G	G	G	G
Synril9019	TGCAGCAGGAGATCAAGCCAGGGATGGCACGAGCAACATCATGGAGAGGAAGGAGTGCGCCAAG	T/C	1B	45.574	0.124324	0.00540541	C	C	T	C	T	T	C	C	C	C	C	T	T	T	T	C	C	H	C	T	C	C	T	H	T	T	T	C	H	C	H	T	T	H	C	T	C	T	C	T	T	T	T
Synril9020	TGCAGCAGGAGATCAAGCCAGGGATGGCACGAGCAACATCATGGAGAGGAAGGAGTGCGCCAAG	G/A	1B	45.574	0.124324	0.00540541	A	A	G	A	G	G	A	A	A	A	A	G	G	G	G	A	A	H	A	G	A	A	G	H	G	G	G	A	H	A	H	G	G	H	A	G	A	G	A	G	G	G	G
Synril910	TGCAGAAGAATCAAATATCACATAATTTACTGATGAAGAGCACATCTTAACCAGTTTCTGAAAG	C/T	1B	45.574	0.124324	0.00540541	T	T	C	T	C	C	T	T	T	T	T	C	C	C	C	T	T	H	T	C	T	T	C	H	C	C	C	T	H	T	H	C	C	H	T	C	T	C	T	C	C	C	C
Synril9201	TGCAGCAGGGCCTCCTGGGCTTCACTGGTGATATCCGTCGCCG	G/A	1B	45.574	0.124324	0.00540541	A	A	G	A	G	G	A	A	A	A	A	G	G	G	G	A	A	H	A	G	A	A	G	H	G	G	G	A	H	A	H	G	G	H	A	G	A	G	A	G	G	G	G
Synril932	TGCAGAAGACGGCCTGTCAAGGACCTTGATTCAAGGACTCACCTCGTTGAGCACCAAAGAAGGA	G/A	1B	45.574	0.124324	0.00540541	A	A	G	A	G	G	A	A	A	A	A	G	G	G	G	A	A	H	A	G	A	A	G	H	G	G	G	A	H	A	H	G	G	H	A	G	A	G	A	G	G	G	G
Synril9574	TGCAGCAGTTCCATGCGGGAGACATGAGAGGGTTGGCTTCCATCAACAAGGTGCTGGTCTCCCT	G/A	1B	45.574	0.0108108	0.589189	G	N	N	N	G	N	G	N	A	N	N	N	N	N	G	N	N	N	G	G	N	N	N	N	A	A	N	G	N	N	G	A	N	N	G	N	A	N	N	G	N	N	A
Synril9719	TGCAGCATAGTTCGTAGATCGTGCGGCTGCGCGGTTGCGGCACAGTGCCAGTGGAGAGGGTTGC	A/G	1B	45.574	0.124324	0.00540541	G	G	A	G	A	A	G	G	G	G	G	A	A	A	A	G	G	H	G	A	G	G	A	H	A	A	A	G	H	G	H	A	A	H	G	A	G	A	G	A	A	A	A
Synril20704	TGCAGCTGGGGATGGTGGGCCTCCCCTACCACATGGCAAGGAGGACGCCATCAGGCGGAGTGAG	G/A	1B	46.1425	0	0.578378	A	N	N	A	N	G	N	A	N	A	N	G	N	G	G	N	N	N	N	G	N	N	N	G	N	G	G	N	G	N	N	N	G	N	A	N	N	G	A	G	N	G	N
Synril28317	TGCAGGTTTCTATTCAAAAGAACCATGATGAATCACTCGCCG	C/T	1B	46.1425	0.0540541	0.0378378	T	T	C	T	C	C	T	H	T	T	T	C	C	C	C	T	T	H	T	N	T	T	C	H	C	C	C	T	H	T	H	C	C	H	T	C	T	C	T	C	C	C	C
Synril7100	TGCAGCACCACATCCAAGGCGCAACCCCTCCCCTCCCCAACACATCTCCTCCTCTGTAAGAGCT	G/A	1B	46.1425	0.0540541	0.0864865	N	A	G	A	G	G	A	H	A	A	A	G	G	G	G	A	A	H	A	N	A	A	G	H	G	N	G	A	H	A	H	G	G	H	A	G	A	G	A	G	G	G	G
Synril17453	TGCAGCGTGATGGCCACCAAGGCCGACATGTATTTCGGCCAAGAGATGCCATCCTTCTTCTTCA	G/A	1B	46.7105	0.0972973	0.0378378	H	A	G	A	G	G	A	H	A	A	A	G	G	G	G	A	A	H	A	N	A	A	G	A	G	H	G	A	H	A	N	G	G	H	A	G	A	G	A	G	G	G	G
Synril12348	TGCAGCCCCTTGCGCTTGAGCTCGACGCCGCGTTGCTTGTACTCCGCCTTCTTCTTCTTCTTTC	C/T	1B	46.711	0.0918919	0.0162162	H	T	C	T	C	C	T	H	T	T	T	C	C	C	C	T	T	H	T	N	T	T	C	T	C	H	C	T	H	T	C	C	C	H	T	C	T	C	T	C	C	C	C
Synril28391	TGCAGTAAAAACCCTCCTGAGAGGATGCGATGGCGGCAGTCTGGGCTGCACGCAAGCTAGCCCA	G/A	1B	46.711	0.0918919	0.027027	H	A	G	A	G	G	A	H	A	A	A	G	G	G	G	A	A	H	A	N	A	A	G	A	G	H	G	A	H	A	G	G	G	H	A	G	A	G	A	G	N	G	G
Synril28392	TGCAGTAAAAACCCTCCTGAGAGGATGCGATGGCGGCAGTCTGGGCTGCACGCAAGCTAGCCCA	A/G	1B	46.711	0.0918919	0.027027	H	G	A	G	A	A	G	H	G	G	G	A	A	A	A	G	G	H	G	N	G	G	A	G	A	H	A	G	H	G	A	A	A	H	G	A	G	A	G	A	N	A	A
Synril4602	TGCAGATGCCGCAATAGGCAGCGGACACCTGACGCTGCCGCCGCTTTCTGTTCACAGGGCGAAG	T/C	1B	46.711	0.0918919	0.00540541	H	C	T	C	T	T	C	H	C	C	C	T	T	T	T	C	C	H	C	T	C	C	T	C	T	H	T	C	H	C	T	T	T	H	C	T	C	T	C	T	T	T	T
Synril6718	TGCAGCACAAAATATCTTGGAGCACCATCAGTGTATAGTATGCCTATGGCTTACGCGAGAAGAT	A/G	1B	46.711	0.0918919	0.027027	H	G	A	G	A	A	G	H	G	G	G	A	A	A	A	G	G	H	G	N	G	G	A	G	A	H	A	G	H	G	A	A	A	H	G	A	G	A	G	A	N	A	A
Synril10057	TGCAGCATGAGCATATGATCTGACAAACTTAAAATTTGTCCCACAGTGCACTCTGATAGGTAAC	A/G	1B	47.847	0.140541	0.00540541	H	G	A	G	A	A	G	A	G	G	G	A	A	H	A	G	G	H	G	H	G	G	H	G	A	H	A	G	H	G	A	A	A	H	G	A	G	A	G	A	H	H	A
Synril10359	TGCAGCATTCCGTGGCGTCGTCCTGAGGAATCAGATCTGGCCCGTCAGGTGTGCCGACAATGAG	G/A	1B	47.847	0.140541	0.00540541	H	A	G	A	G	G	A	G	A	A	A	G	G	H	G	A	A	H	A	H	A	A	H	A	G	H	G	A	H	A	G	G	G	H	A	G	A	G	A	G	H	H	G
Synril10502	TGCAGCCAACAAAGAACAAACATGAACATACTTTCAGCGGCCAAATAAAATTTCTATATGGACC	C/T	1B	47.847	0.140541	0.00540541	H	T	C	T	C	C	T	C	T	T	T	C	C	H	C	T	T	H	T	H	T	T	H	T	C	H	C	T	H	T	C	C	C	H	T	C	T	C	T	C	H	H	C
Synril10557	TGCAGCCAACGATTCTCCTCCTCCTCTTACTTCCATAATTACATCAGTTTCCAAAACTAAACGC	A/G	1B	47.847	0.140541	0.00540541	H	G	A	G	A	A	G	A	G	G	G	A	A	H	A	G	G	H	G	H	G	G	H	G	A	H	A	G	H	G	A	A	A	H	G	A	G	A	G	A	H	H	A
Synril10920	TGCAGCCACCCGTAGCTCCTTCCTCTCTATCTCTCCGCCACGCGCGTTGGAGAGGAGCTTGCCT	T/C	1B	47.847	0.140541	0.00540541	H	C	T	C	T	T	C	T	C	C	C	T	T	H	T	C	C	H	C	H	C	C	H	C	T	H	T	C	H	C	T	T	T	H	C	T	C	T	C	T	H	H	T
Synril10921	TGCAGCCACCCGTAGCTCCTTCCTCTCTATCTCTCCGCCACGCGCGTTGGAGAGGAGCTTGCCT	T/C	1B	47.847	0.140541	0.00540541	H	C	T	C	T	T	C	T	C	C	C	T	T	H	T	C	C	H	C	H	C	C	H	C	T	H	T	C	H	C	T	T	T	H	C	T	C	T	C	T	H	H	T
Synril10922	TGCAGCCACCCGTAGCTCCTTCCTCTCTATCTCTCCGCCACGCGCGTTGGAGAGGAGCTTGCCT	T/G	1B	47.847	0.140541	0.00540541	H	G	T	G	T	T	G	T	G	G	G	T	T	H	T	G	G	H	G	H	G	G	H	G	T	H	T	G	H	G	T	T	T	H	G	T	G	T	G	T	H	H	T
Synril10935	TGCAGCCACCGAGTGCACAGGCCGATCCTCGCCAGGATGTGGCTTTCTATCCTTGCTCCAACCT	G/A	1B	47.847	0.140541	0.00540541	H	A	G	A	G	G	A	G	A	A	A	G	G	H	G	A	A	H	A	H	A	A	H	A	G	H	G	A	H	A	G	G	G	H	A	G	A	G	A	G	H	H	G
Synril11368	TGCAGCCAGTGGCCTCCTAGACCAGCAACCGACAACTCGCCGACGAAGAAGCGCGAAAGCTGAA	G/A	1B	47.847	0.140541	0.00540541	H	A	G	A	G	G	A	G	A	A	A	G	G	H	G	A	A	H	A	H	A	A	H	A	G	H	G	A	H	A	G	G	G	H	A	G	A	G	A	G	H	H	G
Synril1150	TGCAGAAGGGATGGGGATGCGAACATATGAAGCAAGACATGAGGGCGAGGAGTTCTGAGGCGGC	G/C	1B	47.847	0.140541	0.00540541	H	C	G	C	G	G	C	G	C	C	C	G	G	H	G	C	C	H	C	H	C	C	H	C	G	H	G	C	H	C	G	G	G	H	C	G	C	G	C	G	H	H	G
Synril12127	TGCAGCCCCCGACAACCCTAGCTTGCAGCGGATGGATCTTTGTCCTTGCAGCCCCCGACAACTT	C/A	1B	47.847	0.140541	0.00540541	H	A	C	A	C	C	A	C	A	A	A	C	C	H	C	A	A	H	A	H	A	A	H	A	C	H	C	A	H	A	C	C	C	H	A	C	A	C	A	C	H	H	C
Synril12750	TGCAGCCCTCGGCAACCTTGGCTTGCCGTGGATGGATCCTGGCATTCGCAGCCCCCAGCAACTT	T/C	1B	47.847	0.140541	0.00540541	H	C	T	C	T	T	C	T	C	C	C	T	T	H	T	C	C	H	C	H	C	C	H	C	T	H	T	C	H	C	T	T	T	H	C	T	C	T	C	T	H	H	T
Synril1325	TGCAGAATCATTTATTGACACCAGCGGCTCAGGCTCACGTTTGAAATTATATAGCTTTGATGCA	C/T	1B	47.847	0.140541	0.00540541	H	T	C	T	C	C	T	C	T	T	T	C	C	H	C	T	T	H	T	H	T	T	H	T	C	H	C	T	H	T	C	C	C	H	T	C	T	C	T	C	H	H	C
Synril13321	TGCAGCCGCCTGCCGCCCCCCTATAGTCCACCCCG	G/A	1B	47.847	0.140541	0.00540541	H	A	G	A	G	G	A	G	A	A	A	G	G	H	G	A	A	H	A	H	A	A	H	A	G	H	G	A	H	A	G	G	G	H	A	G	A	G	A	G	H	H	G
Synril14549	TGCAGCGAAACTTTCGTGCCACGAATCATGTTTCATGCGAACCCCAAGGACGGTCACGTGGGCC	G/A	1B	47.847	0.140541	0.00540541	H	A	G	A	G	G	A	G	A	A	A	G	G	H	G	A	A	H	A	H	A	A	H	A	G	H	G	A	H	A	G	G	G	H	A	G	A	G	A	G	H	H	G
Synril14625	TGCAGCGAAGGAGGAGCTCACGGCAGCCGCACACCGCCAGGAGCCGCTGCTCATCGTTCCCCTG	G/A	1B	47.847	0.140541	0.00540541	H	A	G	A	G	G	A	G	A	A	A	G	G	H	G	A	A	H	A	H	A	A	H	A	G	H	G	A	H	A	G	G	G	H	A	G	A	G	A	G	H	H	G
Synril14626	TGCAGCGAAGGAGGAGCTCACGGCAGCCGCACACCGCCAGGAGCCGCTGCTCATCGTTCCCCTG	G/A	1B	47.847	0.140541	0.00540541	H	A	G	A	G	G	A	G	A	A	A	G	G	H	G	A	A	H	A	H	A	A	H	A	G	H	G	A	H	A	G	G	G	H	A	G	A	G	A	G	H	H	G
Synril15133	TGCAGCGATCCTCCATGTCACCCGTAGACCATACAATAGACAGTCCTTCTTACTACTTGTAACA	G/A	1B	47.847	0.140541	0.00540541	H	A	G	A	G	G	A	G	A	A	A	G	G	H	G	A	A	H	A	H	A	A	H	A	G	H	G	A	H	A	G	G	G	H	A	G	A	G	A	G	H	H	G
Synril15244	TGCAGCGATGTGTTGGTGAGTAGGGCCATAGAATGGAGTGCGGGCTTTTGGTGGCCGCGCTACA	T/C	1B	47.847	0.140541	0.00540541	H	C	T	C	T	T	C	T	C	C	C	T	T	H	T	C	C	H	C	H	C	C	H	C	T	H	T	C	H	C	T	T	T	H	C	T	C	T	C	T	H	H	T
Synril15445	TGCAGCGCATATTTGAGCTTGTCGCCTTTGGGGGAAGTGAGGACGACATCGGCTCCCAAGCCGA	G/A	1B	47.847	0.140541	0.00540541	H	A	G	A	G	G	A	G	A	A	A	G	G	H	G	A	A	H	A	H	A	A	H	A	G	H	G	A	H	A	G	G	G	H	A	G	A	G	A	G	H	H	G
Synril1576	TGCAGACAACAACCGTCTCAACTAATGTACACGACCTCGGTGGCCATTTCTGATGATCAAAGGC	G/A	1B	47.847	0.140541	0.00540541	H	A	G	A	G	G	A	G	A	A	A	G	G	H	G	A	A	H	A	H	A	A	H	A	G	H	G	A	H	A	G	G	G	H	A	G	A	G	A	G	H	H	G
Synril17068	TGCAGCGGTGGCAGTAGGTGGCGGGCGGCGGCAGCGTCAGCAGTACGTGGCGGGAGGACAGCAG	C/T	1B	47.847	0.140541	0.00540541	H	T	C	T	C	C	T	C	T	T	T	C	C	H	C	T	T	H	T	H	T	T	H	T	C	H	C	T	H	T	C	C	C	H	T	C	T	C	T	C	H	H	C
Synril17575	TGCAGCGTGGTGCCCGCCGAGTCCGAAATGGATTTCGGCTAAGATCTGCCGCCCTTCCTCTTCG	T/C	1B	47.847	0.140541	0.00540541	H	C	T	C	T	T	C	T	C	C	C	T	T	H	T	C	C	H	C	H	C	C	H	C	T	H	T	C	H	C	T	T	T	H	C	T	C	T	C	T	H	H	T
Synril17807	TGCAGCTAACGGCGTCTTTCTCCCGAAAAAAAAAACTAACGGCGTCTTCTTTGTGCAAACAGGT	C/A	1B	47.847	0.140541	0.00540541	H	A	C	A	C	C	A	C	A	A	A	C	C	H	C	A	A	H	A	H	A	A	H	A	C	H	C	A	H	A	C	C	C	H	A	C	A	C	A	C	H	H	C
Synril18113	TGCAGCTAGACGCGCTGATGGGCCAGCGGGCCAGCTCGGAGCAGCAGCTGCTGGAGCAGGCCG	T/C	1B	47.847	0.140541	0.00540541	H	C	T	C	T	T	C	T	C	C	C	T	T	H	T	C	C	H	C	H	C	C	H	C	T	H	T	C	H	C	T	T	T	H	C	T	C	T	C	T	H	H	T
Synril18183	TGCAGCTAGCGCAGTCGCGACATGTTGCAGGAACCCAGCTCCCGAGCCTCTCACATCGCCAGCC	C/T	1B	47.847	0.140541	0.00540541	H	T	C	T	C	C	T	C	T	T	T	C	C	H	C	T	T	H	T	H	T	T	H	T	C	H	C	T	H	T	C	C	C	H	T	C	T	C	T	C	H	H	C
Synril18329	TGCAGCTAGTGCCGTTGTGGAAGTCACCGACGAGGAAGAAACGACATGGGGGAGAGACGTTGTG	T/C	1B	47.847	0.140541	0.00540541	H	C	T	C	T	T	C	T	C	C	C	T	T	H	T	C	C	H	C	H	C	C	H	C	T	H	T	C	H	C	T	T	T	H	C	T	C	T	C	T	H	H	T
Synril18330	TGCAGCTAGTGCCGTTGTGGAAGTCACCGACGAGGAAGAAACGACATGGGGGAGAGACGTTGTG	C/T	1B	47.847	0.140541	0.00540541	H	T	C	T	C	C	T	C	T	T	T	C	C	H	C	T	T	H	T	H	T	T	H	T	C	H	C	T	H	T	C	C	C	H	T	C	T	C	T	C	H	H	C
Synril18729	TGCAGCTCATAAGAGCATCTCCAGCCGCGCCCCCAACAGGCCCTTTCCAGGCATTTTTTCCGCG	T/C	1B	47.847	0.140541	0.00540541	H	C	T	C	T	T	C	T	C	C	C	T	T	H	T	C	C	H	C	H	C	C	H	C	T	H	T	C	H	C	T	T	T	H	C	T	C	T	C	T	H	H	T
Synril19325	TGCAGCTCGACTCTGGAGCACAGGATGGAAATTAACATGATCTTGGCCGACAAATCCAAACCAG	T/C	1B	47.847	0.140541	0.00540541	H	C	T	C	T	T	C	T	C	C	C	T	T	H	T	C	C	H	C	H	C	C	H	C	T	H	T	C	H	C	T	T	T	H	C	T	C	T	C	T	H	H	T
Synril19613	TGCAGCTCGTATACGGATTGGAATATGTGCACTTTTATGGGCTATATGGAATTGTCGAAATGAT	G/C	1B	47.847	0.140541	0.00540541	H	C	G	C	G	G	C	G	C	C	C	G	G	H	G	C	C	H	C	H	C	C	H	C	G	H	G	C	H	C	G	G	G	H	C	G	C	G	C	G	H	H	G
Synril19678	TGCAGCTCTACAAGCTGGGCATCGAGGCAACCAACAGAGACGAAAAGGTCATGGTGAACTGGTT	G/A	1B	47.847	0.140541	0.00540541	H	A	G	A	G	G	A	G	A	A	A	G	G	H	G	A	A	H	A	H	A	A	H	A	G	H	G	A	H	A	G	G	G	H	A	G	A	G	A	G	H	H	G
Synril20003	TGCAGCTGAGTGCAAGGGAAGAGCACCCTCACCATGGCCCGCCATGGCCCTGAAAACAAAGGCA	A/G	1B	47.847	0.140541	0.00540541	H	G	A	G	A	A	G	A	G	G	G	A	A	H	A	G	G	H	G	H	G	G	H	G	A	H	A	G	H	G	A	A	A	H	G	A	G	A	G	A	H	H	A
Synril2024	TGCAGACCGCTGCACTCGCACCTCCCACATGTGATCTTGCCATTGCCGCGTCCGTGTGGATTTT	T/C	1B	47.847	0.140541	0.00540541	H	C	T	C	T	T	C	T	C	C	C	T	T	H	T	C	C	H	C	H	C	C	H	C	T	H	T	C	H	C	T	T	T	H	C	T	C	T	C	T	H	H	T
Synril20565	TGCAGCTGGCCGCCAACGCGACGACAACGTTCCGCATGGCGGTGAACTGCCGTCACCGCCTGCG	G/A	1B	47.847	0.140541	0.00540541	H	A	G	A	G	G	A	G	A	A	A	G	G	H	G	A	A	H	A	H	A	A	H	A	G	H	G	A	H	A	G	G	G	H	A	G	A	G	A	G	H	H	G
Synril20658	TGCAGCTGGGAGCAGTGCGGGGTCTTGACGCGCGGGAGCAGGAGCGTGGTCGTGACGAGCCG	C/T	1B	47.847	0.140541	0.00540541	H	T	C	T	C	C	T	C	T	T	T	C	C	H	C	T	T	H	T	H	T	T	H	T	C	H	C	T	H	T	C	C	C	H	T	C	T	C	T	C	H	H	C
Synril21740	TGCAGCTTTGTGATTTGACGCCTCATTGCTCATTACTACATCAGCGCCATGAGTGGGGTGCTTC	T/C	1B	47.847	0.140541	0.00540541	H	C	T	C	T	T	C	T	C	C	C	T	T	H	T	C	C	H	C	H	C	C	H	C	T	H	T	C	H	C	T	T	T	H	C	T	C	T	C	T	H	H	T
Synril22005	TGCAGGAACTCAAACCCAAGGCGGCGGTCATGATAACTGCTGCGACCGATGGTGTTTGGGCAAA	T/C	1B	47.847	0.140541	0.00540541	H	C	T	C	T	T	C	T	C	C	C	T	T	H	T	C	C	H	C	H	C	C	H	C	T	H	T	C	H	C	T	T	T	H	C	T	C	T	C	T	H	H	T
Synril22136	TGCAGGAACTGGCTTTGGGTCGGGCACTTCGAACGACCTTCTCAGCACGGAGCTTGACCGCTCC	A/G	1B	47.847	0.140541	0.00540541	H	G	A	G	A	A	G	A	G	G	G	A	A	H	A	G	G	H	G	H	G	G	H	G	A	H	A	G	H	G	A	A	A	H	G	A	G	A	G	A	H	H	A
Synril22243	TGCAGGAAGGAAGCAAACCGAATCGAGCTGCTGTCCTCTCCTTGACCGAGGAGAGGAGAGGGAG	T/C	1B	47.847	0.140541	0.00540541	H	C	T	C	T	T	C	T	C	C	C	T	T	H	T	C	C	H	C	H	C	C	H	C	T	H	T	C	H	C	T	T	T	H	C	T	C	T	C	T	H	H	T
Synril22247	TGCAGGAAGGATAGCACCTCGTAGTATTTGTCCAACACCG	C/T	1B	47.847	0.0216216	0.475676	N	N	T	N	N	N	C	N	C	N	N	C	N	N	N	T	N	C	T	N	C	T	C	N	C	N	N	N	T	C	C	C	T	C	T	N	C	N	C	T	N	C	C
Synril22315	TGCAGGAATCAATGATCGATCACATGGAGTTCGTCCGAAACCAACGCCCAGTGGACGTTCTCAT	C/T	1B	47.847	0.140541	0.00540541	H	T	C	T	C	C	T	C	T	T	T	C	C	H	C	T	T	H	T	H	T	T	H	T	C	H	C	T	H	T	C	C	C	H	T	C	T	C	T	C	H	H	C
Synril22406	TGCAGGACAACCAAGATCGATCTACGGATCATAGGGGCGCACCAAAGCACATGACGAGGACCGT	G/A	1B	47.847	0.140541	0.00540541	H	A	G	A	G	G	A	G	A	A	A	G	G	H	G	A	A	H	A	H	A	A	H	A	G	H	G	A	H	A	G	G	G	H	A	G	A	G	A	G	H	H	G
Synril22407	TGCAGGACAACCAAGATCGATCTACGGATCATAGGGGCGCACCAAAGCACATGACGAGGACCGT	C/T	1B	47.847	0.140541	0.00540541	H	T	C	T	C	C	T	C	T	T	T	C	C	H	C	T	T	H	T	H	T	T	H	T	C	H	C	T	H	T	C	C	C	H	T	C	T	C	T	C	H	H	C
Synril22520	TGCAGGACCATTCAGGAACTGGACATGCTGAAACCAGAGAAGAAAACAGCTACCCAGAGTGGGC	C/T	1B	47.847	0.140541	0.00540541	H	T	C	T	C	C	T	C	T	T	T	C	C	H	C	T	T	H	T	H	T	T	H	T	C	H	C	T	H	T	C	C	C	H	T	C	T	C	T	C	H	H	C
Synril22781	TGCAGGAGACTTGATGAAGATGCAACGCACACTTTCTTAAAATGCAAACTAGTTAAAAAGGTGT	C/T	1B	47.847	0.140541	0.00540541	H	T	C	T	C	C	T	C	T	T	T	C	C	H	C	T	T	H	T	H	T	T	H	T	C	H	C	T	H	T	C	C	C	H	T	C	T	C	T	C	H	H	C
Synril23496	TGCAGGATGTCACCTTCGCGTAAGCTGAGCAAGGAAGGAAAAGAAGGAGCTGCTGCTTGGCTTG	C/T	1B	47.847	0.140541	0.00540541	H	T	C	T	C	C	T	C	T	T	T	C	C	H	C	T	T	H	T	H	T	T	H	T	C	H	C	T	H	T	C	C	C	H	T	C	T	C	T	C	H	H	C
Synril23751	TGCAGGCACGCCTGCTGTTGTTGTACTATCATTTTCCTATTATACGTATATATGATAGTAGACT	A/C	1B	47.847	0.140541	0.00540541	H	C	A	C	A	A	C	A	C	C	C	A	A	H	A	C	C	H	C	H	C	C	H	C	A	H	A	C	H	C	A	A	A	H	C	A	C	A	C	A	H	H	A
Synril24271	TGCAGGCCGAAATCTGTTACGTGTGTTACAGCGCTGTGATGTGGGTTGCTTGCTTTTCCGTTGC	T/G	1B	47.847	0.140541	0.00540541	H	G	T	G	T	T	G	T	G	G	G	T	T	H	T	G	G	H	G	H	G	G	H	G	T	H	T	G	H	G	T	T	T	H	G	T	G	T	G	T	H	H	T
Synril26376	TGCAGGGTCGCCCAAGTCGACGCTGTGTGGGCTGCCGAAGTCGGGCCAGGAGAGCCCCAACAGC	T/G	1B	47.847	0.140541	0.00540541	H	G	T	G	T	T	G	T	G	G	G	T	T	H	T	G	G	H	G	H	G	G	H	G	T	H	T	G	H	G	T	T	T	H	G	T	G	T	G	T	H	H	T
Synril26530	TGCAGGGTTCGGTTGCCATGGATGATTGACGATGACGTATACCATCACATGAGGGGAAGGGAAT	A/G	1B	47.847	0.140541	0.00540541	H	G	A	G	A	A	G	A	G	G	G	A	A	H	A	G	G	H	G	H	G	G	H	G	A	H	A	G	H	G	A	A	A	H	G	A	G	A	G	A	H	H	A
Synril27673	TGCAGGTGCTTCTGTCACTTCATATTTTTCTAGACCTCCCCCGCCCCTATGATGAACATGCTGA	C/T	1B	47.847	0.140541	0.00540541	H	T	C	T	C	C	T	C	T	T	T	C	C	H	C	T	T	H	T	H	T	T	H	T	C	H	C	T	H	T	C	C	C	H	T	C	T	C	T	C	H	H	C
Synril27728	TGCAGGTGGCCCCTTTCTGTCCTTGGTCCCAAGCGTCGGGCGAGTTGGGCTTCTCTCTAGGTTT	T/C	1B	47.847	0.140541	0.00540541	H	C	T	C	T	T	C	T	C	C	C	T	T	H	T	C	C	H	C	H	C	C	H	C	T	H	T	C	H	C	T	T	T	H	C	T	C	T	C	T	H	H	T
Synril27893	TGCAGGTGTCCGTTTGCAAATTGCACTGTAACAGGCGCCAAATAGAAATTGCCTGTGTAGGTTG	C/T	1B	47.847	0.140541	0.00540541	H	T	C	T	C	C	T	C	T	T	T	C	C	H	C	T	T	H	T	H	T	T	H	T	C	H	C	T	H	T	C	C	C	H	T	C	T	C	T	C	H	H	C
Synril28134	TGCAGGTTCTCAGCCACAGAGAAAGGAAAGACCCCACGTTAGGGGCCTGACCTACTTTCGCCGA	A/G	1B	47.847	0.140541	0.00540541	H	G	A	G	A	A	G	A	G	G	G	A	A	H	A	G	G	H	G	H	G	G	H	G	A	H	A	G	H	G	A	A	A	H	G	A	G	A	G	A	H	H	A
Synril28511	TGCAGTAACTGAGCAATCAGAGAAGAGGTCAAGCGATCCGACAATCACTAGAGCTCCACACGCA	T/C	1B	47.847	0.140541	0.00540541	H	C	T	C	T	T	C	T	C	C	C	T	T	H	T	C	C	H	C	H	C	C	H	C	T	H	T	C	H	C	T	T	T	H	C	T	C	T	C	T	H	H	T
Synril28927	TGCAGTAGAACTTCCCTAAGTCAGAGGATCTCGTTCCACCCCAACCAGGTCTGACCATGACCAT	T/C	1B	47.847	0.140541	0.00540541	H	C	T	C	T	T	C	T	C	C	C	T	T	H	T	C	C	H	C	H	C	C	H	C	T	H	T	C	H	C	T	T	T	H	C	T	C	T	C	T	H	H	T
Synril29444	TGCAGTATTCTTGAAATACATAGAAAATACTTTGCTAACGCCAAATAATTCATATATATTAAGG	T/A	1B	47.847	0.140541	0.00540541	H	A	T	A	T	T	A	T	A	A	A	T	T	H	T	A	A	H	A	H	A	A	H	A	T	H	T	A	H	A	T	T	T	H	A	T	A	T	A	T	H	H	T
Synril30825	TGCAGTGAGCAAGGAAAGGAAACAACAGCATGTGCCACTGTTGAGGCACATGACCTCCTCTCCT	A/G	1B	47.847	0.140541	0.00540541	H	G	A	G	A	A	G	A	G	G	G	A	A	H	A	G	G	H	G	H	G	G	H	G	A	H	A	G	H	G	A	A	A	H	G	A	G	A	G	A	H	H	A
Synril31986	TGCAGTTAACTACCCTTTCCTTCCCGCCGTTTTTCTGCACGCATTTGCGGGCGTTTCCCTTCTA	T/A	1B	47.847	0.140541	0.00540541	H	A	T	A	T	T	A	T	A	A	A	T	T	H	T	A	A	H	A	H	A	A	H	A	T	H	T	A	H	A	T	T	T	H	A	T	A	T	A	T	H	H	T
Synril32585	TGCAGTTCTAACTAAAGATATGAATTGTCTTGGTAGTGAACCCACAGCTGCAACAAGAAAACGG	C/T	1B	47.847	0.140541	0.00540541	H	T	C	T	C	C	T	C	T	T	T	C	C	H	C	T	T	H	T	H	T	T	H	T	C	H	C	T	H	T	C	C	C	H	T	C	T	C	T	C	H	H	C
Synril32806	TGCAGTTGCAAATTGGGAGCATTGACCAACAGGAGCCACGGCTACCTGCGGACCAGCGCGTTTA	C/T	1B	47.847	0.140541	0.00540541	H	T	C	T	C	C	T	C	T	T	T	C	C	H	C	T	T	H	T	H	T	T	H	T	C	H	C	T	H	T	C	C	C	H	T	C	T	C	T	C	H	H	C
Synril33494	TGCAGTTTTCAAAAAAAAATTGCATATGCGAAAGGATGTTCCTGTCTACAATTGTTTTCAGATA	A/C	1B	47.847	0.140541	0.00540541	H	C	A	C	A	A	C	A	C	C	C	A	A	H	A	C	C	H	C	H	C	C	H	C	A	H	A	C	H	C	A	A	A	H	C	A	C	A	C	A	H	H	A
Synril4438	TGCAGATGAAGCGTAGTGGTAGTACATCGGTCTCACGAAGCAGAGGACTATGGAGTCCTCTCTC	C/T	1B	47.847	0.140541	0.00540541	H	T	C	T	C	C	T	C	T	T	T	C	C	H	C	T	T	H	T	H	T	T	H	T	C	H	C	T	H	T	C	C	C	H	T	C	T	C	T	C	H	H	C
Synril4454	TGCAGATGACAGATGTTACATACTACTCCCTCCGTTCCTAATATAAGTCTTTATAGAGATTGCA	A/G	1B	47.847	0.140541	0.00540541	H	G	A	G	A	A	G	A	G	G	G	A	A	H	A	G	G	H	G	H	G	G	H	G	A	H	A	G	H	G	A	A	A	H	G	A	G	A	G	A	H	H	A
Synril4856	TGCAGATGTTAAGAATAAGAGTAAGTTGGTAAGCAAAGTAGATGCATCGAGCAGATTAATACCA	T/A	1B	47.847	0.140541	0.00540541	H	A	T	A	T	T	A	T	A	A	A	T	T	H	T	A	A	H	A	H	A	A	H	A	T	H	T	A	H	A	T	T	T	H	A	T	A	T	A	T	H	H	T
Synril5497	TGCAGCAAAGCATCCTGGGTCGCGATGGAGACTTCTGTTGCCATAAATGTGGCCCTGGCCCGAG	G/A	1B	47.847	0.140541	0.00540541	H	A	G	A	G	G	A	G	A	A	A	G	G	H	G	A	A	H	A	H	A	A	H	A	G	H	G	A	H	A	G	G	G	H	A	G	A	G	A	G	H	H	G
Synril5498	TGCAGCAAAGCATCCTGGGTCGCGATGGAGACTTCTGTTGCCATAAATGTGGCCCTGGCCCGAG	G/T	1B	47.847	0.140541	0.00540541	H	T	G	T	G	G	T	G	T	T	T	G	G	H	G	T	T	H	T	H	T	T	H	T	G	H	G	T	H	T	G	G	G	H	T	G	T	G	T	G	H	H	G
Synril5970	TGCAGCAACGGTAGCCTCACACCACAGCTGAACCAGTAAACCCTCGTACTCCTCTCCGCGTGGG	G/A	1B	47.847	0.140541	0.00540541	H	A	G	A	G	G	A	G	A	A	A	G	G	H	G	A	A	H	A	H	A	A	H	A	G	H	G	A	H	A	G	G	G	H	A	G	A	G	A	G	H	H	G
Synril5971	TGCAGCAACGGTAGCCTCACACCACAGCTGAACCAGTAAACCCTCGTACTCCTCTCCGCGTGGG	T/C	1B	47.847	0.140541	0.00540541	H	C	T	C	T	T	C	T	C	C	C	T	T	H	T	C	C	H	C	H	C	C	H	C	T	H	T	C	H	C	T	T	T	H	C	T	C	T	C	T	H	H	T
Synril6382	TGCAGCAAGTACGTCGTCGTAGGCGCCCGCCTCGATAGCAAATAGAAAGGCGAGCTCATCGACT	G/A	1B	47.847	0.140541	0.00540541	H	A	G	A	G	G	A	G	A	A	A	G	G	H	G	A	A	H	A	H	A	A	H	A	G	H	G	A	H	A	G	G	G	H	A	G	A	G	A	G	H	H	G
Synril6593	TGCAGCAATGAAGAAGGTGGTGAAGGCAGTGGCGGCAAAGAAGAAGGCACCCGCTGCTTCGTCG	C/T	1B	47.847	0.140541	0.00540541	H	T	C	T	C	C	T	C	T	T	T	C	C	H	C	T	T	H	T	H	T	T	H	T	C	H	C	T	H	T	C	C	C	H	T	C	T	C	T	C	H	H	C
Synril6688	TGCAGCAATTCTATCTTCTAACAATTATGATTTTTTTGGGGGGGTTTCTCTTCGGTTATAAGTT	T/C	1B	47.847	0.140541	0.00540541	H	C	T	C	T	T	C	T	C	C	C	T	T	H	T	C	C	H	C	H	C	C	H	C	T	H	T	C	H	C	T	T	T	H	C	T	C	T	C	T	H	H	T
Synril6701	TGCAGCAATTTAAGTGGCGACACGTGGAGTGGTGGGTCCCAATCACACGGCCTTATCCCCTTCC	G/A	1B	47.847	0.140541	0.00540541	H	A	G	A	G	G	A	G	A	A	A	G	G	H	G	A	A	H	A	H	A	A	H	A	G	H	G	A	H	A	G	G	G	H	A	G	A	G	A	G	H	H	G
Synril7190	TGCAGCACCCAAACCTGGCCCAGGGACTCTAGAACCCGTCCCG	C/T	1B	47.847	0.140541	0.00540541	H	T	C	T	C	C	T	C	T	T	T	C	C	H	C	T	T	H	T	H	T	T	H	T	C	H	C	T	H	T	C	C	C	H	T	C	T	C	T	C	H	H	C
Synril7490	TGCAGCACGCACATCTGTAGCGCAACTCTGCATTCAATAGTCGACTTTTGGTGTGGATCTCTGA	A/T	1B	47.847	0.140541	0.00540541	H	T	A	T	A	A	T	A	T	T	T	A	A	H	A	T	T	H	T	H	T	T	H	T	A	H	A	T	H	T	A	A	A	H	T	A	T	A	T	A	H	H	A
Synril7789	TGCAGCACTACTTTCAAGAGTGCTCGATCACGGTGGCTTCCGAAGTAGCACTTATTATAAACAA	G/A	1B	47.847	0.140541	0.00540541	H	A	G	A	G	G	A	G	A	A	A	G	G	H	G	A	A	H	A	H	A	A	H	A	G	H	G	A	H	A	G	G	G	H	A	G	A	G	A	G	H	H	G
Synril8474	TGCAGCAGCCATCCGCCTAGAGCCAGAGCCCGCTTGCGGCGCCTGCTGGCAGCTCGCCAGCAAA	C/T	1B	47.847	0.140541	0.00540541	H	T	C	T	C	C	T	C	T	T	T	C	C	H	C	T	T	H	T	H	T	T	H	T	C	H	C	T	H	T	C	C	C	H	T	C	T	C	T	C	H	H	C
Synril8518	TGCAGCAGCCCGCGTCGAGTGCCACACCCCCGAACCACATCGCGGCAAAACAGAACCGAACAGG	C/A	1B	47.847	0.140541	0.00540541	H	A	C	A	C	C	A	C	A	A	A	C	C	H	C	A	A	H	A	H	A	A	H	A	C	H	C	A	H	A	C	C	C	H	A	C	A	C	A	C	H	H	C
Synril8606	TGCAGCAGCCGTCCGCCTGCAACTAGAGCCTGCCTGTGCCAGCGGCCGACAGCTCACCGAAGAA	T/C	1B	47.847	0.140541	0.00540541	H	C	T	C	T	T	C	T	C	C	C	T	T	H	T	C	C	H	C	H	C	C	H	C	T	H	T	C	H	C	T	T	T	H	C	T	C	T	C	T	H	H	T
Synril8607	TGCAGCAGCCGTCCGCCTGCAACTAGAGCCTGCCTGTGCCAGCGGCCGACAGCTCACCGAAGAA	G/T	1B	47.847	0.140541	0.00540541	H	T	G	T	G	G	T	G	T	T	T	G	G	H	G	T	T	H	T	H	T	T	H	T	G	H	G	T	H	T	G	G	G	H	T	G	T	G	T	G	H	H	G
Synril9131	TGCAGCAGGCGTTGGATGAGCGGAAGGCTTGCGTGCGCGTTGCAGCAGCAAGGGACGTGCGGCA	G/A	1B	47.847	0.140541	0.00540541	H	A	G	A	G	G	A	G	A	A	A	G	G	H	G	A	A	H	A	H	A	A	H	A	G	H	G	A	H	A	G	G	G	H	A	G	A	G	A	G	H	H	G
Synril9537	TGCAGCAGTGGCCTGCCTGCAAGCAACGGAGGGAGCTGCGACGAAATTGCTCACGGCCAGGTGA	T/G	1B	47.847	0.140541	0.00540541	H	G	T	G	T	T	G	T	G	G	G	T	T	H	T	G	G	H	G	H	G	G	H	G	T	H	T	G	H	G	T	T	T	H	G	T	G	T	G	T	H	H	T
Synril970	TGCAGAAGAGTACTAGATCTCAAACCCAGAATTTTCTTCAAGACATACTTCCTGGAGGACGAGG	A/C	1B	47.847	0.140541	0.00540541	H	C	A	C	A	A	C	A	C	C	C	A	A	H	A	C	C	H	C	H	C	C	H	C	A	H	A	C	H	C	A	A	A	H	C	A	C	A	C	A	H	H	A
Synril31872	TGCAGTGTGGTACAGACACAAGCTCAAACCAGTGATTGAATCTGAATCTGAATCTGAAGCTCCC	C/T	1B	48.9845	0.0432432	0.0216216	N	T	C	T	C	C	T	C	H	T	T	C	C	N	C	T	T	C	T	T	T	T	C	T	C	T	C	T	T	T	C	C	C	C	T	C	T	C	T	C	T	N	C
Synril4463	TGCAGATGACATTCCTGTAAGTAGCTAGCTTGATTCTAATGAAACTTCTCACATTCGCAAACTC	A/G	1B	48.9845	0.0432432	0.027027	N	G	A	G	A	A	G	A	H	G	G	A	A	N	A	G	G	A	G	G	G	G	A	G	A	G	A	G	G	G	A	A	A	A	G	A	G	A	G	A	G	N	A
Synril7097	TGCAGCACCACATCCAAGGCGAACCCCTCCACTCCCCAACACCTCTCCTCCTCCGCAAGAGCTT	C/A	1B	48.9845	0.0432432	0.027027	N	A	C	A	C	C	A	C	H	A	A	C	C	N	C	A	A	C	A	A	A	A	C	A	C	A	C	A	A	A	C	C	C	C	A	C	A	C	A	C	A	N	C
Synril7566	TGCAGCACGCCGATTGCCAGACTCCTGTGACCGACGCGGATGTCGAGGTCGTCGCTCCG	C/T	1B	48.9845	0.0432432	0.0162162	C	T	C	T	C	C	T	C	H	T	T	C	C	N	C	T	T	C	T	T	T	T	C	T	C	T	C	T	T	T	C	C	C	C	T	C	T	C	T	C	T	N	C
Synril13378	TGCAGCCGCGGAGAAGGAGCAGCTGGCGGAGGCCAGGTGCCGTCAGGAGCTGCTGTTCGTCACT	C/T	1B	50.122	0.0324324	0.0108108	C	T	C	T	C	C	T	C	C	T	T	C	C	T	C	T	T	C	T	T	T	T	C	T	C	T	C	T	T	T	C	C	C	C	T	C	T	C	T	C	T	C	C
Synril22758	TGCAGGAGACAGAGCCGATCGCGTTGAGGATCTACCGCCCTCGCACGTCAGAGCCTTCGCCCTC	G/A	1B	50.122	0.0324324	0.0162162	G	A	G	A	G	G	A	G	G	A	A	G	G	A	G	A	A	G	A	A	A	A	G	A	G	A	G	A	A	A	G	G	G	G	A	G	A	G	A	G	A	G	G
Synril33470	TGCAGTTTTAGGTGTCTTTTTCTTCAGCACATGGTCACGGGATCAGACTGTAGAAGAATACATC	A/G	1B	50.122	0.0324324	0.0162162	A	G	A	G	A	A	G	A	A	G	G	A	A	G	A	G	G	A	G	G	G	G	A	G	A	G	A	G	G	G	A	A	A	A	G	A	G	A	G	A	G	A	A
Synril11221	TGCAGCCAGCATTCAAAAACATGTTTAAGTACACACAATTGTACTAATGCCCACTTGTTTGGTT	G/A	1B	51.258	0.0216216	0.0108108	G	A	G	A	G	G	A	G	G	A	A	G	G	A	G	A	A	G	A	A	A	A	G	A	G	A	G	A	A	A	G	G	G	G	A	G	A	G	A	G	A	G	G
Synril13056	TGCAGCCGCAACGTAGGTGGAGGAAGCCTTGCGCAACCAGCCTCCGTAGCTCGTCACCCCCCTC	A/G	1B	51.258	0.0216216	0.0216216	A	G	A	G	A	A	G	A	A	G	G	A	A	G	A	G	N	A	G	G	G	G	A	G	A	G	A	G	G	G	A	A	A	A	G	A	G	A	G	A	G	A	A
Synril13057	TGCAGCCGCAACGTAGGTGGAGGAAGCCTTGCGCAACCAGCCTCCGTAGCTCGTCACCCCCCTC	C/T	1B	51.258	0.0216216	0.0216216	C	T	C	T	C	C	T	C	C	T	T	C	C	T	C	T	N	C	T	T	T	T	C	T	C	T	C	T	T	T	C	C	C	C	T	C	T	C	T	C	T	C	C
Synril13058	TGCAGCCGCAACGTAGGTGGAGGAAGCCTTGCGCAACCAGCCTCCGTAGCTCGTCACCCCCCTC	T/C	1B	51.258	0.0216216	0.0216216	T	C	T	C	T	T	C	T	T	C	C	T	T	C	T	C	N	T	C	C	C	C	T	C	T	C	T	C	C	C	T	T	T	T	C	T	C	T	C	T	C	T	T
Synril14277	TGCAGCCTGTAAGCCGTCCAGACCTGATTTTTTGTGACCAACCATGCAAAGAATTTACATTTTT	C/A	1B	51.258	0.0216216	0.0324324	C	A	C	A	C	C	A	C	C	A	A	C	C	A	C	A	N	C	A	A	A	A	C	A	C	A	C	A	A	A	C	C	C	C	A	C	A	C	A	C	A	C	C
Synril22284	TGCAGGAATAAAACTCGCGTGAAATCTGAAAACTATGGGGGCTAAACTGCAAGTTGCCGCGCTA	G/A	1B	51.258	0.0216216	0.0108108	G	A	G	A	G	G	A	G	G	A	A	G	G	A	G	A	A	G	A	A	A	A	G	A	G	A	G	A	A	A	G	G	G	G	A	G	A	G	A	G	A	G	G
Synril27924	TGCAGGTGTGCTTGATTGATGGCTAGCTTTGCACGCATGCGAGTTCTCATCGACCAAGGTGGCG	A/C	1B	51.258	0.0216216	0.027027	A	C	A	C	A	A	C	A	A	C	C	A	A	C	A	C	N	A	C	C	C	C	A	C	A	C	A	C	C	C	A	A	A	A	C	A	C	A	C	A	C	A	A
Synril28971	TGCAGTAGATATTCAAACTGAAGTTGCTGAACCCTTTGTTCAAGAACAAGTTACTGAATAGTGA	G/A	1B	51.258	0.0216216	0.0108108	G	A	G	A	G	G	A	G	G	A	A	G	G	A	G	A	A	G	A	A	A	A	G	A	G	A	G	A	A	A	G	G	G	G	A	G	A	G	A	G	A	G	G
Synril29714	TGCAGTCATGGACGATGAACCTTGCGGATGTCATAGGGTGCCATCGGCAATGAGTCCACCGATT	G/A	1B	51.258	0.0216216	0.0324324	G	A	G	A	G	G	A	G	G	A	A	G	G	A	G	A	N	G	A	A	A	A	G	A	G	A	G	A	A	A	G	G	G	G	A	G	A	G	A	G	A	G	G
Synril29715	TGCAGTCATGGACGATGAACCTTGCGGATGTCATAGGGTGCCATCGGCAATGAGTCCACCGATT	T/C	1B	51.258	0.0216216	0.0324324	T	C	T	C	T	T	C	T	T	C	C	T	T	C	T	C	N	T	C	C	C	C	T	C	T	C	T	C	C	C	T	T	T	T	C	T	C	T	C	T	C	T	T
Synril29716	TGCAGTCATGGACGATGAACCTTGCGGATGTCATAGGGTGCCATCGGCAATGAGTCCACCGATT	G/A	1B	51.258	0.0216216	0.0324324	G	A	G	A	G	G	A	G	G	A	A	G	G	A	G	A	N	G	A	A	A	A	G	A	G	A	G	A	A	A	G	G	G	G	A	G	A	G	A	G	A	G	G
Synril11128	TGCAGCCAGAGAGGGCACCACCCCAGGCTCGTCTTGTTGCTCACAAAGGCTGACCAAAAACCAC	G/C	1B	54.669	0.0432432	0.00540541	G	C	G	H	G	G	C	G	G	C	C	G	G	C	G	C	G	G	C	C	C	C	G	C	G	C	C	C	C	C	G	G	G	G	C	G	C	G	C	G	C	G	G
Synril11317	TGCAGCCAGGGTCGTGGGTCTACATGTGACGGGCACGGCAGGGCGCCCGCAACACGTAAGTGGA	G/A	1B	54.669	0.0432432	0.00540541	G	A	G	H	G	G	A	G	G	A	A	G	G	A	G	A	G	G	A	A	A	A	G	A	G	A	A	A	A	A	G	G	G	G	A	G	A	G	A	G	A	G	G
Synril11971	TGCAGCCCATGCGTACACTTTGCCAGTGTTTACTGCCTTTCAAGTAGTTTGACTCCACTCACAT	C/G	1B	54.669	0.0432432	0.00540541	C	G	C	H	C	C	G	C	C	G	G	C	C	G	C	G	C	C	G	G	G	G	C	G	C	G	G	G	G	G	C	C	C	C	G	C	G	C	G	C	G	C	C
Synril12146	TGCAGCCCCCGTCAACCTTGGCTTGCCGTGGAGGGATCATTGCATTTGTAGCCCCCG	G/A	1B	54.669	0.0432432	0.00540541	G	A	G	H	G	G	A	G	G	A	A	G	G	A	G	A	G	G	A	A	A	A	G	A	G	A	A	A	A	A	G	G	G	G	A	G	A	G	A	G	A	G	G
Synril12147	TGCAGCCCCCGTCAACCTTGGCTTGCCGTGGAGGGATCATTGCATTTGTAGCCCCCG	C/T	1B	54.669	0.0432432	0.00540541	C	T	C	H	C	C	T	C	C	T	T	C	C	T	C	T	C	C	T	T	T	T	C	T	C	T	T	T	T	T	C	C	C	C	T	C	T	C	T	C	T	C	C
Synril14429	TGCAGCCTTGGCCCTTCATGCGTTTTGGACTTGACATGAGTTTAGCCCATGCACTAATGGCCGA	G/A	1B	54.669	0.0432432	0.00540541	G	A	G	H	G	G	A	G	G	A	A	G	G	A	G	A	G	G	A	A	A	A	G	A	G	A	A	A	A	A	G	G	G	G	A	G	A	G	A	G	A	G	G
Synril14721	TGCAGCGACAGGTTACGGAGCGCGACGTTCAGCTGGTGGTACTGCTCCCAGGAAGGGCCGCCG	G/A	1B	54.669	0.0432432	0.00540541	G	A	G	H	G	G	A	G	G	A	A	G	G	A	G	A	G	G	A	A	A	A	G	A	G	A	A	A	A	A	G	G	G	G	A	G	A	G	A	G	A	G	G
Synril17879	TGCAGCTAAGGAGAATAGCAGTAGCGATGCTCTAAGATGAACACTACTGATAAGTTGGACTAGC	A/G	1B	54.669	0.0432432	0.00540541	A	G	A	H	A	A	G	A	A	G	G	A	A	G	A	G	A	A	G	G	G	G	A	G	A	G	G	G	G	G	A	A	A	A	G	A	G	A	G	A	G	A	A
Synril18368	TGCAGCTAGTGTCGGTGTGGAAGTCGCAGCCGCGGAAGCTACGTCATGGGGGAGAGACGTCGTG	C/T	1B	54.669	0.0432432	0.00540541	C	T	C	H	C	C	T	C	C	T	T	C	C	T	C	T	C	C	T	T	T	T	C	T	C	T	T	T	T	T	C	C	C	C	T	C	T	C	T	C	T	C	C
Synril1963	TGCAGACCCGAGTGATTTGTTACGAGCAAAGAAGCCTGCTATGGAATCAACTTTTCAGTCATCC	A/G	1B	54.669	0.0432432	0.00540541	A	G	A	H	A	A	G	A	A	G	G	A	A	G	A	G	A	A	G	G	G	G	A	G	A	G	G	G	G	G	A	A	A	A	G	A	G	A	G	A	G	A	A
Synril23472	TGCAGGATGGATGGTGTTGTGAGATCATTGATACTAGTATGTCGACATATATAGCCGATGGATG	C/G	1B	54.669	0.0432432	0.00540541	C	G	C	H	C	C	G	C	C	G	G	C	C	G	C	G	C	C	G	G	G	G	C	G	C	G	G	G	G	G	C	C	C	C	G	C	G	C	G	C	G	C	C
Synril23721	TGCAGGCACCATGTAGTAGTCCCGCCAATGGTACGCACTGTCGACCATGACTGGAAGAAGCGCG	G/A	1B	54.669	0.0432432	0.00540541	G	A	G	H	G	G	A	G	G	A	A	G	G	A	G	A	G	G	A	A	A	A	G	A	G	A	A	A	A	A	G	G	G	G	A	G	A	G	A	G	A	G	G
Synril23722	TGCAGGCACCATGTAGTAGTCCCGCCAATGGTACGCACTGTCGACCATGACTGGAAGAAGCGCG	T/C	1B	54.669	0.0432432	0.00540541	T	C	T	H	T	T	C	T	T	C	C	T	T	C	T	C	T	T	C	C	C	C	T	C	T	C	C	C	C	C	T	T	T	T	C	T	C	T	C	T	C	T	T
Synril2578	TGCAGAGAAGGCACATCTCGCTCGCCTGGAGGGCGAGCACGAGGCACTCGCCATGGAAGACGTG	G/A	1B	54.669	0.0432432	0.00540541	G	A	G	H	G	G	A	G	G	A	A	G	G	A	G	A	G	G	A	A	A	A	G	A	G	A	A	A	A	A	G	G	G	G	A	G	A	G	A	G	A	G	G
Synril26674	TGCAGGTACAGCTGTTGCCATTGAGGCCCTGAGGGCGGAACTTGCCCTAGCCAAGGAACAAGCC	G/C	1B	54.669	0.0432432	0.00540541	G	C	G	H	G	G	C	G	G	C	C	G	G	C	G	C	G	G	C	C	C	C	G	C	G	C	C	C	C	C	G	G	G	G	C	G	C	G	C	G	C	G	G
Synril2723	TGCAGAGAGGGCACATCTCGCTCTCCTTGAGGGCGAGCACGAGGCACTCGCCATGGAAGACGTG	T/C	1B	54.669	0.0432432	0.00540541	T	C	T	H	T	T	C	T	T	C	C	T	T	C	T	C	T	T	C	C	C	C	T	C	T	C	C	C	C	C	T	T	T	T	C	T	C	T	C	T	C	T	T
Synril27539	TGCAGGTGCAGCGAGACACTGCCGATGGTGCGCGTGCTCCAACGCTGGAGGGGTCGCGCAGTGG	T/C	1B	54.669	0.0432432	0.00540541	T	C	T	H	T	T	C	T	T	C	C	T	T	C	T	C	T	T	C	C	C	C	T	C	T	C	C	C	C	C	T	T	T	T	C	T	C	T	C	T	C	T	T
Synril2771	TGCAGAGATCCGCGTAGACGAGGTCGAGTGGCGCCTCCGCTCTGTACTTGGTCGTCTGAGGAAA	G/A	1B	54.669	0.0432432	0.00540541	G	A	G	H	G	G	A	G	G	A	A	G	G	A	G	A	G	G	A	A	A	A	G	A	G	A	A	A	A	A	G	G	G	G	A	G	A	G	A	G	A	G	G
Synril28246	TGCAGGTTGGCGGCGGTGTTGAGGTCGTGCAGCGGGTCGACGACGCCGCAGCGCAGGCGCTCGA	A/G	1B	54.669	0.0432432	0.00540541	A	G	A	H	A	A	G	A	A	G	G	A	A	G	A	G	A	A	G	G	G	G	A	G	A	G	G	G	G	G	A	A	A	A	G	A	G	A	G	A	G	A	A
Synril28875	TGCAGTACTGCTAAATTGTTGTACAAATTCTGCATTTCAATCGTCTCGAGAGATCGACCATGCT	C/T	1B	54.669	0.0432432	0.00540541	C	T	C	H	C	C	T	C	C	T	T	C	C	T	C	T	C	C	T	T	T	T	C	T	C	T	T	T	T	T	C	C	C	C	T	C	T	C	T	C	T	C	C
Synril30164	TGCAGTCGAACATGATATTGTACCCGATGAAATTCACGCGCGTCCTCCAGGAAGCGCGAGAAGA	A/G	1B	54.669	0.0432432	0.00540541	A	G	A	H	A	A	G	A	A	G	G	A	A	G	A	G	A	A	G	G	G	G	A	G	A	G	G	G	G	G	A	A	A	A	G	A	G	A	G	A	G	A	A
Synril30980	TGCAGTGCACCCCTCCATCGCACGCAAACTCTACGCCATAAAGACCGCACAGCATACGCGTACA	A/G	1B	54.669	0.0432432	0.00540541	A	G	A	H	A	A	G	A	A	G	G	A	A	G	A	G	A	A	G	G	G	G	A	G	A	G	G	G	G	G	A	A	A	A	G	A	G	A	G	A	G	A	A
Synril31749	TGCAGTGTATGCTCTTGGCAAGGCCGTAGGCGATGATGATAGCTGGTAGTAGGATCCATGGCAA	G/C	1B	54.669	0.0432432	0.00540541	G	C	G	H	G	G	C	G	G	C	C	G	G	C	G	C	G	G	C	C	C	C	G	C	G	C	C	C	C	C	G	G	G	G	C	G	C	G	C	G	C	G	G
Synril3288	TGCAGAGGCGGGCAGTGGAGTTGAAAACTGAAATTTGTAATGAGCTAATATCATGACAGATAGC	A/C	1B	54.669	0.0432432	0.00540541	A	C	A	H	A	A	C	A	A	C	C	A	A	C	A	C	A	A	C	C	C	C	A	C	A	C	C	C	C	C	A	A	A	A	C	A	C	A	C	A	C	A	A
Synril346	TGCAGAAAGCGCTCTATGGCCTACGCCAGGCACCAAGGGCATGGTACGCGAAGCTTGACAACTG	C/T	1B	54.669	0.0432432	0.00540541	C	T	C	H	C	C	T	C	C	T	T	C	C	T	C	T	C	C	T	T	T	T	C	T	C	T	T	T	T	T	C	C	C	C	T	C	T	C	T	C	T	C	C
Synril375	TGCAGAAAGTGAGAGAGAGGTCTTCCTCCTCTGCCTAGGGCTAGGCCCTATTGAACTATTTTCA	G/T	1B	54.669	0.0432432	0.00540541	G	T	G	H	G	G	T	G	G	T	T	G	G	T	G	T	G	G	T	T	T	T	G	T	G	T	T	T	T	T	G	G	G	G	T	G	T	G	T	G	T	G	G
Synril4332	TGCAGATCTATCGACCTACGGCTCGAGACTTTTGAGTTTTGATCAGGGAATAATAGCACGCGAG	T/C	1B	54.669	0.0432432	0.00540541	T	C	T	H	T	T	C	T	T	C	C	T	T	C	T	C	T	T	C	C	C	C	T	C	T	C	C	C	C	C	T	T	T	T	C	T	C	T	C	T	C	T	T
Synril6038	TGCAGCAACTCCTCCTCAGAGCCCGCACGGTCGTCGAGGAGGCGGATGGGCGGTACATCACCAA	T/C	1B	54.669	0.0432432	0.00540541	T	C	T	H	T	T	C	T	T	C	C	T	T	C	T	C	T	T	C	C	C	C	T	C	T	C	C	C	C	C	T	T	T	T	C	T	C	T	C	T	C	T	T
Synril15643	TGCAGCGCCATATGCGAGAAAAGATATCCTTTTTGCTCAAGAAACAGCAGAGAATATTGCGGCA	A/G	1B	55.2375	0.027027	0.0108108	A	G	A	H	A	A	G	A	A	G	G	A	A	G	A	G	A	A	G	G	G	G	A	G	A	G	G	G	G	G	A	A	A	A	G	A	G	A	G	A	G	A	A
Synril12347	TGCAGCCCCTTGCGCTATGGGCTGGGCCCACTAGTGTTTTTTTTTCAGCGCAATCGCCTGTGTA	T/C	1B	55.806	0.027027	0.0162162	T	C	T	H	T	T	C	T	T	C	C	T	T	C	T	C	T	T	C	C	C	C	T	C	T	C	C	C	C	C	T	T	T	T	T	T	C	T	C	T	C	T	T
Synril12450	TGCAGCCCGCATAGCAGAGTCAATTCAACCTTCCCAGTCAGAGGCTGGTAGAGGTTTGATGCAG	T/C	1B	55.806	0.027027	0.0162162	T	C	T	H	T	T	C	T	T	C	C	T	T	C	T	C	T	T	C	C	C	C	T	C	T	C	C	C	C	C	T	T	T	T	T	T	C	T	C	T	C	T	T
Synril17113	TGCAGCGGTTGATGAATTCAAAACCTGTTGCGTACTAGCCATGAAGATAGCTGCCCTGTTCAGC	G/A	1B	55.806	0.027027	0.0108108	G	A	G	H	G	G	A	G	G	A	A	G	G	A	G	A	G	G	A	A	A	A	G	A	G	A	A	A	A	A	G	G	G	G	G	G	A	G	A	G	A	G	G
Synril18497	TGCAGCTATGGTGCAAAGCATCAAATCGATTAATGTTTGAAGATGACGGTGTCTATGATGGGCA	A/T	1B	55.806	0.027027	0.0162162	A	T	A	H	A	A	T	A	A	T	T	A	A	T	A	T	A	A	T	T	T	T	A	T	A	T	T	T	T	T	A	A	A	A	A	A	T	A	T	A	T	A	A
Synril28823	TGCAGTACGTCGCCGCGCTCACCTCCCGATATTCTCGCTAACAAACTCACACACAGACACACAC	A/G	1B	55.806	0.027027	0.00540541	A	G	A	H	A	A	G	A	A	G	G	A	A	G	A	G	A	A	G	G	G	G	A	G	A	G	G	G	G	G	A	A	A	A	A	A	G	A	G	A	G	A	A
Synril29242	TGCAGTAGTGGGAGATTTACTGGCAGCCAACAACCTGAGCCCAAGGTTCTGGACTAGCTAACAC	C/T	1B	55.806	0.027027	0.00540541	C	T	C	H	C	C	T	C	C	T	T	C	C	T	C	T	C	C	T	T	T	T	C	T	C	T	T	T	T	T	C	C	C	C	C	C	T	C	T	C	T	C	C
Synril29243	TGCAGTAGTGGGAGATTTACTGGCAGCCCACAACCTAATGAGCTCAAGGTTCTGGACTAGCTAA	C/T	1B	55.806	0.027027	0.0162162	C	T	C	H	C	C	T	C	C	T	T	C	C	T	C	T	C	C	T	T	T	T	C	T	C	T	T	T	T	T	C	C	C	C	C	C	T	C	T	C	T	C	C
Synril29954	TGCAGTCCCGCGCGAAGTGGCCGTGGATGCCATAGTTGTGGCATTTGCCACGCCGCCCTCTGCC	T/C	1B	55.806	0.027027	0.0162162	T	C	T	H	T	T	C	T	T	C	C	T	T	C	T	C	T	T	C	C	C	C	T	C	T	C	C	C	C	C	T	T	T	T	T	T	C	T	C	T	C	T	T
Synril29955	TGCAGTCCCGCGCGAAGTGGCCGTGGATGCCATAGTTGTGGCATTTGCCACGCCGCCCTCTGCC	C/T	1B	55.806	0.027027	0.0162162	C	T	C	H	C	C	T	C	C	T	T	C	C	T	C	T	C	C	T	T	T	T	C	T	C	T	T	T	T	T	C	C	C	C	C	C	T	C	T	C	T	C	C
Synril29956	TGCAGTCCCGCGCGAAGTGGCCGTGGATGCCATAGTTGTGGCATTTGCCACGCCGCCCTCTGCC	C/T	1B	55.806	0.027027	0.0162162	C	T	C	H	C	C	T	C	C	T	T	C	C	T	C	T	C	C	T	T	T	T	C	T	C	T	T	T	T	T	C	C	C	C	C	C	T	C	T	C	T	C	C
Synril32108	TGCAGTTAGGGGGAGCCCAAAGCTTCCATACTGTGTTCTTGAAGTTTGTAGCGGTTTGGCTGAA	C/T	1B	55.806	0.027027	0.00540541	C	T	C	H	C	C	T	C	C	T	T	C	C	T	C	T	C	C	T	T	T	T	C	T	C	T	T	T	T	T	C	C	C	C	C	C	T	C	T	C	T	C	C
Synril3495	TGCAGAGTGACATCGAGAATTCAATTCCACAATAAAATCTGATGAGAGTATGAGGTATCGGAAA	C/G	1B	55.806	0.027027	0.00540541	C	G	C	H	C	C	G	C	C	G	G	C	C	G	C	G	C	C	G	G	G	G	C	G	C	G	G	G	G	G	C	C	C	C	C	C	G	C	G	C	G	C	C
Synril20093	TGCAGCTGCATACCATAAATCCTCTCCCAAATTTGACGCCTTTTTCTATGTGGATAGGTTCACT	T/C	1B	56.943	0.0810811	0.00540541	T	H	T	H	T	T	C	T	T	H	C	T	T	C	T	C	T	T	C	C	C	C	T	C	T	C	C	C	C	C	T	T	T	T	T	T	C	T	C	T	C	T	T
Synril24476	TGCAGGCCTGGGTCTCCAGGTAAGCCCCACTAGTAGAAAAAAGGTCAAACGTGAAGCACATTAG	G/A	1B	56.943	0.0810811	0.00540541	G	H	G	H	G	G	A	G	G	H	A	G	G	A	G	A	G	G	A	A	A	A	G	A	G	A	A	A	A	A	G	G	G	G	G	G	A	G	A	G	A	G	G
Synril13292	TGCAGCCGCCTACAAAGAGGGCGATGAAGCAGGCGAGGCGCTGTTTGGTGAGACCAAGGATGAG	G/A	1B	58.08	0.0864865	0.00540541	G	H	G	H	G	G	A	G	G	H	A	G	G	A	G	A	G	G	A	A	A	A	G	A	G	A	A	A	A	A	G	G	G	G	G	G	A	G	A	G	A	G	G
Synril13965	TGCAGCCTCGAGGTGAGCCCGCGGCACAGGATCTTGACGTCCCCATTTTGAAGGGAGACGGGCC	G/A	1B	58.08	0.0864865	0.00540541	G	H	G	H	G	G	A	G	G	H	A	G	G	A	G	A	G	G	A	A	A	A	G	A	G	A	A	A	A	A	G	G	G	G	G	G	A	G	A	G	A	G	G
Synril14350	TGCAGCCTTCCACACGCTATTCACGTCGTAGTCACCTTGCATGCGTGCATCCACCACACCCTCC	G/C	1B	58.08	0.0864865	0.00540541	G	H	G	H	G	G	C	G	G	H	C	G	G	C	G	C	G	G	C	C	C	C	G	C	G	C	C	C	C	C	G	G	G	G	G	G	C	G	C	G	C	G	G
Synril14351	TGCAGCCTTCCACACGCTATTCACGTCGTAGTCACCTTGCATGCGTGCATCCACCACACCCTCC	G/C	1B	58.08	0.0864865	0.00540541	G	H	G	H	G	G	C	G	G	H	C	G	G	C	G	C	G	G	C	C	C	C	G	C	G	C	C	C	C	C	G	G	G	G	G	G	C	G	C	G	C	G	G
Synril16342	TGCAGCGGATCATCTGCTCCACACCAGTGTATCAGGCCAATTCCAGCACGCGACCCCACCCCGT	A/G	1B	58.08	0.0864865	0.00540541	A	H	A	H	A	A	G	A	A	H	G	A	A	G	A	G	A	A	G	G	G	G	A	G	A	G	G	G	G	G	A	A	A	A	A	A	G	A	G	A	G	A	A
Synril1706	TGCAGACAGAACAGAACAAAAGTCAGCCAGGTTTTGTCAGACAACGAGGAGGCGCGTCGGTGAG	G/C	1B	58.08	0.0864865	0.00540541	G	H	G	H	G	G	C	G	G	H	C	G	G	C	G	C	G	G	C	C	C	C	G	C	G	C	C	C	C	C	G	G	G	G	G	G	C	G	C	G	C	G	G
Synril1716	TGCAGACAGAGCACAACCAGAGTCACGACGTGCATTTCTCGGAATGAATGTATGGCTAGAGAAC	C/A	1B	58.08	0.0864865	0.00540541	C	H	C	H	C	C	A	C	C	H	A	C	C	A	C	A	C	C	A	A	A	A	C	A	C	A	A	A	A	A	C	C	C	C	C	C	A	C	A	C	A	C	C
Synril17173	TGCAGCGTAGTTCACAGATCACGCGGCAGCGCAGCAGCGGCGCGGCACCAATGGAGAAGGTTGC	T/A	1B	58.08	0.0864865	0.00540541	T	H	T	H	T	T	A	T	T	H	A	T	T	A	T	A	T	T	A	A	A	A	T	A	T	A	A	A	A	A	T	T	T	T	T	T	A	T	A	T	A	T	T
Synril20321	TGCAGCTGCTAAATTCTGAATCGGAGTTCGATATACCTGAGTCGAAGGTGGAAAGAGCTCGCGT	G/C	1B	58.08	0.0864865	0.00540541	G	H	G	H	G	G	C	G	G	H	C	G	G	C	G	C	G	G	C	C	C	C	G	C	G	C	C	C	C	C	G	G	G	G	G	G	C	G	C	G	C	G	G
Synril20378	TGCAGCTGCTCTCTTAGAGCATCCCCATCCGTTGGCCCTCCCAGGACGCATAAAAATCGCCCCC	C/T	1B	58.08	0.0864865	0.00540541	C	H	C	H	C	C	T	C	C	H	T	C	C	T	C	T	C	C	T	T	T	T	C	T	C	T	T	T	T	T	C	C	C	C	C	C	T	C	T	C	T	C	C
Synril20731	TGCAGCTGGGGTCTTCTGGGTTGAGCTTCACTTTCTTGGTCTATTTGGAGAGCTTGAAGGCAGC	G/A	1B	58.08	0.0864865	0.00540541	G	H	G	H	G	G	A	G	G	H	A	G	G	A	G	A	G	G	A	A	A	A	G	A	G	A	A	A	A	A	G	G	G	G	G	G	A	G	A	G	A	G	G
Synril20865	TGCAGCTGTCCTTTGGTTTTTAATGGTGCCACTTGGTTGTCTTTGAAACAGATTTGGTCTCTGC	A/G	1B	58.08	0.0864865	0.00540541	A	H	A	H	A	A	G	A	A	H	G	A	A	G	A	G	A	A	G	G	G	G	A	G	A	G	G	G	G	G	A	A	A	A	A	A	G	A	G	A	G	A	A
Synril22792	TGCAGGAGAGCCTCGTTGTGGTGAAGGAGCCGAGGGACTCGAAGGAGGACTTCCCGAAGAGCAT	T/C	1B	58.08	0.0864865	0.00540541	T	H	T	H	T	T	C	T	T	H	C	T	T	C	T	C	T	T	C	C	C	C	T	C	T	C	C	C	C	C	T	T	T	T	T	T	C	T	C	T	C	T	T
Synril22837	TGCAGGAGATGTGACAAACTAAATTTACAAAAACTGTAATTTCTAAAAAAAAAAGAGCAGAAAA	A/G	1B	58.08	0.0864865	0.00540541	A	H	A	H	A	A	G	A	A	H	G	A	A	G	A	G	A	A	G	G	G	G	A	G	A	G	G	G	G	G	A	A	A	A	A	A	G	A	G	A	G	A	A
Synril24793	TGCAGGCGGCGGCAGACATGACCACGCTGCTCAAGGCCCTCGTCAAGGAGCTTACGACCTTGCG	G/A	1B	58.08	0.0864865	0.00540541	G	H	G	H	G	G	A	G	G	H	A	G	G	A	G	A	G	G	A	A	A	A	G	A	G	A	A	A	A	A	G	G	G	G	G	G	A	G	A	G	A	G	G
Synril29680	TGCAGTCATATAACATCACATCACTAAACAGGACCAACTAACTGAATCAGGACGAACTTTAGGT	A/C	1B	58.08	0.0864865	0.00540541	A	H	A	H	A	A	C	A	A	H	C	A	A	C	A	C	A	A	C	C	C	C	A	C	A	C	C	C	C	C	A	A	A	A	A	A	C	A	C	A	C	A	A
Synril3010	TGCAGAGCGCGGACACCTGGGTCCTACAGGAATTGCAGGAAGGTTCAACTGCGTCGCAAGCACT	G/A	1B	58.08	0.0864865	0.00540541	G	H	G	H	G	G	A	G	G	H	A	G	G	A	G	A	G	G	A	A	A	A	G	A	G	A	A	A	A	A	G	G	G	G	G	G	A	G	A	G	A	G	G
Synril30288	TGCAGTCGGCCATGAAAGAAACATTGCGGCTACACCCAGCGGTGCCGCTCCTCCTCCCACGAGA	G/C	1B	58.08	0.0864865	0.00540541	G	H	G	H	G	G	C	G	G	H	C	G	G	C	G	C	G	G	C	C	C	C	G	C	G	C	C	C	C	C	G	G	G	G	G	G	C	G	C	G	C	G	G
Synril30372	TGCAGTCGTTGTTGTTCGTGACTCGTGAGACGACCAAAGGTTATAGGCACTATGTGCCCATGCT	A/G	1B	58.08	0.0864865	0.00540541	A	H	A	H	A	A	G	A	A	H	G	A	A	G	A	G	A	A	G	G	G	G	A	G	A	G	G	G	G	G	A	A	A	A	A	A	G	A	G	A	G	A	A
Synril30981	TGCAGTGCACCCTCTGCCGCTACAGTGCCTGTCCTTTACATTATTGAGTCACTACAGAACACAT	T/A	1B	58.08	0.0864865	0.00540541	T	H	T	H	T	T	A	T	T	H	A	T	T	A	T	A	T	T	A	A	A	A	T	A	T	A	A	A	A	A	T	T	T	T	T	T	A	T	A	T	A	T	T
Synril31800	TGCAGTGTCGTCTCAGTCAGTCTTACTCGTTAGCAACTTAACATGACCGCCATTTTTCTCTGAA	T/C	1B	58.08	0.0864865	0.00540541	T	H	T	H	T	T	C	T	T	H	C	T	T	C	T	C	T	T	C	C	C	C	T	C	T	C	C	C	C	C	T	T	T	T	T	T	C	T	C	T	C	T	T
Synril32425	TGCAGTTCCGCATCCAATACAAGGCGGGACCCTTGAATCGAGCGGCCGATGCGCTATCGCGACG	T/C	1B	58.08	0.0324324	0.464865	N	T	N	T	T	N	N	T	T	N	T	T	T	T	T	H	N	T	T	T	N	N	N	C	N	T	N	H	N	N	N	C	N	T	T	T	N	N	N	N	N	T	N
Synril32426	TGCAGTTCCGCATCCAATACAAGGCGGGACCCTTGAATCGAGCGGCCGATGCGCTATCGCGACG	G/A	1B	58.08	0.0324324	0.464865	N	G	N	G	G	N	N	G	G	N	G	G	G	G	G	H	N	G	G	G	N	N	N	A	N	G	N	H	N	N	N	A	N	G	G	G	N	N	N	N	N	G	N
Synril33414	TGCAGTTTGGCTGCCTCACCAGCATGCAAGGCATTTCTAACCTATCCGCTGTATCAACTTAGTG	T/C	1B	58.08	0.0864865	0.00540541	T	H	T	H	T	T	C	T	T	H	C	T	T	C	T	C	T	T	C	C	C	C	T	C	T	C	C	C	C	C	T	T	T	T	T	T	C	T	C	T	C	T	T
Synril33645	TGCAGTTTTTTAGTTGACCACAAATGCATTTGTGTGCTAGTTTTCAATAAAAAGAAAAAAATTA	A/G	1B	58.08	0.0864865	0.00540541	A	H	A	H	A	A	G	A	A	H	G	A	A	G	A	G	A	A	G	G	G	G	A	G	A	G	G	G	G	G	A	A	A	A	A	A	G	A	G	A	G	A	A
Synril938	TGCAGAAGACGTGGTCCTGGGTCCTTAGCACCGCGTCGGCGAGTGGAGCCGAGGAGACCACGAC	G/C	1B	58.08	0.0864865	0.00540541	G	H	G	H	G	G	C	G	G	H	C	G	G	C	G	C	G	G	C	C	C	C	G	C	G	C	C	C	C	C	G	G	G	G	G	G	C	G	C	G	C	G	G
Synril10421	TGCAGCATTTCTTCGACTTGTCGTTCGATCTCGTCCTTTTGCAGCGGTGAGTATCGGTACGGGC	C/T	1B	61.494	0.0216216	0.00540541	C	C	C	H	C	C	T	C	C	C	T	C	C	T	C	T	C	C	C	T	T	T	C	T	C	T	T	C	T	T	C	C	C	C	C	C	T	C	T	C	T	C	C
Synril12460	TGCAGCCCGCCACACATCCCACCCAAACTAGACCTCCCCGCACGCTCGAACCAGCGGCACCCAT	T/A	1B	61.494	0.0216216	0.00540541	T	T	T	H	T	T	A	T	T	T	A	T	T	A	T	A	T	T	T	A	A	A	T	A	T	A	A	T	A	A	T	T	T	T	T	T	A	T	A	T	A	T	T
Synril12461	TGCAGCCCGCCACACATCCCACCCAAACTAGACCTCCCCGCACGCTCGAACCAGCGGCACCCAT	A/G	1B	61.494	0.0216216	0.00540541	A	A	A	H	A	A	G	A	A	A	G	A	A	G	A	G	A	A	A	G	G	G	A	G	A	G	G	A	G	G	A	A	A	A	A	A	G	A	G	A	G	A	A
Synril12462	TGCAGCCCGCCACACATCCCACCCAAACTAGACCTCCCCGCACGCTCGAACCAGCGGCACCCAT	A/G	1B	61.494	0.0216216	0.00540541	A	A	A	H	A	A	G	A	A	A	G	A	A	G	A	G	A	A	A	G	G	G	A	G	A	G	G	A	G	G	A	A	A	A	A	A	G	A	G	A	G	A	A
Synril15936	TGCAGCGCGCCGCCTGCCTCGATCCCGTATGGATCGAGAGAGGCCGAGCTGCCCAACCCCCGCG	G/A	1B	61.494	0.0216216	0.00540541	G	G	G	H	G	G	A	G	G	G	A	G	G	A	G	A	G	G	G	A	A	A	G	A	G	A	A	G	A	A	G	G	G	G	G	G	A	G	A	G	A	G	G
Synril18670	TGCAGCTCAGAGAAGTGCAAGATGGCAATGTACCCTGGTGACGGGTCGTTGGGCTGGGGCTCCG	C/G	1B	61.494	0.0216216	0.00540541	C	C	C	H	C	C	G	C	C	C	G	C	C	G	C	G	C	C	C	G	G	G	C	G	C	G	G	C	G	G	C	C	C	C	C	C	G	C	G	C	G	C	C
Synril18671	TGCAGCTCAGAGAAGTGCATGATGGCGACGTACCCTGGCGACGGGTCATTGGGCTGGGGCCTCC	A/G	1B	61.494	0.0216216	0.00540541	A	A	A	H	A	A	G	A	A	A	G	A	A	G	A	G	A	A	A	G	G	G	A	G	A	G	G	A	G	G	A	A	A	A	A	A	G	A	G	A	G	A	A
Synril20311	TGCAGCTGCGTTCAATCGTCGTGGAACTCGACTAATATGTATGAATTTCTTAATATCTTATGAA	T/C	1B	61.494	0.0216216	0.00540541	T	T	T	H	T	T	C	T	T	T	C	T	T	C	T	C	T	T	T	C	C	C	T	C	T	C	C	T	C	C	T	T	T	T	T	T	C	T	C	T	C	T	T
Synril2071	TGCAGACCTGGACGCGGACGCGCGCCTCGTCGGCGAGCTCCACGGTGACGCTGGCCACGTCCTT	A/G	1B	61.494	0.0216216	0.00540541	A	A	A	H	A	A	G	A	A	A	G	A	A	G	A	G	A	A	A	G	G	G	A	G	A	G	G	A	G	G	A	A	A	A	A	A	G	A	G	A	G	A	A
Synril21747	TGCAGCTTTTCATCGCATTCTTCACAGTCAAGAATCCTCTCCATGGTGCTGATCGCTTCCTTAC	C/T	1B	61.494	0.0216216	0.00540541	C	C	C	H	C	C	T	C	C	C	T	C	C	T	C	T	C	C	C	T	T	T	C	T	C	T	T	C	T	T	C	C	C	C	C	C	T	C	T	C	T	C	C
Synril22675	TGCAGGACTAGTTGATTCTCTCGTCGACTCGATCGCATGCATGCTGATGGCTGCATCGGCAGGC	C/T	1B	61.494	0.0216216	0.00540541	C	C	C	H	C	C	T	C	C	C	T	C	C	T	C	T	C	C	C	T	T	T	C	T	C	T	T	C	T	T	C	C	C	C	C	C	T	C	T	C	T	C	C
Synril24420	TGCAGGCCGTTGGGGCCCGCGGCGCTTCGCACTTGCCCCTTCGCTTCTCTGCTAAACCAAGTCC	T/C	1B	61.494	0.0216216	0.00540541	T	T	T	H	T	T	C	T	T	T	C	T	T	C	T	C	T	T	T	C	C	C	T	C	T	C	C	T	C	C	T	T	T	T	T	T	C	T	C	T	C	T	T
Synril25103	TGCAGGCTGCCGCGACACTAGTTGATAGACTGCAAACTACGCCAGGGGACCCTAACTTCCTAGG	T/C	1B	61.494	0.0216216	0.00540541	T	T	T	H	T	T	C	T	T	T	C	T	T	C	T	C	T	T	T	C	C	C	T	C	T	C	C	T	C	C	T	T	T	T	T	T	C	T	C	T	C	T	T
Synril25104	TGCAGGCTGCCGCGACACTAGTTGATAGACTGCAAACTACGCCAGGGGACCCTAACTTCCTAGG	T/C	1B	61.494	0.0216216	0.00540541	T	T	T	H	T	T	C	T	T	T	C	T	T	C	T	C	T	T	T	C	C	C	T	C	T	C	C	T	C	C	T	T	T	T	T	T	C	T	C	T	C	T	T
Synril25135	TGCAGGCTGGGAGAGCTGGGTGTAGCACACTAGTAGAAAAAGGACCTAATGTGAGACACATTAG	T/C	1B	61.494	0.0216216	0.00540541	T	T	T	H	T	T	C	T	T	T	C	T	T	C	T	C	T	T	T	C	C	C	T	C	T	C	C	T	C	C	T	T	T	T	T	T	C	T	C	T	C	T	T
Synril25920	TGCAGGGCTGGATGCGGACGCGCGCCTCGTCGGCGAGCTCGACGGGGACGCTAGCCACGTCCTT	C/G	1B	61.494	0.0216216	0.00540541	C	C	C	H	C	C	G	C	C	C	G	C	C	G	C	G	C	C	C	G	G	G	C	G	C	G	G	C	G	G	C	C	C	C	C	C	G	C	G	C	G	C	C
Synril25921	TGCAGGGCTGGATGCGGACGCGCGCCTCGTCGGCGAGCTCGACGGTGACGCTAGCCACCTCCTT	C/G	1B	61.494	0.0216216	0.00540541	C	C	C	H	C	C	G	C	C	C	G	C	C	G	C	G	C	C	C	G	G	G	C	G	C	G	G	C	G	G	C	C	C	C	C	C	G	C	G	C	G	C	C
Synril26618	TGCAGGTAAAGTCTCCTCACTGATGACGGCTCTTGGCTCTTGATGCCTCTCTTCCACTGATCTT	G/A	1B	61.494	0.0216216	0.00540541	G	G	G	H	G	G	A	G	G	G	A	G	G	A	G	A	G	G	G	A	A	A	G	A	G	A	A	G	A	A	G	G	G	G	G	G	A	G	A	G	A	G	G
Synril28972	TGCAGTAGATATTTATTCATCTTAATTGTCCTGGTACAGTTTATAAAGAGAAGTACGTAGCTTC	C/G	1B	61.494	0.0216216	0.00540541	C	C	C	H	C	C	G	C	C	C	G	C	C	G	C	G	C	C	C	G	G	G	C	G	C	G	G	C	G	G	C	C	C	C	C	C	G	C	G	C	G	C	C
Synril29285	TGCAGTATAATAGGGAAAAAGTCTAAAACAAACCTTAAACTTGTAGATGAAATCTAAATTGAAC	T/C	1B	61.494	0.0216216	0.00540541	T	T	T	H	T	T	C	T	T	T	C	T	T	C	T	C	T	T	T	C	C	C	T	C	T	C	C	T	C	C	T	T	T	T	T	T	C	T	C	T	C	T	T
Synril30778	TGCAGTGACCATTGTCATCTCACCATGGCCAACCTAGCAATGACAGCCAGCCCGAGACGAAGCA	G/A	1B	61.494	0.0216216	0.00540541	G	G	G	H	G	G	A	G	G	G	A	G	G	A	G	A	G	G	G	A	A	A	G	A	G	A	A	G	A	A	G	G	G	G	G	G	A	G	A	G	A	G	G
Synril30779	TGCAGTGACCATTGTCATCTCACCATGGCCAACCTAGCAATGACAGCCAGCCCGAGACGAAGCA	A/C	1B	61.494	0.0216216	0.00540541	A	A	A	H	A	A	C	A	A	A	C	A	A	C	A	C	A	A	A	C	C	C	A	C	A	C	C	A	C	C	A	A	A	A	A	A	C	A	C	A	C	A	A
Synril31701	TGCAGTGTAACAAAACAACCCATTCATACGTTATATTTCACGTCACAAATTTATAGGTAGAAGT	A/C	1B	61.494	0.0216216	0.00540541	A	A	A	H	A	A	C	A	A	A	C	A	A	C	A	C	A	A	A	C	C	C	A	C	A	C	C	A	C	C	A	A	A	A	A	A	C	A	C	A	C	A	A
Synril32273	TGCAGTTCAGATTATTGTATACATTGTTATTTCATAGTAGTGCTTTAAGTGAGAAGTGCCAAAA	C/A	1B	61.494	0.0216216	0.00540541	C	C	C	H	C	C	A	C	C	C	A	C	C	A	C	A	C	C	C	A	A	A	C	A	C	A	A	C	A	A	C	C	C	C	C	C	A	C	A	C	A	C	C
Synril3935	TGCAGATCACCTTGGACGGAGTTAATTGCATAAAACCACCACATTTGGGGTTAGGTTTGCAGAA	G/T	1B	61.494	0.0216216	0.00540541	G	G	G	H	G	G	T	G	G	G	T	G	G	T	G	T	G	G	G	T	T	T	G	T	G	T	T	G	T	T	G	G	G	G	G	G	T	G	T	G	T	G	G
Synril4648	TGCAGATGCTGAGATGTGTAGAAACGGATGGGGGCGGCGAGGTTATGTAGGAAGCGGGAGGAAG	G/A	1B	61.494	0.0216216	0.00540541	G	G	G	H	G	G	A	G	G	G	A	G	G	A	G	A	G	G	G	A	A	A	G	A	G	A	A	G	A	A	G	G	G	G	G	G	A	G	A	G	A	G	G
Synril6887	TGCAGCACACGAGCTGGCACGACATGACCCGTATAATAATCGTGCCCTGGCAGGCCGTGCCG	C/T	1B	61.494	0.0216216	0.00540541	C	C	C	H	C	C	T	C	C	C	T	C	C	T	C	T	C	C	C	T	T	T	C	T	C	T	T	C	T	T	C	C	C	C	C	C	T	C	T	C	T	C	C
Synril8214	TGCAGCAGCAACAACAAAGTCAACAGCAGCAACAACTTCTTGGAACTGTGCCTAATGTGTCAAG	A/G	1B	61.494	0.0216216	0.00540541	A	A	A	H	A	A	G	A	A	A	G	A	A	G	A	G	A	A	A	G	G	G	A	G	A	G	G	A	G	G	A	A	A	A	A	A	G	A	G	A	G	A	A
Synril8920	TGCAGCAGCTGCTGCTGCTCCATCAGCGGCGAAGACTGTAGATAGTTGAAGTGATGGAACAGCT	G/C	1B	62.0625	0.0162162	0.00540541	G	G	G	H	G	G	C	G	G	G	C	G	G	C	G	C	G	G	G	C	C	C	G	C	G	C	C	G	C	C	G	G	G	G	G	G	C	G	C	G	C	G	G
Synril13397	TGCAGCCGCGGCTCTCCTCGGCGCCGCCGCTTCATGCGCCGCCACTGGAGGCGGATCTCGGCGG	T/C	1B	62.631	0.0162162	0.00540541	T	T	T	H	T	T	C	T	T	T	C	T	T	C	T	C	T	T	T	C	C	C	T	C	T	C	C	T	C	C	T	T	T	T	T	T	C	T	C	T	C	T	T
Synril13398	TGCAGCCGCGGCTCTCCTCGGCGCCGCCGCTTCATGCGCCGCCACTGGAGGCGGATCTCGGCGG	G/C	1B	62.631	0.0162162	0.00540541	G	G	G	H	G	G	C	G	G	G	C	G	G	C	G	C	G	G	G	C	C	C	G	C	G	C	C	G	C	C	G	G	G	G	G	G	C	G	C	G	C	G	G
Synril17927	TGCAGCTACACCAATCACATGATTAGCTCCGTGCATAAGACGCCGCCCCGACGGATTGCCGAGC	G/A	1B	62.631	0.0756757	0.205405	H	N	A	H	G	G	G	G	A	H	G	H	A	G	A	G	N	N	A	G	G	G	G	G	N	G	G	N	G	G	A	H	G	N	A	N	G	A	G	H	G	N	H
Synril17928	TGCAGCTACACCAATCACATGATTAGCTCCGTGCATAAGACGCCGCCTTGACGGATTACCGAGC	A/G	1B	62.631	0.0162162	0.00540541	A	A	A	H	A	A	G	A	A	A	G	A	A	G	A	G	A	A	A	G	G	G	A	G	A	G	G	A	G	G	A	A	A	A	A	A	G	A	G	A	G	A	A
Synril2057	TGCAGACCTCGCTGCTGCCCAATCTCCTAGCAGCACCCGCTCGACACACCCCACCCAGTCTCGC	G/C	1B	62.631	0.0162162	0.00540541	G	G	G	H	G	G	C	G	G	G	C	G	G	C	G	C	G	G	G	C	C	C	G	C	G	C	C	G	C	C	G	G	G	G	G	G	C	G	C	G	C	G	G
Synril26057	TGCAGGGGCATGTGCAGCAGCACAGAGGAAGTTGCGATGGCAGAGAGTCAGCGAAGAGGACTGC	A/G	1B	62.631	0.0162162	0.00540541	A	A	A	H	A	A	G	A	A	A	G	A	A	G	A	G	A	A	A	G	G	G	A	G	A	G	G	A	G	G	A	A	A	A	A	A	G	A	G	A	G	A	A
Synril26657	TGCAGGTAATCAGCATCTAGTTGCGCTTGAATCTGCTGACTCATATGCCTATCCACAGATCGAG	C/A	1B	62.631	0.0162162	0.00540541	C	C	C	H	C	C	A	C	C	C	A	C	C	A	C	A	C	C	C	A	A	A	C	A	C	A	A	C	A	A	C	C	C	C	C	C	A	C	A	C	A	C	C
Synril27025	TGCAGGTCCAACGTCGGCATGAAGGCTAAGCTTGCTCGAGTGCTTTGACGACAGGTTGTCACAA	C/T	1B	62.631	0.0162162	0.00540541	C	C	C	H	C	C	T	C	C	C	T	C	C	T	C	T	C	C	C	T	T	T	C	T	C	T	T	C	T	T	C	C	C	C	C	C	T	C	T	C	T	C	C
Synril27457	TGCAGGTGAGCTGCTTGGAGTGGGGCACGGGAGCTCGTGGCCCAGCCGACTCAGGGGAACTGCT	A/G	1B	62.631	0.0162162	0.00540541	A	A	A	H	A	A	G	A	A	A	G	A	A	G	A	G	A	A	A	G	G	G	A	G	A	G	G	A	G	G	A	A	A	A	A	A	G	A	G	A	G	A	A
Synril30033	TGCAGTCCGCCCATCCCCACCTACGGCGCGGCTAGCCCTGCTGGTGCAGCCGTCGACTATGGGC	T/A	1B	62.631	0.0162162	0.00540541	T	T	T	H	T	T	A	T	T	T	A	T	T	A	T	A	T	T	T	A	A	A	T	A	T	A	A	T	A	A	T	T	T	T	T	T	A	T	A	T	A	T	T
Synril4483	TGCAGATGAGAAACATCATGCGGGTGGCCAAGCTTCGTGACATCGAGGCCACCACAGGTTATCT	A/G	1B	62.631	0.0162162	0.00540541	A	A	A	H	A	A	G	A	A	A	G	A	A	G	A	G	A	A	A	G	G	G	A	G	A	G	G	A	G	G	A	A	A	A	A	A	G	A	G	A	G	A	A
Synril5446	TGCAGCAAACGAAGCGATGGTTGTTAGCTCATTGCGGATCTGAGATGTGATCGGCGATGGAACC	A/G	1B	62.631	0.0162162	0.00540541	A	A	A	H	A	A	G	A	A	A	G	A	A	G	A	G	A	A	A	G	G	G	A	G	A	G	G	A	G	G	A	A	A	A	A	A	G	A	G	A	G	A	A
Synril1776	TGCAGACATCACAACGATCTGATTTTTTTTGACTGATGAACACTGAGTTGAAATAGATCCTTCT	A/G	1B	63.767	0.0216216	0.00540541	A	A	A	H	A	A	G	A	A	A	G	A	A	G	A	G	A	A	H	G	G	G	A	G	A	G	G	A	G	G	A	A	A	A	A	A	G	A	G	A	G	A	A
Synril25872	TGCAGGGCGTGCTCGTGGATGGCGGCCGTCGCCCAGGAGAGCGACGGAGAGCGGCTTACTAGAG	C/T	1B	63.767	0.0216216	0.0108108	C	C	C	H	C	C	T	C	C	N	T	C	C	T	C	T	C	C	H	T	T	T	C	T	C	T	T	C	T	T	C	C	C	C	C	C	T	C	T	C	T	C	C
Synril27424	TGCAGGTGACACGAGGCATCTTTGAAGCACTAGTAGAAAACAGGCCTATCGTTCGGGCCTGGTC	G/C	1B	63.767	0.0216216	0.0108108	G	G	G	H	G	G	C	G	G	N	C	G	G	C	G	C	G	G	H	C	C	C	G	C	G	C	C	G	C	C	G	G	G	G	G	G	C	G	C	G	C	G	G
Synril27425	TGCAGGTGACACGAGGCATCTTTGAAGCACTAGTAGAAAACAGGCCTATCGTTCGGGCCTGGTC	C/T	1B	63.767	0.0216216	0.0108108	C	C	C	H	C	C	T	C	C	N	T	C	C	T	C	T	C	C	H	T	T	T	C	T	C	T	T	C	T	T	C	C	C	C	C	C	T	C	T	C	T	C	C
Synril3161	TGCAGAGGAGACGGGGCGGCGTTCATCCACGGCAGGAGACCATGATGCTGGAACTGGAGCCGAC	G/C	1B	63.767	0.0216216	0.0108108	G	G	G	H	G	G	C	G	G	N	C	G	G	C	G	C	G	G	H	C	C	C	G	C	G	C	C	G	C	C	G	G	G	G	G	G	C	G	C	G	C	G	G
Synril12947	TGCAGCCGACTCCAGCTCCTTTCCTTGGCCCACTGTGGCTCTCGCACCGACTCGATCCTATCGG	C/G	1B	66.042	0.0810811	0.00540541	C	C	C	H	C	C	G	C	C	H	G	C	C	G	C	G	C	C	G	C	G	G	C	G	C	H	G	C	H	G	C	C	C	C	C	C	G	C	G	C	G	C	C
Synril15444	TGCAGCGCATATCTGAGTTTGTCGCCCTTGGGGGAGGTGAGGATGACGCTGGCTCCCAGGCCGA	T/G	1B	66.042	0.0810811	0.00540541	T	T	T	H	T	T	G	T	T	H	G	T	T	G	T	G	T	T	G	T	G	G	T	G	T	H	G	T	H	G	T	T	T	T	T	T	G	T	G	T	G	T	T
Synril17209	TGCAGCGTCACCCCCTGCACGCTCACCCCCCTGCACTCCTCGAAATGCAACGCCTACAACATCC	C/G	1B	66.042	0.0810811	0.00540541	C	C	C	H	C	C	G	C	C	H	G	C	C	G	C	G	C	C	G	C	G	G	C	G	C	H	G	C	H	G	C	C	C	C	C	C	G	C	G	C	G	C	C
Synril18175	TGCAGCTAGCCCGTCACGATGCTCGAAGACACAGCTGCCGCAGTTTCTCGGGAGAGAGATTGGG	G/A	1B	66.042	0.0810811	0.00540541	G	G	G	H	G	G	A	G	G	H	A	G	G	A	G	A	G	G	A	G	A	A	G	A	G	H	A	G	H	A	G	G	G	G	G	G	A	G	A	G	A	G	G
Synril18695	TGCAGCTCAGCGCGGAGGCAATCAAGTGACAAGTATGTTCATTAGAACCATTTGGAATAGGACG	A/G	1B	66.042	0.0810811	0.00540541	A	A	A	H	A	A	G	A	A	H	G	A	A	G	A	G	A	A	G	A	G	G	A	G	A	H	G	A	H	G	A	A	A	A	A	A	G	A	G	A	G	A	A
Synril20011	TGCAGCTGATAGAACGGACGGAATCGATCAGGGCTGCCGCAGGGTTCGTCCGATAGTCGCCATG	A/C	1B	66.042	0.0810811	0.00540541	A	A	A	H	A	A	C	A	A	H	C	A	A	C	A	C	A	A	C	A	C	C	A	C	A	H	C	A	H	C	A	A	A	A	A	A	C	A	C	A	C	A	A
Synril20819	TGCAGCTGTAATAAACTAATAACAAATCTTGGTATTTTTGACATATGAAATGAAACTCAACTTG	T/C	1B	66.042	0.0810811	0.00540541	T	T	T	H	T	T	C	T	T	H	C	T	T	C	T	C	T	T	C	T	C	C	T	C	T	H	C	T	H	C	T	T	T	T	T	T	C	T	C	T	C	T	T
Synril22405	TGCAGGACAACCAAGATCAATCTATGCATCATGGGGGCAAGCCACAGCACATGACGATGATCGT	C/A	1B	66.042	0.0810811	0.00540541	C	C	C	H	C	C	A	C	C	H	A	C	C	A	C	A	C	C	A	C	A	A	C	A	C	H	A	C	H	A	C	C	C	C	C	C	A	C	A	C	A	C	C
Synril23007	TGCAGGAGCTGCCATTGCGGTTTCTAAGAAAAGATCAATTAGGTATGAAATATCAATATATGGG	A/G	1B	66.042	0.0810811	0.00540541	A	A	A	H	A	A	G	A	A	H	G	A	A	G	A	G	A	A	G	A	G	G	A	G	A	H	G	A	H	G	A	A	A	A	A	A	G	A	G	A	G	A	A
Synril24084	TGCAGGCCAGCAGCCCGCTGAGGACGTCGAAGCCCGCGGCGGACAGGGACGGGAACATCTCCCT	G/T	1B	66.042	0.0810811	0.00540541	G	G	G	H	G	G	T	G	G	H	T	G	G	T	G	T	G	G	T	G	T	T	G	T	G	H	T	G	H	T	G	G	G	G	G	G	T	G	T	G	T	G	G
Synril24450	TGCAGGCCTCGACCCGTAGTCGCACGCCCGTCATCAAGTACCAGAAGCAAGAGGCGGCCGTCAT	A/C	1B	66.042	0.0810811	0.00540541	A	A	A	H	A	A	C	A	A	H	C	A	A	C	A	C	A	A	C	A	C	C	A	C	A	H	C	A	H	C	A	A	A	A	A	A	C	A	C	A	C	A	A
Synril25048	TGCAGGCTCTCGGGCCTAATCTCACACTATACTGATGTGGGCCTATTGGACCTTCTTCGGGCAT	G/A	1B	66.042	0.0810811	0.00540541	G	G	G	H	G	G	A	G	G	H	A	G	G	A	G	A	G	G	A	G	A	A	G	A	G	H	A	G	H	A	G	G	G	G	G	G	A	G	A	G	A	G	G
Synril25049	TGCAGGCTCTCGGGCCTAATCTCACACTATACTGATGTGGGCCTATTGGACCTTCTTCGGGCAT	C/A	1B	66.042	0.0810811	0.00540541	C	C	C	H	C	C	A	C	C	H	A	C	C	A	C	A	C	C	A	C	A	A	C	A	C	H	A	C	H	A	C	C	C	C	C	C	A	C	A	C	A	C	C
Synril26992	TGCAGGTCATGATAATCAGTTGGTTTTCATGATCACCAGAGCAAAGCATAGCGTAATCTTCACT	T/A	1B	66.042	0.0810811	0.00540541	T	T	T	H	T	T	A	T	T	H	A	T	T	A	T	A	T	T	A	T	A	A	T	A	T	H	A	T	H	A	T	T	T	T	T	T	A	T	A	T	A	T	T
Synril27326	TGCAGGTCTATTAGGTGGCTATGAGGGATGGAACACTTTTCCCAATCCCCTGGCTTCGAGCTAG	G/A	1B	66.042	0.0810811	0.00540541	G	G	G	H	G	G	A	G	G	H	A	G	G	A	G	A	G	G	A	G	A	A	G	A	G	H	A	G	H	A	G	G	G	G	G	G	A	G	A	G	A	G	G
Synril31925	TGCAGTGTTGCAGTCTGCGGAGAGTCGGATACTAGTGGAGCCGCGAAGGTGCCGCGCTCCTCCC	T/C	1B	66.042	0.0810811	0.00540541	T	T	T	H	T	T	C	T	T	H	C	T	T	C	T	C	T	T	C	T	C	C	T	C	T	H	C	T	H	C	T	T	T	T	T	T	C	T	C	T	C	T	T
Synril31926	TGCAGTGTTGCAGTCTGCGGAGAGTCGGATACTAGTGGAGCCGCGAAGGTGCCGCGCTCCTCCC	G/A	1B	66.042	0.0810811	0.00540541	G	G	G	H	G	G	A	G	G	H	A	G	G	A	G	A	G	G	A	G	A	A	G	A	G	H	A	G	H	A	G	G	G	G	G	G	A	G	A	G	A	G	G
Synril32229	TGCAGTTCAATTTAAACTATAAAAGCGTCTACTATAAAGGGACAGAGGTAGTAGAAAATAGCCA	C/T	1B	66.042	0.0810811	0.00540541	C	C	C	H	C	C	T	C	C	H	T	C	C	T	C	T	C	C	T	C	T	T	C	T	C	H	T	C	H	T	C	C	C	C	C	C	T	C	T	C	T	C	C
Synril32713	TGCAGTTGACTCCAGGCAGCCGACTGGTTGGCGCAGTCGGCAACTGGCCAGGTGGAGCGGTCGG	T/C	1B	66.042	0.0810811	0.00540541	T	T	T	H	T	T	C	T	T	H	C	T	T	C	T	C	T	T	C	T	C	C	T	C	T	H	C	T	H	C	T	T	T	T	T	T	C	T	C	T	C	T	T
Synril32714	TGCAGTTGACTCCAGGCAGCCGACTGGTTGGCGCAGTCGGCAACTGGCCAGGTGGAGCGGTCGG	A/C	1B	66.042	0.0810811	0.00540541	A	A	A	H	A	A	C	A	A	H	C	A	A	C	A	C	A	A	C	A	C	C	A	C	A	H	C	A	H	C	A	A	A	A	A	A	C	A	C	A	C	A	A
Synril32807	TGCAGTTGCAAGACTGGTGGGTGCATTTTGCTTAGTTTGAAGCCATACATTCTCCACAGTGTTT	T/C	1B	66.042	0.0810811	0.00540541	T	T	T	H	T	T	C	T	T	H	C	T	T	C	T	C	T	T	C	T	C	C	T	C	T	H	C	T	H	C	T	T	T	T	T	T	C	T	C	T	C	T	T
Synril3379	TGCAGAGGTCGATGTACTTTGCCATCTGCACCTCACGGATGCGCCGCTGCTCCTCGTCCTTCTC	T/C	1B	66.042	0.0810811	0.00540541	T	T	T	H	T	T	C	T	T	H	C	T	T	C	T	C	T	T	C	T	C	C	T	C	T	H	C	T	H	C	T	T	T	T	T	T	C	T	C	T	C	T	T
Synril3380	TGCAGAGGTCGATGTACTTTGCCATCTGCACCTCACGGATGCGCCGCTGCTCCTCGTCCTTCTC	C/T	1B	66.042	0.0810811	0.00540541	C	C	C	H	C	C	T	C	C	H	T	C	C	T	C	T	C	C	T	C	T	T	C	T	C	H	T	C	H	T	C	C	C	C	C	C	T	C	T	C	T	C	C
Synril4289	TGCAGATCGTACCTATCGGCCGCGACAAGCAGGTGCAGCCATTGCCATATCGCATCTTCACCAT	G/A	1B	66.042	0.0810811	0.00540541	G	G	G	H	G	G	A	G	G	H	A	G	G	A	G	A	G	G	A	G	A	A	G	A	G	H	A	G	H	A	G	G	G	G	G	G	A	G	A	G	A	G	G
Synril4290	TGCAGATCGTACCTATCTGCCGCGACAAGCAGCTGCGGCCACTGCCACATTGGTTCTTCACCAT	G/T	1B	66.042	0.0810811	0.00540541	G	G	G	H	G	G	T	G	G	H	T	G	G	T	G	T	G	G	T	G	T	T	G	T	G	H	T	G	H	T	G	G	G	G	G	G	T	G	T	G	T	G	G
Synril4995	TGCAGATTCCAAAAGCTTGATGGAACCCCGACTTGTCTAGTTCGCTATTTCGTGTGTAGTTCGA	C/G	1B	66.042	0.0810811	0.00540541	C	C	C	H	C	C	G	C	C	H	G	C	C	G	C	G	C	C	G	C	G	G	C	G	C	H	G	C	H	G	C	C	C	C	C	C	G	C	G	C	G	C	C
Synril680	TGCAGAACCACTTCGCCACCTCCAACAACATCACCGAATACGAGGTGCTCATTCACGGGCTCCG	A/G	1B	66.042	0.0324324	0.508108	N	N	N	A	A	N	A	N	G	N	A	A	N	N	A	N	N	A	N	N	N	N	G	N	G	N	A	A	N	N	N	A	A	A	N	N	H	H	N	N	N	A	N
Synril7092	TGCAGCACCACAGAACGCGCAGGTCAGCGCTTACACCCTGTACAGTCTGATGACACGCAGCAGA	C/A	1B	66.042	0.0810811	0.00540541	C	C	C	H	C	C	A	C	C	H	A	C	C	A	C	A	C	C	A	C	A	A	C	A	C	H	A	C	H	A	C	C	C	C	C	C	A	C	A	C	A	C	C
Synril8244	TGCAGCAGCAAGAGGTGAACGTAGTCGCGTCAAGCACTCCAGAGTTCATGCACTGGTACAAAAA	C/A	1B	66.042	0.0810811	0.00540541	C	C	C	H	C	C	A	C	C	H	A	C	C	A	C	A	C	C	A	C	A	A	C	A	C	H	A	C	H	A	C	C	C	C	C	C	A	C	A	C	A	C	C
Synril8596	TGCAGCAGCCGTCCGCCTGAAGCCAGAGCCCGCCAGTGGCACCAGCCAGCAGCTCGCCG	T/A	1B	66.042	0.0810811	0.00540541	T	T	T	H	T	T	A	T	T	H	A	T	T	A	T	A	T	T	A	T	A	A	T	A	T	H	A	T	H	A	T	T	T	T	T	T	A	T	A	T	A	T	T
Synril9897	TGCAGCATCCTCCCGCCGAGCCGTCGCCAGCCTCCTGCTCTCTCTCGGTCTTAATTTGGCCTGC	T/A	1B	66.042	0.0810811	0.00540541	T	T	T	H	T	T	A	T	T	H	A	T	T	A	T	A	T	T	A	T	A	A	T	A	T	H	A	T	H	A	T	T	T	T	T	T	A	T	A	T	A	T	T
Synril13691	TGCAGCCTACCAGTACCTCAATGAGGCAAGTGATTTGGGTACGATGACCTGAGCAACATGCGAT	G/A	1B	70.6	0.0432432	0.0594595	G	A	G	H	G	G	A	G	G	N	A	G	G	A	G	G	G	G	A	G	A	A	G	A	G	G	G	G	N	A	G	H	G	G	G	G	A	G	A	G	A	G	G
Synril1669	TGCAGACACGAATACTAGCTTAACTTGCGTGTACAGTTCCTATCGATATCGATGTTACGATACT	C/A	1B	70.6	0.0432432	0.0108108	C	A	C	H	C	C	A	C	C	A	A	C	C	A	C	C	C	C	A	C	A	A	C	A	C	C	C	C	A	A	C	H	C	C	C	C	A	C	A	C	A	C	C
Synril20845	TGCAGCTGTCAAAACAATGCACATATCTCGATGCACCCAAGTCAAGTTTGAACGTCCACGATAG	C/G	1B	70.6	0.0432432	0.0108108	C	G	C	H	C	C	G	C	C	G	G	C	C	G	C	C	C	C	G	C	G	G	C	G	C	C	C	C	G	G	C	H	C	C	C	C	G	C	G	C	G	C	C
Synril22864	TGCAGGAGCAAGCAATATCAACAACACTAAAAGAGTGAATTGTAATTTTCCTTTTCCTACCATT	G/A	1B	70.6	0.0432432	0.0432432	G	A	G	H	G	G	A	G	G	N	A	G	G	A	G	G	G	G	A	G	A	A	G	A	G	G	G	G	A	A	G	H	G	G	G	G	A	G	A	G	A	G	G
Synril23749	TGCAGGCACGCACACGCATCCATGGAGACGCGAGACACGTGATCGAGCCATGTCCTATAGTCCA	G/A	1B	70.6	0.0432432	0.00540541	G	A	G	H	G	G	A	G	G	A	A	G	G	A	G	G	G	G	A	G	A	A	G	A	G	G	G	G	A	A	G	H	G	G	G	G	A	G	A	G	A	G	G
Synril24401	TGCAGGCCGTCGCGCGGCCTCTGCTGCCCCGCCACGCTCTCGTCGTCCACGGCCTGTAATTCTA	T/C	1B	70.6	0.0432432	0.0486486	T	C	T	H	T	T	C	T	T	N	C	T	T	C	T	T	T	T	C	T	C	C	T	C	T	T	T	T	N	C	T	H	T	T	T	T	C	T	C	T	C	T	T
Synril24402	TGCAGGCCGTCGCGCGGCCTCTGCTGCCCCGCCACGCTCTCGTCGTCCACGGCCTGTAATTCTA	G/A	1B	70.6	0.0432432	0.0486486	G	A	G	H	G	G	A	G	G	N	A	G	G	A	G	G	G	G	A	G	A	A	G	A	G	G	G	G	N	A	G	H	G	G	G	G	A	G	A	G	A	G	G
Synril24714	TGCAGGCGCTGCTGGGTGAGCGTCACCATCATTTGTTTCAGGGGGAATGCACCTGATCGACCAG	G/C	1B	70.6	0.0432432	0.027027	G	C	G	H	G	G	C	G	G	C	C	G	G	C	G	G	G	G	C	G	C	C	G	C	G	G	G	G	C	C	G	H	G	G	G	G	C	G	C	G	C	G	G
Synril24715	TGCAGGCGCTGCTGGGTGAGCGTCACCATCATTTGTTTCAGGGGGAATGCACCTGATCGACCAG	C/T	1B	70.6	0.0432432	0.027027	C	T	C	H	C	C	T	C	C	T	T	C	C	T	C	C	C	C	T	C	T	T	C	T	C	C	C	C	T	T	C	H	C	C	C	C	T	C	T	C	T	C	C
Synril25319	TGCAGGGAAGGAGGAGGAGGAGGTGGTGCTCTGCTCGTCCTTGACGCCGCCGTTGACCTCGCCC	T/C	1B	70.6	0.0432432	0.00540541	T	C	T	H	T	T	C	T	T	C	C	T	T	C	T	T	T	T	C	T	C	C	T	C	T	T	T	T	C	C	T	H	T	T	T	T	C	T	C	T	C	T	T
Synril25620	TGCAGGGCAATTTGGTCTAGCTATCAAAAGCCAACAATTGGTATTAGAGCAATGGCACGTGGAC	T/A	1B	70.6	0.0432432	0.0324324	T	A	T	H	T	T	A	T	T	N	A	T	T	A	T	T	T	T	A	T	A	A	T	A	T	T	T	T	N	A	T	H	T	T	T	T	A	T	A	T	A	T	T
Synril25621	TGCAGGGCAATTTGGTCTAGCTATCAAAAGCCAACAATTGGTATTAGAGCAATGGCACGTGGAC	A/C	1B	70.6	0.0432432	0.0324324	A	C	A	H	A	A	C	A	A	N	C	A	A	C	A	A	A	A	C	A	C	C	A	C	A	A	A	A	N	C	A	H	A	A	A	A	C	A	C	A	C	A	A
Synril29174	TGCAGTAGGTTATCTGTTCGTCGAGGCGGGTCCGTCACCCATGGCTGACCCG	A/G	1B	70.6	0.0432432	0.0324324	A	G	A	H	A	A	G	A	A	N	G	A	A	G	A	A	A	A	G	A	G	G	A	G	A	A	A	A	G	G	A	H	A	A	A	A	G	A	G	A	G	A	A
Synril30843	TGCAGTGAGCTAGATGATGGGAACTGTATTACTCGTTCCTCATCGTCTTCAGAATTTTCAGATA	G/A	1B	70.6	0.0432432	0.0324324	G	A	G	H	G	G	A	G	G	A	A	G	G	A	G	G	G	G	A	G	A	A	G	A	G	G	G	G	N	A	G	H	G	G	G	G	A	G	A	G	A	G	G
Synril3256	TGCAGAGGCCACAGCAGCGACTCGAAGGTCGGCCGTAATGCTGCCTGCCGTGTCCTGGAGTTGG	G/T	1B	70.6	0.0432432	0.00540541	G	T	G	H	G	G	T	G	G	T	T	G	G	T	G	G	G	G	T	G	T	T	G	T	G	G	G	G	T	T	G	H	G	G	G	G	T	G	T	G	T	G	G
Synril4023	TGCAGATCCACGCTAGCCGCGCCAACGACGACGGCTTGACTGCCATGGCGCGGTTCAGCATCTC	G/C	1B	70.6	0.0432432	0.0162162	G	C	G	H	G	G	C	G	G	C	C	G	G	C	G	G	G	G	C	G	C	C	G	C	G	G	G	G	N	C	G	H	G	G	G	G	C	G	C	G	C	G	G
Synril31458	TGCAGTGGCCATCTCCCTTTGTTCTCTAGCATTTGTCCCTCATGGCTCCTCACCTCTCCAAGAT	G/C	1B	71.737	0.0162162	0.00540541	G	C	G	H	G	G	C	G	G	C	C	G	G	C	G	G	G	G	C	G	C	C	G	C	G	G	G	G	C	C	G	C	G	G	G	G	C	G	C	G	C	G	G
Synril103	TGCAGAAAAGACAGAACCGCTAACCACATTTGAAAATCTTTTTTTTCGAAACGAGGCAAAAGAT	C/T	1B	72.874	0.027027	0.0108108	C	T	C	H	C	C	T	C	C	T	T	C	C	T	C	C	C	C	T	C	T	T	C	T	C	C	C	C	T	T	C	T	C	C	C	C	T	C	T	C	H	C	C
Synril10627	TGCAGCCAAGTCTATTGCTGGTGCAACTGCACGGGCCGAAGCTGATGCAAGTGCAAGTGTTGGT	C/A	1B	72.874	0.027027	0.0108108	C	A	C	H	C	C	A	C	C	A	A	C	C	A	C	C	C	C	A	C	A	A	C	A	C	C	C	C	A	A	C	A	C	C	C	C	A	C	A	C	H	C	C
Synril10628	TGCAGCCAAGTCTATTGCTGGTGCAACTGCACGGGCCGAAGCTGATGCAAGTGCAAGTGTTGGT	A/G	1B	72.874	0.027027	0.0108108	A	G	A	H	A	A	G	A	A	G	G	A	A	G	A	A	A	A	G	A	G	G	A	G	A	A	A	A	G	G	A	G	A	A	A	A	G	A	G	A	H	A	A
Synril11062	TGCAGCCACTCCGCTCCGCTCCTCCAGGTCCACCGCCCACCACCATCACCCTCTGCTCCG	G/A	1B	72.874	0.027027	0.00540541	G	A	G	H	G	G	A	G	G	A	A	G	G	A	G	G	G	G	A	G	A	A	G	A	G	G	G	G	A	A	G	A	G	G	G	G	A	G	A	G	H	G	G
Synril18425	TGCAGCTATCCATGTATAGCAGTAGCATGGGATGGCAGGCGCTACTGCTACACGTTAGCTATAG	G/A	1B	72.874	0.027027	0.00540541	G	A	G	H	G	G	A	G	G	A	A	G	G	A	G	G	G	G	A	G	A	A	G	A	G	G	G	G	A	A	G	A	G	G	G	G	A	G	A	G	H	G	G
Synril28517	TGCAGTAAGACGCCCGCCATTGTTAAAAGGAAACATCCTCCGATGTCTTTGCCATTCCTTTGGT	G/T	1B	72.874	0.027027	0.0108108	G	T	G	H	G	G	T	G	G	T	T	G	G	T	G	G	G	G	T	G	T	T	G	T	G	G	G	G	T	T	G	T	G	G	G	G	T	G	T	G	H	G	G
Synril28665	TGCAGTACAATTTTGTTCGTCGATTTTGTTGCGTGCCGACGTAAATGCCGAAGATGGGGCATTT	T/C	1B	72.874	0.027027	0.00540541	T	C	T	H	T	T	C	T	T	C	C	T	T	C	T	T	T	T	C	T	C	C	T	C	T	T	T	T	C	C	T	C	T	T	T	T	C	T	C	T	H	T	T
Synril28666	TGCAGTACAATTTTGTTCGTCGATTTTGTTGCGTGCCGACGTAAATGCCGAAGATGGGGCATTT	G/C	1B	72.874	0.027027	0.00540541	G	C	G	H	G	G	C	G	G	C	C	G	G	C	G	G	G	G	C	G	C	C	G	C	G	G	G	G	C	C	G	C	G	G	G	G	C	G	C	G	H	G	G
Synril5377	TGCAGCAAAACATTCTATCTTTATCCGCAAGTTAGCACAACAATCTTGATGCCAGGACGAAGGG	T/C	1B	72.874	0.027027	0.00540541	T	C	T	H	T	T	C	T	T	C	C	T	T	C	T	T	T	T	C	T	C	C	T	C	T	T	T	T	C	C	T	C	T	T	T	T	C	T	C	T	H	T	T
Synril26603	TGCAGGGTTTTTTTTTCATTTTCTTCTGCGGTTTTTTCTTCCAGTTTTTCACTGTTTTATCCGA	T/G	1B	74.011	0.0216216	0.0108108	T	G	T	H	T	T	G	T	T	G	G	T	T	G	T	T	T	T	G	T	G	G	T	G	T	T	T	T	G	G	T	G	T	T	T	T	G	T	G	T	T	T	T
Synril11695	TGCAGCCCAAGCAGCTCACACCCTGTTCTTCTTCAACCATCAGTACAACAAGGCATCGGGAGAG	A/G	1B	75.148	0.0432432	0.00540541	A	G	A	H	A	A	G	A	H	G	G	A	A	G	A	A	A	A	G	A	G	G	A	G	A	A	A	A	G	G	A	G	A	A	A	A	G	A	G	A	A	A	A
Synril13725	TGCAGCCTAGCTATCAGTCTATGCGCCAATTTCATGATATCCCCGTGCCAGGAGATTCAGATTC	T/C	1B	75.148	0.0432432	0.00540541	T	C	T	H	T	T	C	T	H	C	C	T	T	C	T	T	T	T	C	T	C	C	T	C	T	T	T	T	C	C	T	C	T	T	T	T	C	T	C	T	T	T	T
Synril20067	TGCAGCTGCACAAGGGGCTCGAGGCGCCGTGATTCTGGCGTCGAGCGGGGTCTGGCACGTCACT	A/G	1B	75.148	0.0432432	0.00540541	A	G	A	H	A	A	G	A	H	G	G	A	A	G	A	A	A	A	G	A	G	G	A	G	A	A	A	A	G	G	A	G	A	A	A	A	G	A	G	A	A	A	A
Synril26216	TGCAGGGGTATCCCTGATGCTGCTTTGCAACACCACCGAGTCATCGACAGCTACAAGCAAGCTG	G/A	1B	75.148	0.0432432	0.00540541	G	A	G	H	G	G	A	G	H	A	A	G	G	A	G	G	G	G	A	G	A	A	G	A	G	G	G	G	A	A	G	A	G	G	G	G	A	G	A	G	G	G	G
Synril33113	TGCAGTTGTTGCGATGGCGGCCTTGGCATATCGCCTTGGCCATCACCATCCGCAAAAGGGGCTA	A/G	1B	75.148	0.0432432	0.00540541	A	G	A	H	A	A	G	A	H	G	G	A	A	G	A	A	A	A	G	A	G	G	A	G	A	A	A	A	G	G	A	G	A	A	A	A	G	A	G	A	A	A	A
Synril4222	TGCAGATCGAGAGAGGATGAGATGAATAAGCCGTCCACGCAGATCCATGGAAGAGAGGGCTGGT	T/C	1B	75.148	0.0432432	0.00540541	T	C	T	H	T	T	C	T	H	C	C	T	T	C	T	T	T	T	C	T	C	C	T	C	T	T	T	T	C	C	T	C	T	T	T	T	C	T	C	T	T	T	T
Synril4729	TGCAGATGGGCGTGCCGCTTAAATTAACGTGAATCGAATCACACCCGACGAGACGAGGAGCTCG	T/C	1B	75.148	0.0432432	0.00540541	T	C	T	H	T	T	C	T	H	C	C	T	T	C	T	T	T	T	C	T	C	C	T	C	T	T	T	T	C	C	T	C	T	T	T	T	C	T	C	T	T	T	T
Synril6565	TGCAGCAATCGGACGGGATAAGGCAGGGACGCCTCGATCTCCGTACCACCTTTCTCGCCACGTA	T/C	1B	75.148	0.0432432	0.00540541	T	C	T	H	T	T	C	T	H	C	C	T	T	C	T	T	T	T	C	T	C	C	T	C	T	T	T	T	C	C	T	C	T	T	T	T	C	T	C	T	T	T	T
Synril6566	TGCAGCAATCGGACGGGATAAGGCAGGGACGCCTCGATCTCCGTACCACCTTTCTCGCCACGTA	G/A	1B	75.148	0.0432432	0.00540541	G	A	G	H	G	G	A	G	H	A	A	G	G	A	G	G	G	G	A	G	A	A	G	A	G	G	G	G	A	A	G	A	G	G	G	G	A	G	A	G	G	G	G
Synril20302	TGCAGCTGCGTCGTCCCTTCGGACTACGGCGTGGCTGCCACATGCTTCTTTCTACGGCCGCAGT	T/G	1B	75.7165	0.0432432	0.00540541	T	G	T	H	T	T	G	T	H	G	G	T	T	G	T	T	T	T	G	T	G	G	T	G	T	T	T	T	G	G	T	G	T	T	T	T	G	T	G	T	T	T	T
Synril8237	TGCAGCAGCAACTGGGCAGCATCAGGCTCAAATACAGAGGACTAGATGACCGTCATGAAGGTAT	C/A	1B	75.7165	0.0432432	0.00540541	C	A	C	H	C	C	A	C	H	A	A	C	C	A	C	C	C	C	A	C	A	A	C	A	C	C	C	C	A	A	C	A	C	C	C	C	A	C	A	C	C	C	C
Synril8238	TGCAGCAGCAACTGGGCAGCATCAGGCTCAAATACAGAGGACTAGATGACCGTCATGAAGGTAT	G/C	1B	75.7165	0.0432432	0.00540541	G	C	G	H	G	G	C	G	H	C	C	G	G	C	G	G	G	G	C	G	C	C	G	C	G	G	G	G	C	C	G	C	G	G	G	G	C	G	C	G	G	G	G
Synril9821	TGCAGCATCAGGTTGAGCATGGTGAAAGTAGTTTGTTTTGTTGTTTGCAGTCTATGGTCTGCCA	C/G	1B	75.7165	0.0432432	0.00540541	C	G	C	H	C	C	G	C	H	G	G	C	C	G	C	C	C	C	G	C	G	G	C	G	C	C	C	C	G	G	C	G	C	C	C	C	G	C	G	C	C	C	C
Synril1140	TGCAGAAGGCTAATGATGTACTCCCATCTGACCGAATCGAATGCTTTGTGGATGTCAAGCTTGA	T/G	1B	76.285	0.0756757	0.00540541	H	G	T	H	H	T	G	T	G	G	H	T	T	G	T	T	T	T	G	T	G	G	T	H	T	T	T	T	G	G	T	G	T	T	T	T	G	T	G	T	T	T	T
Synril14917	TGCAGCGACTTACTACGGATCCACGACAGCGAGGTTATCGAAAAGACTTCGAGAGGTTTTATCT	G/A	1B	76.285	0.0756757	0.00540541	H	A	G	H	H	G	A	G	A	A	H	G	G	A	G	G	G	G	A	G	A	A	G	H	G	G	G	G	A	A	G	A	G	G	G	G	A	G	A	G	G	G	G
Synril1643	TGCAGACACAGCGGTGCACACGCCAGCTGCACGGCCTTGAAGTATCTGTCTTGCGACAAACGGT	G/A	1B	76.285	0.0756757	0.00540541	H	A	G	H	H	G	A	G	A	A	H	G	G	A	G	G	G	G	A	G	A	A	G	H	G	G	G	G	A	A	G	A	G	G	G	G	A	G	A	G	G	G	G
Synril1644	TGCAGACACAGCGGTGCACACGCCAGCTGCACGGCCTTGAAGTATCTGTCTTGCGACAAACGGT	G/A	1B	76.285	0.0756757	0.00540541	H	A	G	H	H	G	A	G	A	A	H	G	G	A	G	G	G	G	A	G	A	A	G	H	G	G	G	G	A	A	G	A	G	G	G	G	A	G	A	G	G	G	G
Synril17619	TGCAGCGTGTCGGGGCCCAGGTGATCTCCGCCTTCTGGCCG	C/T	1B	76.285	0.0756757	0.00540541	H	T	C	H	H	C	T	C	T	T	H	C	C	T	C	C	C	C	T	C	T	T	C	H	C	C	C	C	T	T	C	T	C	C	C	C	T	C	T	C	C	C	C
Synril18092	TGCAGCTACTGCTATGTAGCTTCGCTCTACTTCCCCACAACCCACCAGATACATGCAGACTTGC	C/T	1B	76.285	0.0756757	0.00540541	H	T	C	H	H	C	T	C	T	T	H	C	C	T	C	C	C	C	T	C	T	T	C	H	C	C	C	C	T	T	C	T	C	C	C	C	T	C	T	C	C	C	C
Synril18228	TGCAGCTAGGAGCAAAACTAATCGAGCGGGTGGCAAGTGAGATATACACAAGGCGGCACACGGA	G/C	1B	76.285	0.0756757	0.00540541	H	C	G	H	H	G	C	G	C	C	H	G	G	C	G	G	G	G	C	G	C	C	G	H	G	G	G	G	C	C	G	C	G	G	G	G	C	G	C	G	G	G	G
Synril18365	TGCAGCTAGTGGTCTTTAGCCTAGATTAAGGTTGTTATCTTTTCAAACCCGATGACTGGACGGG	T/C	1B	76.285	0.0756757	0.00540541	H	C	T	H	H	T	C	T	C	C	H	T	T	C	T	T	T	T	C	T	C	C	T	H	T	T	T	T	C	C	T	C	T	T	T	T	C	T	C	T	T	T	T
Synril19634	TGCAGCTCGTCGGCCGTGCTCTCCGACTGTCGTGCCTCTCGGCCAGCAGCCAGATCTCCATCTC	C/T	1B	76.285	0.0756757	0.00540541	H	T	C	H	H	C	T	C	T	T	H	C	C	T	C	C	C	C	T	C	T	T	C	H	C	C	C	C	T	T	C	T	C	C	C	C	T	C	T	C	C	C	C
Synril2049	TGCAGACCTCCACACCGTTCTTGTTGCCAGCTGCCAGGTCATCATCCCTAGAGGCGAGGATGAA	G/A	1B	76.285	0.0756757	0.00540541	H	A	G	H	H	G	A	G	A	A	H	G	G	A	G	G	G	G	A	G	A	A	G	H	G	G	G	G	A	A	G	A	G	G	G	G	A	G	A	G	G	G	G
Synril21889	TGCAGGAAATCCACCGTGACCTCCATCCTCGTGAACCTCGACGGGTGGGGGCCGCCATGGGACC	C/T	1B	76.285	0.0756757	0.00540541	H	T	C	H	H	C	T	C	T	T	H	C	C	T	C	C	C	C	T	C	T	T	C	H	C	C	C	C	T	T	C	T	C	C	C	C	T	C	T	C	C	C	C
Synril21936	TGCAGGAACATCAAGGCCTTCCTGCCTGGACAGGTGGCGACAAATCACAGTTAAGTCTGGGATT	T/G	1B	76.285	0.0756757	0.00540541	H	G	T	H	H	T	G	T	G	G	H	T	T	G	T	T	T	T	G	T	G	G	T	H	T	T	T	T	G	G	T	G	T	T	T	T	G	T	G	T	T	T	T
Synril21937	TGCAGGAACATCAAGGCCTTCCTGCCTGGACAGGTGGCGACAAATCACAGTTAAGTCTGGGATT	C/A	1B	76.285	0.0756757	0.00540541	H	A	C	H	H	C	A	C	A	A	H	C	C	A	C	C	C	C	A	C	A	A	C	H	C	C	C	C	A	A	C	A	C	C	C	C	A	C	A	C	C	C	C
Synril2195	TGCAGACGCCTCCGCCGCTCGTACGTTTAAAGAAGGAAATAGAAGGCGTGTTACAGACGTCGAT	G/A	1B	76.285	0.0756757	0.00540541	H	A	G	H	H	G	A	G	A	A	H	G	G	A	G	G	G	G	A	G	A	A	G	H	G	G	G	G	A	A	G	A	G	G	G	G	A	G	A	G	G	G	G
Synril22555	TGCAGGACCGTCCAACACCGCACGTGAACGCAGTTCTTGGAGGTCATTATGGAGCACTAAGGTA	A/G	1B	76.285	0.0756757	0.00540541	H	G	A	H	H	A	G	A	G	G	H	A	A	G	A	A	A	A	G	A	G	G	A	H	A	A	A	A	G	G	A	G	A	A	A	A	G	A	G	A	A	A	A
Synril22759	TGCAGGAGACAGCAAGAAGGCAAGAGATGTGTTTTCAGGCACAAGACTATAATGATACCAGCTG	T/C	1B	76.285	0.0756757	0.00540541	H	C	T	H	H	T	C	T	C	C	H	T	T	C	T	T	T	T	C	T	C	C	T	H	T	T	T	T	C	C	T	C	T	T	T	T	C	T	C	T	T	T	T
Synril22801	TGCAGGAGAGGAGCATATATACCAGCCAGTAGCCACCCTGCACCACGCGCATCAGCTACACACA	T/C	1B	76.285	0.0756757	0.00540541	H	C	T	H	H	T	C	T	C	C	H	T	T	C	T	T	T	T	C	T	C	C	T	H	T	T	T	T	C	C	T	C	T	T	T	T	C	T	C	T	T	T	T
Synril24114	TGCAGGCCATCGCCTGTACTAGTGTTTTGTTCTATAGGGTCTCGAAACTCAATGTAGAGTCCTC	T/C	1B	76.285	0.0756757	0.00540541	H	C	T	H	H	T	C	T	C	C	H	T	T	C	T	T	T	T	C	T	C	C	T	H	T	T	T	T	C	C	T	C	T	T	T	T	C	T	C	T	T	T	T
Synril25787	TGCAGGGCCTTCTTGGTCTGCGCCGTCATCGGCAATCCGTGAAGACGACTACACCACACTCCCT	G/C	1B	76.285	0.0756757	0.00540541	H	C	G	H	H	G	C	G	C	C	H	G	G	C	G	G	G	G	C	G	C	C	G	H	G	G	G	G	C	C	G	C	G	G	G	G	C	G	C	G	G	G	G
Synril263	TGCAGAAACGAGGAGTAGATGGCGCAGAACGGCTTCATCCCCTCGGCGGCGAGCCCTGCTGCGA	G/A	1B	76.285	0.0756757	0.00540541	H	A	G	H	H	G	A	G	A	A	H	G	G	A	G	G	G	G	A	G	A	A	G	H	G	G	G	G	A	A	G	A	G	G	G	G	A	G	A	G	G	G	G
Synril28891	TGCAGTACTTCCCACAACGCCGTTTTTTCTACCAATGCGCACGTAGACAAAAAAAATGTCCATC	T/C	1B	76.285	0.0756757	0.00540541	H	C	T	H	H	T	C	T	C	C	H	T	T	C	T	T	T	T	C	T	C	C	T	H	T	T	T	T	C	C	T	C	T	T	T	T	C	T	C	T	T	T	T
Synril28892	TGCAGTACTTCCCACAACGCCGTTTTTTCTACCAATGCGCACGTAGACAAAAAAAATGTCCATC	A/G	1B	76.285	0.0756757	0.00540541	H	G	A	H	H	A	G	A	G	G	H	A	A	G	A	A	A	A	G	A	G	G	A	H	A	A	A	A	G	G	A	G	A	A	A	A	G	A	G	A	A	A	A
Synril28893	TGCAGTACTTCCCACAACGCCGTTTTTTCTACCAATGCGCACGTAGACAAAAAAAATGTCCATC	C/A	1B	76.285	0.0756757	0.00540541	H	A	C	H	H	C	A	C	A	A	H	C	C	A	C	C	C	C	A	C	A	A	C	H	C	C	C	C	A	A	C	A	C	C	C	C	A	C	A	C	C	C	C
Synril30267	TGCAGTCGGACGCGACGAAGATTCTCCGCTCATATAAGTCATCAGCTAGCGCCAGTGCTTCTCT	C/T	1B	76.285	0.0756757	0.00540541	H	T	C	H	H	C	T	C	T	T	H	C	C	T	C	C	C	C	T	C	T	T	C	H	C	C	C	C	T	T	C	T	C	C	C	C	T	C	T	C	C	C	C
Synril3091	TGCAGAGCTTCTGCGTGCAAAGCAACTTTAGCCTCTCAAGTTTATACTCGTTCGCCGCAACAAG	A/T	1B	76.285	0.0756757	0.00540541	H	T	A	H	H	A	T	A	T	T	H	A	A	T	A	A	A	A	T	A	T	T	A	H	A	A	A	A	T	T	A	T	A	A	A	A	T	A	T	A	A	A	A
Synril32517	TGCAGTTCGATTCCACTGAAGAGCTTCTTTTTTCCTTTTTTTGTTGCGCTACAGACCAACGGTG	A/G	1B	76.285	0.0756757	0.00540541	H	G	A	H	H	A	G	A	G	G	H	A	A	G	A	A	A	A	G	A	G	G	A	H	A	A	A	A	G	G	A	G	A	A	A	A	G	A	G	A	A	A	A
Synril32556	TGCAGTTCGTAGATGTGGTCGCGTTTTAGAACTAATTTTGGTTTTGGTTTACAGTTCTCGCAAT	T/G	1B	76.285	0.0756757	0.00540541	H	G	T	H	H	T	G	T	G	G	H	T	T	G	T	T	T	T	G	T	G	G	T	H	T	T	T	T	G	G	T	G	T	T	T	T	G	T	G	T	T	T	T
Synril32557	TGCAGTTCGTAGATGTGGTCGCGTTTTAGAACTAATTTTGGTTTTGGTTTACAGTTCTCGCAAT	T/C	1B	76.285	0.0756757	0.00540541	H	C	T	H	H	T	C	T	C	C	H	T	T	C	T	T	T	T	C	T	C	C	T	H	T	T	T	T	C	C	T	C	T	T	T	T	C	T	C	T	T	T	T
Synril32558	TGCAGTTCGTAGATGTGGTCGCGTTTTAGAACTAATTTTGGTTTTGGTTTACAGTTCTCGCAAT	G/A	1B	76.285	0.0756757	0.00540541	H	A	G	H	H	G	A	G	A	A	H	G	G	A	G	G	G	G	A	G	A	A	G	H	G	G	G	G	A	A	G	A	G	G	G	G	A	G	A	G	G	G	G
Synril33070	TGCAGTTGTGCAAAAACAAGAACAAAAACGACGTTGTTTTGCTGCTGCCATCGCTAACTCCTGC	C/T	1B	76.285	0.0756757	0.00540541	H	T	C	H	H	C	T	C	T	T	H	C	C	T	C	C	C	C	T	C	T	T	C	H	C	C	C	C	T	T	C	T	C	C	C	C	T	C	T	C	C	C	C
Synril33401	TGCAGTTTGGATAGGCTGCCCAGAACTTCTGGTATATCTCCGATATTTGGGCAGTATGACAAGT	C	1B	76.285	0	0.00540541	C	C	C	C	C	C	C	C	C	C	C	C	C	C	C	C	C	C	C	C	C	C	C	C	C	C	C	C	C	C	C	C	C	C	C	C	C	C	C	C	C	C	C
Synril3808	TGCAGATATAGCCAGGAGCAACTATTGCGTTGACACAAGAGCTGTTGCCGCTGACGCAAGCGTA	G/A	1B	76.285	0.0756757	0.00540541	H	A	G	H	H	G	A	G	A	A	H	G	G	A	G	G	G	G	A	G	A	A	G	H	G	G	G	G	A	A	G	A	G	G	G	G	A	G	A	G	G	G	G
Synril4587	TGCAGATGCCATGAAGAATGTATGCTTTGAATGGCATTTATGTGGACCACTGTGATGAATTGCC	C/T	1B	76.285	0.0756757	0.00540541	H	T	C	H	H	C	T	C	T	T	H	C	C	T	C	C	C	C	T	C	T	T	C	H	C	C	C	C	T	T	C	T	C	C	C	C	T	C	T	C	C	C	C
Synril5280	TGCAGATTTGTCACCAGTCGTGTGCATGCGCGTCCGCCCGTCCGTACGATAAACAAGTGGATGA	C/T	1B	76.285	0.0756757	0.00540541	H	T	C	H	H	C	T	C	T	T	H	C	C	T	C	C	C	C	T	C	T	T	C	H	C	C	C	C	T	T	C	T	C	C	C	C	T	C	T	C	C	C	C
Synril6432	TGCAGCAAGTTCCTGTCAGAGAAGGCGAAGAAGTCGGCCGCATCCGCCTCCAGCACCACCTCTA	G/A	1B	76.285	0.0756757	0.00540541	H	A	G	H	H	G	A	G	A	A	H	G	G	A	G	G	G	G	A	G	A	A	G	H	G	G	G	G	A	A	G	A	G	G	G	G	A	G	A	G	G	G	G
Synril993	TGCAGAAGATGATCCTGCTTCGGTCGCCATCGGGGTGAACCCACGGTCTGCGCGCCGCCACAGA	T/C	1B	76.285	0.0756757	0.00540541	H	C	T	H	H	T	C	T	C	C	H	T	T	C	T	T	T	T	C	T	C	C	T	H	T	T	T	T	C	C	T	C	T	T	T	T	C	T	C	T	T	T	T
Synril994	TGCAGAAGATGATCCTGCTTCGGTCGCCATCGGGGTGAACCCACGGTCTGCGCGCCGCCACAGA	G/A	1B	76.285	0.0756757	0.00540541	H	A	G	H	H	G	A	G	A	A	H	G	G	A	G	G	G	G	A	G	A	A	G	H	G	G	G	G	A	A	G	A	G	G	G	G	A	G	A	G	G	G	G
Synril15316	TGCAGCGCAAGTCTTGATCCCCCGAGCTCCACGACCCTCCCGTAATCCCTTTGACTCCATCGTC	C/T	1B	77.421	0.0378378	0.00540541	T	T	C	H	H	C	T	C	T	T	C	C	C	T	C	C	C	C	T	C	T	T	C	C	C	C	C	C	T	T	C	H	C	C	C	T	T	C	T	C	C	C	C
Synril17480	TGCAGCGTGCCCCCGTGATCCGTAGATTGATCTTGGTTGTCCTACGGTGCTATCCAATCTATCA	A/G	1B	77.421	0.0378378	0.00540541	G	G	A	H	H	A	G	A	G	G	A	A	A	G	A	A	A	A	G	A	G	G	A	A	A	A	A	A	G	G	A	H	A	A	A	G	G	A	G	A	A	A	A
Synril20550	TGCAGCTGGCAATCCATCAACTCTCCCGAGCAGACTGGCAACCCTTGCTAGACCAGGTTCGGCA	A/G	1B	77.421	0.0378378	0.00540541	G	G	A	H	H	A	G	A	G	G	A	A	A	G	A	A	A	A	G	A	G	G	A	A	A	A	A	A	G	G	A	H	A	A	A	G	G	A	G	A	A	A	A
Synril22847	TGCAGGAGCAAAACCCCAGGCGGCACAGTAAATTTAAGCTCAAAAGTTGACTCACTTTTCACGC	G/A	1B	77.421	0.0378378	0.00540541	A	A	G	H	H	G	A	G	A	A	G	G	G	A	G	G	G	G	A	G	A	A	G	G	G	G	G	G	A	A	G	H	G	G	G	A	A	G	A	G	G	G	G
Synril2831	TGCAGAGCAATATTGGGTAGTCTCTTACTCTTTTAGCACCGACAGCAACGCGCCTCCAAAGGCG	A/G	1B	77.421	0.0378378	0.00540541	G	G	A	H	H	A	G	A	G	G	A	A	A	G	A	A	A	A	G	A	G	G	A	A	A	A	A	A	G	G	A	H	A	A	A	G	G	A	G	A	A	A	A
Synril4392	TGCAGATCTGTGAGCAGATCAAGGTCCCCAATCCACCCACCTCTCTTCACAACACAAAATGCAC	A/G	1B	77.421	0.0378378	0.00540541	G	G	A	H	H	A	G	A	G	G	A	A	A	G	A	A	A	A	G	A	G	G	A	A	A	A	A	A	G	G	A	H	A	A	A	G	G	A	G	A	A	A	A
Synril828	TGCAGAACTCCTCCGATCAGAGCGCCGCGGCCCAGGAGCGGCACACGGCGCGGAAGCGCAGGAT	C/G	1B	77.421	0.0378378	0.00540541	G	G	C	H	H	C	G	C	G	G	C	C	C	G	C	C	C	C	G	C	G	G	C	C	C	C	C	C	G	G	C	H	C	C	C	G	G	C	G	C	C	C	C
Synril10075	TGCAGCATGATTATGCACAAAACTCTCTTTCGATTCATTTGTCGCCTTGGCTACGGTGGTTGCC	C/A	1B	78.558	0.0378378	0.00540541	A	A	C	H	H	C	A	C	A	A	C	C	A	A	C	C	C	C	A	C	A	A	C	C	C	C	C	C	A	A	C	H	C	C	C	A	A	C	A	C	C	C	C
Synril13628	TGCAGCCGTTTCCATGTATTTACAGTGGCCCCACCTCCTCCTTTGACGATACAAGCAGCACGGA	C/T	1B	78.558	0.0378378	0.00540541	T	T	C	H	H	C	T	C	T	T	C	C	T	T	C	C	C	C	T	C	T	T	C	C	C	C	C	C	T	T	C	H	C	C	C	T	T	C	T	C	C	C	C
Synril14283	TGCAGCCTGTAGGAGAGCACCG	G/A	1B	83.107	0.0216216	0.00540541	A	A	G	H	H	G	A	G	A	A	G	G	A	A	G	G	G	G	A	G	A	A	G	G	G	G	G	A	A	A	G	G	G	G	G	A	A	G	A	G	G	G	G
Synril20006	TGCAGCTGATAATTAATGCTCCTGTCGCCTATATATACGAGGCCGTCACCCCATCAGATGACCA	G/C	1B	83.107	0.0216216	0.00540541	C	C	G	H	H	G	C	G	C	C	G	G	C	C	G	G	G	G	C	G	C	C	G	G	G	G	G	C	C	C	G	G	G	G	G	C	C	G	C	G	G	G	G
Synril22493	TGCAGGACATTGACCTGTGCTGGACCCTTCTCATCGCCCCCCGTGGGAGCCAAACGCTCCG	T/C	1B	83.107	0.0216216	0.00540541	C	C	T	H	H	T	C	T	C	C	T	T	C	C	T	T	T	T	C	T	C	C	T	T	T	T	T	C	C	C	T	T	T	T	T	C	C	T	C	T	T	T	T
Synril22494	TGCAGGACATTGACCTGTGCTGGACCCTTCTCATCGCCCCCCGTGGGAGCCAAACGCTCCG	C/G	1B	83.107	0.0216216	0.00540541	G	G	C	H	H	C	G	C	G	G	C	C	G	G	C	C	C	C	G	C	G	G	C	C	C	C	C	G	G	G	C	C	C	C	C	G	G	C	G	C	C	C	C
Synril26790	TGCAGGTAGGAGTAGGTTAGATAGATCCATATATAGACGCTACGTACCCTTGAATGGTGCATCG	G/A	1B	83.107	0.0216216	0.00540541	A	A	G	H	H	G	A	G	A	A	G	G	A	A	G	G	G	G	A	G	A	A	G	G	G	G	G	A	A	A	G	G	G	G	G	A	A	G	A	G	G	G	G
Synril30023	TGCAGTCCGATCTGGCTGTTCAGTTTGCACTGTTGCAAGGCTGCCTGGTGCGGGTTGGGAGATT	G/C	1B	83.107	0.0216216	0.00540541	C	C	G	H	H	G	C	G	C	C	G	G	C	C	G	G	G	G	C	G	C	C	G	G	G	G	G	C	C	C	G	G	G	G	G	C	C	G	C	G	G	G	G
Synril12203	TGCAGCCCCGAGGCTGAACTACTCCCTCCTCGTCATGGAGAGCATCGGGATGATGAACATGGCC	C/G	1B	86.521	0.027027	0.00540541	G	G	C	H	H	C	G	C	G	G	C	C	G	G	C	C	C	C	G	C	H	C	C	C	C	C	C	G	G	C	C	C	C	C	C	G	G	C	G	C	C	C	C
Synril14304	TGCAGCCTGTGTCGACGCCTTTTGTCGGTGTTCGAGCACAACATGTTCCTCTTGAATCAGTACC	C/T	1B	86.521	0.027027	0.00540541	T	T	C	H	H	C	T	C	T	T	C	C	T	T	C	C	C	C	T	C	H	C	C	C	C	C	C	T	T	C	C	C	C	C	C	T	T	C	T	C	C	C	C
Synril20238	TGCAGCTGCGCATCTGATTGGGGCTGTGATCTGATCCGAAGCAATAGCGTAACTGTTCAGTTTT	C/A	1B	86.521	0.027027	0.00540541	A	A	C	H	H	C	A	C	A	A	C	C	A	A	C	C	C	C	A	C	H	C	C	C	C	C	C	A	A	C	C	C	C	C	C	A	A	C	A	C	C	C	C
Synril21092	TGCAGCTTCACAAAAGGTTGGCATTACTTGTCCATCGACTGTTCATAGGTCTTCATAGCTGGTG	G/A	1B	86.521	0.027027	0.00540541	A	A	G	H	H	G	A	G	A	A	G	G	A	A	G	G	G	G	A	G	H	G	G	G	G	G	G	A	A	G	G	G	G	G	G	A	A	G	A	G	G	G	G
Synril27337	TGCAGGTCTCCCGACGATGGACAAGGTCAAGCTTGTCTTCCTGAAGAAATCTGGTGAACCCATC	G/C	1B	86.521	0.027027	0.00540541	C	C	G	H	H	G	C	G	C	C	G	G	C	C	G	G	G	G	C	G	H	G	G	G	G	G	G	C	C	G	G	G	G	G	G	C	C	G	C	G	G	G	G
Synril27338	TGCAGGTCTCCCGACGATGGACAAGGTCAAGCTTGTCTTCCTGAAGAAATCTGGTGAACCCATC	C/T	1B	86.521	0.027027	0.00540541	T	T	C	H	H	C	T	C	T	T	C	C	T	T	C	C	C	C	T	C	H	C	C	C	C	C	C	T	T	C	C	C	C	C	C	T	T	C	T	C	C	C	C
Synril29403	TGCAGTATGTCTCGTAGTTCCTTTTAGTCTTTCAAGCATCGTGGGTCATGTACTTGATGTAAGT	T/C	1B	86.521	0.027027	0.00540541	C	C	T	H	H	T	C	T	C	C	T	T	C	C	T	T	T	T	C	T	H	T	T	T	T	T	T	C	C	T	T	T	T	T	T	C	C	T	C	T	T	T	T
Synril30799	TGCAGTGACGTATTGATGCTCATTTGCGGCGGACATCTTTTTCAGTAGACACACTTATAAATGG	C/T	1B	86.521	0.027027	0.00540541	T	T	C	H	H	C	T	C	T	T	C	C	T	T	C	C	C	C	T	C	H	C	C	C	C	C	C	T	T	C	C	C	C	C	C	T	T	C	T	C	C	C	C
Synril31330	TGCAGTGGAAAGAGAGTGTTTGGGTTCCAATCCTCCTAGGAGACAGTTATAATGTTCGTGAGCG	G/A	1B	86.521	0.027027	0.00540541	A	A	G	H	H	G	A	G	A	A	G	G	A	A	G	G	G	G	A	G	H	G	G	G	G	G	G	A	A	G	G	G	G	G	G	A	A	G	A	G	G	G	G
Synril31331	TGCAGTGGAAAGAGAGTGTTTGGGTTCCAATCCTCCTAGGAGACAGTTATAATGTTCGTGAGCG	C/T	1B	86.521	0.027027	0.00540541	T	T	C	H	H	C	T	C	T	T	C	C	T	T	C	C	C	C	T	C	H	C	C	C	C	C	C	T	T	C	C	C	C	C	C	T	T	C	T	C	C	C	C
Synril31592	TGCAGTGGGGTGTTAGCGAACATGTATTCTCTACATAGTCTAGCGCTAGTCCTTGCGATAAATT	G/A	1B	86.521	0.027027	0.00540541	A	A	G	H	H	G	A	G	A	A	G	G	A	A	G	G	G	G	A	G	H	G	G	G	G	G	G	A	A	G	G	G	G	G	G	A	A	G	A	G	G	G	G
Synril31912	TGCAGTGTTCACTTGTCATCATAACAGTCAACTGGCACTTACAGTGTGAGGATTGGGATCAAAT	G/A	1B	86.521	0.027027	0.00540541	A	A	G	H	H	G	A	G	A	A	G	G	A	A	G	G	G	G	A	G	H	G	G	G	G	G	G	A	A	G	G	G	G	G	G	A	A	G	A	G	G	G	G
Synril31913	TGCAGTGTTCACTTGTCATCATAACAGTCAACTGGCACTTACAGTGTGAGGATTGGGATCAAAT	A/T	1B	86.521	0.027027	0.00540541	T	T	A	H	H	A	T	A	T	T	A	A	T	T	A	A	A	A	T	A	H	A	A	A	A	A	A	T	T	A	A	A	A	A	A	T	T	A	T	A	A	A	A
Synril31946	TGCAGTGTTTCGATGCTGCCTTGCGCCTCCGCTGGCTGTGGCATGAGCGCGTCTCCCCCTCAAA	A/C	1B	86.521	0.027027	0.00540541	C	C	A	H	H	A	C	A	C	C	A	A	C	C	A	A	A	A	C	A	H	A	A	A	A	A	A	C	C	A	A	A	A	A	A	C	C	A	C	A	A	A	A
Synril32858	TGCAGTTGCCCACGAGCTAGCAGCAGGGAGGGACAGCTGGTTCAGAGAATGAGCCTCTGCCCGA	T/C	1B	86.521	0.027027	0.00540541	C	C	T	H	H	T	C	T	C	C	T	T	C	C	T	T	T	T	C	T	H	T	T	T	T	T	T	C	C	T	T	T	T	T	T	C	C	T	C	T	T	T	T
Synril32859	TGCAGTTGCCCACGAGCTAGCAGCAGGGAGGGACAGCTGGTTCAGAGAATGAGCCTCTGCCCGA	T/C	1B	86.521	0.027027	0.00540541	C	C	T	H	H	T	C	T	C	C	T	T	C	C	T	T	T	T	C	T	H	T	T	T	T	T	T	C	C	T	T	T	T	T	T	C	C	T	C	T	T	T	T
Synril32860	TGCAGTTGCCCACGAGCTAGCAGCAGGGAGGGACAGCTGGTTCAGAGAATGAGCCTCTGCCCGA	C/G	1B	86.521	0.027027	0.00540541	G	G	C	H	H	C	G	C	G	G	C	C	G	G	C	C	C	C	G	C	H	C	C	C	C	C	C	G	G	C	C	C	C	C	C	G	G	C	G	C	C	C	C
Synril668	TGCAGAACATTGTCGGTTTACTGAGCTCCTCCTAAGGTGCTCTCTCCCTGAATTTTTTGTGGCA	T/A	1B	86.521	0.027027	0.00540541	A	A	T	H	H	T	A	T	A	A	T	T	A	A	T	T	T	T	A	T	H	T	T	T	T	T	T	A	A	T	T	T	T	T	T	A	A	T	A	T	T	T	T
Synril7049	TGCAGCACATGTCATGTCGCTTGTTTTTACTACATTTTCGATGAAGATTCTCGGAAAAAGTTCA	A/G	1B	86.521	0.027027	0.00540541	G	G	A	H	H	A	G	A	G	G	A	A	G	G	A	A	A	A	G	A	H	A	A	A	A	A	A	G	G	A	A	A	A	A	A	G	G	A	G	A	A	A	A
Synril90	TGCAGAAAACTAGTACTCCCTCTATAAACTAATATAAGAGCGTTTACGAAAAGAATCCCAATTT	T/C	1B	86.521	0.027027	0.00540541	C	C	T	H	H	T	C	T	C	C	T	T	C	C	T	T	T	T	C	T	H	T	T	T	T	T	T	C	C	T	T	T	T	T	T	C	C	T	C	T	T	T	T
Synril13520	TGCAGCCGTCCGCGGAGTCGGCCATGACCTACTCTGGCACCGCCAGCCATAGTTGGTACCACTT	G/A	1B	87.0895	0.0162162	0.0108108	A	A	G	H	H	G	A	G	A	A	G	G	A	A	G	G	G	G	A	G	G	G	G	G	G	G	G	A	A	G	G	G	G	G	G	A	A	G	A	G	G	G	G
Synril13521	TGCAGCCGTCCGCGGAGTCGGCCATGACCTACTCTGGCACCGCCAGCCATAGTTGGTACCACTT	C/T	1B	87.0895	0.0162162	0.0108108	T	T	C	H	H	C	T	C	T	T	C	C	T	T	C	C	C	C	T	C	C	C	C	C	C	C	C	T	T	C	C	C	C	C	C	T	T	C	T	C	C	C	C
Synril22778	TGCAGGAGACGTGGTCACAGATTAATCGACTGATGTCACTCGGGGCGTCTAAAACTCTAGCCAG	C/T	1B	87.0895	0.0162162	0.0108108	T	T	C	H	H	C	T	C	T	T	C	C	T	T	C	C	C	C	T	C	C	C	C	C	C	C	C	T	T	C	C	C	C	C	C	T	T	C	T	C	C	C	C
Synril8668	TGCAGCAGCCTGCCGCCAGCGACGACGGATACGCCAGCGAACGACATGATTCCGATGAGTGTGT	T/C	1B	87.0895	0.0162162	0.0108108	C	C	T	H	H	T	C	T	C	C	T	T	C	C	T	T	T	T	C	T	T	T	T	T	T	T	T	C	C	T	T	T	T	T	T	C	C	T	C	T	T	T	T
Synril8669	TGCAGCAGCCTGCCGCCAGCGACGACGGATACGCCAGCGAACGACATGATTCCGATGAGTGTGT	A/G	1B	87.0895	0.0162162	0.0108108	G	G	A	H	H	A	G	A	G	G	A	A	G	G	A	A	A	A	G	A	A	A	A	A	A	A	A	G	G	A	A	A	A	A	A	G	G	A	G	A	A	A	A
Synril33174	TGCAGTTTAGTTTCATGGATGAGGTTGAAAAGCAACAGCCTACACACATTCGTGCAATCAAAAC	C/T	1B	87.658	0.0162162	0.00540541	T	T	C	H	H	C	T	C	T	T	C	C	T	T	C	C	C	C	T	C	C	C	C	C	C	C	C	T	T	C	C	C	C	C	C	T	T	C	T	C	C	C	C
Synril3605	TGCAGAGTTGTCTGGCACGGGTTCAGAGCTTTCTGGGGCGGGCAGAGGCTGCTCTTAGCAGGCT	C/T	1B	87.658	0.0162162	0.00540541	T	T	C	H	H	C	T	C	T	T	C	C	T	T	C	C	C	C	T	C	C	C	C	C	C	C	C	T	T	C	C	C	C	C	C	T	T	C	T	C	C	C	C
Synril4555	TGCAGATGCACTTTCACAGGCTTTGCGACATCATCCTGGTCAAGGGAAAGGATAACGGACACGA	G/C	1B	87.658	0.0162162	0.00540541	C	C	G	H	H	G	C	G	C	C	G	G	C	C	G	G	G	G	C	G	G	G	G	G	G	G	G	C	C	G	G	G	G	G	G	C	C	G	C	G	G	G	G
Synril4976	TGCAGATTCACTTGTGTGCCAAACATGCAAGCAACTTAGGGTCACAGATTTGTTGGATGGACCC	C/G	1B	87.658	0.0162162	0.00540541	G	G	C	H	H	C	G	C	G	G	C	C	G	G	C	C	C	C	G	C	C	C	C	C	C	C	C	G	G	C	C	C	C	C	C	G	G	C	G	C	C	C	C
Synril28373	TGCAGGTTTTTCTACAACAAAGATCAAGTTGTAAAAAAATTATGCAATAGAGATAATGTATTAG	A/T	1B	88.795	0.0162162	0.0162162	T	T	A	H	H	A	T	A	T	T	A	A	T	T	A	A	A	A	T	A	A	A	A	A	A	A	A	T	T	A	A	A	A	A	A	T	T	A	T	A	A	A	A
Synril8822	TGCAGCAGCGTGAACCGTGAAGCAAGGAACCACCAACGGAGAGGACAGATGGTGCGGTTGGCTG	G/A	1B	88.795	0.0162162	0.0108108	A	A	G	H	H	G	A	G	A	A	G	G	A	A	G	G	G	G	A	G	G	G	G	G	G	G	G	A	A	G	G	G	G	G	G	A	A	G	A	G	G	G	G
Synril10621	TGCAGCCAAGGGTCCGTAGACAGAAGTGGGTGCTAATTAGAGTCTCTGGAGCAATGCTACCAAG	T/C	1B	89.932	0.0216216	0.0108108	C	C	T	H	H	T	C	T	C	C	T	T	C	C	T	T	T	T	C	T	T	T	T	T	T	T	T	C	C	T	T	T	T	T	T	C	C	T	C	T	T	T	T
Synril10622	TGCAGCCAAGGGTCCGTAGACAGAAGTGGGTGCTAATTAGAGTCTCTGGAGCAATGCTACCAAG	C/T	1B	89.932	0.0216216	0.0108108	T	T	C	H	H	C	T	C	T	T	C	C	T	T	C	C	C	C	T	C	C	C	C	C	C	C	C	T	T	C	C	C	C	C	C	T	T	C	T	C	C	C	C
Synril16592	TGCAGCGGCGACGACGACGCGGCGGACTCCGTGTGGAGGGGGAGGATGACGGCATGAGGTGGAG	T/C	1B	91.068	0.0216216	0.00540541	C	C	T	H	H	T	C	T	C	C	T	T	C	C	T	T	T	T	C	T	T	T	T	T	T	T	T	C	C	T	T	T	T	T	T	C	C	T	C	T	T	T	T
Synril1751	TGCAGACAGTGCAGACAGACATACTGGTCGGACGGAAGGCGACGGCGTCGGTTGCTCAAGGTTT	T/C	1B	91.068	0.0216216	0.00540541	C	C	T	H	H	T	C	T	C	C	T	T	C	C	T	T	T	T	C	T	T	T	T	T	T	T	T	C	C	T	T	T	T	T	T	C	C	T	C	T	T	T	T
Synril1752	TGCAGACAGTGCAGACAGACATACTGGTCGGACGGAAGGCGACGGCGTCGGTTGCTCAAGGTTT	G/C	1B	91.068	0.0216216	0.00540541	C	C	G	H	H	G	C	G	C	C	G	G	C	C	G	G	G	G	C	G	G	G	G	G	G	G	G	C	C	G	G	G	G	G	G	C	C	G	C	G	G	G	G
Synril30228	TGCAGTCGCCAATGCATGCCCACTAGCGACTGGTCGAGATAGAGTTCAGTACAGTAACTAATTG	A/G	1B	91.068	0.0216216	0.00540541	G	G	A	H	H	A	G	A	G	G	A	A	G	G	A	A	A	A	G	A	A	A	A	A	A	A	A	G	G	A	A	A	A	A	A	G	G	A	G	A	A	A	A
Synril30480	TGCAGTCTCGCATCTCCGCCTGATGGACGCCCGACGATAGCGAGAGCGCACGAGCTCGTCCGCG	G/A	1B	91.068	0.0216216	0.00540541	A	A	G	H	H	G	A	G	A	A	G	G	A	A	G	G	G	G	A	G	G	G	G	G	G	G	G	A	A	G	G	G	G	G	G	A	A	G	A	G	G	G	G
Synril30505	TGCAGTCTCTTCGTTCCGAGTTATAAGATGATATAACTTTTTTCTAAACGCATTTTAGTGTATT	G/A	1B	91.068	0.0216216	0.00540541	A	A	G	H	H	G	A	G	A	A	G	G	A	A	G	G	G	G	A	G	G	G	G	G	G	G	G	A	A	G	G	G	G	G	G	A	A	G	A	G	G	G	G
Synril30582	TGCAGTCTTACTCGAAAAGCAGTAATGCAGTACAAGAGCCGTATACATTCCACTGTAACAAACA	G/A	1B	91.068	0.0216216	0.00540541	A	A	G	H	H	G	A	G	A	A	G	G	A	A	G	G	G	G	A	G	G	G	G	G	G	G	G	A	A	G	G	G	G	G	G	A	A	G	A	G	G	G	G
Synril31543	TGCAGTGGGATGATTCTCGGACAGGGCTGGCTGCATTGGCCGTGGCGAGAGCATGTCGTAGCCA	G/A	1B	91.068	0.0216216	0.00540541	A	A	G	H	H	G	A	G	A	A	G	G	A	A	G	G	G	G	A	G	G	G	G	G	G	G	G	A	A	G	G	G	G	G	G	A	A	G	A	G	G	G	G
Synril31544	TGCAGTGGGATGATTCTCGGACAGGGCTGGCTGCATTGGCCGTGGCGAGAGCATGTCGTAGCCA	T/C	1B	91.068	0.0216216	0.00540541	C	C	T	H	H	T	C	T	C	C	T	T	C	C	T	T	T	T	C	T	T	T	T	T	T	T	T	C	C	T	T	T	T	T	T	C	C	T	C	T	T	T	T
Synril4633	TGCAGATGCTACCTGGGAGGATTTGGAGCATTCGAAGCAGCAGTTTCCCCGTGCTCCG	G/A	1B	91.068	0.0216216	0.00540541	A	A	G	H	H	G	A	G	A	A	G	G	A	A	G	G	G	G	A	G	G	G	G	G	G	G	G	A	A	G	G	G	G	G	G	A	A	G	A	G	G	G	G
Synril633	TGCAGAACAGTCGCACATGACCCATCCATTAAACTGTCGTGATGAACGTTGGGTGCAAATGGAA	T/A	1B	91.068	0.0216216	0.00540541	A	A	T	H	H	T	A	T	A	A	T	T	A	A	T	T	T	T	A	T	T	T	T	T	T	T	T	A	A	T	T	T	T	T	T	A	A	T	A	T	T	T	T
Synril722	TGCAGAACCTATAAGACTTGTTCCATACTACTATCTTACACTCTGATACATTCAGACACATGGT	T/C	1B	91.068	0.0216216	0.00540541	C	C	T	H	H	T	C	T	C	C	T	T	C	C	T	T	T	T	C	T	T	T	T	T	T	T	T	C	C	T	T	T	T	T	T	C	C	T	C	T	T	T	T
Synril723	TGCAGAACCTATAAGACTTGTTCCATACTACTATCTTACACTCTGATACATTCAGACACATGGT	C/T	1B	91.068	0.0216216	0.00540541	T	T	C	H	H	C	T	C	T	T	C	C	T	T	C	C	C	C	T	C	C	C	C	C	C	C	C	T	T	C	C	C	C	C	C	T	T	C	T	C	C	C	C
Synril724	TGCAGAACCTATAAGACTTGTTCCATACTACTATCTTACACTCTGATACATTCAGACACATGGT	A/G	1B	91.068	0.0216216	0.00540541	G	G	A	H	H	A	G	A	G	G	A	A	G	G	A	A	A	A	G	A	A	A	A	A	A	A	A	G	G	A	A	A	A	A	A	G	G	A	G	A	A	A	A
Synril9855	TGCAGCATCCACCTCTATCGGTTCCCTGTGACCCACTCCGCTGCACCAACCTGCAACACTGCAC	A/G	1B	91.068	0.0216216	0.00540541	G	G	A	H	H	A	G	A	G	G	A	A	G	G	A	A	A	A	G	A	A	A	A	A	A	A	A	G	G	A	A	A	A	A	A	G	G	A	G	A	A	A	A
Synril1379	TGCAGAATCTTAAGACTTGTTCCATACTACTACCTTACGCTCTGATCCTTTCCGACGCAGGATT	A/G	1B	91.6365	0.0216216	0.00540541	G	G	A	H	H	A	G	A	G	G	A	A	G	G	A	A	A	A	G	A	A	A	A	A	A	A	A	G	G	A	A	A	A	A	A	G	G	A	G	A	A	A	A
Synril10204	TGCAGCATGGCCACCGCCGTCACCTGCTACCCAGAGGTCCGATCTCCCAGCCGCCACCGCGCCA	C/T	1B	92.205	0.0216216	0.0162162	T	T	C	H	H	C	T	C	T	T	C	C	T	T	C	C	C	C	T	C	C	C	C	C	C	C	C	T	T	C	C	C	C	C	C	T	T	C	T	C	C	C	C
Synril1824	TGCAGACCAAAAGCTCCAATCAACCCGAGACCATCCATGTTACCTCAAGGCTATTGGTGTAGCC	A/G	1B	92.205	0.0216216	0.00540541	G	G	A	H	H	A	G	A	G	G	A	A	G	G	A	A	A	A	G	A	A	A	A	A	A	A	A	G	G	A	A	A	A	A	A	G	G	A	G	A	A	A	A
Synril19721	TGCAGCTCTCAGCAGCACCGCTTGCAACCCGTTGAAGCTTTTTCTCGTGTCAGTTGAAACATTT	C/T	1B	92.205	0.0216216	0.00540541	T	T	C	H	H	C	T	C	T	T	C	C	T	T	C	C	C	C	T	C	C	C	C	C	C	C	C	T	T	C	C	C	C	C	C	T	T	C	T	C	C	C	C
Synril19970	TGCAGCTGAGATGGGAGGTGGCGGCGTGGGGAAGAAAGCCTGTGATTATACAGAGGGGCTCCCG	T/C	1B	92.205	0.0216216	0.00540541	C	C	T	H	H	T	C	T	C	C	T	T	C	C	T	T	T	T	C	T	T	T	T	T	T	T	T	C	C	T	T	T	T	T	T	C	C	T	C	T	T	T	T
Synril23291	TGCAGGATACTCTCAAGTGCATAACAGACTTAAAAAATTGTAGAGAACAAACCCAATAAAGAGT	C/T	1B	92.205	0.0216216	0.00540541	T	T	C	H	H	C	T	C	T	T	C	C	T	T	C	C	C	C	T	C	C	C	C	C	C	C	C	T	T	C	C	C	C	C	C	T	T	C	T	C	C	C	C
Synril24568	TGCAGGCGATGTACTACGACCATGCCAGGATGGCCTCGCACCTGTTAAGGCTGCGCCACGGCGG	A/G	1B	92.205	0.0216216	0.00540541	G	G	A	H	H	A	G	A	G	G	A	A	G	G	A	A	A	A	G	A	A	A	A	A	A	A	A	G	G	A	A	A	A	A	A	G	G	A	G	A	A	A	A
Synril4442	TGCAGATGAATCAGGAATTTGAGGCATTATTTTCACAAATGAATGACAGACAAGGACAATGAAG	C/A	1B	92.205	0.0216216	0.00540541	A	A	C	H	H	C	A	C	A	A	C	C	A	A	C	C	C	C	A	C	C	C	C	C	C	C	C	A	A	C	C	C	C	C	C	A	A	C	A	C	C	C	C
Synril4443	TGCAGATGAATCAGGAATTTGAGGCATTATTTTCACAAATGAATGACAGACAAGGACAATGAAG	C/G	1B	92.205	0.0216216	0.00540541	G	G	C	H	H	C	G	C	G	G	C	C	G	G	C	C	C	C	G	C	C	C	C	C	C	C	C	G	G	C	C	C	C	C	C	G	G	C	G	C	C	C	C
Synril4834	TGCAGATGTGCGTGGGCTCAGAAATGGATATTAAGATTATAAATAAATAAAACGGTAGCCGCTA	C/T	1B	92.205	0.0216216	0.00540541	T	T	C	H	H	C	T	C	T	T	C	C	T	T	C	C	C	C	T	C	C	C	C	C	C	C	C	T	T	C	C	C	C	C	C	T	T	C	T	C	C	C	C
Synril716	TGCAGAACCGCCTACCAATGTTGCTTCTCTAGAGCTTGCATCTATTTTGTCTTTGTTGTAGGAC	C/G	1B	92.205	0.0216216	0.0108108	G	G	C	H	H	C	G	C	G	G	C	C	G	G	C	C	C	C	G	C	C	C	C	C	C	C	C	G	G	C	C	C	C	C	C	G	G	C	G	C	C	C	C
Synril23082	TGCAGGAGGCAGAACAAACCTACAGAAAAAAATGGCTGCGAAATACATTGAAACAAGAATGCAC	T/A	1B	93.912	0.0216216	0.0216216	A	A	T	H	H	T	A	T	A	A	T	T	A	A	T	T	T	T	A	T	T	T	T	T	T	T	T	A	A	T	T	T	T	T	T	A	A	T	A	T	T	T	T
Synril22547	TGCAGGACCGAGCTCGTCTCATGCTTCAGGCTG	A/G	1B	95.619	0.0216216	0.0324324	G	G	A	H	H	N	G	A	G	G	A	A	G	G	A	A	A	A	G	A	A	A	A	A	A	A	A	G	G	A	A	A	A	N	A	G	G	A	G	A	A	A	A
Synril12630	TGCAGCCCTATGCGGCGCCCTACGCGGTGAACTACAGCCAGCAACCGCAGCCAGGTGGGCTGCC	C/T	1B	99.034	0.0324324	0.0162162	T	T	C	H	H	N	T	C	T	T	C	C	T	T	C	C	C	C	T	C	C	C	C	C	C	C	C	T	T	C	C	C	C	H	C	T	T	C	T	C	C	C	C
Synril15872	TGCAGCGCGACGTAGAACGCCTGGTGCGACGGTGGTCGGGCGCCGAGAATACCTGGGGCAGGGG	C/G	1B	99.034	0.0324324	0.0162162	G	G	C	H	H	N	G	C	G	G	C	C	G	G	C	C	C	C	G	C	C	C	C	C	C	C	C	G	G	C	C	C	C	H	C	G	G	C	G	C	C	C	C
Synril30848	TGCAGTGAGGAGACAGTCAAAAAGATCAGATCGTGTGCTTAACCTTAAATTTTTATACTTCCTC	C/G	1B	99.034	0.0324324	0.0108108	G	G	C	H	H	C	G	C	G	G	C	C	G	G	C	C	C	C	G	C	C	C	C	C	C	C	C	G	G	C	C	C	C	H	C	G	G	C	G	C	C	C	C
Synril31734	TGCAGTGTAGCGTGAAGTGAACACAAAAACCGCCGTGACACTGACAGGCACGATCATCGTCCCT	A/G	1B	99.034	0.0324324	0.0162162	G	G	A	H	H	N	G	A	G	G	A	A	G	G	A	A	A	A	G	A	A	A	A	A	A	A	A	G	G	A	A	A	A	H	A	G	G	A	G	A	A	A	A
Synril6245	TGCAGCAAGCTCTTTTACACACTATACCTCAGAAACGGACAGAGAAATTTTACCAATCATACAT	A/G	1B	99.602	0.0432432	0.0108108	G	G	A	H	H	H	G	A	G	G	A	A	G	G	A	A	A	A	G	A	A	A	A	A	A	A	A	G	G	A	A	A	A	H	A	G	G	A	G	A	A	A	A
Synril11975	TGCAGCCCATGGCAGCCCGAGGGGGCCACCGCAGGCGGTTGGCGGCGTCCCTGCCCGTCCTCGA	T/G	1B	100.17	0.0702703	0.00540541	G	G	T	H	H	H	G	T	G	G	T	T	G	G	T	T	T	H	G	T	T	T	T	T	T	T	T	G	G	T	T	T	H	H	T	G	G	T	G	T	T	T	T
Synril11976	TGCAGCCCATGGCAGCCCGAGGGGGCCACCGCAGGCGGTTGGCGGCGTCCCTGCCCGTCCTCGA	C/T	1B	100.17	0.0702703	0.00540541	T	T	C	H	H	H	T	C	T	T	C	C	T	T	C	C	C	H	T	C	C	C	C	C	C	C	C	T	T	C	C	C	H	H	C	T	T	C	T	C	C	C	C
Synril11977	TGCAGCCCATGGCAGCCCGAGGGGGCCACCGCAGGCGGTTGGCGGCGTCCCTGCCCGTCCTCGA	A/G	1B	100.17	0.0702703	0.00540541	G	G	A	H	H	H	G	A	G	G	A	A	G	G	A	A	A	H	G	A	A	A	A	A	A	A	A	G	G	A	A	A	H	H	A	G	G	A	G	A	A	A	A
Synril12594	TGCAGCCCTAAATAGGGAATGCCGCCGCTCTCTGCGAATGAAGGAGACCTCCTATACAGCCCTT	G/C	1B	100.17	0.0702703	0.00540541	C	C	G	H	H	H	C	G	C	C	G	G	C	C	G	G	G	H	C	G	G	G	G	G	G	G	G	C	C	G	G	G	H	H	G	C	C	G	C	G	G	G	G
Synril12595	TGCAGCCCTAAATAGGGAATGCCGCCGCTCTCTGCGAATGAAGGAGACCTCCTATACAGCCCTT	G/A	1B	100.17	0.0702703	0.00540541	A	A	G	H	H	H	A	G	A	A	G	G	A	A	G	G	G	H	A	G	G	G	G	G	G	G	G	A	A	G	G	G	H	H	G	A	A	G	A	G	G	G	G
Synril14817	TGCAGCGACGCATCAGAGAGGCAAACCTGGCGCTGCATGGAGGGACCGAAGACAAGATCACCTG	T/A	1B	100.17	0.0702703	0.00540541	A	A	T	H	H	H	A	T	A	A	T	T	A	A	T	T	T	H	A	T	T	T	T	T	T	T	T	A	A	T	T	T	H	H	T	A	A	T	A	T	T	T	T
Synril18936	TGCAGCTCCCACCAAGCGTCCAAGGGAGCCTACTCCTCCGCCTCGTCGCGAAGAAAGGGTACCG	G/A	1B	100.17	0.0702703	0.00540541	A	A	G	H	H	H	A	G	A	A	G	G	A	A	G	G	G	H	A	G	G	G	G	G	G	G	G	A	A	G	G	G	H	H	G	A	A	G	A	G	G	G	G
Synril19331	TGCAGCTCGAGAGCTGGATTGTGTGCTATTGTTGTTGCAGGACTTCCAGCAGGTGAACCAACCG	G/A	1B	100.17	0.0702703	0.00540541	A	A	G	H	H	H	A	G	A	A	G	G	A	A	G	G	G	H	A	G	G	G	G	G	G	G	G	A	A	G	G	G	H	H	G	A	A	G	A	G	G	G	G
Synril25688	TGCAGGGCATCGATGGAAGGAAAAAGTCCATTTTAAACCCTGAATTTATAGAGGTTCGGCGAAA	A/T	1B	100.17	0.0702703	0.00540541	T	T	A	H	H	H	T	A	T	T	A	A	T	T	A	A	A	H	T	A	A	A	A	A	A	A	A	T	T	A	A	A	H	H	A	T	T	A	T	A	A	A	A
Synril26113	TGCAGGGGCTAGCGGTACTCCCAGTGCCACCGCGCCTGGTGGACTGGGATGTACAGCCGCACTC	T/C	1B	100.17	0.0702703	0.00540541	C	C	T	H	H	H	C	T	C	C	T	T	C	C	T	T	T	H	C	T	T	T	T	T	T	T	T	C	C	T	T	T	H	H	T	C	C	T	C	T	T	T	T
Synril26114	TGCAGGGGCTAGCGGTACTCCCAGTGCCACCGCGCCTGGTGGACTGGGATGTACAGCCGCACTC	A/G	1B	100.17	0.0702703	0.00540541	G	G	A	H	H	H	G	A	G	G	A	A	G	G	A	A	A	H	G	A	A	A	A	A	A	A	A	G	G	A	A	A	H	H	A	G	G	A	G	A	A	A	A
Synril27454	TGCAGGTGAGCTCAACACTGAACTGTATACGGTATAGTAATACGTGACAATGATGTCGTTTAGT	T/C	1B	100.17	0.0702703	0.00540541	C	C	T	H	H	H	C	T	C	C	T	T	C	C	T	T	T	H	C	T	T	T	T	T	T	T	T	C	C	T	T	T	H	H	T	C	C	T	C	T	T	T	T
Synril28180	TGCAGGTTGAGATCAGGGCCAACGACCAGGGCAACCACACCACACTACATAGCCTGAACCATCT	T/C	1B	100.17	0.0702703	0.00540541	C	C	T	H	H	H	C	T	C	C	T	T	C	C	T	T	T	H	C	T	T	T	T	T	T	T	T	C	C	T	T	T	H	H	T	C	C	T	C	T	T	T	T
Synril28181	TGCAGGTTGAGATCAGGGCCAACGACCAGGGCAACCACACCACACTACATAGCCTGAACCATCT	G/A	1B	100.17	0.0702703	0.00540541	A	A	G	H	H	H	A	G	A	A	G	G	A	A	G	G	G	H	A	G	G	G	G	G	G	G	G	A	A	G	G	G	H	H	G	A	A	G	A	G	G	G	G
Synril28709	TGCAGTACATCTATTACTGCACAGGTACTGTAGCAGTCACAATCTGCCATTCAATTTAATCGGA	C/T	1B	100.17	0.0702703	0.00540541	T	T	C	H	H	H	T	C	T	T	C	C	T	T	C	C	C	H	T	C	C	C	C	C	C	C	C	T	T	C	C	C	H	H	C	T	T	C	T	C	C	C	C
Synril29744	TGCAGTCCAACGGGCAGGTCGGCCAACGGACTCATCCTGTCCAGCATCAAGCCGCGACTCGTCG	C/T	1B	100.17	0.0702703	0.00540541	T	T	C	H	H	H	T	C	T	T	C	C	T	T	C	C	C	H	T	C	C	C	C	C	C	C	C	T	T	C	C	C	H	H	C	T	T	C	T	C	C	C	C
Synril31788	TGCAGTGTCCTCCTTGTCGGTGGCGTCGACTAGTAGTCGTCCATCACCGCCTGATTACATGGCG	T/A	1B	100.17	0.0702703	0.00540541	A	A	T	H	H	H	A	T	A	A	T	T	A	A	T	T	T	H	A	T	T	T	T	T	T	T	T	A	A	T	T	T	H	H	T	A	A	T	A	T	T	T	T
Synril32270	TGCAGTTCAGAGTCTCTGTAGATCAATTTGGTGTTCTTGCAGTGGCCAGTGTATTACCACTACT	T/C	1B	100.17	0.0702703	0.00540541	C	C	T	H	H	H	C	T	C	C	T	T	C	C	T	T	T	H	C	T	T	T	T	T	T	T	T	C	C	T	T	T	H	H	T	C	C	T	C	T	T	T	T
Synril32271	TGCAGTTCAGAGTCTCTGTAGATCAATTTGGTGTTCTTGCAGTGGCCAGTGTATTACCACTACT	T/C	1B	100.17	0.0702703	0.00540541	C	C	T	H	H	H	C	T	C	C	T	T	C	C	T	T	T	H	C	T	T	T	T	T	T	T	T	C	C	T	T	T	H	H	T	C	C	T	C	T	T	T	T
Synril32272	TGCAGTTCAGAGTCTCTGTAGATCAATTTGGTGTTCTTGCAGTGGCCAGTGTATTACCACTACT	C/T	1B	100.17	0.0702703	0.00540541	T	T	C	H	H	H	T	C	T	T	C	C	T	T	C	C	C	H	T	C	C	C	C	C	C	C	C	T	T	C	C	C	H	H	C	T	T	C	T	C	C	C	C
Synril33568	TGCAGTTTTGCCAATACTAAAGTATTAAAATCACTGTTTTTAGAGGCAACCAGACAGCTCATTG	G/A	1B	100.17	0.0702703	0.00540541	A	A	G	H	H	H	A	G	A	A	G	G	A	A	G	G	G	H	A	G	G	G	G	G	G	G	G	A	A	G	G	G	H	H	G	A	A	G	A	G	G	G	G
Synril3625	TGCAGATAAAAATGCAGTCAGTGAAACTAGCAAGGAAGTATCTGAGAAGGGTTTCCTCCGAGCT	G/T	1B	100.17	0.0702703	0.00540541	T	T	G	H	H	H	T	G	T	T	G	G	T	T	G	G	G	H	T	G	G	G	G	G	G	G	G	T	T	G	G	G	H	H	G	T	T	G	T	G	G	G	G
Synril4320	TGCAGATCTAGAGCGACATGGCGGCAGAGTGGGTGATAAGGGGGCTTACGTTGGGGCAGTGCGT	G/A	1B	100.17	0.0702703	0.00540541	A	A	G	H	H	H	A	G	A	A	G	G	A	A	G	G	G	H	A	G	G	G	G	G	G	G	G	A	A	G	G	G	H	H	G	A	A	G	A	G	G	G	G
Synril5196	TGCAGATTGTTGTTGCTGCCCCACGATTGTTGTTACTTGCCACAGCGCCATCAATGTTAAATTT	A/G	1B	100.17	0.0702703	0.00540541	G	G	A	H	H	H	G	A	G	G	A	A	G	G	A	A	A	H	G	A	A	A	A	A	A	A	A	G	G	A	A	A	H	H	A	G	G	A	G	A	A	A	A
Synril6700	TGCAGCAATTTAAAGTATTAAAATGAAAATAAAAGCGATAAGAAACACTCTTCACAGGGATAAG	C/A	1B	100.17	0.0702703	0.00540541	A	A	C	H	H	H	A	C	A	A	C	C	A	A	C	C	C	H	A	C	C	C	C	C	C	C	C	A	A	C	C	C	H	H	C	A	A	C	A	C	C	C	C
Synril8060	TGCAGCAGAGAGGCGCGGAAACACGCGATCTCCGCACGCTGGGCCGCCCCAGTGGGCGGCGGTC	A/G	1B	100.17	0.0702703	0.00540541	G	G	A	H	H	H	G	A	G	G	A	A	G	G	A	A	A	H	G	A	A	A	A	A	A	A	A	G	G	A	A	A	H	H	A	G	G	A	G	A	A	A	A
Synril11035	TGCAGCCACGGCTCCTCCTTTGACCGAGCAGCAGTATCATCAGGTTAGGATGGAGGACGGCAGG	G/A	1B	101.308	0.0216216	0.0648649	A	A	G	H	H	N	N	G	A	A	G	G	A	A	G	G	G	H	A	G	G	G	G	G	G	G	G	A	A	G	G	G	N	N	G	A	A	G	A	G	G	G	G
Synril2203	TGCAGACGCGCCCTTGTCCCCAACCTTGGAGAAACCCCCATCCGCATTTATCTTAGTGTCATGG	A/G	1B	102.445	0.027027	0.00540541	G	G	A	H	H	G	A	A	G	G	A	A	G	G	A	A	A	H	G	A	A	A	A	A	A	A	A	G	G	A	A	A	G	G	A	G	G	A	G	A	A	A	A
Synril24109	TGCAGGCCATCCAGAGCGGGCAGCAGCGCAGCGAGAGAAAAAGGAGAAGTGACACGGTTGGCAA	G/A	1B	102.445	0.027027	0.0108108	A	A	G	H	H	A	G	G	A	A	G	G	A	A	G	G	G	H	A	G	G	G	G	G	G	G	G	A	A	G	G	G	A	A	G	A	A	G	A	G	G	G	G
Synril4386	TGCAGATCTGGTGGTGGCTGCGGTGGCGCCCGTGCGGTCGATGCGGGTGGTGGTGGCAATGGTC	C/A	1B	102.445	0.027027	0.0108108	A	A	C	H	H	A	C	C	A	A	C	C	A	A	C	C	C	H	A	C	C	C	C	C	C	C	C	A	A	C	C	C	A	A	C	A	A	C	A	C	C	C	C
Synril7386	TGCAGCACCTGGCGTGAGACGAGAGGTGGACCACAGTTGAGAGAGGACTAGCCCTCTGATGAGA	C/A	1B	102.445	0.027027	0.0108108	A	A	C	H	H	A	C	C	A	A	C	C	A	A	C	C	C	H	A	C	C	C	C	C	C	C	C	A	A	C	C	C	A	A	C	A	A	C	A	C	C	C	C
Synril7387	TGCAGCACCTGGCGTGAGACGAGAGGTGGACCACAGTTGAGAGAGGACTAGCCCTCTGATGAGA	C/T	1B	102.445	0.027027	0.0108108	T	T	C	H	H	T	C	C	T	T	C	C	T	T	C	C	C	H	T	C	C	C	C	C	C	C	C	T	T	C	C	C	T	T	C	T	T	C	T	C	C	C	C
Synril7643	TGCAGCACGGCCAGATTTGGAGGCAAAAGAACGAAAAATTGGCAAAAGAAAGTATTGAGCGATG	G/C	1B	102.445	0.027027	0.00540541	C	C	G	H	H	C	G	G	C	C	G	G	C	C	G	G	G	H	C	G	G	G	G	G	G	G	G	C	C	G	G	G	C	C	G	C	C	G	C	G	G	G	G
Synril7644	TGCAGCACGGCCAGATTTGGAGGCAAAAGAACGAAAAATTGGCAAAAGAAAGTATTGAGCGATG	C/G	1B	102.445	0.027027	0.00540541	G	G	C	H	H	G	C	C	G	G	C	C	G	G	C	C	C	H	G	C	C	C	C	C	C	C	C	G	G	C	C	C	G	G	C	G	G	C	G	C	C	C	C
Synril15791	TGCAGCGCCTCCATCTCCCGCCGCTGCCGCGCGTTGACGAGGCCCGTGAAGTACGCCGAGTCGG	C/G	1B	105.287	0.108108	0.00540541	H	C	G	H	C	C	G	G	C	C	G	G	C	C	G	C	C	H	C	G	G	G	G	G	G	G	C	C	C	G	H	G	C	C	G	C	H	G	C	H	G	G	G
Synril17487	TGCAGCGTGCGCGCTGCCCCAACGTACTATCTACCTCGTCCACAAAGATAATAGTAGAAGCCAC	T/A	1B	105.287	0.108108	0.00540541	H	T	A	H	T	T	A	A	T	T	A	A	T	T	A	T	T	H	T	A	A	A	A	A	A	A	T	T	T	A	H	A	T	T	A	T	H	A	T	H	A	A	A
Synril630	TGCAGAACAGGTGATAGAGCCAGGATTCTGCCAGCAAGAATGACGATCTGTAGCTGCGAGGAGA	A/C	1B	106.424	0.102703	0.0216216	H	A	C	H	A	A	C	C	A	A	C	C	A	A	C	A	A	C	A	C	C	C	C	C	C	C	A	A	A	C	H	C	A	A	C	A	H	C	A	H	C	C	C
Synril5241	TGCAGATTTCTCCAACTCCAACCGCTCTTACGGTTCTTGGTTCCGAGAAAGGGGGCGGGGGAGA	C/T	1B	106.992	0.113514	0.00540541	H	T	C	H	T	T	C	C	T	T	C	C	T	T	C	T	T	C	T	C	C	C	C	C	C	C	T	T	T	C	H	C	T	T	C	T	H	C	T	H	C	C	C
Synril7999	TGCAGCAGAATGACATTGTCGAGCGAAGGAATCAGACTGTGCTCTGGATGGCGCGCTGCATTTT	C/G	1B	108.129	0.102703	0.0324324	H	G	C	H	G	G	C	C	G	G	C	C	G	G	C	G	G	C	G	C	C	C	C	C	C	C	G	G	G	C	H	C	G	G	C	G	H	C	G	H	C	C	C
Synril10704	TGCAGCCACAAATCGAGCAATCGAATCACACCATGAGCAACAGAAATGGAAGCTCGCGTCGAAA	G/T	1B	110.403	0.0594595	0.00540541	H	G	T	H	G	G	T	T	G	G	G	T	G	G	T	G	G	T	G	T	T	T	T	T	T	H	G	G	G	T	G	T	T	G	T	G	T	T	G	G	T	T	T
Synril13161	TGCAGCCGCCACCAACATCGAAGAAAAGTAGATCATGGGAGGCCGCCACCGCTTGGGCCCCACG	A/G	1B	110.403	0.0594595	0.00540541	H	A	G	H	A	A	G	G	A	A	A	G	A	A	G	A	A	G	A	G	G	G	G	G	G	H	A	A	A	G	A	G	G	A	G	A	G	G	A	A	G	G	G
Synril1579	TGCAGACAACAGACAGAGAGTTCGAGTACCGCCTCCCATGGCCACCGCCGCCGCAGATCCCGCT	A/G	1B	110.403	0.0594595	0.00540541	H	A	G	H	A	A	G	G	A	A	A	G	A	A	G	A	A	G	A	G	G	G	G	G	G	H	A	A	A	G	A	G	G	A	G	A	G	G	A	A	G	G	G
Synril21718	TGCAGCTTTGCACCTACCGTGAGCATGGCCGAGCCGACTCCAAACCCCATGTCGCCAAGAACCG	G/A	1B	110.403	0.0594595	0.00540541	H	G	A	H	G	G	A	A	G	G	G	A	G	G	A	G	G	A	G	A	A	A	A	A	A	H	G	G	G	A	G	A	A	G	A	G	A	A	G	G	A	A	A
Synril21886	TGCAGGAAATCATCGTCGCTGTAGCCGTCCTTGAGCCTCTCGTTGAGCACCGCCACGAACCCCG	A/G	1B	110.403	0.0594595	0.00540541	H	A	G	H	A	A	G	G	A	A	A	G	A	A	G	A	A	G	A	G	G	G	G	G	G	H	A	A	A	G	A	G	G	A	G	A	G	G	A	A	G	G	G
Synril21887	TGCAGGAAATCATCGTCGCTGTAGCCGTCCTTGAGCCTCTCGTTGAGCACCGCCACGAACCCCG	G/C	1B	110.403	0.0594595	0.00540541	H	G	C	H	G	G	C	C	G	G	G	C	G	G	C	G	G	C	G	C	C	C	C	C	C	H	G	G	G	C	G	C	C	G	C	G	C	C	G	G	C	C	C
Synril22924	TGCAGGAGCCCCGACGGGACGTCCACGGCGAGCTGAGGTGGGTGTTCCCTTCTTCCTCCTCCAT	C/T	1B	110.403	0.0594595	0.00540541	H	C	T	H	C	C	T	T	C	C	C	T	C	C	T	C	C	T	C	T	T	T	T	T	T	H	C	C	C	T	C	T	T	C	T	C	T	T	C	C	T	T	T
Synril22925	TGCAGGAGCCCCGACGGGACGTCCACGGCGAGCTGAGGTGGGTGTTCCCTTCTTCCTCCTCCAT	C/G	1B	110.403	0.0594595	0.00540541	H	C	G	H	C	C	G	G	C	C	C	G	C	C	G	C	C	G	C	G	G	G	G	G	G	H	C	C	C	G	C	G	G	C	G	C	G	G	C	C	G	G	G
Synril22926	TGCAGGAGCCCCGACGGGACGTCCACGGCGAGCTGAGGTGGGTGTTCCCTTCTTCCTCCTCCAT	C/G	1B	110.403	0.0594595	0.00540541	H	C	G	H	C	C	G	G	C	C	C	G	C	C	G	C	C	G	C	G	G	G	G	G	G	H	C	C	C	G	C	G	G	C	G	C	G	G	C	C	G	G	G
Synril25084	TGCAGGCTGAGAATATTTGAACTGGCAGGGAATGATGTTCAAGGGGACATGACAGTTTTAATCG	A/G	1B	110.403	0.0594595	0.00540541	H	A	G	H	A	A	G	G	A	A	A	G	A	A	G	A	A	G	A	G	G	G	G	G	G	H	A	A	A	G	A	G	G	A	G	A	G	G	A	A	G	G	G
Synril26792	TGCAGGTAGGATTTGCAACATCCCAATTGCGAGATTTTTCCCTTGAATGAAAAACCAAACGTAT	A/G	1B	110.403	0.0594595	0.00540541	H	A	G	H	A	A	G	G	A	A	A	G	A	A	G	A	A	G	A	G	G	G	G	G	G	H	A	A	A	G	A	G	G	A	G	A	G	G	A	A	G	G	G
Synril279	TGCAGAAACTATTGATTTTAGATTAGTCTTAACTGTACAAGAACGATAATCTGAAGGATTCCTT	C/T	1B	110.403	0.0594595	0.00540541	H	C	T	H	C	C	T	T	C	C	C	T	C	C	T	C	C	T	C	T	T	T	T	T	T	H	C	C	C	T	C	T	T	C	T	C	T	T	C	C	T	T	T
Synril30332	TGCAGTCGTCCATGACAAGAAGAACACTGTACCACTCAAAGTCCACGCTTAATGCAAGAAACAG	A/C	1B	110.403	0.0594595	0.00540541	H	A	C	H	A	A	C	C	A	A	A	C	A	A	C	A	A	C	A	C	C	C	C	C	C	H	A	A	A	C	A	C	C	A	C	A	C	C	A	A	C	C	C
Synril30868	TGCAGTGAGTCGCCAAGGGCTCGACCTCACCTGCGAGTCGCCGCTCCCGCCATCAGGGCCGAAT	C/T	1B	110.403	0.0594595	0.00540541	H	C	T	H	C	C	T	T	C	C	C	T	C	C	T	C	C	T	C	T	T	T	T	T	T	H	C	C	C	T	C	T	T	C	T	C	T	T	C	C	T	T	T
Synril30869	TGCAGTGAGTCGCCAAGGGCTCGACCTCACCTGCGAGTCGCCGCTCCCGCCATCAGGGCCGAAT	C/T	1B	110.403	0.0594595	0.00540541	H	C	T	H	C	C	T	T	C	C	C	T	C	C	T	C	C	T	C	T	T	T	T	T	T	H	C	C	C	T	C	T	T	C	T	C	T	T	C	C	T	T	T
Synril33433	TGCAGTTTGTGAAACCTGTTTATACAACACTTAGGCAAAAATCTGAACTTTATTAGATCCATCT	G/A	1B	110.403	0.0594595	0.00540541	H	G	A	H	G	G	A	A	G	G	G	A	G	G	A	G	G	A	G	A	A	A	A	A	A	H	G	G	G	A	G	A	A	G	A	G	A	A	G	G	A	A	A
Synril33535	TGCAGTTTTCTCAGCGCACATTGGGTGCAATGTTTCTGTAAATCCTGGAACTTTTGGGATTCCC	A/G	1B	110.403	0.0594595	0.00540541	H	A	G	H	A	A	G	G	A	A	A	G	A	A	G	A	A	G	A	G	G	G	G	G	G	H	A	A	A	G	A	G	G	A	G	A	G	G	A	A	G	G	G
Synril33536	TGCAGTTTTCTCAGCGCACATTGGGTGCAATGTTTCTGTAAATCCTGGAACTTTTGGGATTCCC	G/C	1B	110.403	0.0594595	0.00540541	H	G	C	H	G	G	C	C	G	G	G	C	G	G	C	G	G	C	G	C	C	C	C	C	C	H	G	G	G	C	G	C	C	G	C	G	C	C	G	G	C	C	C
Synril4433	TGCAGATGAACTGTTACTGCATAGGCTTTCCAATTTGTTCAGCCTTTTCAAAACGAGAACTTCA	G/C	1B	110.403	0.0594595	0.00540541	H	G	C	H	G	G	C	C	G	G	G	C	G	G	C	G	G	C	G	C	C	C	C	C	C	H	G	G	G	C	G	C	C	G	C	G	C	C	G	G	C	C	C
Synril5546	TGCAGCAAATATTGATCGGCCTTCGGATTCGGCGACTCATCATGCCACGCGCGGGGCGGCCCAC	G/A	1B	110.403	0.0594595	0.00540541	H	G	A	H	G	G	A	A	G	G	G	A	G	G	A	G	G	A	G	A	A	A	A	A	A	H	G	G	G	A	G	A	A	G	A	G	A	A	G	G	A	A	A
Synril21958	TGCAGGAACCGACTACATTTTTTGCTGGAACCAGCTACAACTTTTGTTGGAACCATTGTCTGAT	G/A	1B	111.539	0.0432432	0.0108108	A	G	A	H	G	G	A	N	G	G	G	A	G	G	A	G	H	A	G	A	A	A	H	A	A	G	G	G	G	A	G	A	A	G	A	G	A	G	G	G	A	A	A
Synril22391	TGCAGGAATTTCTTTTAATATTATTTTTCAAGGGGATTCCTTTTCATAGTTGAGCAATGACAAT	C/A	1B	111.539	0.0432432	0.0108108	A	C	A	H	C	C	A	N	C	C	C	A	C	C	A	C	H	A	C	A	A	A	H	A	A	C	C	C	C	A	C	A	A	C	A	C	A	C	C	C	A	A	A
Synril2280	TGCAGACGTAGCCATTAATGTCGATGTCGATGTAGCCGAATGTCGATGTCGATGTAGCCGATCA	C/T	1B	111.539	0.0432432	0.0108108	T	C	T	H	C	C	T	N	C	C	C	T	C	C	T	C	H	T	C	T	T	T	H	T	T	C	C	C	C	T	C	T	T	C	T	C	T	C	C	C	T	T	T
Synril2281	TGCAGACGTAGCCATTAATGTCGATGTCGATGTAGCCGAATGTCGATGTCGATGTAGCCGATCA	T/C	1B	111.539	0.0432432	0.0108108	C	T	C	H	T	T	C	N	T	T	T	C	T	T	C	T	H	C	T	C	C	C	H	C	C	T	T	T	T	C	T	C	C	T	C	T	C	T	T	T	C	C	C
Synril23523	TGCAGGATTAGGGACCAGCTCGGGCATAGCTCCACGTCTCCCTCACTAGGAACGCGGTCCAGCA	A/G	1B	111.539	0.0432432	0.00540541	G	A	G	H	A	A	G	A	A	A	A	G	A	A	G	A	H	G	A	G	G	G	H	G	G	A	A	A	A	G	A	G	G	A	G	A	G	A	A	A	G	G	G
Synril24901	TGCAGGCGTTCTCCCTGCGGCCAGCTCCTGGCGCCATCCGTCTACCCGCCGCTGTCCCTCGTGT	G/C	1B	111.539	0.0432432	0.0108108	C	G	C	H	G	G	C	N	G	G	G	C	G	G	C	G	H	C	G	C	C	C	H	C	C	G	G	G	G	C	G	C	C	G	C	G	C	G	G	G	C	C	C
Synril26165	TGCAGGGGGCATTGGATCTCAGGGTGGCGGCCCTGATTGGCGAGGGTGGCGTCGATCTCGTCCG	A/G	1B	111.539	0.0432432	0.00540541	G	A	G	H	A	A	G	A	A	A	A	G	A	A	G	A	H	G	A	G	G	G	H	G	G	A	A	A	A	G	A	G	G	A	G	A	G	A	A	A	G	G	G
Synril31096	TGCAGTGCCACATTGGCTAGGCGAATTGACCTCTCTCAAGAAACTTGAGATACATAACAATGAA	G/T	1B	111.539	0.0432432	0.00540541	T	G	T	H	G	G	T	T	G	G	G	T	G	G	T	G	H	T	G	T	T	T	H	T	T	G	G	G	G	T	G	T	T	G	T	G	T	G	G	G	T	T	T
Synril31097	TGCAGTGCCACATTGGCTAGGCGAATTGACCTCTCTCAAGAAACTTGAGATACATAACAATGAA	A/G	1B	111.539	0.0432432	0.00540541	G	A	G	H	A	A	G	G	A	A	A	G	A	A	G	A	H	G	A	G	G	G	H	G	G	A	A	A	A	G	A	G	G	A	G	A	G	A	A	A	G	G	G
Synril3855	TGCAGATATGTAGCTTCGCACCTACTCACTAGTGCCGAACCG	A/C	1B	111.539	0.0432432	0.0108108	C	A	C	H	A	A	C	N	A	A	A	C	A	A	C	A	H	C	A	C	C	C	H	C	C	A	A	A	A	C	A	C	C	A	C	A	C	A	A	A	C	C	C
Synril3856	TGCAGATATGTAGCTTCGCACCTACTCACTAGTGCCGAACCG	C/A	1B	111.539	0.0432432	0.0108108	A	C	A	H	C	C	A	N	C	C	C	A	C	C	A	C	H	A	C	A	A	A	H	A	A	C	C	C	C	A	C	A	A	C	A	C	A	C	C	C	A	A	A
Synril3962	TGCAGATCAGGCACGCGCGCAGCTTTGTAGGGCGGCTCAGCAGCCGAAGTCAAAATCCTGTCGG	C/T	1B	111.539	0.0432432	0.00540541	T	C	T	H	C	C	T	C	C	C	C	T	C	C	T	C	H	T	C	T	T	T	H	T	T	C	C	C	C	T	C	T	T	C	T	C	T	C	C	C	T	T	T
Synril9877	TGCAGCATCCCCAGGCGGCGTCTCCATGGAGAACACGACGCACAAGGCGACGCCGCCGCCCAAT	C/T	1B	111.539	0.0432432	0.00540541	T	C	T	H	C	C	T	T	C	C	C	T	C	C	T	C	H	T	C	T	T	T	H	T	T	C	C	C	C	T	C	T	T	C	T	C	T	C	C	C	T	T	T
Synril13947	TGCAGCCTCCTGCTCTCGCTGCCGTCCCAAACGCAGCCACCCCTCTTGCTACAGCACCGCCACC	G/A	1B	112.677	0.0216216	0.00540541	A	G	A	H	G	G	A	G	G	G	G	A	G	G	A	G	A	A	G	A	A	A	G	A	A	G	G	G	G	A	G	A	A	G	A	G	A	G	G	G	A	A	A
Synril29738	TGCAGTCCAAAGGCGTCGTCCTTCCGTCCCCGCTCACGCGCCTCTGCATTGGACCTCGCCGCGC	G/C	1B	112.677	0.0216216	0.00540541	C	G	C	H	G	G	C	G	G	G	G	C	G	G	C	G	C	C	G	C	C	C	G	C	C	G	G	G	G	C	G	C	C	G	C	G	C	G	G	G	C	C	C
Synril11264	TGCAGCCAGCGTCGACCTGCCACGTACGTACCTTGCAACGCACACAAGTCTTTCTTTATTTTGT	T/C	1B	113.814	0.0378378	0.00540541	C	T	C	H	H	T	C	T	T	T	T	C	T	T	C	T	C	C	T	C	C	C	T	C	C	T	T	T	T	C	T	C	C	T	C	T	C	T	T	T	C	C	C
Synril11429	TGCAGCCATCAAAGGAAAAACAGAACGGATCACCTCCACACCCGAACTCGACACGGGTCTATCA	G/A	1B	113.814	0.0378378	0.00540541	A	G	A	H	H	G	A	G	G	G	G	A	G	G	A	G	A	A	G	A	A	A	G	A	A	G	G	G	G	A	G	A	A	G	A	G	A	G	G	G	A	A	A
Synril14856	TGCAGCGACGGCGCATGTTAGGGGAGGACGACCCATCAGCGTCGTTGCGACACCGTACCGTACT	G/C	1B	113.814	0.0378378	0.00540541	C	G	C	H	H	G	C	G	G	G	G	C	G	G	C	G	C	C	G	C	C	C	G	C	C	G	G	G	G	C	G	C	C	G	C	G	C	G	G	G	C	C	C
Synril1619	TGCAGACAATGGTCTCTCCGTTTACCGTTCCAATCTGTGCCTCGAGGGCAGCCATCTTATCGGT	G/C	1B	113.814	0.0378378	0.00540541	C	G	C	H	H	G	C	G	G	G	G	C	G	G	C	G	C	C	G	C	C	C	G	C	C	G	G	G	G	C	G	C	C	G	C	G	C	G	G	G	C	C	C
Synril16613	TGCAGCGGCGAGCCAAGACTAAACCATGACACTGCACCATCGACGCAATCGAAAAGCACCGAGC	A/G	1B	113.814	0.0378378	0.00540541	G	A	G	H	H	A	G	A	A	A	A	G	A	A	G	A	G	G	A	G	G	G	A	G	G	A	A	A	A	G	A	G	G	A	G	A	G	A	A	A	G	G	G
Synril1822	TGCAGACATTTTTTGAATACCAGAAAATTTTAAACATATACTGAAATAAAAAAAAACGAATTTC	A/T	1B	113.814	0.0378378	0.00540541	T	A	T	H	H	A	T	A	A	A	A	T	A	A	T	A	T	T	A	T	T	T	A	T	T	A	A	A	A	T	A	T	T	A	T	A	T	A	A	A	T	T	T
Synril2007	TGCAGACCGATGATTATTGATCACGTGGATTATCAGCGACAGTTGGGCCCGTGTTGATGCTAGC	A/G	1B	113.814	0.0378378	0.00540541	G	A	G	H	H	A	G	A	A	A	A	G	A	A	G	A	G	G	A	G	G	G	A	G	G	A	A	A	A	G	A	G	G	A	G	A	G	A	A	A	G	G	G
Synril26833	TGCAGGTATATCTTTAACTTGGCAGGAGATGCACATCCTCCTACAATTGGTGGACAACATCCGA	G/T	1B	113.814	0.0378378	0.00540541	T	G	T	H	H	G	T	G	G	G	G	T	G	G	T	G	T	T	G	T	T	T	G	T	T	G	G	G	G	T	G	T	T	G	T	G	T	G	G	G	T	T	T
Synril27293	TGCAGGTCGTCAGCGTCTGGTTGGTTCTGGATTTGGTTACTGACACACCTACCAGCCGACACCG	T/C	1B	113.814	0.0378378	0.00540541	C	T	C	H	H	T	C	T	T	T	T	C	T	T	C	T	C	C	T	C	C	C	T	C	C	T	T	T	T	C	T	C	C	T	C	T	C	T	T	T	C	C	C
Synril28483	TGCAGTAACATTCCATTAGGAAATTATTTTGCCTCTTAACACTTCTGCACATAGAGAATCTGGG	G/C	1B	113.814	0.0378378	0.00540541	C	G	C	H	H	G	C	G	G	G	G	C	G	G	C	G	C	C	G	C	C	C	G	C	C	G	G	G	G	C	G	C	C	G	C	G	C	G	G	G	C	C	C
Synril28920	TGCAGTAGAAAGACATTATTTTCAGAATTGCATATGTAATATATGACCTGAAACGGGGAAATTC	T/C	1B	113.814	0.0378378	0.00540541	C	T	C	H	H	T	C	T	T	T	T	C	T	T	C	T	C	C	T	C	C	C	T	C	C	T	T	T	T	C	T	C	C	T	C	T	C	T	T	T	C	C	C
Synril30601	TGCAGTCTTCGCCTCACGAGGCTCCTGCCTGAGACCTCATCGAGCATCTTGAGGCCTGCAAAAA	G/A	1B	113.814	0.0378378	0.00540541	A	G	A	H	H	G	A	G	G	G	G	A	G	G	A	G	A	A	G	A	A	A	G	A	A	G	G	G	G	A	G	A	A	G	A	G	A	G	G	G	A	A	A
Synril30617	TGCAGTCTTGAAGGCACCGTCAAGAACTCTTCTCTGCGCCCCTTCTCGAATATCGGGGGAAACC	A/C	1B	113.814	0.0378378	0.00540541	C	A	C	H	H	A	C	A	A	A	A	C	A	A	C	A	C	C	A	C	C	C	A	C	C	A	A	A	A	C	A	C	C	A	C	A	C	A	A	A	C	C	C
Synril30618	TGCAGTCTTGAAGGCACCGTCAAGAACTCTTCTCTGCGCCCCTTCTCGAATATCGGGGGAAACC	G/A	1B	113.814	0.0378378	0.00540541	A	G	A	H	H	G	A	G	G	G	G	A	G	G	A	G	A	A	G	A	A	A	G	A	A	G	G	G	G	A	G	A	A	G	A	G	A	G	G	G	A	A	A
Synril30771	TGCAGTGACATGCATCCTATCTACAATCCTACGAGTGCTCGGCGACACGGTCCAATAAGCTGTC	G/A	1B	113.814	0.0378378	0.00540541	A	G	A	H	H	G	A	G	G	G	G	A	G	G	A	G	A	A	G	A	A	A	G	A	A	G	G	G	G	A	G	A	A	G	A	G	A	G	G	G	A	A	A
Synril31976	TGCAGTTAAATTTGTGGCGAAGGGGTTTCCAACTTGGGGGCAGCGTGCGTGTGAGGTGAGGTGT	A/G	1B	113.814	0.0378378	0.00540541	G	A	G	H	H	A	G	A	A	A	A	G	A	A	G	A	G	G	A	G	G	G	A	G	G	A	A	A	A	G	A	G	G	A	G	A	G	A	A	A	G	G	G
Synril3998	TGCAGATCATGTTAGACGTGAGCAACAATAACCTCAGTGGTGTGTTGCCACAGCAACTTGAGAA	A/G	1B	113.814	0.0378378	0.00540541	G	A	G	H	H	A	G	A	A	A	A	G	A	A	G	A	G	G	A	G	G	G	A	G	G	A	A	A	A	G	A	G	G	A	G	A	G	A	A	A	G	G	G
Synril7007	TGCAGCACATCGCCACTAGGGCGGAAGAGGCTGCGGCAGCAGCTACCGCGGGCAAGCTCGGGTT	A/G	1B	113.814	0.0378378	0.00540541	G	A	G	H	H	A	G	A	A	A	A	G	A	A	G	A	G	G	A	G	G	G	A	G	G	A	A	A	A	G	A	G	G	A	G	A	G	A	A	A	G	G	G
Synril9155	TGCAGCAGGGAAGAACCACAATGTCAGTCACAAAATTTTATTACTTAGGTATTAGATCTCGATC	T/G	1B	113.814	0.0378378	0.00540541	G	T	G	H	H	T	G	T	T	T	T	G	T	T	G	T	G	G	T	G	G	G	T	G	G	T	T	T	T	G	T	G	G	T	G	T	G	T	T	T	G	G	G
Synril15354	TGCAGCGCACGCATTTCGTTGAGGAAAAGGATCTTGTCAGCATCTTCTTGGGGGCCATAGACGC	T/C	1D	0	0.0216216	0.0162162	C	C	T	C	C	C	T	T	C	T	C	T	C	C	T	C	T	C	T	C	C	C	C	T	C	T	T	T	T	T	C	C	T	T	T	C	C	T	C	T	N	C	T
Synril2004	TGCAGACCGATCTAGCGGAGCACCCATCGGTCGGGATCGCGAGCCATCCATCAAACCTGCTCGA	G/T	1D	0	0.0216216	0.0162162	T	T	G	T	T	G	G	G	T	G	T	G	T	T	G	T	G	T	G	T	T	T	T	G	T	G	G	G	G	G	T	T	G	G	G	T	T	G	T	G	N	T	G
Synril24670	TGCAGGCGCCGTTGTTTGTGGAGACTAACATGGCGTTGGGGGTGGCGGCATCCCGCAAGCAACG	A/G	1D	0	0.0216216	0.0162162	G	G	A	G	G	G	A	A	G	A	G	A	G	G	A	G	A	G	A	G	G	G	G	A	G	A	A	A	A	A	G	G	A	A	A	G	G	A	G	A	N	G	A
Synril28464	TGCAGTAACAAAGTTCACTATGCATGTTGTGTTTGCTATTTGAATATTTGGCCCCGTCGATTAT	G/A	1D	0	0.0216216	0.0162162	A	A	G	A	A	G	G	G	A	G	A	G	A	A	G	A	G	A	G	A	A	A	A	G	A	G	G	G	G	G	A	A	G	G	G	A	A	G	A	G	N	A	G
Synril30999	TGCAGTGCACGTGCAAGATCCATCCACACGCCAGTCGACCTTGTCTCGACGGTGGAACAGTATG	G/T	1D	0	0.0216216	0.0162162	T	T	G	T	T	T	G	G	T	G	T	G	T	T	G	T	G	T	G	T	T	T	T	G	T	G	G	G	G	G	T	T	G	G	G	T	T	G	T	G	N	T	G
Synril32833	TGCAGTTGCATCCGTAGGACATGGCAACGTATCGTGTCGGTTTGCACATATATGGCAATCAAAA	T/C	1D	0	0.0216216	0.027027	C	C	T	C	C	N	T	T	C	T	C	T	C	C	T	C	T	C	T	C	C	C	C	T	C	T	T	T	T	T	C	C	T	T	T	C	C	T	C	T	N	C	T
Synril4494	TGCAGATGAGCTCCTGGCAGGAAAACACCAGCCCGTGCAACTGGACGGGCATCATCTGCACGGC	T/C	1D	0	0.0216216	0.0162162	C	C	T	C	C	C	T	T	C	T	C	T	C	C	T	C	T	C	T	C	C	C	C	T	C	T	T	T	T	T	C	C	T	T	T	C	C	T	C	T	N	C	T
Synril4495	TGCAGATGAGCTCCTGGCAGGAAAACACCAGCCCGTGCAACTGGACGGGCATCATCTGCACGGC	G/C	1D	0	0.0216216	0.0162162	C	C	G	C	C	C	G	G	C	G	C	G	C	C	G	C	G	C	G	C	C	C	C	G	C	G	G	G	G	G	C	C	G	G	G	C	C	G	C	G	N	C	G
Synril4520	TGCAGATGATCAACACTATACACCAAATCCACACACGAACACATTTTTTTCCAAAAAGCTCACA	G/A	1D	0	0.0216216	0.0162162	A	A	G	A	A	A	G	G	A	G	A	G	A	A	G	A	G	A	G	A	A	A	A	G	A	G	G	G	G	G	A	A	G	G	G	A	A	G	A	G	N	A	G
Synril4521	TGCAGATGATCAACACTATACACCAAATCCACACACGAACACATTTTTTTCCAAAAAGCTCACA	G/C	1D	0	0.0216216	0.0162162	C	C	G	C	C	C	G	G	C	G	C	G	C	C	G	C	G	C	G	C	C	C	C	G	C	G	G	G	G	G	C	C	G	G	G	C	C	G	C	G	N	C	G
Synril8008	TGCAGCAGAATTTTTTTGACTGTCATCAGGATGATCAGTCTATCGATGACTACTGCCGCCGCCC	G/A	1D	0	0.0216216	0.027027	A	A	G	A	A	N	G	G	A	G	A	G	A	A	G	A	G	A	G	A	A	A	A	G	A	G	G	G	G	G	A	A	G	G	G	A	A	G	A	G	N	A	G
Synril8009	TGCAGCAGAATTTTTTTGACTGTCATCAGGATGATCAGTCTATCGATGACTACTGCCGCCGCCC	A/T	1D	0	0.0216216	0.027027	T	T	A	T	T	N	A	A	T	A	T	A	T	T	A	T	A	T	A	T	T	T	T	A	T	A	A	A	A	A	T	T	A	A	A	T	T	A	T	A	N	T	A
Synril9379	TGCAGCAGTATCCCTCTATTTGTTGACCCTAGGAAACTACATTACGTAAATAAACTTCTAACAG	G/C	1D	0	0.0216216	0.027027	C	C	G	C	C	N	G	G	C	G	C	G	C	C	G	C	G	C	G	C	C	C	C	G	C	G	G	G	G	G	C	C	G	G	G	C	C	G	C	G	N	C	G
Synril1084	TGCAGAAGCTCATTTCCTTTGCTTTCTTGAGAACGATGCTACCTTGGTCGACATTAGTGTAGAA	G/A	1D	1.136	0.0216216	0.0162162	A	A	G	A	A	A	G	G	A	G	A	G	A	A	G	A	G	A	G	A	A	A	A	G	A	G	G	G	G	G	A	A	G	G	G	A	A	G	A	G	N	A	G
Synril12354	TGCAGCCCGAAGAGGCGGTGTAGCGGCAGTTCGCAGGTCGGTGCAACCGCAGGGACGGCCTCGG	T/C	1D	1.136	0.0216216	0.0162162	C	C	T	C	C	C	T	T	C	T	C	T	C	C	T	C	T	C	T	C	C	C	C	T	C	T	T	T	T	T	C	C	T	T	T	C	C	T	C	T	N	C	T
Synril16330	TGCAGCGGAGGCTCAAAAAATGCGCGGGCGGCATAAGTGGTTTAGCGCGCGGAGCGAAACGGCA	A/C	1D	1.136	0.0216216	0.0162162	C	C	A	C	C	C	A	A	C	A	C	A	C	C	A	C	A	C	A	C	C	C	C	A	C	A	A	A	A	A	C	C	A	A	A	C	C	A	C	A	N	C	A
Synril21602	TGCAGCTTGTAAATACATTTTTAAGGGTCCAGTTTCAAGGGCTCTGCTGGAGATGCTCTTATGG	T/C	1D	1.136	0.0216216	0.0162162	C	C	T	C	C	C	T	T	C	T	C	T	C	C	T	C	T	C	T	C	C	C	C	T	C	T	T	T	T	T	C	C	T	T	T	C	C	T	C	T	N	C	T
Synril28820	TGCAGTACGTCAGAGGAGACTCGTCCCATCTCGTCGGACGCACACGGCAAGAAGACGGCCATCC	C/A	1D	1.136	0.0216216	0.0162162	A	A	C	A	A	A	C	C	A	C	A	C	A	A	C	A	C	A	C	A	A	A	A	C	A	C	C	C	C	C	A	A	C	C	C	A	A	C	A	C	N	A	C
Synril3514	TGCAGAGTGCCTGCGCCGCGACTTCCACCTACGGCCAAATCCAGGCGCTGGCGTCACCGCCCGT	C/T	1D	1.136	0.0216216	0.0162162	T	T	C	T	T	T	C	C	T	C	T	C	T	T	C	T	C	T	C	T	T	T	T	C	T	C	C	C	C	C	T	T	C	C	C	T	T	C	T	C	N	T	C
Synril30738	TGCAGTGAATTATCACCCGAGGTTTGCAAAAAATTCCGCAATATGACCTCTGTTGCAAAAACAT	C/T	1D	1.7045	0.0216216	0.0378378	T	T	C	T	N	T	C	C	T	C	T	C	T	T	C	T	C	T	C	T	T	T	T	C	T	C	C	C	C	C	T	T	C	C	C	T	T	C	T	C	N	T	C
Synril7669	TGCAGCACGGGAGCCGCCGCGAGGAGACGCCCCGTCACCGCAGTCGGCCGCGAGGAATTCTCCC	G/A	1D	1.7045	0.027027	0.0162162	A	A	G	A	G	A	G	G	A	G	A	G	A	A	G	A	G	A	G	A	A	A	A	G	A	G	G	G	G	G	A	A	G	G	G	A	A	G	A	G	N	A	G
Synril7670	TGCAGCACGGGAGCCGCCGCGAGGAGACGCCCCGTCACCGCAGTCGGCCGCGAGGAATTCTCCC	C/A	1D	1.7045	0.027027	0.0162162	A	A	C	A	C	A	C	C	A	C	A	C	A	A	C	A	C	A	C	A	A	A	A	C	A	C	C	C	C	C	A	A	C	C	C	A	A	C	A	C	N	A	C
Synril11487	TGCAGCCATCGGTGAAGGGGCGCCAGGAGGCGTCGAGGCCGCGGCCGAGGGCGGCGCCGCGGGA	T/C	1D	2.273	0.0594595	0.0162162	C	C	T	C	H	C	T	T	C	T	C	T	C	C	T	C	T	C	T	C	T	C	C	T	C	T	T	T	T	T	C	C	T	T	T	C	C	T	C	T	N	C	T
Synril12791	TGCAGCCCTGATTGCCTCACTGCTAGAAGATACTTGGACTAACTCTGCCATGCCCTGCTGCTTG	C/G	1D	2.273	0.0594595	0.0162162	G	G	C	G	H	G	C	C	G	C	G	C	G	G	C	G	C	G	C	G	C	G	G	C	G	C	C	C	C	C	G	G	C	C	C	G	G	C	G	C	N	G	C
Synril26697	TGCAGGTACCTCTGAGCCAGACACAGGTAATGGTACAGAGCTCCAGTGGGAGTACGACGAGGAT	C/T	1D	2.273	0.0594595	0.0162162	T	T	C	T	H	T	C	C	T	C	T	C	T	T	C	T	C	T	C	T	C	T	T	C	T	C	C	C	C	C	T	T	C	C	C	T	T	C	T	C	N	T	C
Synril27687	TGCAGGTGGACGGCCTGGCCGAGATGACGCGCGTGGTCGTGCTGCGTCCCGTACGTCACGCCGA	T/C	1D	2.273	0.0594595	0.0162162	C	C	T	C	H	C	T	T	C	T	C	T	C	C	T	C	T	C	T	C	T	C	C	T	C	T	T	T	T	T	C	C	T	T	T	C	C	T	C	T	N	C	T
Synril6742	TGCAGCACAAATTTTTAGTTAACTAATGAAAGAAAGGCATAATATTGTTTTATCCCATTGCTAC	A/C	1D	2.273	0.0594595	0.0162162	C	C	A	C	H	C	A	A	C	A	C	A	C	C	A	C	A	C	A	C	A	C	C	A	C	A	A	A	A	A	C	C	A	A	A	C	C	A	C	A	N	C	A
Synril8235	TGCAGCAGCAACTGGGCAGCATCAGCCGCAAACGACTAGATGCCTGCTATGAAGGTATGCTTGC	A/G	1D	2.273	0.00540541	0.605405	N	N	A	N	N	N	N	A	G	N	N	N	G	N	N	N	A	N	A	N	N	N	N	A	G	N	N	N	N	A	N	N	A	N	N	N	N	A	G	A	N	N	N
Synril8236	TGCAGCAGCAACTGGGCAGCATCAGCCGCAAACGACTAGATGCCTGCTATGAAGGTATGCTTGC	A/G	1D	2.273	0.00540541	0.605405	N	N	A	N	N	N	N	A	G	N	N	N	G	N	N	N	A	N	A	N	N	N	N	A	G	N	N	N	N	A	N	N	A	N	N	N	N	A	G	A	N	N	N
Synril21594	TGCAGCTTGGTGCTCGCCATCTCGCGCAGCCTGGCGATGTCGGCCGCGTCGATGTAGTAGAGGC	C/T	1D	2.8415	0.0540541	0.0162162	T	T	C	T	H	T	C	C	T	C	T	C	T	T	C	T	C	T	C	T	C	T	T	C	T	C	C	C	C	C	T	T	C	C	C	T	T	C	T	C	N	T	C
Synril973	TGCAGAAGAGTCCTGAATTTCCTGACCAGATCTTGCGCCGACTCCATGGAAGATCGGTCACACC	A/G	1D	3.41	0.0540541	0.0162162	G	G	A	G	H	G	A	A	G	A	G	A	G	G	A	G	A	G	A	G	A	G	G	A	G	A	A	A	A	A	G	G	A	A	A	G	G	A	G	A	N	G	A
Synril4246	TGCAGATCGCAGAGGGGGGAGGTCAAACCTGCATGCAGCCGAGGAAGGAACACGTGCGACACCT	T/C	1D	6.5225	0.027027	0.0486486	C	C	T	C	C	C	C	T	C	T	C	T	C	C	T	C	T	C	T	C	T	C	C	T	C	C	T	T	N	T	C	C	T	T	T	C	C	T	C	T	N	C	T
Synril26758	TGCAGGTAGAAGCAATCAGCTGCAAGATCACTCAAATTTTATTAAACCCAAATACATAAGGTCT	C/T	1D	7.361	0.0432432	0.0378378	T	T	C	T	T	H	T	C	T	C	T	C	T	T	C	T	C	T	C	T	C	T	T	C	T	T	C	C	H	C	T	T	C	C	C	T	T	C	T	C	N	T	C
Synril2630	TGCAGAGACATTAAAGATTGCCATACATTATGATTCTGGTGCGACGGATAAGTTTTTTTTCCTG	C/G	1D	8.2275	0.0432432	0.0540541	G	N	C	G	G	H	G	C	G	C	G	C	G	G	C	G	C	G	C	G	C	G	N	C	G	G	C	C	H	C	G	G	C	C	C	G	G	C	G	C	N	G	C
Synril13259	TGCAGCCGCCGCCGCTTGACACCCACCTCATAGTCATGCTTTCGCCGTTGAGATTTGGAGGTGC	C/T	1D	9.094	0.0540541	0.0162162	T	C	C	T	T	H	T	C	T	C	T	C	T	T	C	T	C	T	H	T	C	T	H	C	T	T	C	C	H	C	T	T	C	C	C	T	T	C	T	C	N	T	C
Synril14927	TGCAGCGAGAAGAGCGGTGGTGACTGCAAGTTCGGTGCAACCCTGGGTGCTGTAAGCAGGGGGC	G/A	1D	9.094	0.0540541	0.0162162	A	G	G	A	A	H	A	G	A	G	A	G	A	A	G	A	G	A	H	A	G	A	H	G	A	A	G	G	H	G	A	A	G	G	G	A	A	G	A	G	N	A	G
Synril18935	TGCAGCTCCCACACCTTCTTCCTGGACAAGATCCGTATGGTGGCACTGCAAACCAACGCCCCGA	T/G	1D	9.094	0.0216216	0.518919	T	T	N	N	N	N	T	T	G	N	G	N	G	N	T	N	T	N	N	N	N	T	N	T	N	N	N	T	T	T	T	G	N	T	T	T	N	T	T	T	N	N	T
Synril23633	TGCAGGCAACGTCATCAAGGATTGGGAAGGCGCGCTGCTACCCTTGCCCATCCATGAACCTCTG	T/C	1D	9.094	0.0540541	0.0162162	C	T	T	C	C	H	C	T	C	T	C	T	C	C	T	C	T	C	H	C	T	C	H	T	C	C	T	T	H	T	C	C	T	T	T	C	C	T	C	T	N	C	T
Synril2506	TGCAGACTTTGCAGTGCATCACGTGGGTTAGTAGCTGGGCTGCTGCGTGCCGCGTTTCATTTTA	G/C	1D	9.094	0.0540541	0.0162162	C	G	G	C	C	H	C	G	C	G	C	G	C	C	G	C	G	C	H	C	G	C	H	G	C	C	G	G	H	G	C	C	G	G	G	C	C	G	C	G	N	C	G
Synril27858	TGCAGGTGGTTGACGGAGCGGTGGTACGGCAAAGGATAAGAGCACTGGGGTACATCACTTGCCC	G/C	1D	9.094	0.0540541	0.0162162	C	G	G	C	C	H	C	G	C	G	C	G	C	C	G	C	G	C	H	C	G	C	H	G	C	C	G	G	H	G	C	C	G	G	G	C	C	G	C	G	N	C	G
Synril27859	TGCAGGTGGTTGACGGAGCGGTGGTACGGCAAAGGATAAGAGCACTGGGGTACATCACTTGCCC	A/G	1D	9.094	0.0540541	0.0162162	G	A	A	G	G	H	G	A	G	A	G	A	G	G	A	G	A	G	H	G	A	G	H	A	G	G	A	A	H	A	G	G	A	A	A	G	G	A	G	A	N	G	A
Synril27860	TGCAGGTGGTTGACGGAGCGGTGGTACGGCAAAGGATAAGAGCACTGGGGTACATCACTTGCCC	A/G	1D	9.094	0.0540541	0.0162162	G	A	A	G	G	H	G	A	G	A	G	A	G	G	A	G	A	G	H	G	A	G	H	A	G	G	A	A	H	A	G	G	A	A	A	G	G	A	G	A	N	G	A
Synril28707	TGCAGTACATCCAAATTACACAAGCCACAATAAGCATAATCATAGCTAGACAATGGAAGGTTGA	T/A	1D	9.094	0.0540541	0.0162162	A	T	T	A	A	H	A	T	A	T	A	T	A	A	T	A	T	A	H	A	T	A	H	T	A	A	T	T	H	T	A	A	T	T	T	A	A	T	A	T	N	A	T
Synril2902	TGCAGAGCATGCTGACTCTGGCTGGGACCAAGATGTGAGCTTTGCGACGGCACCAATGGAGCCG	G/A	1D	9.094	0.0540541	0.0162162	A	G	G	A	A	H	A	G	A	G	A	G	A	A	G	A	G	A	H	A	G	A	H	G	A	A	G	G	H	G	A	A	G	G	G	A	A	G	A	G	N	A	G
Synril2903	TGCAGAGCATGCTGACTCTGGCTGGGACCAAGATGTGAGCTTTGCGACGGCACCAATGGAGCCG	A/C	1D	9.094	0.0540541	0.0162162	C	A	A	C	C	H	C	A	C	A	C	A	C	C	A	C	A	C	H	C	A	C	H	A	C	C	A	A	H	A	C	C	A	A	A	C	C	A	C	A	N	C	A
Synril2904	TGCAGAGCATGCTGACTCTGGCTGGGACCAAGATGTGAGCTTTGCGACGGCACCAATGGAGCCG	T/C	1D	9.094	0.0540541	0.0162162	C	T	T	C	C	H	C	T	C	T	C	T	C	C	T	C	T	C	H	C	T	C	H	T	C	C	T	T	H	T	C	C	T	T	T	C	C	T	C	T	N	C	T
Synril3793	TGCAGATAGTGTGCTGCTTCGACCGATGCTGTCGTAGCCATGGCCCAACAACAGCCTGCAAGAA	A/C	1D	9.094	0.0540541	0.0162162	C	A	A	C	C	H	C	A	C	A	C	A	C	C	A	C	A	C	H	C	A	C	H	A	C	C	A	A	H	A	C	C	A	A	A	C	C	A	C	A	N	C	A
Synril5989	TGCAGCAACGTGCAGGGCACGAAGAGAAGCAAGCAGGTCATGATCGCGACGACTACATCAGAGA	T/A	1D	9.094	0.0540541	0.0162162	A	T	T	A	A	H	A	T	A	T	A	T	A	A	T	A	T	A	H	A	T	A	H	T	A	A	T	T	H	T	A	A	T	T	T	A	A	T	A	T	N	A	T
Synril8810	TGCAGCAGCGGTGGTCGTCGCCTTGTATGTGTCGAGCTTCCAACGTGCAGGGGTGCTTCACTAA	T/A	1D	9.094	0.0540541	0.0162162	A	T	T	A	A	H	A	T	A	T	A	T	A	A	T	A	T	A	H	A	T	A	H	T	A	A	T	T	H	T	A	A	T	T	T	A	A	T	A	T	N	A	T
Synril21794	TGCAGGAAAAAAAAAACAGAAAGTTATAGCGCATCAACCCAAAGAGATGTGACATAGCTCAACC	A/T	1D	11.369	0.0378378	0.0216216	T	A	A	T	T	A	T	A	T	A	T	A	T	T	A	A	A	T	T	T	A	T	N	A	T	T	A	A	H	A	T	T	A	A	A	T	T	A	T	A	N	T	A
Synril1561	TGCAGACAAACACCTGCACAGAGGGGTTCAGAGGATGATCCAAAGGTGCAGTCCATGCTCAATC	T/C	1D	12.505	0.0432432	0.0162162	C	T	T	C	C	T	C	T	C	T	C	T	C	C	T	T	T	C	C	C	T	C	T	T	C	C	T	T	H	T	C	C	T	T	T	C	C	T	C	T	N	C	T
Synril1588	TGCAGACAACGAGGGTGCAGCGAGGCCTCGCGTCCCAGATCTCCCTGCGTCTACACCCACACCG	G/A	1D	12.505	0.0432432	0.0162162	A	G	G	A	A	G	A	G	A	G	A	G	A	A	G	G	G	A	A	A	G	A	G	G	A	A	G	G	H	G	A	A	G	G	G	A	A	G	A	G	N	A	G
Synril23935	TGCAGGCATATATAGGAAAAATATGGCAAATGGTGTTTACTTATTACAAGCACAAGTACCAGGA	T/C	1D	12.505	0.0432432	0.0162162	C	T	T	C	C	T	C	T	C	T	C	T	C	C	T	T	T	C	C	C	T	C	T	T	C	C	T	T	H	T	C	C	T	T	T	C	C	T	C	T	N	C	T
Synril27508	TGCAGGTGATTTTCTGTGACAATTTCGGTTATTTGTTTTGATCAAAGGAAGCAAGCATCACAAA	G/A	1D	12.505	0.0432432	0.0162162	A	G	G	A	A	G	A	G	A	G	A	G	A	A	G	G	G	A	A	A	G	A	G	G	A	A	G	G	H	G	A	A	G	G	G	A	A	G	A	G	N	A	G
Synril27511	TGCAGGTGATTTTGTGAGACAATTTCGGTTATTTGTTTTGATCAAAGGAAGCAAGCATCACAAG	T/A	1D	12.505	0.0432432	0.0162162	A	T	T	A	A	T	A	T	A	T	A	T	A	A	T	T	T	A	A	A	T	A	T	T	A	A	T	T	H	T	A	A	T	T	T	A	A	T	A	T	N	A	T
Synril29481	TGCAGTATTTTATCACTGAAACCATTTAGATTGAATATCAGTTTTTACTGTTAGTCTCATGCGA	G/A	1D	12.505	0.0432432	0.0162162	A	G	G	A	A	G	A	G	A	G	A	G	A	A	G	G	G	A	A	A	G	A	G	G	A	A	G	G	H	G	A	A	G	G	G	A	A	G	A	G	N	A	G
Synril6709	TGCAGCAATTTGTTCATAACAGGTGGCCCTCACAGACCGTCTGAAAGCTGGAGCAGTCTGTACA	A/G	1D	12.505	0.0432432	0.0162162	G	A	A	G	G	A	G	A	G	A	G	A	G	G	A	A	A	G	G	G	A	G	A	A	G	G	A	A	H	A	G	G	A	A	A	G	G	A	G	A	N	G	A
Synril8276	TGCAGCAGCACCACGGTGCCACTCTTGTTGCTGGAGCCCCCAAACGTAACTTGCACATCAGGGT	C/G	1D	12.505	0.0432432	0.0162162	G	C	C	G	G	C	G	C	G	C	G	C	G	G	C	C	C	G	G	G	C	G	C	C	G	G	C	C	H	C	G	G	C	C	C	G	G	C	G	C	N	G	C
Synril964	TGCAGAAGAGGCTTTTGTGGGAAAAGGACTTTATCTCAAGAGATTGTCTTACCACGCCAAAGGG	G/A	1D	12.505	0.0432432	0.0162162	A	G	G	A	A	G	A	G	A	G	A	G	A	A	G	G	G	A	A	A	G	A	G	G	A	A	G	G	H	G	A	A	G	G	G	A	A	G	A	G	N	A	G
Synril17491	TGCAGCGTGCGGCCCAGTCCGCCCTCCGCGTCAAGGGTTGCTGTGGAAGCTCGAGCTGGCCCAC	G/A	1D	14.779	0.0324324	0.0162162	A	G	G	A	A	G	A	G	A	G	A	G	A	A	G	G	G	A	A	A	G	A	G	G	A	A	G	G	G	G	A	A	G	G	G	A	A	G	A	G	N	A	G
Synril17883	TGCAGCTAAGTGTTCAAGTGCAATCTCTAGCAAAGTTCCATTTGTTGTTGTGTTGACTTCTGAG	A/T	1D	14.779	0.0324324	0.0162162	T	A	A	T	T	A	T	A	T	A	T	A	T	T	A	A	A	T	T	T	A	T	A	A	T	T	A	A	A	A	T	T	A	A	A	T	T	A	T	A	N	T	A
Synril20834	TGCAGCTGTAGTTTACAGGGATGCGTTGAGCAATTTCTTGGGCCCTTCTATTGTGGTTATCAAT	G/A	1D	14.779	0.0324324	0.0162162	A	G	G	A	A	G	A	G	A	G	A	G	A	A	G	G	G	A	A	A	G	A	G	G	A	A	G	G	G	G	A	A	G	G	G	A	A	G	A	G	N	A	G
Synril21091	TGCAGCTTCAAGTCCCTTTGCATGACATTACCAGTGCAGAAATTATGTAAAAATAATCTTGTAG	T/C	1D	14.779	0.0324324	0.0162162	C	T	T	C	C	T	C	T	C	T	C	T	C	C	T	T	T	C	C	C	T	C	T	T	C	C	T	T	T	T	C	C	T	T	T	C	C	T	C	T	N	C	T
Synril23747	TGCAGGCACGATACACTTGTGGAACTTCCAACAATTCCTATGGCAGCATGAGGAGCACCAAGGG	T/C	1D	14.779	0.0324324	0.0162162	C	T	T	C	C	T	C	T	C	T	C	T	C	C	T	T	T	C	C	C	T	C	T	T	C	C	T	T	T	T	C	C	T	T	T	C	C	T	C	T	N	C	T
Synril24531	TGCAGGCGAGCCCTAGTAGGACTCGCATCGAGCGGCACATAACCGCGCCCATGAACAAGGATGG	C/G	1D	14.779	0.0324324	0.0162162	G	C	C	G	G	C	G	C	G	C	G	C	G	G	C	C	C	G	G	G	C	G	C	C	G	G	C	C	C	C	G	G	C	C	C	G	G	C	G	C	N	G	C
Synril25189	TGCAGGCTTCTCCGAGAACTTGGATGAGCTGGCAGCCCAGCTAGGGCGCTGAAGGCCCGCTGGT	C/T	1D	14.779	0.0324324	0.0162162	T	C	C	T	T	C	T	C	T	C	T	C	T	T	C	C	C	T	T	T	C	T	C	C	T	T	C	C	C	C	T	T	C	C	C	T	T	C	T	C	N	T	C
Synril26197	TGCAGGGGGTAGCCCTGACCACCGCCAGATCAGGTCAAACGATGCTCTTCACTACATAAGCCAG	G/C	1D	14.779	0.0324324	0.0162162	C	G	G	C	C	G	C	G	C	G	C	G	C	C	G	G	G	C	C	C	G	C	G	G	C	C	G	G	G	G	C	C	G	G	G	C	C	G	C	G	N	C	G
Synril26198	TGCAGGGGGTAGCCCTGAGCACCACTGGATCAGATCAAATGATGCCCTTCACTACATAAGCCAG	G/A	1D	14.779	0.0324324	0.0162162	A	G	G	A	A	G	A	G	A	G	A	G	A	A	G	G	G	A	A	A	G	A	G	G	A	A	G	G	G	G	A	A	G	G	G	A	A	G	A	G	N	A	G
Synril27069	TGCAGGTCCATGTTCACATTGTATTTTTTTCATGATAACACGTGTCTCATTCATATTATAAAGA	G/A	1D	14.779	0.0324324	0.0162162	A	G	G	A	A	G	A	G	A	G	A	G	A	A	G	G	G	A	A	A	G	A	G	G	A	A	G	G	G	G	A	A	G	G	G	A	A	G	A	G	N	A	G
Synril27070	TGCAGGTCCATGTTCACATTGTATTTTTTTCATGATAACACGTGTCTCATTCATATTATAAAGA	T/C	1D	14.779	0.0324324	0.0162162	C	T	T	C	C	T	C	T	C	T	C	T	C	C	T	T	T	C	C	C	T	C	T	T	C	C	T	T	T	T	C	C	T	T	T	C	C	T	C	T	N	C	T
Synril27071	TGCAGGTCCATGTTCACATTGTATTTTTTTCATGATAACACGTGTCTCATTCATATTATAAAGA	A/G	1D	14.779	0.0324324	0.0162162	G	A	A	G	G	A	G	A	G	A	G	A	G	G	A	A	A	G	G	G	A	G	A	A	G	G	A	A	A	A	G	G	A	A	A	G	G	A	G	A	N	G	A
Synril29499	TGCAGTCAAACTTTCTTCAGAAGAGACAAGTAAGGTAAAACGACTCGATGGAGAGAAGTGTCCT	G/A	1D	14.779	0.0324324	0.0162162	A	G	G	A	A	G	A	G	A	G	A	G	A	A	G	G	G	A	A	A	G	A	G	G	A	A	G	G	G	G	A	A	G	G	G	A	A	G	A	G	N	A	G
Synril30160	TGCAGTCGAAACTCATCATGTTGGTGGTGGTGTCGGTACTCATCTCCGTCCTGTGGCCGTTCAC	C/T	1D	14.779	0.0324324	0.0162162	T	C	C	T	T	C	T	C	T	C	T	C	T	T	C	C	C	T	T	T	C	T	C	C	T	T	C	C	C	C	T	T	C	C	C	T	T	C	T	C	N	T	C
Synril4956	TGCAGATTATTTTGGTAACTCTGTTAGTGTACAAGAAGAGAGCTAGCCAGTAGTTTTGGGCAAC	T/C	1D	14.779	0.0324324	0.0162162	C	T	T	C	C	T	C	T	C	T	C	T	C	C	T	T	T	C	C	C	T	C	T	T	C	C	T	T	T	T	C	C	T	T	T	C	C	T	C	T	N	C	T
Synril1280	TGCAGAATACTTGCGCTTCTTTGTCTTGGCAGAGGATCCTGATACCTCGTTTCGCTAAGATGAC	T/C	1D	18.194	0.0648649	0.0162162	C	T	T	C	C	T	C	T	C	T	C	T	C	C	T	T	T	H	C	C	T	C	T	T	C	C	T	T	T	T	C	C	T	T	T	C	C	T	C	T	N	C	T
Synril24778	TGCAGGCGGCCCTTGAGTGCGGATGGCTCAGTGAGACCATTACCAACTAGGACAGAGCTGCACA	G/A	1D	18.194	0.0648649	0.0162162	A	G	G	A	A	G	A	G	A	G	A	G	A	A	G	G	G	H	A	A	G	A	G	G	A	A	G	G	G	G	A	A	G	G	G	A	A	G	A	G	N	A	G
Synril26082	TGCAGGGGCGCCCCAACTTAGTCCATCATAATCCCTCACGGTGTGTGGAGGAAAAACCTCCATC	T/C	1D	18.194	0.0648649	0.0162162	C	T	T	C	C	T	C	T	C	T	C	T	C	C	T	T	T	H	C	C	T	C	T	T	C	C	T	T	T	T	C	C	T	T	T	C	C	T	C	T	N	C	T
Synril26497	TGCAGGGTTAAATATTTTCTAAAGCCGTGCCCGCGGTTATGTGGCGACTTGGAAATTTATAATA	C/A	1D	18.194	0.0648649	0.0162162	A	C	C	A	A	C	A	C	A	C	A	C	A	A	C	C	C	H	A	A	C	A	C	C	A	A	C	C	C	C	A	A	C	C	C	A	A	C	A	C	N	A	C
Synril318	TGCAGAAAGAGCAGAACTCTGTTTTCTTGGTCCCATTATATGCATGCTTCTTGTAGAGTAATCG	G/C	1D	18.194	0.0648649	0.0162162	C	G	G	C	C	G	C	G	C	G	C	G	C	C	G	G	G	H	C	C	G	C	G	G	C	C	G	G	G	G	C	C	G	G	G	C	C	G	C	G	N	C	G
Synril4645	TGCAGATGCTCTGAGATCATCTGAATCAAACCAATCAGCAGCTACCTCAATGGATTCGTAAATC	T/C	1D	18.194	0.0648649	0.0162162	C	T	T	C	C	T	C	T	C	T	C	T	C	C	T	T	T	H	C	C	T	C	T	T	C	C	T	T	T	T	C	C	T	T	T	C	C	T	C	T	N	C	T
Synril5168	TGCAGATTGGTCTTATTCAAGACTGTCTACAGTATGACATACAACTATCATTGCTAAGCGGCTG	T/C	1D	18.194	0.0648649	0.0162162	C	T	T	C	C	T	C	T	C	T	C	T	C	C	T	T	T	H	C	C	T	C	T	T	C	C	T	T	T	T	C	C	T	T	T	C	C	T	C	T	N	C	T
Synril5169	TGCAGATTGGTCTTATTCAAGACTGTCTACAGTATGACATACAACTATCATTGCTAAGCGGCTG	C/A	1D	18.194	0.0648649	0.0162162	A	C	C	A	A	C	A	C	A	C	A	C	A	A	C	C	C	H	A	A	C	A	C	C	A	A	C	C	C	C	A	A	C	C	C	A	A	C	A	C	N	A	C
Synril5500	TGCAGCAAAGCCGAAGACCCATCAATTGCGGTCTGCCCCCACTTCCGCTGCCCACGTCACAAAC	A/G	1D	18.194	0.0648649	0.0162162	G	A	A	G	G	A	G	A	G	A	G	A	G	G	A	A	A	H	G	G	A	G	A	A	G	G	A	A	A	A	G	G	A	A	A	G	G	A	G	A	N	G	A
Synril5802	TGCAGCAACCGAGGGTAGAAGAAACAAACGGGAATAGGAAAGAATATGGCATCATATCAATTCT	C/G	1D	18.194	0.0648649	0.0162162	G	C	C	G	G	C	G	C	G	C	G	C	G	G	C	C	C	H	G	G	C	G	C	C	G	G	C	C	C	C	G	G	C	C	C	G	G	C	G	C	N	G	C
Synril8829	TGCAGCAGCGTGGTGATGGCCCTCGCGGTGACGAAGGGGCTAGGCGGCGGGGCTGCAAGGTATT	G/A	1D	18.194	0.0648649	0.0162162	A	G	G	A	A	G	A	G	A	G	A	G	A	A	G	G	G	H	A	A	G	A	G	G	A	A	G	G	G	G	A	A	G	G	G	A	A	G	A	G	N	A	G
Synril8993	TGCAGCAGGAACTGGACCGTAGAGCAGGACATGCCAGATCGCCCTACGGATCGCGGGGGCGTGC	C/A	1D	18.194	0.0648649	0.0162162	A	C	C	A	A	C	A	C	A	C	A	C	A	A	C	C	C	H	A	A	C	A	C	C	A	A	C	C	C	C	A	A	C	C	C	A	A	C	A	C	N	A	C
Synril8994	TGCAGCAGGAACTGGACCGTAGAGCAGGACATGCCAGATCGCCCTACGGATCGCGGGGGCGTGC	A/C	1D	18.194	0.0648649	0.0162162	C	A	A	C	C	A	C	A	C	A	C	A	C	C	A	A	A	H	C	C	A	C	A	A	C	C	A	A	A	A	C	C	A	A	A	C	C	A	C	A	N	C	A
Synril8995	TGCAGCAGGAACTGGACCGTAGAGCAGGACATGCCAGATCGCCCTACGGATCGCGGGGGCGTGC	A/G	1D	18.194	0.0648649	0.0162162	G	A	A	G	G	A	G	A	G	A	G	A	G	G	A	A	A	H	G	G	A	G	A	A	G	G	A	A	A	A	G	G	A	A	A	G	G	A	G	A	N	G	A
Synril1502	TGCAGAATTGATACAAATTTGACCAACTGCATATCATACGTTCCTTGTTGCAGTTAGTACGTGG	C/T	1D	19.33	0.0432432	0.0216216	T	C	C	T	T	C	T	C	T	C	T	C	T	T	C	C	C	C	T	T	C	T	C	C	T	T	C	C	C	C	T	T	C	C	C	T	T	C	T	C	N	T	C
Synril26319	TGCAGGGTATTTGAAAACTGTTTAGTCGATTTTGCTAGCTGTCGGATTAGCCTGTTTTTCCCAT	A/C	1D	19.33	0.0432432	0.0216216	C	A	A	C	C	A	C	A	C	A	C	A	C	C	A	A	A	A	C	C	A	C	A	A	C	C	A	A	A	A	C	C	A	A	A	C	C	A	C	A	N	C	A
Synril864	TGCAGAACTTGGATCACAATGTTAAGTCTAAAGTACGTGTAACTGGCCAGATATTTAGAAACGA	A/G	1D	19.33	0.0432432	0.0216216	G	A	A	G	G	A	G	A	G	A	G	A	G	G	A	A	A	A	G	G	A	G	A	A	G	G	A	A	A	A	G	G	A	A	A	G	G	A	G	A	N	G	A
Synril21834	TGCAGGAAACACCAAATGACACCTGAAATATGTACCAAACATTTTTACATACGGTATAGGATGT	G/A	1D	20.4675	0.027027	0.0324324	A	G	G	A	A	G	A	G	A	G	A	G	A	A	G	G	G	G	A	A	G	A	G	G	A	A	G	G	G	G	A	A	G	G	G	A	A	G	A	G	N	A	G
Synril21835	TGCAGGAAACACCAAATGACACCTGAAATATGTACCAAACATTTTTACATACGGTATAGGATGT	A/G	1D	20.4675	0.027027	0.0324324	G	A	A	G	G	A	G	A	G	A	G	A	G	G	A	A	A	A	G	G	A	G	A	A	G	G	A	A	A	A	G	G	A	A	A	G	G	A	G	A	N	G	A
Synril1409	TGCAGAATGCGTCTTCCTGAATGGCATGATGCATTTTATGCATTCCTTGCTCCATAAACTTTCA	G/A	1D	21.605	0.0756757	0.0162162	A	G	G	A	A	G	A	G	A	H	A	G	A	A	G	G	G	G	A	A	G	A	G	G	A	A	G	G	G	G	A	A	G	G	A	A	G	G	A	G	N	A	G
Synril1410	TGCAGAATGCGTCTTCCTGAATGGCATGATGCATTTTATGCATTCCTTGCTCCATAAACTTTCA	G/C	1D	21.605	0.0756757	0.0162162	C	G	G	C	C	G	C	G	C	H	C	G	C	C	G	G	G	G	C	C	G	C	G	G	C	C	G	G	G	G	C	C	G	G	C	C	G	G	C	G	N	C	G
Synril15318	TGCAGCGCACAAAATGTTTTTATAATTTTGGCAGAACTATAATTAATACAATCTTGCAGGTCAG	T/A	1D	21.605	0.0756757	0.0162162	A	T	T	A	A	T	A	T	A	H	A	T	A	A	T	T	T	T	A	A	T	A	T	T	A	A	T	T	T	T	A	A	T	T	A	A	T	T	A	T	N	A	T
Synril15319	TGCAGCGCACAAAATGTTTTTATAATTTTGGCAGAACTATAATTAATACAATCTTGCAGGTCAG	T/C	1D	21.605	0.0756757	0.0162162	C	T	T	C	C	T	C	T	C	H	C	T	C	C	T	T	T	T	C	C	T	C	T	T	C	C	T	T	T	T	C	C	T	T	C	C	T	T	C	T	N	C	T
Synril15320	TGCAGCGCACAAAATGTTTTTATAATTTTGGCAGAACTATAATTAATACAATCTTGCAGGTCAG	C/T	1D	21.605	0.0756757	0.0162162	T	C	C	T	T	C	T	C	T	H	T	C	T	T	C	C	C	C	T	T	C	T	C	C	T	T	C	C	C	C	T	T	C	C	T	T	C	C	T	C	N	T	C
Synril18102	TGCAGCTACTGTGGTCGATGAACAGGCATGCATGTCTACAGGATGGATGGGTACGTAGAAAAAC	A/G	1D	21.605	0.027027	0.410811	N	N	G	A	A	A	A	A	A	N	N	N	N	A	N	N	A	A	A	H	A	N	N	A	G	N	A	G	A	A	A	N	A	A	N	N	A	N	A	N	A	G	N
Synril20091	TGCAGCTGCACTTTAATTGTCAGCCTAATAGCATGCAAGCCAGAGATGAACCGAATGTATATCT	A/G	1D	21.605	0.0756757	0.0162162	G	A	A	G	G	A	G	A	G	H	G	A	G	G	A	A	A	A	G	G	A	G	A	A	G	G	A	A	A	A	G	G	A	A	G	G	A	A	G	A	N	G	A
Synril2218	TGCAGACGCTGCTCATCCTGCTCCTCAGCCGCGTGCTGGCCCTGCTCCTCCGCCCGCTGCGCCA	T/G	1D	21.605	0.0756757	0.0162162	G	T	T	G	G	T	G	T	G	H	G	T	G	G	T	T	T	T	G	G	T	G	T	T	G	G	T	T	T	T	G	G	T	T	G	G	T	T	G	T	N	G	T
Synril23340	TGCAGGATCATACTCTACTATATATAGAGATTAAATATTGTTTCATTTAGCTGTTAGTCCATAT	T/C	1D	21.605	0.0756757	0.0108108	C	T	T	C	C	T	C	T	C	H	C	T	C	C	T	T	T	T	C	C	T	C	T	T	C	C	T	T	T	T	C	C	T	T	C	C	T	T	C	T	C	C	T
Synril25745	TGCAGGGCCGTACCATATCTCGGTGCTCATGGAGTCGAACCACACCGCCGTGCGCTGGCTAGTG	A/G	1D	21.605	0.0756757	0.0108108	G	A	A	G	G	A	G	A	G	H	G	A	G	G	A	A	A	A	G	G	A	G	A	A	G	G	A	A	A	A	G	G	A	A	G	G	A	A	G	A	G	G	A
Synril27951	TGCAGGTGTTGGACGTGGTGCTCATCTTGAGCTTCTTGATGAACAGGCATTGACGGATGCACCG	T/G	1D	21.605	0.0756757	0.0108108	G	T	T	G	G	T	G	T	G	H	G	T	G	G	T	T	T	T	G	G	T	G	T	T	G	G	T	T	T	T	G	G	T	T	G	G	T	T	G	T	G	G	T
Synril27952	TGCAGGTGTTGGACGTGGTGCTCATCTTGAGCTTCTTGATGAACAGGCATTGACGGATGCACCG	C/T	1D	21.605	0.0756757	0.0108108	T	C	C	T	T	C	T	C	T	H	T	C	T	T	C	C	C	C	T	T	C	T	C	C	T	T	C	C	C	C	T	T	C	C	T	T	C	C	T	C	T	T	C
Synril28336	TGCAGGTTTGCTGCACCGCCTCAACGAATACGACCAATAAGCGACAAAATTATGGAATCCGACA	A/C	1D	21.605	0.0756757	0.0162162	C	A	A	C	C	A	C	A	C	H	C	A	C	C	A	A	A	A	C	C	A	C	A	A	C	C	A	A	A	A	C	C	A	A	C	C	A	A	C	A	N	C	A
Synril30408	TGCAGTCTAGGATTTATCAGAGGGAATATATGTGGGATCAGTGGTGGGCCG	G/A	1D	21.605	0.0756757	0.0162162	A	G	G	A	A	G	A	G	A	H	A	G	A	A	G	G	G	G	A	A	G	A	G	G	A	A	G	G	G	G	A	A	G	G	A	A	G	G	A	G	N	A	G
Synril30465	TGCAGTCTCCGCACCCCACTCCCTACCCGTCGCGGCTCTCCCACAGCGTTCCAGCGCCACTGCC	C/T	1D	21.605	0.0756757	0.0108108	T	C	C	T	T	C	T	C	T	H	T	C	T	T	C	C	C	C	T	T	C	T	C	C	T	T	C	C	C	C	T	T	C	C	T	T	C	C	T	C	T	T	C
Synril31192	TGCAGTGCGCATGACTCCAGTCATGGCTATGCTAACAGCCGATTATCCAAGACACTGATAAGTT	T/A	1D	21.605	0.0756757	0.0162162	A	T	T	A	A	T	A	T	A	H	A	T	A	A	T	T	T	T	A	A	T	A	T	T	A	A	T	T	T	T	A	A	T	T	A	A	T	T	A	T	N	A	T
Synril33066	TGCAGTTGTGAAGCGAAGGAACAAGAAAACAGAGGAAACATGATGAGAGAGGGGGGCGGGTGGT	C/A	1D	21.605	0.0756757	0.0108108	A	C	C	A	A	C	A	C	A	H	A	C	A	A	C	C	C	C	A	A	C	A	C	C	A	A	C	C	C	C	A	A	C	C	A	A	C	C	A	C	A	A	C
Synril33067	TGCAGTTGTGAAGCGAAGGAACAAGAAAACAGAGGAAACATGATGAGAGAGGGGGGCGGGTGGT	G/T	1D	21.605	0.0756757	0.0108108	T	G	G	T	T	G	T	G	T	H	T	G	T	T	G	G	G	G	T	T	G	T	G	G	T	T	G	G	G	G	T	T	G	G	T	T	G	G	T	G	T	T	G
Synril3350	TGCAGAGGGTACCAACTGTGGCTTCAATTTAGACTGTGTGGCACGGGTGTCAGAGATATGTGTA	A/G	1D	21.605	0.0756757	0.0108108	G	A	A	G	G	A	G	A	G	H	G	A	G	G	A	A	A	A	G	G	A	G	A	A	G	G	A	A	A	A	G	G	A	A	G	G	A	A	G	A	G	G	A
Synril447	TGCAGAAATGACATGATATTTAATAGACAAACTCTTATTACATGGTCATTACTCAGTCTTGCCT	A/G	1D	21.605	0.0756757	0.0108108	G	A	A	G	G	A	G	A	G	H	G	A	G	G	A	A	A	A	G	G	A	G	A	A	G	G	A	A	A	A	G	G	A	A	G	G	A	A	G	A	G	G	A
Synril7234	TGCAGCACCCGAACCAGTTGAACCCTATACACGGTGGGTGGCATTGGATTACCATGGAACACGA	T/C	1D	21.605	0.0756757	0.0162162	C	T	T	C	C	T	C	T	C	H	C	T	C	C	T	T	T	T	C	C	T	C	T	T	C	C	T	T	T	T	C	C	T	T	C	C	T	T	C	T	N	C	T
Synril7235	TGCAGCACCCGAACCAGTTGAACCCTATACACGGTGGGTGGCATTGGATTACCATGGAACACGA	C/T	1D	21.605	0.0756757	0.0162162	T	C	C	T	T	C	T	C	T	H	T	C	T	T	C	C	C	C	T	T	C	T	C	C	T	T	C	C	C	C	T	T	C	C	T	T	C	C	T	C	N	T	C
Synril8664	TGCAGCAGCCTCCTCCTTTGCAAATGTTTGAAATCACATCACCAGGAAGATGAATGCGACTACG	C/T	1D	21.605	0.0756757	0.0162162	T	C	C	T	T	C	T	C	T	H	T	C	T	T	C	C	C	C	T	T	C	T	C	C	T	T	C	C	C	C	T	T	C	C	T	T	C	C	T	C	N	T	C
Synril7977	TGCAGCAGAAGCGCTGGCCTTGGGGTCGGTGTCCTTGCCAGCCATGTCGTCGAGGAGGTTGTCA	A/G	1D	23.879	0.0108108	0.0486486	G	A	A	G	G	A	G	A	N	N	G	A	G	G	A	A	A	A	G	G	A	G	A	A	G	G	N	A	A	A	G	G	A	A	G	G	A	A	G	A	G	G	A
Synril31696	TGCAGTGTAAAGAGGTCAGCAGGTACATCTTCCTTTTTTCTCGAATAGGCACAAATGTGCATAC	T/C	1D	25.016	0.0108108	0.102703	C	T	N	C	N	T	C	T	N	N	C	T	C	C	T	T	N	T	C	C	T	C	T	T	C	C	C	T	T	T	C	C	T	T	C	C	T	T	N	T	C	C	T
Synril31697	TGCAGTGTAAAGAGGTCAGCAGGTACATCTTCCTTTTTTCTCGAATAGGCACAAATGTGCATAC	T/C	1D	25.016	0.0108108	0.102703	C	T	N	C	N	T	C	T	N	N	C	T	C	C	T	T	N	T	C	C	T	C	T	T	C	C	C	T	T	T	C	C	T	T	C	C	T	T	N	T	C	C	T
Synril11582	TGCAGCCATGGTCTTCTTGTTGCACGGTGGCGGATTTCGGGGCGGCTGCCCCGAGCCGCGGATC	T/C	1D	30.703	0.00540541	0.0108108	C	T	C	C	T	T	C	T	T	C	C	T	C	C	C	T	C	T	C	C	T	C	T	T	C	C	C	T	T	T	C	C	T	T	C	C	T	T	T	T	T	C	T
Synril17917	TGCAGCTACAACTCCTGTAGCATCTCTTGTGCCGCAAGCTTCTCCTCCTGCTCAACTACAACCG	G/T	1D	30.703	0.00540541	0.0108108	T	G	T	T	G	G	T	G	G	T	T	G	T	T	T	G	T	G	T	T	G	T	G	G	T	T	T	G	G	G	T	T	G	G	T	T	G	G	G	G	G	T	G
Synril18067	TGCAGCTACTACAGGTGTTGAAGTCGCTGCCGAGGAAGCAACGACACGGGGGAGAGACGCCGTG	C/T	1D	30.703	0.00540541	0.0108108	T	C	T	T	C	C	T	C	C	T	T	C	T	T	T	C	T	C	T	T	C	T	C	C	T	T	T	C	C	C	T	T	C	C	T	T	C	C	C	C	C	T	C
Synril23997	TGCAGGCCAAAGTCTTGATAACCAGCGGATCCCTTATGGATTCGTACTTGGTGAGCCTTCCAGC	T/G	1D	30.703	0.00540541	0.0108108	G	T	G	G	T	T	G	T	T	G	G	T	G	G	G	T	G	T	G	G	T	G	T	T	G	G	G	T	T	T	G	G	T	T	G	G	T	T	T	T	T	G	T
Synril24741	TGCAGGCGGAGAAGGTATGGGCAATAGACTCGTCAGCGGTGCATGAGGCGCAAGTGCTGGACGA	T/C	1D	30.703	0.00540541	0.0108108	C	T	C	C	T	T	C	T	T	C	C	T	C	C	C	T	C	T	C	C	T	C	T	T	C	C	C	T	T	T	C	C	T	T	C	C	T	T	T	T	T	C	T
Synril29703	TGCAGTCATCGGGTTCGATTCCCACCACTAGGCATCCGTTGCCCCCGTCCCTCCTTAGCTTCAC	G/A	1D	30.703	0.00540541	0.0108108	A	G	A	A	G	G	A	G	G	A	A	G	A	A	A	G	A	G	A	A	G	A	G	G	A	A	A	G	G	G	A	A	G	G	A	A	G	G	G	G	G	A	G
Synril29704	TGCAGTCATCGGGTTCGATTCCCACCACTAGGCATCCGTTGCCCCCGTCCCTCCTTAGCTTCAC	C/T	1D	30.703	0.00540541	0.0108108	T	C	T	T	C	C	T	C	C	T	T	C	T	T	T	C	T	C	T	T	C	T	C	C	T	T	T	C	C	C	T	T	C	C	T	T	C	C	C	C	C	T	C
Synril30185	TGCAGTCGAGAAAGATTGTCCACTTGACCAAATGAAGAGAATATTGCTGCTTAGTTATCTTGAC	G/T	1D	30.703	0.00540541	0.0108108	T	G	T	T	G	G	T	G	G	T	T	G	T	T	T	G	T	G	T	T	G	T	G	G	T	T	T	G	G	G	T	T	G	G	T	T	G	G	G	G	G	T	G
Synril4245	TGCAGATCGCAAGTAACACCGCTGACCACAACGCCGAGGTCATCCACAACCTAGCCAAGGACGT	A/G	1D	30.703	0.00540541	0.0108108	G	A	G	G	A	A	G	A	A	G	G	A	G	G	G	A	G	A	G	G	A	G	A	A	G	G	G	A	A	A	G	G	A	A	G	G	A	A	A	A	A	G	A
Synril7494	TGCAGCACGCATTGAGGCTACGGTCGTGGGTTAGAATCACTCAAAGAGCACTTTTTGTGGATTT	G/A	1D	30.703	0.00540541	0.0108108	A	G	A	A	G	G	A	G	G	A	A	G	A	A	A	G	A	G	A	A	G	A	G	G	A	A	A	G	G	G	A	A	G	G	A	A	G	G	G	G	G	A	G
Synril875	TGCAGAACTTTGCCTTCTCTAGCACTGGGGCTTCGCCTTCCAGCCACAGGTGCACGGCCGCCTC	G/A	1D	30.703	0.00540541	0.0108108	A	G	A	A	G	G	A	G	G	A	A	G	A	A	A	G	A	G	A	A	G	A	G	G	A	A	A	G	G	G	A	A	G	G	A	A	G	G	G	G	G	A	G
Synril7452	TGCAGCACGAGCAGGAGGTGAGTTTCCAGGGCGCGGCGGACTTCAGGTACGTCCCGTTCAGCGC	A/T	1D	32.982	0.00540541	0.0108108	T	A	A	T	A	A	T	A	A	T	T	A	T	T	T	A	T	A	T	T	A	T	A	A	T	T	T	T	A	T	T	T	A	A	T	T	A	A	A	A	A	T	A
Synril20406	TGCAGCTGCTGCTACGACGGCTGCAAATGCCGAGAGCGCTCGAGCTGCCGTCCGTGCCGCCGAT	C/T	1D	35.261	0.0108108	0.0216216	T	C	C	T	C	C	T	C	C	T	T	C	T	T	T	C	T	C	T	N	C	T	C	C	T	T	T	T	C	T	T	T	C	C	T	T	C	C	C	C	C	T	C
Synril2295	TGCAGACGTGGACGATACACCTTGCAGATGTCAGAGGGTGCCGTCGGCGATGAGTCCATTGGTT	T/C	1D	35.261	0.0108108	0.0162162	C	T	T	C	T	T	C	T	T	C	C	T	C	C	C	T	C	T	C	N	T	C	T	T	C	C	C	C	T	C	C	C	T	T	C	C	T	T	T	T	T	C	T
Synril2296	TGCAGACGTGGACGATACACCTTGCAGATGTCAGAGGGTGCCGTCGGCGATGAGTCCATTGGTT	C/T	1D	35.261	0.0108108	0.0162162	T	C	C	T	C	C	T	C	C	T	T	C	T	T	T	C	T	C	T	N	C	T	C	C	T	T	T	T	C	T	T	T	C	C	T	T	C	C	C	C	C	T	C
Synril31525	TGCAGTGGCTGCCTGCACAAGCACGCACGCCTTTCGGTTTAAGTCTCTTCTTCCTCGCATGTGC	C/T	1D	35.261	0.0108108	0.0216216	T	C	C	T	C	C	T	C	C	T	T	C	T	T	T	C	T	C	T	N	C	T	C	C	T	T	T	T	C	T	T	T	C	C	T	T	C	C	C	C	C	T	C
Synril845	TGCAGAACTGGCTAGCACTCTTTTTTTTTGGAACACTTGTATTACTCAAATGACGGTCTGCTAG	G/T	1D	35.261	0.0162162	0.0108108	T	G	G	T	G	G	T	G	G	T	T	G	T	T	T	G	T	G	T	G	G	T	G	G	T	T	T	T	G	T	T	T	G	G	T	T	G	G	G	G	G	T	G
Synril10675	TGCAGCCAATCGTGAGGCGACGCTAAAAGACGCCAAGGCCGCTCGTGACCACTGCCAAGTGCTG	C/T	1D	38.672	0.0216216	0.0108108	T	C	C	T	C	C	T	C	C	T	T	C	T	T	T	C	T	T	T	H	C	T	C	C	T	T	T	T	C	T	T	T	C	C	T	T	C	C	C	C	C	T	C
Synril14168	TGCAGCCTGCATATGGCTCCTCGCAATAATATGATTTGAGCCTCTAGGTTTGATGGCCAGCCTA	G/A	1D	38.672	0.0216216	0.0108108	A	G	G	A	G	G	A	G	G	A	A	G	A	A	A	G	A	A	A	H	G	A	G	G	A	A	A	A	G	A	A	A	G	G	A	A	G	G	G	G	G	A	G
Synril29726	TGCAGTCATGTAGTGTACTAGTAGGTTAGCAAGGAGAAGGAGGGGAGAAAGATGGGGAGGGGGG	A/T	1D	38.672	0.0216216	0.0108108	T	A	A	T	A	A	T	A	A	T	T	A	T	T	T	A	T	T	T	H	A	T	A	A	T	T	T	T	A	T	T	T	A	A	T	T	A	A	A	A	A	T	A
Synril32632	TGCAGTTCTGCACCCGCCGCAGCTCCGCTGCTCAGCAACTCCAGCACCTCCTGCTGCGCCGCCT	G/A	1D	38.672	0.0216216	0.0108108	A	G	G	A	G	G	A	G	G	A	A	G	A	A	A	G	A	A	A	H	G	A	G	G	A	A	A	A	G	A	A	A	G	G	A	A	G	G	G	G	G	A	G
Synril11508	TGCAGCCATGACTTCCAGTGCAGCAGCAGTGACAGCAACAGGTGCTGGCAGTTCAACACGCCCG	A/G	1D	42.717	0.0162162	0.0918919	G	N	A	A	A	A	G	A	H	G	G	A	G	G	G	N	G	G	G	H	A	G	A	A	G	G	G	N	A	G	G	G	A	A	G	G	A	A	A	A	A	G	N
Synril11030	TGCAGCCACGGCGCACTCTCCTCCTCCTCGCCAGCCGTCGCAGACGTCGGCCCGTCGTGACGAC	T/C	1D	46.631	0.0108108	0.0972973	C	N	T	T	T	T	C	T	H	C	C	C	N	C	C	N	C	C	C	H	T	C	T	T	C	C	C	T	T	C	T	C	T	T	C	C	T	T	T	T	T	C	C
Synril12356	TGCAGCCCGAATAGCAAAGTCGATTCAGCCTTCCCAGTAGGAGGCTGGCAGAGGGTTGATGCAG	T/C	1D	46.631	0.0108108	0.0972973	C	N	T	T	T	T	C	T	H	C	C	C	N	C	C	N	C	C	C	H	T	C	T	T	C	C	C	T	T	C	T	C	T	T	C	C	T	T	T	T	T	C	C
Synril13127	TGCAGCCGCAGCGACAGCGGAGGGGGCATTGCTTGTCACCCCCTACGTGTCGTGGCGCCCGAGA	T/G	1D	46.631	0.0108108	0.0432432	G	G	T	T	T	T	G	T	H	G	G	G	N	G	G	G	G	G	G	H	T	G	T	T	G	G	G	T	T	G	T	G	T	T	G	G	T	T	T	T	T	G	G
Synril13728	TGCAGCCTAGCTTCTCTACCCGCTGCTCCATGGGTATTCTGGTTCGTGGTGTCCTCTTTAGAGC	T/C	1D	46.631	0.0162162	0.0378378	C	C	T	T	T	T	C	T	H	C	C	C	T	C	C	C	C	C	C	H	T	C	T	T	C	C	C	T	T	C	T	C	T	T	C	C	T	T	T	T	T	C	C
Synril13763	TGCAGCCTATGCCGATACCCGAATGGAAATGGGACAAGCTTGGCATGGATTTCGTCACCGATTA	G/A	1D	46.631	0.0108108	0.0594595	A	A	G	G	G	G	A	G	H	A	A	A	G	A	A	N	A	A	A	H	G	A	G	G	A	A	A	G	G	A	G	A	G	G	A	A	G	G	G	G	G	A	A
Synril25286	TGCAGGGAAATGTTTATACTGGTCCCCTCCGCATTAGCTCGCCAACTCTTAGGAGCATCGCCTT	G/C	1D	46.631	0.0108108	0.0432432	C	C	G	G	G	G	C	G	H	C	C	C	G	C	C	C	C	C	C	H	G	C	G	G	C	C	C	G	G	C	G	C	G	G	C	C	G	G	G	G	G	C	C
Synril25320	TGCAGGGAAGGAGGGGTGGAGGAGGAGGAGTAGCGCACCAACTCGAAGCAGAGCCGTCTGAATA	A/C	1D	46.631	0.0108108	0.0648649	C	N	A	A	A	A	C	A	H	C	C	C	A	C	C	N	C	C	C	H	A	C	A	A	C	C	C	A	A	C	A	C	A	A	C	C	A	A	A	A	A	C	C
Synril26379	TGCAGGGTCGCTTATGTAGCTTCACGACGTTGATGTTTGCCGAGCTCGGTATGTTCGCTGTCCA	G/C	1D	46.631	0.0108108	0.0540541	C	C	G	G	G	G	C	G	H	C	C	C	N	C	C	N	C	C	C	H	G	C	G	G	C	C	C	G	G	C	G	C	G	G	C	C	G	G	G	G	G	C	C
Synril26878	TGCAGGTATTCCAGTTGGATTTCAGCACCACCATGGTCATCAAGGGAGCCGCGCTCGCTGATTT	C/A	1D	46.631	0.0108108	0.0594595	A	N	C	C	C	C	A	C	H	A	A	A	C	A	A	N	A	A	A	H	C	A	C	C	A	A	A	C	C	A	C	A	C	C	A	A	C	C	C	C	C	A	A
Synril26879	TGCAGGTATTCCAGTTGGATTTCAGCACCACCATGGTCATCAAGGGAGCCGCGCTCGCTGATTT	T/C	1D	46.631	0.0108108	0.0594595	C	N	T	T	T	T	C	T	H	C	C	C	T	C	C	N	C	C	C	H	T	C	T	T	C	C	C	T	T	C	T	C	T	T	C	C	T	T	T	T	T	C	C
Synril28931	TGCAGTAGAAGCAAATTGTATCTCAGTATTGGGATAATAAGTAGTGTCATTTTTCCACAGCAGT	G/A	1D	46.631	0	0.691892	A	N	N	N	N	G	N	A	N	N	A	G	G	N	G	N	N	A	N	G	N	N	N	N	N	N	N	N	A	A	A	N	N	N	A	G	A	N	A	N	N	N	N
Synril31010	TGCAGTGCAGACTCGTAATTTTATCTCAGAAATTAAACTTCTTGTTCATCATTTGCATTGGTCG	T/C	1D	46.631	0.0108108	0.0594595	C	N	T	T	T	T	C	T	H	C	C	C	T	C	C	C	C	C	C	H	T	C	T	T	C	C	C	T	T	C	T	C	T	T	C	C	T	T	T	T	T	C	C
Synril31169	TGCAGTGCCTTTTTAAGTTATCTCAGAAAACGTTTTGTTTTTACAAAACAGCCCCTGCGTTTGT	C/T	1D	46.631	0.0108108	0.0810811	T	N	C	C	C	C	T	C	H	T	T	T	N	T	T	N	T	T	T	H	C	T	C	C	T	T	T	C	C	T	C	T	C	C	T	T	C	C	C	C	C	T	T
Synril32604	TGCAGTTCTCCAAATTTTTTGGGGAGGAGCGTAACATTTGCAAGACTCAGATACTTCAGAAGAA	A/T	1D	46.631	0.0108108	0.0756757	T	T	A	A	A	A	T	A	H	T	T	T	N	T	T	N	T	T	T	H	A	T	A	A	T	T	T	A	A	T	A	T	A	A	T	T	A	A	A	A	A	T	T
Synril1559	TGCAGACAAACAAGTAGTGTGTTGGCACTTAAACCTTCTCCTGCCAAGGCCGCAGCTCGCGGAG	A/G	1D	47.199	0.0324324	0.491892	A	G	N	N	N	A	G	N	A	N	G	A	A	G	G	N	N	A	N	N	N	N	N	A	A	N	N	A	G	N	N	H	A	N	N	N	N	A	A	N	A	N	A
Synril1560	TGCAGACAAACAAGTAGTGTGTTGGCACTTAAACCTTCTCCTGCCAAGGCCGCAGCTCGCGGAG	A/T	1D	47.199	0.0324324	0.491892	A	T	N	N	N	A	T	N	A	N	T	A	A	T	T	N	N	A	N	N	N	N	N	A	A	N	N	A	T	N	N	H	A	N	N	N	N	A	A	N	A	N	A
Synril28326	TGCAGGTTTGAAAGACAGACCGTCTAGCTGATCGTGGGTTGGCACGGTCAATTGTGGTGGATCG	A/G	1D	47.199	0.0216216	0.0216216	G	G	A	A	A	A	G	A	H	G	G	G	A	G	A	G	G	N	G	H	A	G	A	A	G	G	G	A	A	G	A	G	A	N	G	G	A	A	A	A	A	G	G
Synril6039	TGCAGCAACTCCTCGGCGAGCTTCGCTGCGAGGTCACCACTGCTACACTGGTCACCACTGCTAC	C/T	1D	47.199	0.0216216	0.0216216	T	T	C	C	C	C	T	C	H	T	T	T	C	T	C	T	T	N	T	H	C	T	C	C	T	T	T	C	C	T	C	T	C	N	T	T	C	C	C	C	C	T	T
Synril8410	TGCAGCAGCAGTGCTACTTGATGAGACTGCGGCGGCGTGCTCCCTCCCTCCTCCCACCCACCTG	G/A	1D	47.199	0.0216216	0.0216216	A	A	G	G	G	G	A	G	H	A	A	A	G	A	G	A	A	N	A	H	G	A	G	G	A	A	A	G	G	A	G	A	G	N	A	A	G	G	G	G	G	A	A
Synril13624	TGCAGCCGTTGTGCTGTGCGCGATGAGAGCGGCGCGACCG	T/C	1D	47.767	0.027027	0.0108108	C	C	T	T	T	T	C	T	H	C	C	C	T	C	T	C	C	T	C	H	T	C	T	T	C	C	C	T	T	C	T	C	T	H	C	C	T	T	T	T	T	C	C
Synril1372	TGCAGAATCTATGCGCTCCCTTGTGGATGTGATCTATTTGTACCTGATGAATTTGCCGATGTCT	C/T	1D	47.767	0.027027	0.0108108	T	T	C	C	C	C	T	C	H	T	T	T	C	T	C	T	T	C	T	H	C	T	C	C	T	T	T	C	C	T	C	T	C	H	T	T	C	C	C	C	C	T	T
Synril14014	TGCAGCCTCGGCCTCCTCCGACGACGACTCGCCGACCACATCTTCAACCAAAGGAGGCTCAGTG	T/G	1D	47.767	0.027027	0.0162162	G	G	T	T	T	T	G	T	H	G	G	G	T	G	T	G	G	T	G	H	T	G	T	T	G	G	G	T	T	G	T	G	T	H	G	G	T	T	N	T	T	G	G
Synril14015	TGCAGCCTCGGCCTCCTCCGACGACGACTCGCCGACCACATCTTCAACCAAAGGAGGCTCAGTG	C/A	1D	47.767	0.027027	0.0162162	A	A	C	C	C	C	A	C	H	A	A	A	C	A	C	A	A	C	A	H	C	A	C	C	A	A	A	C	C	A	C	A	C	H	A	A	C	C	N	C	C	A	A
Synril14709	TGCAGCGACAGCGGAGGGGCCTTGCTTGTCACCCCCCTGCGTGTCGCGGTGCCCAAGATCCCG	T/C	1D	47.767	0.027027	0.0162162	C	C	T	T	T	T	C	T	H	C	C	C	T	C	T	C	C	T	C	H	T	C	T	T	C	C	C	T	T	C	T	C	T	H	C	C	T	T	N	T	T	C	C
Synril14710	TGCAGCGACAGCGGAGGGGCCTTGCTTGTCACCCCCCTGCGTGTCGCGGTGCCCAAGATCCCG	G/A	1D	47.767	0.027027	0.0162162	A	A	G	G	G	G	A	G	H	A	A	A	G	A	G	A	A	G	A	H	G	A	G	G	A	A	A	G	G	A	G	A	G	H	A	A	G	G	N	G	G	A	A
Synril15238	TGCAGCGATGTCCCGTCGCGCGCGTGGATTGGCAGGCTTTTTTCAGCCG	A/G	1D	47.767	0	0.627027	N	N	N	N	N	N	A	N	N	A	A	N	N	A	N	N	A	A	N	A	N	A	N	A	N	N	N	N	N	A	N	G	G	G	N	G	G	A	N	N	A	A	N
Synril15562	TGCAGCGCCAAATTCGAAATTCGATAACCGATCCAGCTCGGTGTCCGCAGGCGCACCTGATCCG	T/G	1D	47.767	0.027027	0.0162162	G	G	T	T	T	T	G	T	H	G	G	G	T	G	T	G	G	T	G	H	T	G	T	T	G	G	G	T	T	G	T	G	T	H	G	G	T	T	N	T	T	G	G
Synril24490	TGCAGGCCTTGCGGGGCCTGAAGGAGTTGCCACTATGGCCTCGGTTTAGATATGTTAGTGCACC	A/G	1D	47.767	0.027027	0.0162162	G	G	A	A	A	A	G	A	H	G	G	G	A	G	A	G	G	A	G	H	A	G	A	A	G	G	G	A	A	G	A	G	A	H	G	G	A	A	N	A	A	G	G
Synril33163	TGCAGTTTAGGCAGCTTGGGACAGTCGATGAAGGCCTCGCCGTTCTTGTCGACGCAGAGGTAGA	G/A	1D	47.767	0.0216216	0.427027	N	N	G	G	G	G	N	A	A	G	N	G	G	G	N	A	N	A	N	G	G	A	G	N	G	G	G	N	N	N	A	G	G	G	N	N	A	N	N	G	G	G	G
Synril5756	TGCAGCAACCATCGGCCTGTAGCCAGAGACCGTCATGACCCATGGCAGGCAGCTCGCCG	G/A	1D	47.767	0.027027	0.0162162	A	A	G	G	G	G	A	G	H	A	A	A	G	A	G	A	A	G	A	H	G	A	G	G	A	A	A	G	G	A	G	A	G	H	A	A	G	G	N	G	G	A	A
Synril8722	TGCAGCAGCGCATCAAGAGTATGATAGAGAAGAATACTAGTCTTGCCGATGTGATCCAGGTGAT	G/A	1D	47.767	0.027027	0.0162162	A	A	G	G	G	G	A	G	H	A	A	A	G	A	G	A	A	G	A	H	G	A	G	G	A	A	A	G	G	A	G	A	G	H	A	A	G	G	N	G	G	A	A
Synril5853	TGCAGCAACCGTCTACCTACAGCAAGAGCCCACCCG	G/A	1D	48.3355	0.0432432	0.027027	A	A	H	G	G	G	A	G	H	A	A	A	G	A	G	A	A	G	A	H	G	A	G	G	A	A	A	G	G	A	G	A	G	A	A	A	G	G	A	G	G	A	A
Synril17014	TGCAGCGGTCGAAGAGGAGAGGGAGCTCGCCCAGTGGGAGGACTCTGCTGGGGAGGCCAGCTGC	C/T	1D	48.904	0.0594595	0.0108108	T	T	H	C	C	C	T	C	H	T	T	T	C	T	C	T	T	C	T	H	C	T	C	C	T	T	T	C	C	T	C	T	C	T	T	T	C	C	T	C	C	T	T
Synril17742	TGCAGCGTTTCAGGTTCTGTACGCGGTCCTTGGGAGAGCCACAAGGCCTGGCCCTTTTTTTAGA	T/G	1D	48.904	0.0594595	0.0108108	G	G	H	T	T	T	G	T	H	G	G	G	T	G	T	G	G	T	G	H	T	G	T	T	G	G	G	T	T	G	T	G	T	G	G	G	T	T	G	T	T	G	G
Synril17747	TGCAGCGTTTCTTCAAAGGGGCGTTACTAAGCTCAGGAAGGCCCATCCGAATAGGGTCCG	C/T	1D	48.904	0.027027	0.545946	N	C	C	N	N	N	C	N	N	T	N	C	N	T	T	N	C	C	N	C	N	N	N	C	N	T	H	N	N	C	N	N	N	N	C	N	T	T	T	T	N	N	N
Synril17748	TGCAGCGTTTCTTCAAAGGGGCGTTACTAAGCTCAGGAAGGCCCATCCGAATAGGGTCCG	G/A	1D	48.904	0.027027	0.545946	N	G	G	N	N	N	G	N	N	A	N	G	N	A	A	N	G	G	N	G	N	N	N	G	N	A	H	N	N	G	N	N	N	N	G	N	A	A	A	A	N	N	N
Synril18463	TGCAGCTATGATAGTGGCGCAGGGCTTGCTGGTAGTGCGCAACACGCGTAGCAGCTCGGAGACG	T/C	1D	48.904	0.0594595	0.0108108	C	C	H	T	T	T	C	T	H	C	C	C	T	C	T	C	C	T	C	H	T	C	T	T	C	C	C	T	T	C	T	C	T	C	C	C	T	T	C	T	T	C	C
Synril20581	TGCAGCTGGCGCCCTTGGAGCCCCCAGGAGGAATATAACGAAGAAGTCCTTTACCTGATGGGCC	G/A	1D	48.904	0.0594595	0.0108108	A	A	H	G	G	G	A	G	H	A	A	A	G	A	G	A	A	G	A	H	G	A	G	G	A	A	A	G	G	A	G	A	G	A	A	A	G	G	A	G	G	A	A
Synril21574	TGCAGCTTGGTAAACGTGCTCGAGAGAGCACACCGCGTCCTTCTCCTCACAGGCGACCATGATG	G/A	1D	48.904	0.0594595	0.0108108	A	A	H	G	G	G	A	G	H	A	A	A	G	A	G	A	A	G	A	H	G	A	G	G	A	A	A	G	G	A	G	A	G	A	A	A	G	G	A	G	G	A	A
Synril21898	TGCAGGAAATGGCAGACATGGCAAGTTAGTTAGATTTATGAAAGAAGCGGCGGGGATTATGGTA	G/A	1D	48.904	0.0594595	0.0108108	A	A	H	G	G	G	A	G	H	A	A	A	G	A	G	A	A	G	A	H	G	A	G	G	A	A	A	G	G	A	G	A	G	A	A	A	G	G	A	G	G	A	A
Synril24854	TGCAGGCGTCAGTTTCGCCGTCTAGGGTAGGGCCGCACTGGCAAATCCTATTTGGCGTCGCAGG	C/T	1D	48.904	0.0594595	0.0108108	T	T	H	C	C	C	T	C	H	T	T	T	C	T	C	T	T	C	T	H	C	T	C	C	T	T	T	C	C	T	C	T	C	T	T	T	C	C	T	C	C	T	T
Synril25292	TGCAGGGAACCATTACTACAGTACTAATGTACACAATTCAGGTCTAAATGCAGATCCGTCTTTT	T/C	1D	48.904	0.0594595	0.0108108	C	C	H	T	T	T	C	T	H	C	C	C	T	C	T	C	C	T	C	H	T	C	T	T	C	C	C	T	T	C	T	C	T	C	C	C	T	T	C	T	T	C	C
Synril26857	TGCAGGTATGAAAATTGTGAATGGATATTTCTCGGACCCCTACTAGTCTCTAGTTGGGTAATGT	G/C	1D	48.904	0.0594595	0.0108108	C	C	H	G	G	G	C	G	H	C	C	C	G	C	G	C	C	G	C	H	G	C	G	G	C	C	C	G	G	C	G	C	G	C	C	C	G	G	C	G	G	C	C
Synril30636	TGCAGTCTTTAAACTACTGTAACCAGTCGGAAATCTACTGAAAACACCCCAAAAAAGTTCATCT	A/G	1D	48.904	0.0216216	0.243243	A	A	G	A	G	A	G	N	N	G	G	G	N	G	A	N	N	A	N	A	G	A	A	A	G	A	A	N	G	N	N	G	G	N	G	G	A	A	G	G	A	G	A
Synril31086	TGCAGTGCCAACCGACTTGACTGAAGGGTTTCACAGATTCACGCTGGCCGCACTGGCGCGTTGC	C/T	1D	48.904	0.0594595	0.0108108	T	T	H	C	C	C	T	C	H	T	T	T	C	T	C	T	T	C	T	H	C	T	C	C	T	T	T	C	C	T	C	T	C	T	T	T	C	C	T	C	C	T	T
[truncated: 14,593 more rows]
[truncated: 142 more columns]
