# Supplementary material for: Application of Population Sequencing (POPSEQ) for Ordering and Imputing Genotyping-by-Sequencing Markers in Hexaploid Wheat
Source: G3 (Bethesda). 2015 Oct 29;5(12):2547–53. doi: 10.1534/g3.115.020362 (PMC4683627; doi:10.1534/g3.115.020362)
Supplement: Supporting Information [file supp_g3.115.020362_TableS4.xlsx]

## Sheet: Sheet1
Table S4. Genotypic data of SynOPRIL population for the GBS markers anchored to Chinese Spring assembly
Name	contig	length	Tags	Alleles	Chromosome	cM	Heterozygote	Missing	X12GHS01500	X12GHS01501	X12GHS01502	X12GHS01503	X12GHS01504	X12GHS01505	X12GHS01506	X12GHS01507	X12GHS01508	X12GHS01509	X12GHS01510	X12GHS01511	X12GHS01512	X12GHS01513	X12GHS01514	X12GHS01515	X12GHS01516	X12GHS01517	X12GHS01518	X12GHS01519	X12GHS01520	X12GHS01521	X12GHS01522	X12GHS01523	X12GHS01524	X12GHS01525	X12GHS01526	X12GHS01527	X12GHS01528	X12GHS01529	X12GHS01530	X12GHS01531	X12GHS01532	X12GHS01533	X12GHS01534	X12GHS01535	X12GHS01536	X12GHS01537	X12GHS01538	X12GHS01539	X12GHS01540
Synril13357	ta_contig_1AS_3300898	3142	TGCAGCCGCGCCGCGGCGAAGTCGCCAAGCGTGTGCACGCAGCTGTAGGCGGCCTCCGCGGCGG	A/G	1A	0	0.0162162	0.0702703	G	A	G	A	A	G	A	G	G	N	A	A	G	G	G	G	A	G	A	G	A	A	G	A	A	N	A	G	A	G	A	A	A	G	A	A	A	N	A	A	A
Synril18399	ta_contig_1AS_3311520	12068	TGCAGCTATAGTGGTTGGATTTGGATACTTGCAGGGGAGGAAAGAAGGGAGATGGGAGATTGGG	A/G	1A	0	0.0162162	0.0864865	G	A	G	A	A	G	A	G	G	N	A	A	G	G	G	G	A	G	A	G	A	A	N	A	A	N	A	G	A	G	A	A	A	G	A	A	A	N	A	A	A
Synril31195	ta_contig_1AS_3311520	12068	TGCAGTGCGCCGCCATGTTAGACTCCAGCAGCAGCCCGAGAAGGTCGTCGCTCGTAGCCTCGCC	A/G	1A	0	0.0162162	0.0486486	A	G	A	G	G	A	G	A	A	A	G	G	A	A	A	A	G	A	G	A	G	G	A	G	G	A	G	A	G	A	G	G	G	A	G	G	G	N	G	G	G
Synril10035	ta_contig_1AS_3275430	8598	TGCAGCATGAATTAATTTACTGAGGTTTTGTGTATGAATTCAATTTAGTTAGGTGGGTTGCAGC	G/T	1A	4.562	0.0108108	0.00540541	G	G	G	T	T	G	T	G	G	T	T	T	G	T	G	G	T	G	T	G	T	T	T	T	T	G	T	G	T	G	T	T	T	G	T	T	T	T	T	T	T
Synril12974	ta_contig_1AS_3258215	4972	TGCAGCCGAGGAGAATAGATCAAGCCACCAAGATTGTGTACTTGCACAGCTGTTGGGAGATACA	C/T	1A	4.562	0.0108108	0.00540541	T	T	T	C	C	T	C	T	T	C	C	C	T	C	T	T	C	T	C	T	C	C	C	C	C	T	C	T	C	T	C	C	C	T	C	C	C	C	C	C	C
Synril13368	ta_contig_1AS_3263862	5718	TGCAGCCGCGCGTTCGGAGGTGGCCGTCAAGCGGCTCTCGACGGAGGTGGTTCAAGATGGCAAT	A/C	1A	4.562	0.0108108	0.00540541	C	C	C	A	A	C	A	C	C	A	A	A	C	A	C	C	A	C	A	C	A	A	A	A	A	C	A	C	A	C	A	A	A	C	A	A	A	A	A	A	A
Synril17485	ta_contig_1AS_3228948	505	TGCAGCGTGCCTGAAAGTTCCTCAGGCAAGTTATAGCTTTAGTTGCCCTTGCGACCTATCCCTA	A/C	1A	4.562	0.0108108	0.00540541	C	C	C	A	A	C	A	C	C	A	A	A	C	A	C	C	A	C	A	C	A	A	A	A	A	C	A	C	A	C	A	A	A	C	A	A	A	A	A	A	A
Synril23637	ta_contig_1AS_3269992	2010	TGCAGGCAACTTCTCGACAAGTTAAAGCTTTAAAATAGATGGTTTGACACGACACCGCCAACTC	C/T	1A	4.562	0.0108108	0.00540541	C	C	C	T	T	C	T	C	C	T	T	T	C	T	C	C	T	C	T	C	T	T	T	T	T	C	T	C	T	C	T	T	T	C	T	T	T	T	T	T	T
Synril27878	ta_contig_1AS_3310822	8762	TGCAGGTGTATTGTACTGCATTAGCTATAGCTATTGATGGAGAAGAGTGGGGTGACTGCTTGGT	A/G	1A	4.562	0.0108108	0.00540541	G	G	G	A	A	G	A	G	G	A	A	A	G	A	G	G	A	G	A	G	A	A	A	A	A	G	A	G	A	G	A	A	A	G	A	A	A	A	A	A	A
Synril27879	ta_contig_1AS_3310822	8762	TGCAGGTGTATTGTACTGCATTAGCTATAGCTATTGATGGAGAAGAGTGGGGTGACTGCTTGGT	A/T	1A	4.562	0.0108108	0.00540541	T	T	T	A	A	T	A	T	T	A	A	A	T	A	T	T	A	T	A	T	A	A	A	A	A	T	A	T	A	T	A	A	A	T	A	A	A	A	A	A	A
Synril5553	ta_contig_1AS_1214283	9478	TGCAGCAAATCAGCGGCCGCGCACGAGCAACTAGCTCACCTCCCCTCGCGCCGCCTCCCCCTGG	C/T	1A	4.562	0.0108108	0.00540541	T	T	T	C	C	T	C	T	T	C	C	C	T	C	T	T	C	T	C	T	C	C	C	C	C	T	C	T	C	T	C	C	C	T	C	C	C	C	C	C	C
Synril5804	ta_contig_1AS_1214283	9478	TGCAGCAACCGCAAAAGAAGACGATGTTATATCCAGGAAGCGCCGACAAACTGTTCCCAAGAAA	A/G	1A	4.562	0.0108108	0.00540541	G	G	G	A	A	G	A	G	G	A	A	A	G	A	G	G	A	G	A	G	A	A	A	A	A	G	A	G	A	G	A	A	A	G	A	A	A	A	A	A	A
Synril6208	ta_contig_1AS_3301480	2566	TGCAGCAAGCGACTAGAATATATGGTGGCTAACCTTACACAAATGAGAGCGAGAAGAGAAGGAA	G/T	1A	4.562	0.0108108	0.00540541	T	T	T	G	G	T	G	T	T	G	G	G	T	G	T	T	G	T	G	T	G	G	G	G	G	T	G	T	G	T	G	G	G	T	G	G	G	G	G	G	G
Synril6209	ta_contig_1AS_3301480	2566	TGCAGCAAGCGACTAGAATATATGGTGGCTAACCTTACACAAATGAGAGCGAGAAGAGAAGGAA	A/C	1A	4.562	0.0108108	0.00540541	C	C	C	A	A	C	A	C	C	A	A	A	C	A	C	C	A	C	A	C	A	A	A	A	A	C	A	C	A	C	A	A	A	C	A	A	A	A	A	A	A
Synril31457	ta_contig_1AS_3295342	25791	TGCAGTGGCCAGTGACGCCGCAGATGAAGTAGTGCTTCCCCGCGGTCTTGAGCACGATGGTGGT	A/G	1A	13.694	0.0162162	0.0108108	A	A	A	G	G	A	G	A	A	A	G	G	A	G	A	A	G	A	G	A	G	G	G	G	A	A	G	H	G	A	G	A	A	A	G	G	G	G	G	G	G
Synril22451	ta_contig_1AS_3290759	9457	TGCAGGACACTAATTAGATGTATGTGTAAGTGTTTTGTTTCATGAAGCAATAAACTTCCTATGA	C/G	1A	17.306	0.0162162	0.00540541	G	G	G	C	C	G	C	G	C	G	C	C	G	C	G	G	C	G	C	G	C	C	C	C	G	G	C	G	C	G	C	G	G	G	C	C	C	C	C	C	C
Synril26475	ta_contig_1AS_3290759	9457	TGCAGGGTGGTGTTGGCGCCGTTGACGAGGCAGCGCTCCTACGGCAACGTGCCACAGCCGCACG	C/T	1A	17.306	0.0162162	0.00540541	C	C	C	T	T	C	T	C	T	C	T	T	C	T	C	C	T	C	T	C	T	T	T	T	C	C	T	C	T	C	T	C	C	C	T	T	T	T	T	T	T
Synril32165	ta_contig_1AS_3298343	3638	TGCAGTTATTCAAAGTTGAATGCAGTATGCTTCTAGTATGCACTAATAGTTGGAAACAAAAAAT	A/C	1A	19.544	0.027027	0.318919	N	A	A	N	N	A	N	N	A	A	A	C	A	C	A	N	N	A	N	A	A	N	A	C	N	N	A	C	C	A	N	A	A	A	N	A	C	N	A	N	C
Synril11056	ta_contig_1AS_3251676	5598	TGCAGCCACTAGTAGAAAAAGACTCATTTGTCCCG	C/T	1A	20.563	0.0162162	0.0162162	N	T	T	C	C	T	C	T	C	T	C	C	T	C	T	T	C	T	C	T	C	C	C	C	T	T	C	T	C	T	C	T	T	T	C	C	C	C	C	C	C
Synril29360	ta_contig_1AS_3303049	1578	TGCAGTATGAGGGTCTTAACCAACATAAAACAAAAGAGATGGGTCATTACTGGACGAAGAAGGA	A/T	1A	20.563	0.0162162	0.0108108	N	A	A	T	T	A	T	A	T	A	T	T	A	T	A	A	T	A	T	A	T	T	T	T	A	A	T	A	T	A	T	A	A	A	T	T	T	T	T	T	T
Synril3125	ta_contig_1AS_288360	3275	TGCAGAGGAAGCACACCTTGTGGGCATTGACGGTCCAAGAGGCGATCTTGCCAATGGATGATGG	A/G	1A	20.62	0.0162162	0.0108108	N	A	A	G	G	A	G	G	G	A	G	G	A	G	A	A	G	A	G	A	G	G	G	G	A	A	G	A	G	A	G	A	A	A	G	G	G	G	G	G	G
Synril16783	ta_contig_1AS_1892302	4018	TGCAGCGGCTTCTCCATTGAAAAAAGAAGAGGAAACGGCGAGGCCAATTTTGCACAACAATGAT	C/T	1A	20.678	0.0216216	0.00540541	H	T	T	C	C	T	C	C	C	T	C	C	T	C	T	T	C	T	C	T	C	C	C	C	T	T	C	T	C	T	C	T	T	T	C	C	C	C	C	C	C
Synril21824	ta_contig_1AS_3310623	7417	TGCAGGAAAATACTCAATTGCACTGCGGCAGAGGGCCAGGCCCATTGCCTATGTGCGAGACGTG	C/G	1A	20.678	0.0216216	0.00540541	H	C	C	G	G	C	G	G	G	C	G	G	C	G	C	C	G	C	G	C	G	G	G	G	C	C	G	C	G	C	G	C	C	C	G	G	G	G	G	G	G
Synril2283	ta_contig_1AS_416989	742	TGCAGACGTATTTTGAAAGGGATGGATGCACTGTTTGGAGAATGACTATTTGGGCATCTGACAT	C/G	1A	20.678	0.0216216	0.00540541	H	G	G	C	C	G	C	C	C	G	C	C	G	C	G	G	C	G	C	G	C	C	C	C	G	G	C	G	C	G	C	G	G	G	C	C	C	C	C	C	C
Synril23709	ta_contig_1AS_3306476	11608	TGCAGGCACCAAACAAGCGTCAGTAAGCTGCTATACAGACTTACTCGAGGAGGAGCAAAACAAA	A/T	1A	20.678	0.0216216	0.00540541	H	T	T	A	A	T	A	A	A	T	A	A	T	A	T	T	A	T	A	T	A	A	A	A	T	T	A	T	A	T	A	T	T	T	A	A	A	A	A	A	A
Synril25247	ta_contig_1AS_3234170	2673	TGCAGGCTTTGGCGCGCACAAGAACACGGCCCTGAGTGCGCGTCACCCGCAACAGCCGAGAACC	A/G	1A	20.678	0.0216216	0.00540541	H	G	G	A	A	G	A	A	A	G	A	A	G	A	G	G	A	G	A	G	A	A	A	A	G	G	A	G	A	G	A	G	G	G	A	A	A	A	A	A	A
Synril26965	ta_contig_1AS_3305478	5365	TGCAGGTCAGCTCGTTTGGCGATGGTGCTGCGACCATCCACCATGTGTTTCTTCACGGTTGCTA	C/T	1A	20.678	0.0216216	0.00540541	H	C	C	T	T	C	T	T	T	C	T	T	C	T	C	C	T	C	T	C	T	T	T	T	C	C	T	C	T	C	T	C	C	C	T	T	T	T	T	T	T
Synril28314	ta_contig_1AS_3234170	2673	TGCAGGTTTCGTTCCGCAATCAAGTTTCTCTACCATCCCAGGTCGTTCTCTCAGCATACGGCGT	A/G	1A	20.678	0.0216216	0.00540541	H	G	G	A	A	G	A	A	A	G	A	A	G	A	G	G	A	G	A	G	A	A	A	A	G	G	A	G	A	G	A	G	G	G	A	A	A	A	A	A	A
Synril32120	ta_contig_1AS_3275629	5643	TGCAGTTATACATAGATAGTATTTCTTGTTTCCTTCTTCTCAATTTTACCAAGATCTTTTATTT	A/G	1A	20.678	0.0216216	0.00540541	H	A	A	G	G	A	G	G	G	A	G	G	A	G	A	A	G	A	G	A	G	G	G	G	A	A	G	A	G	A	G	A	A	A	G	G	G	G	G	G	G
Synril32653	ta_contig_1AS_3252319	9924	TGCAGTTCTTAGCCACGCCACCATCAACGTTCATTTTAACCAATCCTCCTGTAGGTGGAATCCA	C/T	1A	20.678	0.0216216	0.00540541	H	T	T	C	C	T	C	C	C	T	C	C	T	C	T	T	C	T	C	T	C	C	C	C	T	T	C	T	C	T	C	T	T	T	C	C	C	C	C	C	C
Synril3704	ta_contig_1AS_3301917	4838	TGCAGATACAGAAAGAATTCCAAGGAAGAGCTGAAACTTCTCCTCTTTAGAACCAAGAGAAAGA	C/T	1A	20.678	0.0216216	0.00540541	H	C	C	T	T	C	T	T	T	C	T	T	C	T	C	C	T	C	T	C	T	T	T	T	C	C	T	C	T	C	T	C	C	C	T	T	T	T	T	T	T
Synril5969	ta_contig_1AS_3283230	8579	TGCAGCAACGGGCGGGGGACCCCTGATGCCTCCCTTCGTGAGCTGCGGCAGGAACTCGGGATTA	C/T	1A	20.678	0.0216216	0.00540541	H	C	C	T	T	C	T	T	T	C	T	T	C	T	C	C	T	C	T	C	T	T	T	T	C	C	T	C	T	C	T	C	C	C	T	T	T	T	T	T	T
Synril8126	ta_contig_1AS_3252319	9924	TGCAGCAGAGGTCAAGTCGGCACTCTTTAAGATGTACCCGACAAAGGCACCG	A/C	1A	20.678	0.0216216	0.00540541	H	C	C	A	A	C	A	A	A	C	A	A	C	A	C	C	A	C	A	C	A	A	A	A	C	C	A	C	A	C	A	C	C	C	A	A	A	A	A	A	A
Synril965	ta_contig_1AS_3272898	7241	TGCAGAAGAGGCTTTTGTGGGAAAAGGACTTTATCTTAAGAGGTTGTCTTACCACGCCAAAGGG	C/T	1A	20.678	0.0216216	0.00540541	H	T	T	C	C	T	C	C	C	T	C	C	T	C	T	T	C	T	C	T	C	C	C	C	T	T	C	T	C	T	C	T	T	T	C	C	C	C	C	C	C
Synril18011	ta_contig_1AS_3204839	2612	TGCAGCTACCTTTGATGCCGATAGCCCTCCATGCCCCTGTCCCG	C/T	1A	22.901	0.0108108	0.0378378	H	C	C	T	T	T	T	T	T	C	T	T	C	T	C	C	T	T	T	C	T	T	T	T	C	C	T	C	T	C	T	C	C	C	T	T	T	T	T	T	T
Synril11832	ta_contig_1AS_3298138	8277	TGCAGCCCAGCATGGAAAACAGCACATTCTTTTAGGCAAGAAAAAGAACACATTTATTAATCAC	C/T	1A	28.479	0.0216216	0.00540541	H	T	T	C	C	C	C	C	C	T	C	C	T	C	T	T	C	C	C	T	C	C	C	C	T	T	C	T	C	T	C	T	T	C	C	C	C	C	C	C	C
Synril3477	ta_contig_1AS_3259625	18172	TGCAGAGTCGGTCAAGGCCAGCTCCAAGTCTACCACCCGATAATCTTGTTCCCTGGCATAAGTT	C/T	1A	28.479	0.0216216	0.00540541	H	T	T	C	C	C	C	C	C	T	C	C	T	C	T	T	C	C	C	T	C	C	C	C	T	T	C	T	C	T	C	T	T	C	C	C	C	C	C	C	C
Synril10619	ta_contig_1AS_3236045	3214	TGCAGCCAAGGGATGCATTCAGCCTGCACAGTGCGCCGCTGGTACGGCAAGTGGAGGCGCCCAA	A/G	1A	31.817	0.0216216	0.0108108	H	G	G	A	A	A	A	A	A	G	A	A	G	A	G	G	A	A	A	G	A	A	A	A	G	G	A	G	A	G	A	G	G	A	A	A	A	A	A	A	A
Synril10620	ta_contig_1AS_3236045	3214	TGCAGCCAAGGGATGCATTCAGCCTGCACAGTGCGCCGCTGGTACGGCAAGTGGAGGCGCCCAA	A/C	1A	31.817	0.0216216	0.0108108	H	C	C	A	A	A	A	A	A	C	A	A	C	A	C	C	A	A	A	C	A	A	A	A	C	C	A	C	A	C	A	C	C	A	A	A	A	A	A	A	A
Synril16235	ta_contig_1AS_3263768	12026	TGCAGCGCTTGACCCCTCACTGGTGGAGTGAGTAACTACATTTTCCTTGCACCTAATTCTTAAG	C/T	1A	31.817	0.0216216	0.0162162	H	C	C	T	T	T	T	T	T	C	T	T	C	T	C	C	T	T	T	C	T	T	T	T	C	C	T	C	T	C	T	C	C	T	T	T	T	T	T	T	T
Synril20878	ta_contig_1AS_3313901	7669	TGCAGCTGTCTAAACTAATGTACATGCCCTAAGAGCATCTCTAGCAGATCCCGCAATCGGACGG	A/G	1A	31.817	0.0216216	0.0432432	H	A	A	G	G	G	G	G	G	A	G	G	A	G	A	A	G	G	G	A	G	G	G	G	A	A	G	A	G	A	G	A	A	G	G	G	G	G	G	G	G
Synril2217	ta_contig_1AS_3294685	42078	TGCAGACGCTGCTCATCCTGCTCCTCAGCCGCGTCCTGGCCCTCCTCCTCCGCCCGCTCCGCCA	C/G	1A	31.817	0.0216216	0.00540541	H	G	G	C	C	C	C	C	C	G	C	C	G	C	G	G	C	C	C	G	C	C	C	C	G	G	C	G	C	G	C	G	G	C	C	C	C	C	C	C	C
Synril28645	ta_contig_1AS_990437	6499	TGCAGTACAACCACAATTGAGCACATATTACTAGATGAAGAGCATATCGATTGCATGAACGGTA	C/T	1A	31.817	0.0216216	0.0594595	H	T	T	C	C	C	C	C	C	T	C	C	T	C	T	N	C	C	C	T	C	C	C	C	T	T	C	T	C	T	C	T	T	C	C	C	C	C	C	C	C
Synril28646	ta_contig_1AS_990437	6499	TGCAGTACAACCACAATTGAGCACATATTACTAGATGAAGAGCATATCGATTGCATGAACGGTA	T/A	1A	31.817	0.0216216	0.0594595	H	A	A	T	T	T	T	T	T	A	T	T	A	T	A	N	T	T	T	A	T	T	T	T	A	A	T	A	T	A	T	A	A	T	T	T	T	T	T	T	T
Synril31815	ta_contig_1AS_3242127	11339	TGCAGTGTCTTTTCTCTATTCCGCATCGTCCTGCAACGTTTGTACGATCAGGGCGATATCAAGA	A/G	1A	31.817	0.0216216	0.0594595	H	A	A	G	G	G	G	G	G	A	G	G	A	G	A	N	G	G	G	A	G	G	G	G	A	A	G	A	G	A	G	A	A	G	G	G	G	G	G	G	G
Synril5469	ta_contig_1AS_3304615	11645	TGCAGCAAAGAAAAAAGCGGAGGAGGAAAAAAGAAAGGGAAAAAGGCCAGCGCCCCGCTCGTCC	A/G	1A	31.817	0.0216216	0.0972973	H	A	A	G	G	G	G	G	G	A	G	G	A	G	A	N	G	G	G	A	G	G	G	G	A	A	G	A	G	A	G	A	A	G	G	G	G	G	G	G	G
Synril27876	ta_contig_1AS_3297240	14029	TGCAGGTGTATCGCGATAGAGACGTAGGAGTACAGTATCAAGGTTGCTTATATAGTTATTTAAG	G/T	1A	36.273	0	0.027027	N	T	T	G	G	G	G	G	G	T	G	G	T	G	T	G	G	G	G	T	G	G	G	G	T	T	G	T	G	T	G	T	T	G	G	G	G	G	G	G	T
Synril1819	ta_contig_1AS_3308050	3676	TGCAGACATTTGAAAATACTTGTTACACCGCCTAATCCATCCTACTGGATCCTCTCCTTGAAGG	C/T	1A	37.473	0	0.0108108	T	T	T	C	C	C	C	C	C	T	C	C	T	C	T	C	C	C	C	T	C	C	C	C	T	T	C	T	C	T	C	T	T	C	C	C	C	C	C	C	T
Synril227	ta_contig_1AS_3265159	7008	TGCAGAAACATGCGGGGGAATTACCTAATTACATATAATCAGTGACTACAAATGTCATTTAACG	A/G	1A	37.473	0	0.0108108	G	G	G	A	A	A	A	A	A	G	A	A	G	A	G	A	A	A	A	G	A	A	A	A	G	G	A	G	A	G	A	G	G	A	A	A	A	A	A	A	G
Synril228	ta_contig_1AS_3265159	7008	TGCAGAAACATGCGGGGGAATTACCTAATTACATATAATCAGTGACTACAAATGTCATTTAACG	A/G	1A	37.473	0	0.0108108	G	G	G	A	A	A	A	A	A	G	A	A	G	A	G	A	A	A	A	G	A	A	A	A	G	G	A	G	A	G	A	G	G	A	A	A	A	A	A	A	G
Synril8300	ta_contig_1AS_1872185	4316	TGCAGCAGCAGAAAAACATAGGAAAGACCCTGCTGCAACGGCAGAGCCAGTGACCCCCGCCGCA	C/G	1A	37.473	0	0.00540541	G	G	G	C	C	C	C	C	C	G	C	C	G	C	G	C	C	C	C	G	C	C	C	C	G	G	C	G	C	G	C	G	G	C	C	C	C	C	C	C	G
Synril15327	ta_contig_1AS_3312626	7550	TGCAGCGCACATCACCTCACTCGAGCTGGGCCG	C/T	1A	38.673	0.00540541	0.00540541	T	T	T	C	C	C	C	C	C	T	C	C	T	C	T	C	C	C	C	T	C	C	C	C	T	T	C	T	C	T	C	T	T	C	C	C	C	C	C	C	T
Synril15546	ta_contig_1AS_3312626	7550	TGCAGCGCCAAATAGGATTTGCTCTTTCACTCGCCAAATCCTATTCCATGCTAGTTAAGGCGTT	G/T	1A	38.673	0.00540541	0.00540541	G	G	G	T	T	T	T	T	T	G	T	T	G	T	G	T	T	T	T	G	T	T	T	T	G	G	T	G	T	G	T	G	G	T	T	T	T	T	T	T	G
Synril19679	ta_contig_1AS_3250541	3134	TGCAGCTCTACCACAAAATGATGCATCTACGGAGTGTCAGGGTTCTCCTTCATTGTAGCACAAG	C/G	1A	38.673	0.00540541	0.00540541	G	G	G	C	C	C	C	C	C	G	C	C	G	C	G	C	C	C	C	G	C	C	C	C	G	G	C	G	C	G	C	G	G	C	C	C	C	C	C	C	G
Synril2069	ta_contig_1AS_3315492	29596	TGCAGACCTGCTCCAAACCGCTCTAAATGAGGCACTCCAAAACCAGACCATCCAACACCCAATC	C/T	1A	38.673	0.00540541	0.00540541	T	T	T	C	C	C	C	C	C	T	C	C	T	C	T	C	C	C	C	T	C	C	C	C	T	T	C	T	C	T	C	T	T	C	C	C	C	C	C	C	T
Synril32385	ta_contig_1AS_3311206	16217	TGCAGTTCCACGGCTTCCACGGCGTGAAGCAGGAGGAGAAGAAGCTCGGGCAGAAGTTCGTGGT	G/T	1A	38.673	0.00540541	0.00540541	T	T	T	G	G	G	G	G	G	T	G	G	T	G	T	G	G	G	G	T	G	G	G	G	T	T	G	T	G	T	G	T	T	G	G	G	G	G	G	G	T
Synril32798	ta_contig_1AS_3279587	12206	TGCAGTTGATTGTCGAGGAAAAGATCACACAGGCGCGTCCACATAGCATATGCGGACAGATCGC	C/G	1A	38.673	0.00540541	0.00540541	C	C	C	G	G	G	G	G	G	C	G	G	C	G	C	G	G	G	G	C	G	G	G	G	C	C	G	C	G	C	G	C	C	G	G	G	G	G	G	G	C
Synril32799	ta_contig_1AS_3279587	12206	TGCAGTTGATTGTCGAGGAAAAGATCACACAGGCGCGTCCACATAGCATATGCGGACAGATCGC	T/C	1A	38.673	0.00540541	0.00540541	T	T	T	C	C	C	C	C	C	T	C	C	T	C	T	C	C	C	C	T	C	C	C	C	T	T	C	T	C	T	C	T	T	C	C	C	C	C	C	C	T
Synril3910	ta_contig_1AS_3306388	9814	TGCAGATCAACTTGCTGATATGCTGACTAAGGCACTGGGTCGCGTGCGCCATGTCGAGATGCGG	A/G	1A	38.673	0.00540541	0.00540541	A	A	A	G	G	G	G	G	G	A	G	G	A	G	A	G	G	G	G	A	G	G	G	G	A	A	G	A	G	A	G	A	A	G	G	G	G	G	G	G	A
Synril402	ta_contig_1AS_3315492	29596	TGCAGAAATAGGGTCTCCAAAACATGGCAGGCAGAGAGCAGCACATGCAAGGCTTCCTCCGACA	A/G	1A	38.673	0.00540541	0.00540541	A	A	A	G	G	G	G	G	G	A	G	G	A	G	A	G	G	G	G	A	G	G	G	G	A	A	G	A	G	A	G	A	A	G	G	G	G	G	G	G	A
Synril5079	ta_contig_1AS_3314688	4773	TGCAGATTCTTGTATTCCGCGGAGCTGATGAAGTATCGAACAGGGCCCTAGTCCGTGTGTTTAG	C/T	1A	38.673	0.00540541	0.00540541	T	T	T	C	C	C	C	C	C	T	C	C	T	C	T	C	C	C	C	T	C	C	C	C	T	T	C	T	C	T	C	T	T	C	C	C	C	C	C	C	T
Synril9509	ta_contig_1AS_3253472	9877	TGCAGCAGTGCCCCCTGTTCATGTTCATCCGATCATCGATTCTCGATCCGACGAACAGAAATGG	A/G	1A	38.673	0.00540541	0.00540541	A	A	A	G	G	G	G	G	G	A	G	G	A	G	A	G	G	G	G	A	G	G	G	G	A	A	G	A	G	A	G	A	A	G	G	G	G	G	G	G	A
Synril1968	ta_contig_1AS_3239708	7651	TGCAGACCCGTGCGGAATCGTCCCAGCGCACGCACGCGCCTCTTGCCTGTCGGTCGATTCGGTT	A/T	1A	39.792	0.00540541	0.0108108	A	A	A	T	T	T	T	T	T	A	T	T	A	T	A	T	T	T	T	A	T	T	T	T	A	A	T	A	T	A	T	A	A	T	T	T	T	T	T	T	A
Synril14816	ta_contig_1AS_2756098	3039	TGCAGCGACGCAGCTGGCAGCTCTACCAGTTGAAAGTGAATCGCTGGCGGCAATGGAAATACGA	C/T	1A	41.427	0.0216216	0.00540541	T	T	T	C	C	C	C	C	C	T	C	C	T	C	T	C	C	C	C	T	C	C	C	C	T	T	C	T	C	T	C	T	T	C	C	C	C	C	C	C	T
Synril19631	ta_contig_1AS_3314952	23006	TGCAGCTCGTCGCGCAGCAGTTCGAGGACACGCTGGTCCGCATCCTCCTCGCCGCCGCCGCCGT	C/G	1A	41.427	0.0216216	0.00540541	G	G	G	C	C	C	C	C	C	G	C	C	G	C	G	C	C	C	C	G	C	C	C	C	G	G	C	G	C	G	C	G	G	C	C	C	C	C	C	C	G
Synril2062	ta_contig_1AS_3279534	1360	TGCAGACCTGATATTTTACGTATAAACAATGCAGTAATTTTGATCTGAGGAAAAAGTCACTGAA	A/G	1A	41.427	0.0216216	0.00540541	G	G	G	A	A	A	A	A	A	G	A	A	G	A	G	A	A	A	A	G	A	A	A	A	G	G	A	G	A	G	A	G	G	A	A	A	A	A	A	A	G
Synril21853	ta_contig_1AS_3274728	15535	TGCAGGAAACTATCAAGGGGGATTTTTGTTTCCATGAGCTGCTTGCTATTGATCCGTTGGAGCG	A/G	1A	41.427	0	0.697297	N	A	G	N	N	N	A	N	N	N	N	A	N	N	N	A	N	N	N	N	A	N	N	N	A	N	N	A	G	G	G	N	N	N	A	N	A	N	N	G	N
Synril23786	ta_contig_1AS_3293342	1543	TGCAGGCACTTTTCGCTTTCTCCTGGTTCCTAGAAACTGAGGCATCCACATTAATCTTGGCAAA	A/T	1A	41.427	0.0216216	0.00540541	A	A	A	T	T	T	T	T	T	A	T	T	A	T	A	T	T	T	T	A	T	T	T	T	A	A	T	A	T	A	T	A	A	T	T	T	T	T	T	T	A
Synril31980	ta_contig_1AS_3304970	13046	TGCAGTTAACATTTGATCGCCATCACTCCTGTTCAATGAGTTAATCCATGTGCCAGTGCATTCT	A/G	1A	41.427	0.0216216	0.00540541	G	G	G	A	A	A	A	A	A	G	A	A	G	A	G	A	A	A	A	G	A	A	A	A	G	G	A	G	A	G	A	G	G	A	A	A	A	A	A	A	G
Synril33419	ta_contig_1AS_2322828	1971	TGCAGTTTGGTAAGCATGCATGCAGACGGTAGGATTGAGGGGGAGATGGAGGGCTGTGCAAAAA	A/T	1A	41.427	0	0.297297	T	T	N	A	A	A	A	A	A	A	A	A	N	A	T	A	A	A	A	N	A	A	A	A	N	N	A	N	A	N	A	N	N	A	A	A	A	A	A	A	N
Synril33444	ta_contig_1AS_3256666	17899	TGCAGTTTGTTACTGCATGCAGCAGGGGCCGTTGGAGGCAGCCGCGTCGTGCGTATAGCAGTGC	C/G	1A	41.427	0.0216216	0.00540541	G	G	G	C	C	C	C	C	C	G	C	C	G	C	G	C	C	C	C	G	C	C	C	C	G	G	C	G	C	G	C	G	G	C	C	C	C	C	C	C	G
Synril3501	ta_contig_1AS_3292290	8855	TGCAGAGTGATCTTATCTTCCCAGGTAGCCATATCCAGCGGAGACGAACTCCACTTGATTAAGA	A/G	1A	41.427	0.0216216	0.00540541	A	A	A	G	G	G	G	G	G	A	G	G	A	G	A	G	G	G	G	A	G	G	G	G	A	A	G	A	G	A	G	A	A	G	G	G	G	G	G	G	A
Synril5186	ta_contig_1AS_3304663	4601	TGCAGATTGTGCAGATTCTTAACTAACTCAGTGTTGCTGCCAAACGAAGGTTTCTGTGAAGTTT	A/G	1A	41.427	0.0216216	0.00540541	A	A	A	G	G	G	G	G	G	A	G	G	A	G	A	G	G	G	G	A	G	G	G	G	A	A	G	A	G	A	G	A	A	G	G	G	G	G	G	G	A
Synril677	ta_contig_1AS_3253214	9245	TGCAGAACCAATTGGTGAAGACTCTGAAGCAGCAAGCAGACTTCGGAGCTGCGCAATTTCGCGC	A/G	1A	41.427	0.0216216	0.00540541	G	G	G	A	A	A	A	A	A	G	A	A	G	A	G	A	A	A	A	G	A	A	A	A	G	G	A	G	A	G	A	G	G	A	A	A	A	A	A	A	G
Synril8212	ta_contig_1AS_2855805	2121	TGCAGCAGCAAATACATATATGAAACACTGGATACCTCAACAAAAGATGATGTTTCATGGAAGC	A/G	1A	41.427	0.0216216	0.00540541	A	A	A	G	G	G	G	G	G	A	G	G	A	G	A	G	G	G	G	A	G	G	G	G	A	A	G	A	G	A	G	A	A	G	G	G	G	G	G	G	A
Synril8767	ta_contig_1AS_3272245	4605	TGCAGCAGCGGAGTAGATGGAGATGAGCAAGCGGTAGCGTGGGCGCATCAGGATCGAAGCTACG	A/G	1A	41.427	0.0216216	0.00540541	A	A	A	G	G	G	G	G	G	A	G	G	A	G	A	G	G	G	G	A	G	G	G	G	A	A	G	A	G	A	G	A	A	G	G	G	G	G	G	G	A
Synril1663	ta_contig_1AS_3267119	1187	TGCAGACACCCTTACAGCACAAGACGTCTCCTTCCTCGACCGATCCATACACGGCAGCTCACCT	G/T	1A	43.053	0.0108108	0.00540541	T	T	T	G	G	G	G	G	G	G	G	G	T	G	T	G	G	G	G	T	G	G	G	G	T	T	G	T	G	T	G	T	T	G	G	G	G	G	G	G	T
Synril18706	ta_contig_1AS_3273163	11406	TGCAGCTCAGGCAGTGGCAAATCTAGGAGGAGAACTAAGGGCAAGCTCAACTTCTCTACAAGGG	A/G	1A	43.053	0.0108108	0.00540541	G	G	G	A	A	A	A	A	A	A	A	A	G	A	G	A	A	A	A	G	A	A	A	A	G	G	A	G	A	G	A	G	G	A	A	A	A	A	A	A	G
Synril1878	ta_contig_1AS_3273163	11406	TGCAGACCAGACTATTTGTTTTGCTGATCTTGTTTTAATAAAGTGATCACATGCATCTCTCCGA	A/G	1A	43.053	0.0108108	0.00540541	G	G	G	A	A	A	A	A	A	A	A	A	G	A	G	A	A	A	A	G	A	A	A	A	G	G	A	G	A	G	A	G	G	A	A	A	A	A	A	A	G
Synril19658	ta_contig_1AS_316706	1626	TGCAGCTCGTTATATAACAAGCCAACACTCACTTTGGTAATTCACCCAAGGGTCAAAGAAAGGA	G/T	1A	43.053	0.0108108	0.00540541	T	T	T	G	G	G	G	G	G	G	G	G	T	G	T	G	G	G	G	T	G	G	G	G	T	T	G	T	G	T	G	T	T	G	G	G	G	G	G	G	T
Synril27303	ta_contig_1AS_3303675	13332	TGCAGGTCGTGATGTCCGCCATGGACGGCGTCGGCAGGGACAGAGGGTACCTAGCTGCGGACGG	A/G	1A	43.053	0.0108108	0.00540541	A	A	A	G	G	G	G	G	G	G	G	G	A	G	A	G	G	G	G	A	G	G	G	G	A	A	G	A	G	A	G	A	A	G	G	G	G	G	G	G	A
Synril27336	ta_contig_1AS_3315308	5014	TGCAGGTCTCCATGCCCGCGCGGTCGAGGATATCCTCGGTGTACTACTGTTGGTAGAGGAAGAA	A/G	1A	43.053	0.0108108	0.00540541	G	G	G	A	A	A	A	A	A	A	A	A	G	A	G	A	A	A	A	G	A	A	A	A	G	G	A	G	A	G	A	G	G	A	A	A	A	A	A	A	G
Synril27396	ta_contig_1AS_3261872	15388	TGCAGGTCTTGCGGGGCCTGAAGGAGCTACCAATGTGGCATCGGTTTAGTTATGTTAGCACACC	C/T	1A	43.053	0.0108108	0.00540541	C	C	C	T	T	T	T	T	T	T	T	T	C	T	C	T	T	T	T	C	T	T	T	T	C	C	T	C	T	C	T	C	C	T	T	T	T	T	T	T	C
Synril28232	ta_contig_1AS_3315308	5014	TGCAGGTTGGAGACAGTACACTTCCTCCGCGACTGTCCCATGGAGGAACGCATTTTTGACGTCC	C/T	1A	43.053	0.0108108	0.00540541	C	C	C	T	T	T	T	T	T	T	T	T	C	T	C	T	T	T	T	C	T	T	T	T	C	C	T	C	T	C	T	C	C	T	T	T	T	T	T	T	C
Synril32133	ta_contig_1AS_2948529	2104	TGCAGTTATCAGTTAACCATACGTGTATTTGTGTGCTAATTTACAGCAAGCTCCTGCTCCCGAT	A/C	1A	43.053	0.0108108	0.00540541	C	C	C	A	A	A	A	A	A	A	A	A	C	A	C	A	A	A	A	C	A	A	A	A	C	C	A	C	A	C	A	C	C	A	A	A	A	A	A	A	C
Synril3725	ta_contig_1AS_3294722	8315	TGCAGATACCCGTCGCCATATACCTGCTGTGCAAGAGCAAAAGGGCAATACCCAGCGCCATGAT	A/G	1A	43.053	0.0108108	0.00540541	G	G	G	A	A	A	A	A	A	A	A	A	G	A	G	A	A	A	A	G	A	A	A	A	G	G	A	G	A	G	A	G	G	A	A	A	A	A	A	A	G
Synril8159	ta_contig_1AS_3315010	3687	TGCAGCAGATGACCATCGCCTGGACCAAAGGCCCCAAAGACACAAAGGCTCCTATTTACAGAGT	C/T	1A	43.053	0.0108108	0.00540541	T	T	T	C	C	C	C	C	C	C	C	C	T	C	T	C	C	C	C	T	C	C	C	C	T	T	C	T	C	T	C	T	T	C	C	C	C	C	C	C	T
Synril18677	ta_contig_1AS_185902	1149	TGCAGCTCAGATCTAGCTAGAAGGAACAGAGAGAGGGGATTGAACTCACAGAGGCCATGGCTAC	A/G	1A	43.6085	0.00540541	0.027027	A	A	A	G	G	N	G	G	G	G	G	G	A	G	A	G	G	G	G	A	G	G	G	N	A	A	G	A	G	A	G	A	A	G	G	G	G	G	G	G	A
Synril14299	ta_contig_1AS_3315337	12835	TGCAGCCTGTGAAATCTGTTTGTTCCACACTTAGCCAAAAAGCTGCATCTGTTGAATCTGTTTC	C/T	1A	44.164	0.0108108	0.00540541	T	T	T	C	C	T	C	C	C	C	C	C	T	C	T	C	C	C	C	T	C	C	C	T	T	T	C	T	C	T	C	T	T	C	C	C	C	C	C	C	T
Synril17637	ta_contig_1AS_3281216	6166	TGCAGCGTGTTAGCCAGAGAGCACAGGAGCGCGTCGGGATCCTGGGGACCTGGAGAGCACACAG	A/G	1A	44.164	0.0108108	0.00540541	A	A	A	G	G	A	G	G	G	G	G	G	A	G	A	G	G	G	G	A	G	G	G	A	A	A	G	A	G	A	G	A	A	G	G	G	G	G	G	G	A
Synril23890	ta_contig_1AS_1499426	1935	TGCAGGCAGGGAGCCAATCCAACAGAGAAGATAACAATAGAAAACCTACGACATCACATGCACG	C/T	1A	44.164	0.0108108	0.00540541	T	T	T	C	C	T	C	C	C	C	C	C	T	C	T	C	C	C	C	T	C	C	C	T	T	T	C	T	C	T	C	T	T	C	C	C	C	C	C	C	T
Synril3705	ta_contig_1AS_3306306	16913	TGCAGATACAGAGGAACGACATGTATCTACGATCGCTGTAGAGGGACATAGAGACGTGCATGCT	G/T	1A	44.164	0.0108108	0.00540541	T	T	T	G	G	T	G	G	G	G	G	G	T	G	T	G	G	G	G	T	G	G	G	T	T	T	G	T	G	T	G	T	T	G	G	G	G	G	G	G	T
Synril25021	ta_contig_1AS_3260556	7752	TGCAGGCTCCTCAAATTGCGTTGGTATTATCCCGAGCAGCTTTCCAAATTAGATTTGGTTCTTA	G/T	1A	44.8485	0.0108108	0.00540541	G	G	G	T	T	G	T	T	T	T	T	T	G	T	G	T	T	T	T	G	T	T	T	G	G	G	T	G	T	G	T	G	G	T	T	T	T	T	T	T	G
Synril31033	ta_contig_1AS_3265898	789	TGCAGTGCAGGACTCGTGTTCCCCATCCATGGTGTTTCCATCGGCATCTCCATGCACGAAGCCG	A/G	1A	44.8485	0.0108108	0.00540541	G	G	G	A	A	G	A	A	A	A	A	A	G	A	G	A	A	A	A	G	A	A	A	G	G	G	A	G	A	G	A	G	G	A	A	A	A	A	A	A	G
Synril31034	ta_contig_1AS_3265898	789	TGCAGTGCAGGACTCGTGTTCCCCATCCATGGTGTTTCCATCGGCATCTCCATGCACGAAGCCG	C/T	1A	44.8485	0.0108108	0.00540541	T	T	T	C	C	T	C	C	C	C	C	C	T	C	T	C	C	C	C	T	C	C	C	T	T	T	C	T	C	T	C	T	T	C	C	C	C	C	C	C	T
Synril4350	ta_contig_1AS_3260556	7752	TGCAGATCTCCTTCAGGGTAAAAACGCGGGTGAGCAGCATCAGGTTTCGGACATGGACCATGGC	C/T	1A	44.8485	0.0108108	0.00540541	T	T	T	C	C	T	C	C	C	C	C	C	T	C	T	C	C	C	C	T	C	C	C	T	T	T	C	T	C	T	C	T	T	C	C	C	C	C	C	C	T
Synril4355	ta_contig_1AS_3260556	7752	TGCAGATCTCGTTCAGGGTAAATATACTGGTAAGATGCATCAAGTTTTGAACAAATGACCACGC	G/T	1A	44.8485	0.0108108	0.00540541	G	G	G	T	T	G	T	T	T	T	T	T	G	T	G	T	T	T	T	G	T	T	T	G	G	G	T	G	T	G	T	G	G	T	T	T	T	T	T	T	G
Synril4356	ta_contig_1AS_3260556	7752	TGCAGATCTCGTTCAGGGTAAATATACTGGTAAGATGCATCAAGTTTTGAACAAATGACCACGC	G/A	1A	44.8485	0.0108108	0.00540541	G	G	G	A	A	G	A	A	A	A	A	A	G	A	G	A	A	A	A	G	A	A	A	G	G	G	A	G	A	G	A	G	G	A	A	A	A	A	A	A	G
Synril4357	ta_contig_1AS_3260556	7752	TGCAGATCTCGTTCAGGGTAAATATACTGGTAAGATGCATCAAGTTTTGAACAAATGACCACGC	A/G	1A	44.8485	0.0108108	0.00540541	A	A	A	G	G	A	G	G	G	G	G	G	A	G	A	G	G	G	G	A	G	G	G	A	A	A	G	A	G	A	G	A	A	G	G	G	G	G	G	G	A
Synril12026	ta_contig_1AS_3272882	11408	TGCAGCCCCAAGAGGGACCATACCTGTATCGCGCATGGGCAAAGAATGGCGACGTGCGCAGTGT	A/T	1A	45.533	0.027027	0.00540541	A	A	A	T	T	A	T	T	T	T	H	T	A	T	A	T	T	T	T	A	T	T	T	A	A	A	T	A	T	A	T	A	A	T	T	T	T	T	T	T	H
Synril12965	ta_contig_1AS_3269187	4025	TGCAGCCGAGCCCGACGATCCGATCGGCAAGAAGCTCGCCAAGATGAGCTGCCTCGAGTCAGTG	C/T	1A	45.533	0.027027	0.00540541	T	T	T	C	C	T	C	C	C	C	H	C	T	C	T	C	C	C	C	T	C	C	C	T	T	T	C	T	C	T	C	T	T	C	C	C	C	C	C	C	H
Synril13712	ta_contig_1AS_3287881	11089	TGCAGCCTAGAATTGGGGTCGGTTCCGAAGGTCTCGGCGAGGAGCTGGTAGCTCTCAACGAGCT	A/C	1A	45.533	0.027027	0.00540541	C	C	C	A	A	C	A	A	A	A	H	A	C	A	C	A	A	A	A	C	A	A	A	C	C	C	A	C	A	C	A	C	C	A	A	A	A	A	A	A	H
Synril14142	ta_contig_1AS_3298466	3869	TGCAGCCTGACCCGACACTGACAAGACACCGACACGATGGCCATACCACGGACAAGACGGTTGT	C/T	1A	45.533	0.027027	0.00540541	T	T	T	C	C	T	C	C	C	C	H	C	T	C	T	C	C	C	C	T	C	C	C	T	T	T	C	T	C	T	C	T	T	C	C	C	C	C	C	C	H
Synril14143	ta_contig_1AS_3298466	3869	TGCAGCCTGACCCGACACTGACAAGACACCGACACGATGGCCATACCACGGACAAGACGGTTGT	T/C	1A	45.533	0.027027	0.00540541	C	C	C	T	T	C	T	T	T	T	H	T	C	T	C	T	T	T	T	C	T	T	T	C	C	C	T	C	T	C	T	C	C	T	T	T	T	T	T	T	H
Synril15132	ta_contig_1AS_3285543	14581	TGCAGCGATCCGTACTAGTATGGTAGTACTGTGCAGGGTGCTGGAGTACACCGATCTTCATGTA	A/G	1A	45.533	0.027027	0.00540541	G	G	G	A	A	G	A	A	A	A	H	A	G	A	G	A	A	A	A	G	A	A	A	G	G	G	A	G	A	G	A	G	G	A	A	A	A	A	A	A	H
Synril161	ta_contig_1AS_1033090	733	TGCAGAAAATAGCATCGCTCACTGCCGCTAGAGACTCAAAGCCCCCG	A/G	1A	45.533	0.027027	0.00540541	A	A	A	G	G	A	G	G	G	G	H	G	A	G	A	G	G	G	G	A	G	G	G	A	A	A	G	A	G	A	G	A	A	G	G	G	G	G	G	G	H
Synril17679	ta_contig_1AS_150381	2617	TGCAGCGTTCGCATCCTAGTTTGAATCCCACTACTAGCAGAATATAGTTCCTTTTTGTCCGATT	A/T	1A	45.533	0.027027	0.00540541	T	T	T	A	A	T	A	A	A	A	H	A	T	A	T	A	A	A	A	T	A	A	A	T	T	T	A	T	A	T	A	T	T	A	A	A	A	A	A	A	H
Synril19926	ta_contig_1AS_3288659	3472	TGCAGCTGAAGTCGCCGAGCTGCCGACATGCAGCGGGAATCGCCGCAGCGGGCCGCTGACCTG	A/G	1A	45.533	0.027027	0.00540541	G	G	G	A	A	G	A	A	A	A	H	A	G	A	G	A	A	A	A	G	A	A	A	G	G	G	A	G	A	G	A	G	G	A	A	A	A	A	A	A	H
Synril19927	ta_contig_1AS_3288659	3472	TGCAGCTGAAGTCGCCGAGCTGCCGACATGCAGCGGGAATCGCCGCAGCGGGCCGCTGACCTG	A/G	1A	45.533	0.027027	0.00540541	G	G	G	A	A	G	A	A	A	A	H	A	G	A	G	A	A	A	A	G	A	A	A	G	G	G	A	G	A	G	A	G	G	A	A	A	A	A	A	A	H
Synril19928	ta_contig_1AS_3288659	3472	TGCAGCTGAAGTCGCCGAGCTGCCGACATGCAGCGGGAATCGCCGCAGCGGGCCGCTGACCTG	T/C	1A	45.533	0.027027	0.00540541	C	C	C	T	T	C	T	T	T	T	H	T	C	T	C	T	T	T	T	C	T	T	T	C	C	C	T	C	T	C	T	C	C	T	T	T	T	T	T	T	H
Synril21157	ta_contig_1AS_3307595	1565	TGCAGCTTCATCCGAGGAACGGTGATGATGAAGCTCTTCCG	A/G	1A	45.533	0.027027	0.00540541	A	A	A	G	G	A	G	G	G	G	H	G	A	G	A	G	G	G	G	A	G	G	G	A	A	A	G	A	G	A	G	A	A	G	G	G	G	G	G	G	H
Synril23851	ta_contig_1AS_3278475	6585	TGCAGGCAGCCGAGTCTGGCGCACGGGCGAGGGCGGCAAGGAAGCCGCCCAGGGAGCGCTCGTG	C/T	1A	45.533	0.027027	0.00540541	T	T	T	C	C	T	C	C	C	C	H	C	T	C	T	C	C	C	C	T	C	C	C	T	T	T	C	T	C	T	C	T	T	C	C	C	C	C	C	C	H
Synril25438	ta_contig_1AS_2403211	3480	TGCAGGGAGATAGGCCGAGTTCGAGTGAGAGGCCTTCGGCGATGAACGGCGCCAACGGTGGTTG	C/G	1A	45.533	0.027027	0.00540541	C	C	C	G	G	C	G	G	G	G	H	G	C	G	C	G	G	G	G	C	G	G	G	C	C	C	G	C	G	C	G	C	C	G	G	G	G	G	G	G	H
Synril2669	ta_contig_1AS_3276776	901	TGCAGAGAGAAGAGTATCAGTTTCGCCTCTAGTGGTCGGTGCGTCCTCGCCTTACTAGGTCGGC	A/C	1A	45.533	0.027027	0.00540541	A	A	A	C	C	A	C	C	C	C	H	C	A	C	A	C	C	C	C	A	C	C	C	A	A	A	C	A	C	A	C	A	A	C	C	C	C	C	C	C	H
Synril2802	ta_contig_1AS_1953902	1670	TGCAGAGATGTCCAGTAGACCTACCTTCAAATCCAGTCTAAGGTAAAACTTACAAGGCTTTCAT	A/G	1A	45.533	0.027027	0.00540541	A	A	A	G	G	A	G	G	G	G	H	G	A	G	A	G	G	G	G	A	G	G	G	A	A	A	G	A	G	A	G	A	A	G	G	G	G	G	G	G	H
Synril28695	ta_contig_1AS_3302788	9024	TGCAGTACAGGGTAGGATCAGAGAGGGGCTCACCAACAGAGGAAAGCTTGGAACCCGTTTCAGC	A/G	1A	45.533	0.027027	0.00540541	G	G	G	A	A	G	A	A	A	A	H	A	G	A	G	A	A	A	A	G	A	A	A	G	G	G	A	G	A	G	A	G	G	A	A	A	A	A	A	A	H
Synril32069	ta_contig_1AS_3266620	3572	TGCAGTTACTGCCTTGGAGCATCGCGACGACACGAACATCGCCCAACCATCCAAGCCCTGGACC	C/T	1A	45.533	0.027027	0.00540541	T	T	T	C	C	T	C	C	C	C	H	C	T	C	T	C	C	C	C	T	C	C	C	T	T	T	C	T	C	T	C	T	T	C	C	C	C	C	C	C	H
Synril32264	ta_contig_1AS_2124204	2089	TGCAGTTCAGAAGAATTTGCAGTTTAATAATACAAATGTAGTCTTTTCTTTTTGCATGGTAATA	A/G	1A	45.533	0.027027	0.00540541	G	G	G	A	A	G	A	A	A	A	H	A	G	A	G	A	A	A	A	G	A	A	A	G	G	G	A	G	A	G	A	G	G	A	A	A	A	A	A	A	H
Synril32451	ta_contig_1AS_3293972	5907	TGCAGTTCCTCCCTGTTGTACAAGGGAAAGGAATGGGCAACCTGGAGAAACAGCAGAACGACAA	C/G	1A	45.533	0.027027	0.00540541	G	G	G	C	C	G	C	C	C	C	H	C	G	C	G	C	C	C	C	G	C	C	C	G	G	G	C	G	C	G	C	G	G	C	C	C	C	C	C	C	H
Synril3452	ta_contig_1AS_2028762	5178	TGCAGAGTATTTTGTATGGCAATGAGCATAAAACGGACAGTGCGTAAAAGTACATCCAGGCAAG	A/T	1A	45.533	0.027027	0.00540541	T	T	T	A	A	T	A	A	A	A	H	A	T	A	T	A	A	A	A	T	A	A	A	T	T	T	A	T	A	T	A	T	T	A	A	A	A	A	A	A	H
Synril4079	ta_contig_1AS_3313147	11770	TGCAGATCCATGGAACTCTCCAGGACGGCCGAAATAGTGTCCTCCACCATTGGTAGCAAGATGG	C/T	1A	45.533	0.027027	0.00540541	T	T	T	C	C	T	C	C	C	C	H	C	T	C	T	C	C	C	C	T	C	C	C	T	T	T	C	T	C	T	C	T	T	C	C	C	C	C	C	C	H
Synril4080	ta_contig_1AS_3313147	11770	TGCAGATCCATGGAACTCTCCAGGACGGCCGAAATAGTGTCCTCCACCATTGGTAGCAAGATGG	T/C	1A	45.533	0.027027	0.00540541	C	C	C	T	T	C	T	T	T	T	H	T	C	T	C	T	T	T	T	C	T	T	T	C	C	C	T	C	T	C	T	C	C	T	T	T	T	T	T	T	H
Synril4081	ta_contig_1AS_3313147	11770	TGCAGATCCATGGAACTCTCCAGGACGGCCGAAATAGTGTCCTCCACCATTGGTAGCAAGATGG	A/G	1A	45.533	0.027027	0.00540541	G	G	G	A	A	G	A	A	A	A	H	A	G	A	G	A	A	A	A	G	A	A	A	G	G	G	A	G	A	G	A	G	G	A	A	A	A	A	A	A	H
Synril7173	ta_contig_1AS_3268003	6061	TGCAGCACCAGTGGCCGCGCCGACGAGCACCGCATCTCTTCCGCTTCGTCTTCCTCCTCCTCCT	C/G	1A	45.533	0.027027	0.00540541	G	G	G	C	C	G	C	C	C	C	H	C	G	C	G	C	C	C	C	G	C	C	C	G	G	G	C	G	C	G	C	G	G	C	C	C	C	C	C	C	H
Synril7367	ta_contig_1AS_448125	2064	TGCAGCACCTCTATCACATGTTCTGGAGAAACCTCCATCTACATGAATCTTTACAAACCCAACA	C/T	1A	45.533	0.027027	0	T	T	T	C	C	T	C	C	C	C	H	C	T	C	T	C	C	C	C	T	C	C	C	T	T	T	C	T	C	T	C	T	T	C	C	C	C	C	C	C	H
Synril881	ta_contig_1AS_3275764	13373	TGCAGAAGAAAACAATCCACTCTCTCACATAATGGACAACAATTCTTCTAGCACGATCAAAAAG	A/G	1A	45.533	0.027027	0.00540541	A	A	A	G	G	A	G	G	G	G	H	G	A	G	A	G	G	G	G	A	G	G	G	A	A	A	G	A	G	A	G	A	A	G	G	G	G	G	G	G	H
Synril25486	ta_contig_1AS_3265066	4461	TGCAGGGAGGAGGAGCATATGCCTGAGACGGAGACGATCTGAGATTCAAAGACCACATCGTTGA	C/T	1A	46.519	0.0486486	0.00540541	C	C	C	T	T	C	T	T	T	T	H	T	C	T	C	T	T	T	T	H	T	T	H	C	H	C	T	C	T	C	T	C	C	T	T	T	T	H	T	T	T
Synril14928	ta_contig_1AS_3252581	2221	TGCAGCGAGAAGAGTATCAGTTTCGCCTCTAGCGGTCGGTGCGTCCTCGCCTTAGTAGCTCGGC	C/T	1A	47.505	0.0486486	0.00540541	T	T	T	C	C	T	C	C	C	C	H	C	T	C	T	C	C	C	C	H	C	C	H	T	H	T	C	T	C	T	C	T	T	C	C	C	C	H	C	C	C
Synril2288	ta_contig_1AS_3265661	10041	TGCAGACGTCGGGCCACCAACCCTGTACCAACATCAATCTGGCCCGCTTGTCGGTGCCGCCATG	A/C	1A	47.505	0.0486486	0.00540541	C	C	C	A	A	C	A	A	A	A	H	A	C	A	C	A	A	A	A	H	A	A	H	C	H	C	A	C	A	C	A	C	C	A	A	A	A	H	A	A	A
Synril4687	ta_contig_1AS_3265704	5467	TGCAGATGGCATGACTAGCTAGGTTCAAAACAGTTGCCCATGTCTTCCAAATCCCCTGTAGATG	A/G	1A	47.505	0.0486486	0.00540541	A	A	A	G	G	A	G	G	G	G	H	G	A	G	A	G	G	G	G	H	G	G	H	A	H	A	G	A	G	A	G	A	A	G	G	G	G	H	G	G	G
Synril14306	ta_contig_1AS_218270	3319	TGCAGCCTGTGTCGTAGATCACACAAGTTCGATGGCGGCACCAACCCTAGGAGCGAACAGCGGC	A/G	1A	48.616	0.027027	0.0162162	G	G	G	A	A	G	A	A	A	A	G	A	G	A	G	A	A	A	A	H	A	A	G	G	H	G	A	G	A	G	A	G	G	A	A	A	A	G	A	A	A
Synril19857	ta_contig_1AS_3312074	1788	TGCAGCTCTTCAGGCAATAGATGTTGCATCTCAGTACAACCCAGCTATGACTTTGGATATCCG	A/T	1A	48.616	0.027027	0.0216216	T	T	T	A	A	T	A	A	A	A	T	A	T	A	T	A	A	A	A	H	A	A	T	T	H	T	A	T	A	T	A	T	T	A	A	A	A	T	A	A	A
Synril20262	ta_contig_1AS_3278525	4374	TGCAGCTGCGGCAGCGGTGCGGCCGATCAGACGACGCCCTCATCTTTTTGTTCGTTTCTTTGTC	C/T	1A	48.616	0.027027	0.0162162	T	T	T	C	C	T	C	C	C	C	T	C	T	C	T	C	C	C	C	H	C	C	T	T	H	T	C	T	C	T	C	T	T	C	C	C	C	T	C	C	C
Synril20263	ta_contig_1AS_3278525	4374	TGCAGCTGCGGCAGCGGTGCGGCCGATCAGACGACGCCCTCATCTTTTTGTTCGTTTCTTTGTC	T/C	1A	48.616	0.027027	0.0162162	C	C	C	T	T	C	T	T	T	T	C	T	C	T	C	T	T	T	T	H	T	T	C	C	H	C	T	C	T	C	T	C	C	T	T	T	T	C	T	T	T
Synril23797	ta_contig_1AS_3302999	17799	TGCAGGCAGACAGGCATCAAATTGCAAACAAAGATTAGGTCATGAGTCATGACATATAGCAAAA	A/G	1A	48.616	0.027027	0.0108108	G	G	G	A	A	G	A	A	A	A	G	A	G	A	G	A	A	A	A	H	A	A	G	G	H	G	A	G	A	G	A	G	G	A	A	A	A	G	A	A	A
Synril25	ta_contig_1AS_3315513	9914	TGCAGAAAAAATGCAGTAAAAATTTTCATACACCATCAGCAACAAACCATTCGCATGATGTCTT	A/T	1A	48.616	0.027027	0.00540541	A	A	A	T	T	A	T	T	T	T	A	T	A	T	A	T	T	T	T	H	T	T	A	A	H	A	T	A	T	A	T	A	A	T	T	T	T	A	T	T	T
Synril25056	ta_contig_1AS_3306253	33765	TGCAGGCTCTCTCCCGCTGCATTTGGTGGCTTACGATCGCGGTCGTTGGCCTCGTTGTGTTCGC	C/T	1A	48.616	0.027027	0.027027	C	C	C	T	T	C	T	T	T	T	C	T	C	T	C	T	T	T	T	H	T	T	C	C	H	C	T	C	T	C	T	C	C	T	T	T	T	C	T	T	T
Synril25057	ta_contig_1AS_3306253	33765	TGCAGGCTCTCTCCCGCTGCATTTGGTGGCTTACGATCGCGGTCGTTGGCCTCGTTGTGTTCGC	T/C	1A	48.616	0.027027	0.027027	T	T	T	C	C	T	C	C	C	C	T	C	T	C	T	C	C	C	C	H	C	C	T	T	H	T	C	T	C	T	C	T	T	C	C	C	C	T	C	C	C
Synril25183	ta_contig_1AS_3254945	9195	TGCAGGCTTCGCTAGAGAATTTGTACGAGTTAGAGTGCAGATGAATGTTAACAAGAAGCTTATC	C/T	1A	48.616	0.00540541	0.540541	C	T	N	T	T	C	N	N	N	C	N	T	T	N	C	N	N	N	N	C	C	N	C	N	C	C	C	N	T	T	N	N	N	N	N	N	N	N	N	N	C
Synril550	ta_contig_1AS_3252028	8857	TGCAGAACAAACAGGAAAAAATCCGCCTGAAAAGCGTTCAAAACCATAAAAAAACAAACAGGGA	A/C	1A	48.616	0.027027	0.027027	A	A	A	C	C	A	C	C	C	C	A	C	A	C	A	C	C	C	C	H	C	C	A	A	H	A	C	A	C	A	C	A	A	C	C	C	C	A	C	C	C
Synril21260	ta_contig_1AS_3253912	5718	TGCAGCTTCGTACTCGCCTAAGTTTCAAGCACACTCCGTCCTGATCCACAAGGACGATGAGGTG	A/G	1A	49.728	0.027027	0.027027	G	G	G	A	A	G	A	A	A	A	G	A	G	A	G	A	A	A	A	H	A	A	G	G	N	G	A	G	A	G	A	G	G	A	A	A	A	G	A	A	A
Synril10142	ta_contig_1AS_3290756	3455	TGCAGCATGCTGACTACAGCACCCTTGCACCG	C/T	1A	53.066	0.027027	0.00540541	C	T	T	C	C	T	C	C	C	C	T	C	T	C	T	C	C	C	T	C	C	C	T	T	C	T	C	T	C	T	T	T	T	C	C	C	C	T	C	C	C
Synril10296	ta_contig_1AS_1119234	2739	TGCAGCATGTGCGTGCAGGGGCGGCGTGGAGCTCGGCCG	A/G	1A	53.066	0.027027	0.00540541	G	A	A	G	G	A	G	G	G	G	A	G	A	G	A	G	G	G	A	G	G	G	A	A	G	A	G	A	G	A	A	A	A	G	G	G	G	A	G	G	G
Synril10465	ta_contig_1AS_3305477	5475	TGCAGCCAAACTCATGGCAGCACACAGGCGCCG	A/T	1A	53.066	0.027027	0.00540541	A	T	T	A	A	T	A	A	A	A	T	A	T	A	T	A	A	A	T	A	A	A	T	T	A	T	A	T	A	T	T	T	T	A	A	A	A	T	A	A	A
Synril10494	ta_contig_1AS_3286885	3880	TGCAGCCAAATGCACGGGGACTGGCGCCATGGTGGATGGAGGGGAGTGCACGGGAAGGGGCACT	A/T	1A	53.066	0.027027	0.00540541	T	A	A	T	T	A	T	T	T	T	A	T	A	T	A	T	T	T	A	T	T	T	A	A	T	A	T	A	T	A	A	A	A	T	T	T	T	A	T	T	T
Synril10550	ta_contig_1AS_3297263	10990	TGCAGCCAACCGTCGCCAATCCTTTCCTCCTTGCGCATCACTGCTCCATCGCGGGTTCGCGCTT	A/G	1A	53.066	0.027027	0.00540541	G	A	A	G	G	A	G	G	G	G	A	G	A	G	A	G	G	G	A	G	G	G	A	A	G	A	G	A	G	A	A	A	A	G	G	G	G	A	G	G	G
Synril10913	ta_contig_1AL_3935604	5676	TGCAGCCACCCGAAACTCCTTTCTCTCTTATCTTTGTCAAGACGGATACCCAAATTTTAATCCC	C/T	1A	53.066	0.027027	0.00540541	T	C	C	T	T	C	T	T	T	T	C	T	C	T	C	T	T	T	C	T	T	T	C	C	T	C	T	C	T	C	C	C	C	T	T	T	T	C	T	T	T
Synril10951	ta_contig_1AS_3267881	4798	TGCAGCCACCGCGTCCTTGCTGGCCCGAGCTCCG	C/T	1A	53.066	0.027027	0.00540541	C	T	T	C	C	T	C	C	C	C	T	C	T	C	T	C	C	C	T	C	C	C	T	T	C	T	C	T	C	T	T	T	T	C	C	C	C	T	C	C	C
Synril11093	ta_contig_1AS_3313444	10349	TGCAGCCACTTTGTTGCAGGGATTCTCGGAGCACTCGCGGCCAAAGTAGCCCTGGCGTTTGCAG	A/G	1A	53.066	0.027027	0.00540541	G	A	A	G	G	A	G	G	G	G	A	G	A	G	A	G	G	G	A	G	G	G	A	A	G	A	G	A	G	A	A	A	A	G	G	G	G	A	G	G	G
Synril11165	ta_contig_1AS_3282222	8576	TGCAGCCAGAGGCCGCCAAGACCCATGGCCAGTAGTTCGCCG	T/C	1A	53.066	0.027027	0.00540541	C	T	T	C	C	T	C	C	C	C	T	C	T	C	T	C	C	C	T	C	C	C	T	T	C	T	C	T	C	T	T	T	T	C	C	C	C	T	C	C	C
Synril11507	ta_contig_1AS_3291722	9693	TGCAGCCATGAAGGGTCAGGTGGAGGCCCTGCTGAAGAGGTTCCGCGCCTTTGCTCCCGCGCGC	G/T	1A	53.066	0.027027	0.00540541	T	G	G	T	T	G	T	T	T	T	G	T	G	T	G	T	T	T	G	T	T	T	G	G	T	G	T	G	T	G	G	G	G	T	T	T	T	G	T	T	T
Synril11541	ta_contig_1AS_3278406	4227	TGCAGCCATGGAAGGATAAATATTCATTGTTAGCATGGAAGACATATATAAATATATAGTCTGG	C/G	1A	53.066	0.027027	0.00540541	C	G	G	C	C	G	C	C	C	C	G	C	G	C	G	C	C	C	G	C	C	C	G	G	C	G	C	G	C	G	G	G	G	C	C	C	C	G	C	C	C
Synril11630	ta_contig_1AS_3252315	2800	TGCAGCCATTTACCTTCATCTCCCATCTCATACGACACAATAAGCATACCCACGAGGACACATA	C/T	1A	53.066	0.027027	0.00540541	T	C	C	T	T	C	T	T	T	T	C	T	C	T	C	T	T	T	C	T	T	T	C	C	T	C	T	C	T	C	C	C	C	T	T	T	T	C	T	T	T
Synril11632	ta_contig_1AS_3292368	3175	TGCAGCCATTTACCTTCATCTCTCGTCTCACATGACACAATAAGAACACCCACGAGAACACATA	C/T	1A	53.066	0.0432432	0.356757	C	T	C	C	C	N	C	C	C	N	C	C	T	C	N	N	C	N	N	C	C	C	N	N	C	N	C	N	N	T	N	N	T	C	N	C	C	N	C	C	C
Synril11633	ta_contig_1AS_3292368	3175	TGCAGCCATTTACCTTCATCTCTCGTCTCACATGACACAATAAGAACACCCACGAGAACACATA	T/C	1A	53.066	0.0432432	0.356757	T	C	T	T	T	N	T	T	T	N	T	T	C	T	N	N	T	N	N	T	T	T	N	N	T	N	T	N	N	C	N	N	C	T	N	T	T	N	T	T	T
Synril12125	ta_contig_1AL_3978156	6841	TGCAGCCCCCCTTTCGGTCCAAGCACCCGAGCCATGGCGAGCCCGCAAGGCACCAGCCTCCCTC	A/G	1A	53.066	0.027027	0.00540541	G	A	A	G	G	A	G	G	G	G	A	G	A	G	A	G	G	G	A	G	G	G	A	A	G	A	G	A	G	A	A	A	A	G	G	G	G	A	G	G	G
Synril12717	ta_contig_1AS_3284625	7052	TGCAGCCCTCCTCGCTCGATCTTGAGCGCCCCAGCGCCGCACCTCGCCGCCGCTTGCTCCG	C/T	1A	53.066	0.027027	0.00540541	T	C	C	T	T	C	T	T	T	T	C	T	C	T	C	T	T	T	C	T	T	T	C	C	T	C	T	C	T	C	C	C	C	T	T	T	T	C	T	T	T
Synril12902	ta_contig_1AL_3927232	6247	TGCAGCCGACAAGCGGGGCCAGGAATAGCAGCGGCCCACCCATCATTGCGCCAGCACAAACGCG	C/T	1A	53.066	0.027027	0.00540541	C	T	T	C	C	T	C	C	C	C	T	C	T	C	T	C	C	C	T	C	C	C	T	T	C	T	C	T	C	T	T	T	T	C	C	C	C	T	C	C	C
Synril12903	ta_contig_1AL_3927232	6247	TGCAGCCGACAAGCGGGGCCAGGAATAGCAGCGGCCCACCCATCATTGCGCCAGCACAAACGCG	A/T	1A	53.066	0.027027	0.00540541	A	T	T	A	A	T	A	A	A	A	T	A	T	A	T	A	A	A	T	A	A	A	T	T	A	T	A	T	A	T	T	T	T	A	A	A	A	T	A	A	A
Synril130	ta_contig_1AL_3889579	10894	TGCAGAAAAGGAAGATGGGTGACAAGTGTAGTGTGGTAGCTCAACGAAACCTCACCAGATGCAA	A/G	1A	53.066	0.027027	0.00540541	A	G	G	A	A	G	A	A	A	A	G	A	G	A	G	A	A	A	G	A	A	A	G	G	A	G	A	G	A	G	G	G	G	A	A	A	A	G	A	A	A
Synril131	ta_contig_1AL_3889579	10894	TGCAGAAAAGGAAGATGGGTGACAAGTGTAGTGTGGTAGCTCAACGAAACCTCACCAGATGCAA	A/G	1A	53.066	0.027027	0.00540541	A	G	G	A	A	G	A	A	A	A	G	A	G	A	G	A	A	A	G	A	A	A	G	G	A	G	A	G	A	G	G	G	G	A	A	A	A	G	A	A	A
Synril13494	ta_contig_1AL_3909664	5384	TGCAGCCGTACGCGCGGCTTATATGATATGTCGTAACCCGCCAACACCATTAGGCCCACTTTAA	A/G	1A	53.066	0.027027	0.00540541	A	G	G	A	A	G	A	A	A	A	G	A	G	A	G	A	A	A	G	A	A	A	G	G	A	G	A	G	A	G	G	G	G	A	A	A	A	G	A	A	A
Synril1414	ta_contig_1AL_3381392	11449	TGCAGAATGCTCCGACCGATCTACTTCCACCCTGACTTTGATCTACAGGGCATGACAGGAAAAA	C/T	1A	53.066	0.027027	0.00540541	T	C	C	T	T	C	T	T	T	T	C	T	C	T	C	T	T	T	C	T	T	T	C	C	T	C	T	C	T	C	C	C	C	T	T	T	T	C	T	T	T
Synril14202	ta_contig_1AL_3886530	5437	TGCAGCCTGCTAAGTGCTAACACTGTTGATGCTAAAAAAAATGTCTTGGTGCTAAATCAAAGGA	A/G	1A	53.066	0.027027	0.00540541	A	G	G	A	A	G	A	A	A	A	G	A	G	A	G	A	A	A	G	A	A	A	G	G	A	G	A	G	A	G	G	G	G	A	A	A	A	G	A	A	A
Synril14203	ta_contig_1AL_3886530	5437	TGCAGCCTGCTAAGTGCTAACACTGTTGATGCTAAAAAAAATGTCTTGGTGCTAAATCAAAGGA	C/G	1A	53.066	0.027027	0.00540541	C	G	G	C	C	G	C	C	C	C	G	C	G	C	G	C	C	C	G	C	C	C	G	G	C	G	C	G	C	G	G	G	G	C	C	C	C	G	C	C	C
Synril14375	ta_contig_1AS_3298695	3212	TGCAGCCTTCGGCGTCTTCAACGATTTCCCTCCATTGCATAACAGATTGTAGTTCCCAAATTCT	A/G	1A	53.066	0.027027	0.00540541	A	G	G	A	A	G	A	A	A	A	G	A	G	A	G	A	A	A	G	A	A	A	G	G	A	G	A	G	A	G	G	G	G	A	A	A	A	G	A	A	A
Synril14800	ta_contig_1AS_3309439	20371	TGCAGCGACGAGGAGGATTATGTGATCGCCGTTCGATGGAGCGAAAAGGAGGGAGACGGCGGTC	C/T	1A	53.066	0.027027	0.00540541	T	C	C	T	T	C	T	T	T	T	C	T	C	T	C	T	T	T	C	T	T	T	C	C	T	C	T	C	T	C	C	C	C	T	T	T	T	C	T	T	T
Synril14823	ta_contig_1AL_3978069	10737	TGCAGCGACGCCGAGCGGACGGTGATGACGTCGCCTTAGTAGAAAGCGCGAGGCACCCTGAGCA	A/G	1A	53.066	0.027027	0.00540541	A	G	G	A	A	G	A	A	A	A	G	A	G	A	G	A	A	A	G	A	A	A	G	G	A	G	A	G	A	G	G	G	G	A	A	A	A	G	A	A	A
Synril15666	ta_contig_1AL_3877780	5546	TGCAGCGCCCAATTGGGCCGACCCAAGAACTAAAAGCGTGGAAAAATCGCAAAAAAATAAGCTC	A/G	1A	53.066	0.027027	0.00540541	A	G	G	A	A	G	A	A	A	A	G	A	G	A	G	A	A	A	G	A	A	A	G	G	A	G	A	G	A	G	G	G	G	A	A	A	A	G	A	A	A
Synril16104	ta_contig_1AS_3251606	4578	TGCAGCGCTAAATAGGAAATGCCCTCTTTGAAAGCCCTTGCAAGCGTCACTTTCTTTTTTGCAA	C/T	1A	53.066	0.027027	0.00540541	C	T	T	C	C	T	C	C	C	C	T	C	T	C	T	C	C	C	T	C	C	C	T	T	C	T	C	T	C	T	T	T	T	C	C	C	C	T	C	C	C
Synril16280	ta_contig_1AS_3299525	5038	TGCAGCGGACAATGCGAGCAGCGGCGAGTGGCGACGGCGAGCGGCGACGGCGAGCAGCAGCCAT	C/G	1A	53.066	0.027027	0.00540541	C	G	G	C	C	G	C	C	C	C	G	C	G	C	G	C	C	C	G	C	C	C	G	G	C	G	C	G	C	G	G	G	G	C	C	C	C	G	C	C	C
Synril1637	ta_contig_1AL_3923348	11374	TGCAGACACACCACGTTAACTTTTGTCAAGACGACGATCTCCCTAATCGCCTTTCTTTTTGCCG	A/G	1A	53.066	0.027027	0.00540541	G	A	A	G	G	A	G	G	G	G	A	G	A	G	A	G	G	G	A	G	G	G	A	A	G	A	G	A	G	A	A	A	A	G	G	G	G	A	G	G	G
Synril1756	ta_contig_1AS_1333750	6486	TGCAGACAGTGGTGGAGCCCACAATCTCCCCCTCAACCCTGTCGGAGGGACTTGATGTCAGACG	A/G	1A	53.066	0.027027	0.00540541	G	A	A	G	G	A	G	G	G	G	A	G	A	G	A	G	G	G	A	G	G	G	A	A	G	A	G	A	G	A	A	A	A	G	G	G	G	A	G	G	G
Synril17590	ta_contig_1AS_3315674	10982	TGCAGCGTGGTGGCCGCCAAGTCCAGCATGAATTTCTACCAATAGTTGCCGTCCTTCCTCTTCA	A/G	1A	53.066	0.027027	0.00540541	G	A	A	G	G	A	G	G	G	G	A	G	A	G	A	G	G	G	A	G	G	G	A	A	G	A	G	A	G	A	A	A	A	G	G	G	G	A	G	G	G
Synril18292	ta_contig_1AL_3883462	6718	TGCAGCTAGTGATGGTGTGGAAGTAACCGCCGAGGAAGCAACAGCATGGGGAGAGACGCCGTGG	C/T	1A	53.066	0.027027	0.00540541	T	C	C	T	T	C	T	T	T	T	C	T	C	T	C	T	T	T	C	T	T	T	C	C	T	C	T	C	T	C	C	C	C	T	T	T	T	C	T	T	T
Synril18318	ta_contig_1AS_3288028	1582	TGCAGCTAGTGCCGTTGCGGAAGTTGCCGCCGAGGAAGCAATGACATGGGGGAGAGACGTCGTG	C/T	1A	53.066	0.027027	0.00540541	C	T	T	C	C	T	C	C	C	C	T	C	T	C	T	C	C	C	T	C	C	C	T	T	C	T	C	T	C	T	T	T	T	C	C	C	C	T	C	C	C
Synril18544	ta_contig_1AS_3268176	6917	TGCAGCTATTTGCCCTAGCAGTAGCGCGTACGGGCACGCATTACTTTTAAGCAATAGCTGTAGC	C/T	1A	53.066	0.027027	0.00540541	C	T	T	C	C	T	C	C	C	C	T	C	T	C	T	C	C	C	T	C	C	C	T	T	C	T	C	T	C	T	T	T	T	C	C	C	C	T	C	C	C
Synril18788	ta_contig_1AS_3316925	4069	TGCAGCTCCAAACAAGCACCTCCAAGCCGCCGCGCCAGTTCTCTGCCACCTCCAAACCATAGGG	C/T	1A	53.066	0.027027	0.00540541	C	T	T	C	C	T	C	C	C	C	T	C	T	C	T	C	C	C	T	C	C	C	T	T	C	T	C	T	C	T	T	T	T	C	C	C	C	T	C	C	C
Synril18789	ta_contig_1AS_3316925	4069	TGCAGCTCCAAACAAGCACCTCCAAGCCGCCGCGCCAGTTCTCTGCCACCTCCAAACCATAGGG	C/T	1A	53.066	0.027027	0.00540541	C	T	T	C	C	T	C	C	C	C	T	C	T	C	T	C	C	C	T	C	C	C	T	T	C	T	C	T	C	T	T	T	T	C	C	C	C	T	C	C	C
Synril19529	ta_contig_1AL_3902442	9379	TGCAGCTCGGCGGTTGGGGACGGATAACGCTCCTAAGACCCCAAAAATTGCGCAGGAGCTAAGG	A/G	1A	53.066	0.027027	0.00540541	G	A	A	G	G	A	G	G	G	G	A	G	A	G	A	G	G	G	A	G	G	G	A	A	G	A	G	A	G	A	A	A	A	G	G	G	G	A	G	G	G
Synril19632	ta_contig_1AS_3259649	1138	TGCAGCTCGTCGCTAGTGTAGCTACCGCCTCCCTCTCGCCCTCTCTCCGTGTCTGCAAGCTCCG	A/G	1A	53.066	0.027027	0.00540541	A	G	G	A	A	G	A	A	A	A	G	A	G	A	G	A	A	A	G	A	A	A	G	G	A	G	A	G	A	G	G	G	G	A	A	A	A	G	A	A	A
Synril19664	ta_contig_1AS_3261454	4119	TGCAGCTCGTTGCAAGGGAAGCAGAGAACGCCACGGTGAAGCGGGACTTGGCGCGGCGACGGGA	C/T	1A	53.066	0.027027	0.00540541	T	C	C	T	T	C	T	T	T	T	C	T	C	T	C	T	T	T	C	T	T	T	C	C	T	C	T	C	T	C	C	C	C	T	T	T	T	C	T	T	T
Synril20213	ta_contig_1AL_3870744	3685	TGCAGCTGCCTGCTCACCCTCACGATGTTCACCTACACCACCGTCCAAATGCATGCATATAGTA	A/G	1A	53.066	0.027027	0.00540541	G	A	A	G	G	A	G	G	G	G	A	G	A	G	A	G	G	G	A	G	G	G	A	A	G	A	G	A	G	A	A	A	A	G	G	G	G	A	G	G	G
Synril2031	ta_contig_1AL_3923786	8707	TGCAGACCGTCACAAGACCACATTTGATGATAAAATACGTCCAGCCCATACGGTCCAGACGATT	G/T	1A	53.066	0.027027	0.00540541	T	G	G	T	T	G	T	T	T	T	G	T	G	T	G	T	T	T	G	T	T	T	G	G	T	G	T	G	T	G	G	G	G	T	T	T	T	G	T	T	T
Synril20985	ta_contig_1AL_3932042	6768	TGCAGCTGTTTTCAGGCGCAACAAATAGTACAGCTGGTCAGCGGTATGGCCAATTCTAACAACC	A/T	1A	53.066	0.027027	0.00540541	T	A	A	T	T	A	T	T	T	T	A	T	A	T	A	T	T	T	A	T	T	T	A	A	T	A	T	A	T	A	A	A	A	T	T	T	T	A	T	T	T
Synril21313	ta_contig_1AS_3279347	3270	TGCAGCTTCTGAAAGGAGACGACTCAGGCGTTACACACTACTTGTCCG	A/C	1A	53.066	0.027027	0.00540541	A	C	C	A	A	C	A	A	A	A	C	A	C	A	C	A	A	A	C	A	A	A	C	C	A	C	A	C	A	C	C	C	C	A	A	A	A	C	A	A	A
Synril21454	ta_contig_1AL_3933145	8199	TGCAGCTTGCCGCACGAAGAGACCATTGGAGCACCGCAGAGCGAGAGGCGCGGCGCGACGCACA	A/G	1A	53.066	0.027027	0.00540541	A	G	G	A	A	G	A	A	A	A	G	A	G	A	G	A	A	A	G	A	A	A	G	G	A	G	A	G	A	G	G	G	G	A	A	A	A	G	A	A	A
Synril21719	ta_contig_1AL_3915626	25824	TGCAGCTTTGCATAATGACAAGTGGATGAGACATTTCAAGGCCAACATGACTGCTGACACGCTT	A/G	1A	53.066	0.027027	0.00540541	A	G	G	A	A	G	A	A	A	A	G	A	G	A	G	A	A	A	G	A	A	A	G	G	A	G	A	G	A	G	G	G	G	A	A	A	A	G	A	A	A
Synril21773	ta_contig_1AS_3267688	19764	TGCAGCTTTTGGCGGTGCGAGCGCCACAGCTGCCTCTCCTTCCTCTCGCGCCATGGTCCCGCGC	A/G	1A	53.066	0.027027	0.00540541	A	G	G	A	A	G	A	A	A	A	G	A	G	A	G	A	A	A	G	A	A	A	G	G	A	G	A	G	A	G	G	G	G	A	A	A	A	G	A	A	A
Synril22140	ta_contig_1AS_3280533	17607	TGCAGGAACTTAGCAGAGTCGGGGGTGCCGTCGAAGCATGGCGGCAGGTCAGGCTTGAACTTCC	A/G	1A	53.066	0.027027	0.00540541	G	A	A	G	G	A	G	G	G	G	A	G	A	G	A	G	G	G	A	G	G	G	A	A	G	A	G	A	G	A	A	A	A	G	G	G	G	A	G	G	G
Synril22149	ta_contig_1AS_3296376	4528	TGCAGGAACTTCGCGGGGTCGGCGGTACCGTCGTAGTGAGGAGGCAGATCCAGCTTGAACTTTC	G/A	1A	53.066	0.027027	0.00540541	A	G	G	A	A	G	A	A	A	A	G	A	G	A	G	A	A	A	G	A	A	A	G	G	A	G	A	G	A	G	G	G	G	A	A	A	A	G	A	A	A
Synril22286	ta_contig_1AS_3252315	2800	TGCAGGAATAAAAGGTGGTCGAGCGGCATGGATTCTCGGCGCGTCCGCATGACAGTTTTTGTAG	A/G	1A	53.066	0.027027	0.00540541	G	A	A	G	G	A	G	G	G	G	A	G	A	G	A	G	G	G	A	G	G	G	A	A	G	A	G	A	G	A	A	A	A	G	G	G	G	A	G	G	G
Synril23567	ta_contig_1AS_3315212	7583	TGCAGGATTTGAAGAAATACCTCTCCTCTACACCAACACTGGTTGCACCCAAACCGCAAGAGCC	C/T	1A	53.066	0.0324324	0.351351	N	N	C	C	C	C	C	C	C	C	T	C	N	C	N	C	C	C	C	C	N	N	N	N	T	N	N	N	N	C	N	T	C	C	C	C	N	T	C	C	C
Synril24008	ta_contig_1AS_3273266	2876	TGCAGGCCAACCCAGTAAGTATGGGAAGAGATAAAGCCCACGTCCAACTCAGATACTCCCTTCG	A/C	1A	53.066	0.027027	0.00540541	A	C	C	A	A	C	A	A	A	A	C	A	C	A	C	A	A	A	C	A	A	A	C	C	A	C	A	C	A	C	C	C	C	A	A	A	A	C	A	A	A
Synril24395	ta_contig_1AL_3978362	18192	TGCAGGCCGTCAACATATAAATACTACATTGGACCGTTGGTTGCTGGCAAGAGCAATGCACGGC	A/G	1A	53.066	0.027027	0.00540541	A	G	G	A	A	G	A	A	A	A	G	A	G	A	G	A	A	A	G	A	A	A	G	G	A	G	A	G	A	G	G	G	G	A	A	A	A	G	A	A	A
Synril24855	ta_contig_1AL_3951308	5513	TGCAGGCGTCCATATGGAGCAAGGACGCGAAGTTCTTGTTCGGCGAGATCCTGGCGGCGACGGA	A/G	1A	53.066	0.027027	0.00540541	G	A	A	G	G	A	G	G	G	G	A	G	A	G	A	G	G	G	A	G	G	G	A	A	G	A	G	A	G	A	A	A	A	G	G	G	G	A	G	G	G
Synril25117	ta_contig_1AS_723228	1921	TGCAGGCTGCGGTACTCTTTCCGCAGGGCCTCGGGGTCGACGAAGGGGAGGGCGAGGTTGTTGC	G/T	1A	53.066	0.027027	0.00540541	G	T	T	G	G	T	G	G	G	G	T	G	T	G	T	G	G	G	T	G	G	G	T	T	G	T	G	T	G	T	T	T	T	G	G	G	G	T	G	G	G
Synril25139	ta_contig_1AL_3968091	12256	TGCAGGCTGGTAAGATGCGTAAGGTGAACCACATCTACTTCTTTCTCCTTGCCCTTGAGTGAGT	G/T	1A	53.066	0.027027	0.00540541	G	T	T	G	G	T	G	G	G	G	T	G	T	G	T	G	G	G	T	G	G	G	T	T	G	T	G	T	G	T	T	T	T	G	G	G	G	T	G	G	G
Synril25197	ta_contig_1AL_3896015	10551	TGCAGGCTTGATTCCTCCACCGCTGCGGTGACTCGCCGCATTGCCAGCCCGTGACGTTGACCCA	C/T	1A	53.066	0.027027	0.00540541	T	C	C	T	T	C	T	T	T	T	C	T	C	T	C	T	T	T	C	T	T	T	C	C	T	C	T	C	T	C	C	C	C	T	T	T	T	C	T	T	T
Synril25253	ta_contig_1AS_3292060	11084	TGCAGGCTTTTCAGTTGGAGTTTAGCACCACCAAAGTCATCAAGCGTGCGGTGCTCACCGACTT	C/G	1A	53.066	0.027027	0.00540541	C	G	G	C	C	G	C	C	C	C	G	C	G	C	G	C	C	C	G	C	C	C	G	G	C	G	C	G	C	G	G	G	G	C	C	C	C	G	C	C	C
Synril26146	ta_contig_1AS_3272485	6484	TGCAGGGGGAGCGGCTGAAGATGGTTGCAGGCACAGGTGCTCAGCGAGGACGGGGCTATGCTTG	G/T	1A	53.066	0.027027	0.00540541	T	G	G	T	T	G	T	T	T	T	G	T	G	T	G	T	T	T	G	T	T	T	G	G	T	G	T	G	T	G	G	G	G	T	T	T	T	G	T	T	T
Synril26356	ta_contig_1AS_3316302	4382	TGCAGGGTCCCATGGCGGGGAGGCGACAAATAGGAGATGCTCTGGGAAGGGCTTGCTCGCCG	A/C	1A	53.066	0.027027	0.00540541	A	C	C	A	A	C	A	A	A	A	C	A	C	A	C	A	A	A	C	A	A	A	C	C	A	C	A	C	A	C	C	C	C	A	A	A	A	C	A	A	A
Synril26418	ta_contig_1AL_3909230	6664	TGCAGGGTGAGCAGGTGCAGGCCCCGCGAGCAGTCGCGCACACCCGCCTTGATCTCGCGCAGCT	C/G	1A	53.066	0.027027	0.00540541	C	G	G	C	C	G	C	C	C	C	G	C	G	C	G	C	C	C	G	C	C	C	G	G	C	G	C	G	C	G	G	G	G	C	C	C	C	G	C	C	C
Synril26532	ta_contig_1AL_3906497	6185	TGCAGGGTTCTTACCGCGGACCCAGTCCCAAAGAGAAGAAATGAAGACAAGCCTATGTATTGAT	G/T	1A	53.066	0.027027	0.00540541	G	T	T	G	G	T	G	G	G	G	T	G	T	G	T	G	G	G	T	G	G	G	T	T	G	T	G	T	G	T	T	T	T	G	G	G	G	T	G	G	G
Synril26739	ta_contig_1AL_3915571	9180	TGCAGGTACTCGACGCCGATCGTCCGCAGCGCACACCACTTGCGGGTTGCGGCGCGGCGTCAGG	A/G	1A	53.066	0.027027	0.00540541	A	G	G	A	A	G	A	A	A	A	G	A	G	A	G	A	A	A	G	A	A	A	G	G	A	G	A	G	A	G	G	G	G	A	A	A	A	G	A	A	A
Synril26740	ta_contig_1AL_3915571	9180	TGCAGGTACTCGACGCCGATCGTCCGCAGCGCACACCACTTGCGGGTTGCGGCGCGGCGTCAGG	A/C	1A	53.066	0.027027	0.00540541	A	C	C	A	A	C	A	A	A	A	C	A	C	A	C	A	A	A	C	A	A	A	C	C	A	C	A	C	A	C	C	C	C	A	A	A	A	C	A	A	A
Synril26889	ta_contig_1AS_1128350	5984	TGCAGGTCAAAGAACGAATTCACAGGCATACAATGTTCCAGCCAAGTCCATGAATATGAAGTAT	G/T	1A	53.066	0.027027	0.00540541	T	G	G	T	T	G	T	T	T	T	G	T	G	T	G	T	T	T	G	T	T	T	G	G	T	G	T	G	T	G	G	G	G	T	T	T	T	G	T	T	T
Synril27411	ta_contig_1AL_3915571	9180	TGCAGGTGAAGACCAACAGAGCAGCTTCGCTCGAGGCGGAGGCGAGACGAGCCATAGTCGCCCG	A/G	1A	53.066	0.027027	0.00540541	A	G	G	A	A	G	A	A	A	A	G	A	G	A	G	A	A	A	G	A	A	A	G	G	A	G	A	G	A	G	G	G	G	A	A	A	A	G	A	A	A
Synril28079	ta_contig_1AS_3281743	3403	TGCAGGTTCATGACCAAGACAATTTTTATGGAGGACACCATGCTAGAGATAGAACTGCACATAA	G/T	1A	53.066	0.027027	0.00540541	G	T	T	G	G	T	G	G	G	G	T	G	T	G	T	G	G	G	T	G	G	G	T	T	G	T	G	T	G	T	T	T	T	G	G	G	G	T	G	G	G
Synril28439	ta_contig_1AL_3954624	1566	TGCAGTAAACTCCATGATCGGTGCCCAATCGGATTCGATCGGAAGGTGCACGGAGGGTTTGGAG	A/T	1A	53.066	0.027027	0.00540541	A	T	T	A	A	T	A	A	A	A	T	A	T	A	T	A	A	A	T	A	A	A	T	T	A	T	A	T	A	T	T	T	T	A	A	A	A	T	A	A	A
Synril28440	ta_contig_1AL_3954624	1566	TGCAGTAAACTCCATGATCGGTGCCCAATCGGATTCGATCGGAAGGTGCACGGAGGGTTTGGAG	T/G	1A	53.066	0.027027	0.00540541	T	G	G	T	T	G	T	T	T	T	G	T	G	T	G	T	T	T	G	T	T	T	G	G	T	G	T	G	T	G	G	G	G	T	T	T	T	G	T	T	T
Synril28729	ta_contig_1AS_2558266	2470	TGCAGTACCAGAATTGAACAACCTTGTCATAACCAGAACCTCTGCTTCTAGTTTACTGAAAGCC	C/G	1A	53.066	0.027027	0.00540541	G	C	C	G	G	C	G	G	G	G	C	G	C	G	C	G	G	G	C	G	G	G	C	C	G	C	G	C	G	C	C	C	C	G	G	G	G	C	G	G	G
Synril29067	ta_contig_1AL_3878996	2027	TGCAGTAGCGATGGTTGTCGACGACGTGGAAGTAGATCTAGGAGGGCAGACGGTGGCGGCGGGG	C/T	1A	53.066	0.027027	0.00540541	T	C	C	T	T	C	T	T	T	T	C	T	C	T	C	T	T	T	C	T	T	T	C	C	T	C	T	C	T	C	C	C	C	T	T	T	T	C	T	T	T
Synril29342	ta_contig_1AS_3276389	10059	TGCAGTATCCTATCTTTTTTGAATTAAAAAACGAAATTAAATCGGGCTCTGGCCTACACACGGT	A/C	1A	53.066	0.027027	0.00540541	A	C	C	A	A	C	A	A	A	A	C	A	C	A	C	A	A	A	C	A	A	A	C	C	A	C	A	C	A	C	C	C	C	A	A	A	A	C	A	A	A
Synril29397	ta_contig_1AL_3921045	7385	TGCAGTATGTATCTTTTTCTTCATAATTCATCTGCTCACAAGATTTGATGCCTAGAAATTTCAG	C/T	1A	53.066	0.027027	0.00540541	C	T	T	C	C	T	C	C	C	C	T	C	T	C	T	C	C	C	T	C	C	C	T	T	C	T	C	T	C	T	T	T	T	C	C	C	C	T	C	C	C
Synril30349	ta_contig_1AL_3891821	2005	TGCAGTCGTGCCTGAACCTCCATGGCGCGCCGCCCCAAGCTCCGCCACCAGTCGCCTCAACCTC	C/T	1A	53.066	0.027027	0.00540541	T	C	C	T	T	C	T	T	T	T	C	T	C	T	C	T	T	T	C	T	T	T	C	C	T	C	T	C	T	C	C	C	C	T	T	T	T	C	T	T	T
Synril30615	ta_contig_1AS_3262858	4503	TGCAGTCTTCTTCTTCACCGCGACCTTCACATGCTCCTTCACCGACACAACCCTCGTGTGATGC	A/G	1A	53.066	0.027027	0.00540541	G	A	A	G	G	A	G	G	G	G	A	G	A	G	A	G	G	G	A	G	G	G	A	A	G	A	G	A	G	A	A	A	A	G	G	G	G	A	G	G	G
Synril30635	ta_contig_1AS_3314977	4904	TGCAGTCTTGGCTAGGGTTCATGCTCTTCTTGGCACGGGTATAGCTAGATCAAGTAATGTTCCG	C/T	1A	53.066	0.027027	0.00540541	C	T	T	C	C	T	C	C	C	C	T	C	T	C	T	C	C	C	T	C	C	C	T	T	C	T	C	T	C	T	T	T	T	C	C	C	C	T	C	C	C
Synril30951	ta_contig_1AS_3310274	11774	TGCAGTGCAAGGATTATGAGTTGAACGACTAGTCTCAGTCGGGTTGTTGACTAGGTTCTTCATG	C/T	1A	53.066	0.027027	0.00540541	T	C	C	T	T	C	T	T	T	T	C	T	C	T	C	T	T	T	C	T	T	T	C	C	T	C	T	C	T	C	C	C	C	T	T	T	T	C	T	T	T
Synril31381	ta_contig_1AS_3284316	14720	TGCAGTGGAGCGCCGCAGAGATGCCG	A/G	1A	53.066	0.027027	0.00540541	A	G	G	A	A	G	A	A	A	A	G	A	G	A	G	A	A	A	G	A	A	A	G	G	A	G	A	G	A	G	G	G	G	A	A	A	A	G	A	A	A
Synril32408	ta_contig_1AL_3961590	6681	TGCAGTTCCATTCGAAAATGCTCGAGTGCTCATTGTATCGACTGATTCTCACGAGGGATTTCAT	A/T	1A	53.066	0.027027	0.00540541	T	A	A	T	T	A	T	T	T	T	A	T	A	T	A	T	T	T	A	T	T	T	A	A	T	A	T	A	T	A	A	A	A	T	T	T	T	A	T	T	T
Synril33521	ta_contig_1AL_3935149	13106	TGCAGTTTTCCGATCGGATATGTCAGCGGCGTCGAGGACCATGCATGGATCGTTTAAAGGTGAT	A/T	1A	53.066	0.027027	0.00540541	A	T	T	A	A	T	A	A	A	A	T	A	T	A	T	A	A	A	T	A	A	A	T	T	A	T	A	T	A	T	T	T	T	A	A	A	A	T	A	A	A
Synril3630	ta_contig_1AL_3873783	1594	TGCAGATAAAATCACAGAAACCCTTGCATCATCATCGCACATACCTGCATCCAAGGAATACACA	A/G	1A	53.066	0.027027	0.00540541	G	A	A	G	G	A	G	G	G	G	A	G	A	G	A	G	G	G	A	G	G	G	A	A	G	A	G	A	G	A	A	A	A	G	G	G	G	A	G	G	G
Synril3641	ta_contig_1AS_1715237	8972	TGCAGATAAATCAGAAAGGCTGAAATCCCAGATCTGATGCCCTAAGGAAGAATCATCACCGCTA	C/T	1A	53.066	0.027027	0.00540541	T	C	C	T	T	C	T	T	T	T	C	T	C	T	C	T	T	T	C	T	T	T	C	C	T	C	T	C	T	C	C	C	C	T	T	T	T	C	T	T	T
Synril4656	ta_contig_1AL_3971060	16851	TGCAGATGCTTAGGTTCCTTGTGGTGGAACTAACCCATCAGGGTTTAAGTCCTACATTTGGCAT	C/T	1A	53.066	0.027027	0.00540541	T	C	C	T	T	C	T	T	T	T	C	T	C	T	C	T	T	T	C	T	T	T	C	C	T	C	T	C	T	C	C	C	C	T	T	T	T	C	T	T	T
Synril5273	ta_contig_1AL_3979743	4350	TGCAGATTTGGTGGGGAGGAGGACGATGATGACGAGCAGCATGTCGTCGGGGAGGCTGTTGATG	A/G	1A	53.066	0.027027	0.00540541	A	G	G	A	A	G	A	A	A	A	G	A	G	A	G	A	A	A	G	A	A	A	G	G	A	G	A	G	A	G	G	G	G	A	A	A	A	G	A	A	A
Synril5543	ta_contig_1AS_3293038	7471	TGCAGCAAATATATTAGCACTCGAAGCTCGCTAAGTAGAGTTCCAGGTCGCCTGCTCAGCAGCC	A/G	1A	53.066	0.027027	0.00540541	A	G	G	A	A	G	A	A	A	A	G	A	G	A	G	A	A	A	G	A	A	A	G	G	A	G	A	G	A	G	G	G	G	A	A	A	A	G	A	A	A
Synril5666	ta_contig_1AS_3282114	8300	TGCAGCAACAGATCATCGATGAGCACCCG	A/G	1A	53.066	0.027027	0.00540541	G	A	A	G	G	A	G	G	G	G	A	G	A	G	A	G	G	G	A	G	G	G	A	A	G	A	G	A	G	A	A	A	A	G	G	G	G	A	G	G	G
Synril5719	ta_contig_1AS_3316853	15139	TGCAGCAACCAGCTAGGGGACTTCACCAAGCGCCTCGGGCACTGTGGCAGTCGCACCTACCCCG	A/G	1A	53.066	0.027027	0.00540541	A	G	G	A	A	G	A	A	A	A	G	A	G	A	G	A	A	A	G	A	A	A	G	G	A	G	A	G	A	G	G	G	G	A	A	A	A	G	A	A	A
Synril5720	ta_contig_1AS_3316853	15139	TGCAGCAACCAGCTAGGGGACTTCACCAAGCGCCTCGGGCACTGTGGCAGTCGCACCTACCCCG	A/G	1A	53.066	0.027027	0.00540541	A	G	G	A	A	G	A	A	A	A	G	A	G	A	G	A	A	A	G	A	A	A	G	G	A	G	A	G	A	G	G	G	G	A	A	A	A	G	A	A	A
Synril5725	ta_contig_1AS_3256649	5087	TGCAGCAACCATCCACCTACAACCAGAGCCCCCTGGCCCAGTGGCCG	A/G	1A	53.066	0.027027	0.00540541	A	G	G	A	A	G	A	A	A	A	G	A	G	A	G	A	A	A	G	A	A	A	G	G	A	G	A	G	A	G	G	G	G	A	A	A	A	G	A	A	A
Synril6084	ta_contig_1AL_3951308	5513	TGCAGCAAGAAACGCGATGACAAATGTGAGCAGCGAGCTTGCAAGCAGTAACGGAGCACAATTC	C/T	1A	53.066	0.027027	0.00540541	C	T	T	C	C	T	C	C	C	C	T	C	T	C	T	C	C	C	T	C	C	C	T	T	C	T	C	T	C	T	T	T	T	C	C	C	C	T	C	C	C
Synril6085	ta_contig_1AL_3951308	5513	TGCAGCAAGAAACGCGATGACAAATGTGAGCAGCGAGCTTGCAAGCAGTAACGGAGCACAATTC	T/C	1A	53.066	0.027027	0.00540541	T	C	C	T	T	C	T	T	T	T	C	T	C	T	C	T	T	T	C	T	T	T	C	C	T	C	T	C	T	C	C	C	C	T	T	T	T	C	T	T	T
Synril6969	ta_contig_1AL_3840541	4717	TGCAGCACAGGGTAGATGAATGGTTGTCCACGCGAACTAAAAAGATCGCACGGGATGCTGGGGC	A/T	1A	53.066	0.027027	0.00540541	A	T	T	A	A	T	A	A	A	A	T	A	T	A	T	A	A	A	T	A	A	A	T	T	A	T	A	T	A	T	T	T	T	A	A	A	A	T	A	A	A
Synril7513	ta_contig_1AS_3314384	11845	TGCAGCACGCCCATGTACGTCAGTACGCGCACGCCAGGCCACTGTTCGTCAAGGGCCGCTCCAC	C/G	1A	53.066	0.027027	0.00540541	C	G	G	C	C	G	C	C	C	C	G	C	G	C	G	C	C	C	G	C	C	C	G	G	C	G	C	G	C	G	G	G	G	C	C	C	C	G	C	C	C
Synril7949	ta_contig_1AS_3269425	7375	TGCAGCAGAACGAGGTTGTTGAAAGGCGCAATCAAACCGTCGTTGACATGGCAAGGAGCTTACT	A/G	1A	53.066	0.027027	0.00540541	A	G	G	A	A	G	A	A	A	A	G	A	G	A	G	A	A	A	G	A	A	A	G	G	A	G	A	G	A	G	G	G	G	A	A	A	A	G	A	A	A
Synril8148	ta_contig_1AL_3978516	3152	TGCAGCAGATCATTATACAAATTATTTAGGATGTCCTAATTTCTCAGGATTTTTGGAGTTATAT	G/T	1A	53.066	0.027027	0.00540541	T	G	G	T	T	G	T	T	T	T	G	T	G	T	G	T	T	T	G	T	T	T	G	G	T	G	T	G	T	G	G	G	G	T	T	T	T	G	T	T	T
Synril879	ta_contig_1AL_3937058	9351	TGCAGAACTTTTTGCTACAACGGGCTATGAACGCGGTGACCATGCCCACCAGATGCTGCAACCA	G/T	1A	53.066	0.027027	0.00540541	T	G	G	T	T	G	T	T	T	T	G	T	G	T	G	T	T	T	G	T	T	T	G	G	T	G	T	G	T	G	G	G	G	T	T	T	T	G	T	T	T
Synril8827	ta_contig_1AS_3315506	3289	TGCAGCAGCGTGGAACATCCATCGCCGTGCAGTATCCGTTGCCCAATAAAGCATCACGGCCAGA	C/T	1A	53.066	0.027027	0.00540541	T	C	C	T	T	C	T	T	T	T	C	T	C	T	C	T	T	T	C	T	T	T	C	C	T	C	T	C	T	C	C	C	C	T	T	T	T	C	T	T	T
Synril9372	ta_contig_1AS_3296224	10150	TGCAGCAGTATAAATAAGTTGGCTCATCCCGCGGGAGACCTAATTTCTTTCCGCTCCTCACCTG	C/T	1A	53.066	0.027027	0.00540541	C	T	T	C	C	T	C	C	C	C	T	C	T	C	T	C	C	C	T	C	C	C	T	T	C	T	C	T	C	T	T	T	T	C	C	C	C	T	C	C	C
Synril9500	ta_contig_1AL_3947366	3292	TGCAGCAGTGCAAATCGTTGACTAAATCGACGGATTGTGATGGCATGGAGATGTTGATCAACAA	A/G	1A	53.066	0.027027	0.00540541	A	G	G	A	A	G	A	A	A	A	G	A	G	A	G	A	A	A	G	A	A	A	G	G	A	G	A	G	A	G	G	G	G	A	A	A	A	G	A	A	A
Synril9848	ta_contig_1AS_3295493	8615	TGCAGCATCCAACAGCTCAGCGACGTGTTCCAGCAATGCGTCGCGGCCACTCTCCACCAGCCGA	C/T	1A	53.066	0.027027	0.00540541	C	T	T	C	C	T	C	C	C	C	T	C	T	C	T	C	C	C	T	C	C	C	T	T	C	T	C	T	C	T	T	T	T	C	C	C	C	T	C	C	C
Synril9849	ta_contig_1AS_3295493	8615	TGCAGCATCCAACAGCTCAGCGACGTGTTCCAGCAATGCGTCGCGGCCACTCTCCACCAGCCGA	T/C	1A	53.066	0.027027	0.00540541	T	C	C	T	T	C	T	T	T	T	C	T	C	T	C	T	T	T	C	T	T	T	C	C	T	C	T	C	T	C	C	C	C	T	T	T	T	C	T	T	T
Synril9850	ta_contig_1AS_3295493	8615	TGCAGCATCCAACAGCTCAGCGACGTGTTCCAGCAATGCGTCGCGGCCACTCTCCACCAGCCGA	C/T	1A	53.066	0.027027	0.00540541	C	T	T	C	C	T	C	C	C	C	T	C	T	C	T	C	C	C	T	C	C	C	T	T	C	T	C	T	C	T	T	T	T	C	C	C	C	T	C	C	C
Synril12566	ta_contig_1AS_3315199	17933	TGCAGCCCGTCTGAGACGAAGCAGATTGCAGCAACTCGGCCTGGCTAGCTGCATCATGTCCACG	A/C	1A	53.629	0.027027	0.00540541	A	C	C	A	A	C	A	A	A	A	C	A	C	A	C	A	A	A	C	A	A	A	C	C	A	C	A	C	A	C	C	C	C	A	A	A	A	C	A	A	A
Synril1440	ta_contig_1AL_3972539	6424	TGCAGAATTAATGATGCGTTGCCGACTGTCCGTAATCACAGGTTCCACCTAAGGCTGGTCACAA	C/T	1A	53.629	0.027027	0.00540541	C	T	T	C	C	T	C	C	C	C	T	C	T	C	T	C	C	C	T	C	C	C	T	T	C	T	C	T	C	T	T	T	T	C	C	C	C	T	C	C	C
Synril15001	ta_contig_1AL_3630736	2168	TGCAGCGAGCGCGATCTGCGAGTAGACGGCGCCGAGGTTGAAGAGCACGGCGGCCCTCTCGAGA	C/T	1A	53.629	0.027027	0.00540541	T	C	C	T	T	C	T	T	T	T	C	T	C	T	C	T	T	T	C	T	T	T	C	C	T	C	T	C	T	C	C	C	C	T	T	T	T	C	T	T	T
Synril20575	ta_contig_1AS_3284822	10966	TGCAGCTGGCGACGTTGAGAGAGAGGAGGCGGTGGCATGTGGGGGGAGAGGGGGAGACGAAGAT	G/T	1A	53.629	0.0324324	0.551351	N	H	G	N	G	N	T	N	N	T	N	G	G	N	G	N	N	N	H	N	G	N	N	T	T	G	T	N	G	T	N	G	H	G	T	N	G	N	G	N	G
Synril29032	ta_contig_1AS_3284822	10966	TGCAGTAGCATATCTGTGGAAATGATCCATGAGCAGCGGGGTGGGCGGACAGAGTCAGCCG	C/T	1A	53.629	0.0108108	0.210811	N	N	N	T	C	T	T	C	C	C	N	N	T	T	T	C	T	T	C	C	T	T	N	T	T	T	N	N	N	T	C	C	C	T	C	C	T	C	C	N	T
Synril30089	ta_contig_1AL_3935367	1119	TGCAGTCCTCAGAGCCTCGGGGAAGAGGATAGTGCAGAGATCGGCCTGCTGCTGGGCAAGATTA	C/T	1A	53.629	0.027027	0.00540541	T	C	C	T	T	C	T	T	T	T	C	T	C	T	C	T	T	T	C	T	T	T	C	C	T	C	T	C	T	C	C	C	C	T	T	T	T	C	T	T	T
Synril6224	ta_contig_1AS_3274561	876	TGCAGCAAGCGACTAGCATGTATGGTGGCTAACATACGCAAAAGAGAGCCTAAAGAGAAGGCAA	C/G	1A	53.629	0.027027	0.00540541	C	G	G	C	C	G	C	C	C	C	G	C	G	C	G	C	C	C	G	C	C	C	G	G	C	G	C	G	C	G	G	G	G	C	C	C	C	G	C	C	C
Synril6225	ta_contig_1AS_3274561	876	TGCAGCAAGCGACTAGCATGTATGGTGGCTAACATACGCAAAAGAGAGCCTAAAGAGAAGGCAA	A/G	1A	53.629	0.027027	0.00540541	A	G	G	A	A	G	A	A	A	A	G	A	G	A	G	A	A	A	G	A	A	A	G	G	A	G	A	G	A	G	G	G	G	A	A	A	A	G	A	A	A
Synril8720	ta_contig_1AS_3316052	6214	TGCAGCAGCGCAGCCACCTCATTGGCGAGATGACTAGGCTTCAGGACCCCAACCGCATGCCGAA	C/T	1A	53.629	0.027027	0.00540541	C	T	T	C	C	T	C	C	C	C	T	C	T	C	T	C	C	C	T	C	C	C	T	T	C	T	C	T	C	T	T	T	T	C	C	C	C	T	C	C	C
Synril10658	ta_contig_1AL_3893844	10642	TGCAGCCAATCAGCGTGTTGCGTTTGAGCTTAGCGTCAGCAGCTGAACTGACGGTCAGATCGCA	C/T	1A	54.192	0.0918919	0.00540541	H	C	C	T	T	C	T	T	T	T	C	T	C	T	C	H	T	T	H	H	T	T	H	C	T	C	T	C	T	C	C	C	C	T	T	T	T	C	T	T	T
Synril12038	ta_contig_1AL_3896783	2366	TGCAGCCCCACATGGCGGCCACACGCCTAAACCCACACCACCACAGGCATAGAACAACATAGGA	A/G	1A	54.192	0.0918919	0.00540541	H	G	G	A	A	G	A	A	A	A	G	A	G	A	G	H	A	A	H	H	A	A	H	G	A	G	A	G	A	G	G	G	G	A	A	A	A	G	A	A	A
Synril12122	ta_contig_1AS_2175519	1719	TGCAGCCCCCCTCGCCGTCGCTACCTCCCACGCAAACCCTAACCCTAGGCACCGCCGCCGCCAT	C/G	1A	54.192	0.0918919	0.00540541	H	G	G	C	C	G	C	C	C	C	G	C	G	C	G	H	C	C	H	H	C	C	H	G	C	G	C	G	C	G	G	G	G	C	C	C	C	G	C	C	C
Synril12186	ta_contig_1AL_3937094	2465	TGCAGCCCCGACGGTCGACGGCGTTGTTGTGGTGCATTTGTCTTGGCAATGGGCCGCTATGACG	C/T	1A	54.192	0.0918919	0.00540541	H	C	C	T	T	C	T	T	T	T	C	T	C	T	C	H	T	T	H	H	T	T	H	C	T	C	T	C	T	C	C	C	C	T	T	T	T	C	T	T	T
Synril12221	ta_contig_1AL_3870019	3370	TGCAGCCCCGCAGACATCCTCAGCAAGGGTCTTACCGAGGGCCCG	A/G	1A	54.192	0.0918919	0.00540541	H	G	G	A	A	G	A	A	A	A	G	A	G	A	G	H	A	A	H	H	A	A	H	G	A	G	A	G	A	G	G	G	G	A	A	A	A	G	A	A	A
Synril12222	ta_contig_1AL_3870019	3370	TGCAGCCCCGCAGACATCCTCAGCAAGGGTCTTACCGAGGGCCCG	G/T	1A	54.192	0.0918919	0.00540541	H	T	T	G	G	T	G	G	G	G	T	G	T	G	T	H	G	G	H	H	G	G	H	T	G	T	G	T	G	T	T	T	T	G	G	G	G	T	G	G	G
Synril12766	ta_contig_1AS_3290154	2609	TGCAGCCCTCGTCTCTGAAAGCAGAAACAGCAGCGGGGGCGCAAGGTTCAGAGCAGCAACAGGT	C/T	1A	54.192	0.0918919	0.00540541	H	T	T	C	C	T	C	C	C	C	T	C	T	C	T	H	C	C	H	H	C	C	H	T	C	T	C	T	C	T	T	T	T	C	C	C	C	T	C	C	C
Synril12767	ta_contig_1AS_3290154	2609	TGCAGCCCTCGTCTCTGAAAGCAGAAACAGCAGCGGGGGCGCAAGGTTCAGAGCAGCAACAGGT	A/G	1A	54.192	0.0918919	0.00540541	H	G	G	A	A	G	A	A	A	A	G	A	G	A	G	H	A	A	H	H	A	A	H	G	A	G	A	G	A	G	G	G	G	A	A	A	A	G	A	A	A
Synril13358	ta_contig_1AL_3114055	3178	TGCAGCCGCGCCTGCTGCTTGCTGCTCCTGCCCATGCTACTTCGCCTGCTGCTGCTCCTTAGCG	C/T	1A	54.192	0.0918919	0.00540541	H	C	C	T	T	C	T	T	T	T	C	T	C	T	C	H	T	T	H	H	T	T	H	C	T	C	T	C	T	C	C	C	C	T	T	T	T	C	T	T	T
Synril13911	ta_contig_1AL_3876631	11061	TGCAGCCTCCGCACGATCTGAGCCTCAGTCACCTCTCCCTGGATAGCTTTCACAACCCCG	A/G	1A	54.192	0.0918919	0.00540541	H	G	G	A	A	G	A	A	A	A	G	A	G	A	G	H	A	A	H	H	A	A	H	G	A	G	A	G	A	G	G	G	G	A	A	A	A	G	A	A	A
Synril15124	ta_contig_1AS_3317021	12323	TGCAGCGATCATGTTATCCAAAGGGTTAGAATAATGACCCAGTGGCGTTGGCACGTGCTACGGT	G/T	1A	54.192	0.0918919	0.00540541	H	G	G	T	T	G	T	T	T	T	G	T	G	T	G	H	T	T	H	H	T	T	H	G	T	G	T	G	T	G	G	G	G	T	T	T	T	G	T	T	T
Synril15757	ta_contig_1AL_3895532	4906	TGCAGCGCCGCGTGCACGCGTCATGGACGCTGTGTCATTTCTGCTTCCCGCTAACCCCTCCATT	A/G	1A	54.192	0.0918919	0.00540541	H	G	G	A	A	G	A	A	A	A	G	A	G	A	G	H	A	A	H	H	A	A	H	G	A	G	A	G	A	G	G	G	G	A	A	A	A	G	A	A	A
Synril16473	ta_contig_1AS_90540	2534	TGCAGCGGCATTGATGAGTGTGGCGGCGCGGCTGGGCGGCTTGATTTGCCG	A/C	1A	54.192	0.0918919	0.00540541	H	C	C	A	A	C	A	A	A	A	C	A	C	A	C	H	A	A	H	H	A	A	H	C	A	C	A	C	A	C	C	C	C	A	A	A	A	C	A	A	A
Synril18058	ta_contig_1AS_3256153	7630	TGCAGCTACGGTCAGTCGGGTTGAGAGGGCCTTATTAGTGTCCTTGGACGACTAGAATGAAGCC	A/C	1A	54.192	0.0918919	0.00540541	H	C	C	A	A	C	A	A	A	A	C	A	C	A	C	H	A	A	H	H	A	A	H	C	A	C	A	C	A	C	C	C	C	A	A	A	A	C	A	A	A
Synril18699	ta_contig_1AL_3979962	9364	TGCAGCTCAGCTCTACGGTACAGATCTCACGTAACCACGCTGGACGAGGCAAATAAAAGCTGTT	G/T	1A	54.192	0.0918919	0.00540541	H	T	T	G	G	T	G	G	G	G	T	G	T	G	T	H	G	G	H	H	G	G	H	T	G	T	G	T	G	T	T	T	T	G	G	G	G	T	G	G	G
Synril18942	ta_contig_1AL_3870478	3000	TGCAGCTCCCAGAGCCCCACGAGCAACAAAACCAGCCAATCAGAAACAAATCGGGTAGGGTTAT	C/G	1A	54.192	0.0918919	0.00540541	H	G	G	C	C	G	C	C	C	C	G	C	G	C	G	H	C	C	H	H	C	C	H	G	C	G	C	G	C	G	G	G	G	C	C	C	C	G	C	C	C
Synril21924	ta_contig_1AS_3290382	4406	TGCAGGAACACCATGGGGTCGGGGGTGCCTTCGTAGTGCGGAGACAGATCGGGCTTGAACTTTC	A/T	1A	54.192	0.0918919	0.00540541	H	T	T	A	A	T	A	A	A	A	T	A	T	A	T	H	A	A	H	H	A	A	H	T	A	T	A	T	A	T	T	T	T	A	A	A	A	T	A	A	A
Synril22589	ta_contig_1AL_3961676	5304	TGCAGGACGAATCGATGGAGGCTTGCCCCAGGATCCGATTATCTCTTCAGTTGGGGTAGGAACG	A/G	1A	54.192	0.0918919	0.00540541	H	A	A	G	G	A	G	G	G	G	A	G	A	G	A	H	G	G	H	H	G	G	H	A	G	A	G	A	G	A	A	A	A	G	G	G	G	A	G	G	G
Synril26256	ta_contig_1AL_3920025	6159	TGCAGGGGTGTCCCGTCAGGAAATTTAGGGGTGTCCCAGTCTTCGTGGGCTCTCTATGTATAAG	G/T	1A	54.192	0.0918919	0.00540541	H	G	G	T	T	G	T	T	T	T	G	T	G	T	G	H	T	T	H	H	T	T	H	G	T	G	T	G	T	G	G	G	G	T	T	T	T	G	T	T	T
Synril26351	ta_contig_1AS_3316608	13254	TGCAGGGTCCAGATCCGTACGCCAGCATATAGTCAATCTGATCAAGAAAAAAAATCAACCCG	C/T	1A	54.192	0.0918919	0.00540541	H	T	T	C	C	T	C	C	C	C	T	C	T	C	T	H	C	C	H	H	C	C	H	T	C	T	C	T	C	T	T	T	T	C	C	C	C	T	C	C	C
Synril26352	ta_contig_1AS_3316608	13254	TGCAGGGTCCAGATCCGTACGCCAGCATATAGTCAATCTGATCAAGAAAAAAAATCAACCCG	T/C	1A	54.192	0.0918919	0.00540541	H	C	C	T	T	C	T	T	T	T	C	T	C	T	C	H	T	T	H	H	T	T	H	C	T	C	T	C	T	C	C	C	C	T	T	T	T	C	T	T	T
Synril27470	ta_contig_1AS_3272250	2710	TGCAGGTGAGTGGAAGTGGGCAGTGGAGAGTGGGTTGGGCTGAGAGAAGAGAAGAGAGAGAGAT	A/T	1A	54.192	0.0918919	0.00540541	H	A	A	T	T	A	T	T	T	T	A	T	A	T	A	H	T	T	H	H	T	T	H	A	T	A	T	A	T	A	A	A	A	T	T	T	T	A	T	T	T
Synril27762	ta_contig_1AL_3972956	10394	TGCAGGTGGGACTATAGATGGAAGTCCCACCACAATCCACCTAGTCCTAATACAGTTTGGTGTT	A/G	1A	54.192	0.0918919	0.00540541	H	A	A	G	G	A	G	G	G	G	A	G	A	G	A	H	G	G	H	H	G	G	H	A	G	A	G	A	G	A	A	A	A	G	G	G	G	A	G	G	G
Synril28402	ta_contig_1AS_3281640	4128	TGCAGTAAAACACCCTCCTGAGAGGACGCAGCAGCGGCAGTCTAGGCTGCGCGCAAGCTAGGCC	A/G	1A	54.192	0.0918919	0.00540541	H	A	A	G	G	A	G	G	G	G	A	G	A	G	A	H	G	G	H	H	G	G	H	A	G	A	G	A	G	A	A	A	A	G	G	G	G	A	G	G	G
Synril28894	ta_contig_1AL_3966124	23940	TGCAGTACTTCCTGCCTCACCCTCTTGATTACCTATAAGGAGATGCATAAGCACACGCAACAAT	A/G	1A	54.192	0.0918919	0.00540541	H	A	A	G	G	A	G	G	G	G	A	G	A	G	A	H	G	G	H	H	G	G	H	A	G	A	G	A	G	A	A	A	A	G	G	G	G	A	G	G	G
Synril29723	ta_contig_1AS_3287956	3776	TGCAGTCATGGTTTGCTGCATCGAACAGCAATGCATTTTTTTGGCCG	A/G	1A	54.192	0.0162162	0.6	N	G	N	N	A	N	G	G	N	A	N	N	N	G	G	N	N	N	N	G	N	N	N	G	N	N	N	N	N	A	A	A	A	N	A	N	N	N	N	G	N
Synril29724	ta_contig_1AS_3287956	3776	TGCAGTCATGGTTTGCTGCATCGAACAGCAATGCATTTTTTTGGCCG	G/T	1A	54.192	0.0162162	0.6	N	T	N	N	G	N	T	T	N	G	N	N	N	T	T	N	N	N	N	T	N	N	N	T	N	N	N	N	N	G	G	G	G	N	G	N	N	N	N	T	N
Synril29817	ta_contig_1AL_3973774	2225	TGCAGTCCAGCACTCGCCTAAGTTTGAAAAATCCTACCGAGTGGAGAGCCAGACTCCCACTCCG	G/T	1A	54.192	0.0918919	0.00540541	H	G	G	T	T	G	T	T	T	T	G	T	G	T	G	H	T	T	H	H	T	T	H	G	T	G	T	G	T	G	G	G	G	T	T	T	T	G	T	T	T
Synril31372	ta_contig_1AL_3936745	13652	TGCAGTGGAGACGCACAAGGCGAAGAAGGCTTCGGACACGCCAAAGACTCATGAGGGCGCCCCG	G/T	1A	54.192	0.0918919	0.00540541	H	G	G	T	T	G	T	T	T	T	G	T	G	T	G	H	T	T	H	H	T	T	H	G	T	G	T	G	T	G	G	G	G	T	T	T	T	G	T	T	T
Synril31784	ta_contig_1AL_3976205	4550	TGCAGTGTCCCTCAGTCCCACACGTTGAAGCTCAATACACCTTGCGCGAAGGCTGTATGCGACT	C/G	1A	54.192	0.0918919	0.00540541	H	C	C	G	G	C	G	G	G	G	C	G	C	G	C	H	G	G	H	H	G	G	H	C	G	C	G	C	G	C	C	C	C	G	G	G	G	C	G	G	G
Synril32543	ta_contig_1AS_2141916	1024	TGCAGTTCGGCTCGCGTTCTCCCCTAGCAATCCTCATCCTTGGGGAATTCCCTGGATCCGAACG	C/T	1A	54.192	0.0918919	0.00540541	H	T	T	C	C	T	C	C	C	C	T	C	T	C	T	H	C	C	H	H	C	C	H	T	C	T	C	T	C	T	T	T	T	C	C	C	C	T	C	C	C
Synril32957	ta_contig_1AL_3892054	23457	TGCAGTTGGCAATGGCCGCAAGTGATATATGTCGACGATCATCACCAACAACCATCAATCAGCC	C/T	1A	54.192	0.0918919	0.00540541	H	C	C	T	T	C	T	T	T	T	C	T	C	T	C	H	T	T	H	H	T	T	H	C	T	C	T	C	T	C	C	C	C	T	T	T	T	C	T	T	T
Synril4090	ta_contig_1AL_3903502	4340	TGCAGATCCATTGTTGCACGCGGAAGCGATCCGAACGGAAAGGTTTCCTCTGAAGCCGCGCGCA	C/T	1A	54.192	0.0918919	0.00540541	H	C	C	T	T	C	T	T	T	T	C	T	C	T	C	H	T	T	H	H	T	T	H	C	T	C	T	C	T	C	C	C	C	T	T	T	T	C	T	T	T
Synril4223	ta_contig_1AS_3303002	8058	TGCAGATCGAGAGAGGGTGAGATGAATAAGCCGTCCACGTAGATCGAACACGCCGACAGCGCAG	C/G	1A	54.192	0.0918919	0.00540541	H	C	C	G	G	C	G	G	G	G	C	G	C	G	C	H	G	G	H	H	G	G	H	C	G	C	G	C	G	C	C	C	C	G	G	G	G	C	G	G	G
Synril5146	ta_contig_1AL_3978991	4043	TGCAGATTGGAAGCTACGAGGGTTAGGTGCTGCTATGGACGAAGAATCTTCTTCATCTGGAGCC	A/C	1A	54.192	0.0918919	0.00540541	H	C	C	A	A	C	A	A	A	A	C	A	C	A	C	H	A	A	H	H	A	A	H	C	A	C	A	C	A	C	C	C	C	A	A	A	A	C	A	A	A
Synril5716	ta_contig_1AS_3270742	10206	TGCAGCAACCACTAGCATATATGGTGGCTAACTTACGCAAAAGAGAGCAGGAAGAAGAAGCAAA	A/G	1A	54.192	0.0918919	0.00540541	H	A	A	G	G	A	G	G	G	G	A	G	A	G	A	H	G	G	H	H	G	G	H	A	G	A	G	A	G	A	A	A	A	G	G	G	G	A	G	G	G
Synril6554	ta_contig_1AL_3920762	2959	TGCAGCAATCGACGACCCCGACAGAAAGGGTGAGTACCCTCCTGAGGCCATCCCCAAGAAGAAT	A/T	1A	54.192	0.0918919	0.00540541	H	T	T	A	A	T	A	A	A	A	T	A	T	A	T	H	A	A	H	H	A	A	H	T	A	T	A	T	A	T	T	T	T	A	A	A	A	T	A	A	A
Synril6555	ta_contig_1AL_3920762	2959	TGCAGCAATCGACGACCCCGACAGAAAGGGTGAGTACCCTCCTGAGGCCATCCCCAAGAAGAAT	C/T	1A	54.192	0.0918919	0.00540541	H	T	T	C	C	T	C	C	C	C	T	C	T	C	T	H	C	C	H	H	C	C	H	T	C	T	C	T	C	T	T	T	T	C	C	C	C	T	C	C	C
Synril7510	ta_contig_1AS_3294579	7405	TGCAGCACGCCCACCTCTGCCAGAGGCTTTTTAAGCTCAAGGTCGACGAGGGCAGCAGGGCCGA	A/G	1A	54.192	0.0918919	0.00540541	H	G	G	A	A	G	A	A	A	A	G	A	G	A	G	H	A	A	H	H	A	A	H	G	A	G	A	G	A	G	G	G	G	A	A	A	A	G	A	A	A
Synril7819	ta_contig_1AS_3257105	4220	TGCAGCACTCACTTTGGCCTCAAGGTGCTCGATCAACTCCTGGTCCGTGGGATCGAACTTGACG	G/T	1A	54.192	0.0918919	0.00540541	H	G	G	T	T	G	T	T	T	T	G	T	G	T	G	H	T	T	H	H	T	T	H	G	T	G	T	G	T	G	G	G	G	T	T	T	T	G	T	T	T
Synril8674	ta_contig_1AS_3303745	4491	TGCAGCAGCCTGGCTCAATGCTGCACAAACCACTAGGTCGGAGTGAAGCCAGCCAGAGGCCAGC	A/G	1A	54.192	0.0918919	0.00540541	H	A	A	G	G	A	G	G	G	G	A	G	A	G	A	H	G	G	H	H	G	G	H	A	G	A	G	A	G	A	A	A	A	G	G	G	G	A	G	G	G
Synril9342	ta_contig_1AL_3876737	10583	TGCAGCAGTACCTTGAGAATCCTATCTGCCAGTCTCAATTCCTCACGGGGCCTCCGCCTGGAAA	A/C	1A	54.192	0.0918919	0.00540541	H	A	A	C	C	A	C	C	C	C	A	C	A	C	A	H	C	C	H	H	C	C	H	A	C	A	C	A	C	A	A	A	A	C	C	C	C	A	C	C	C
Synril4331	ta_contig_1AS_1551804	672	TGCAGATCTAGGTTGTCCTGTGTTTTCTTGACGTGGTAATGATTCTTGAGTAGGTGCCCCTCTT	A/T	1A	54.755	0.0918919	0.0108108	H	T	T	A	A	T	A	A	A	A	T	A	T	A	T	H	A	A	H	H	A	A	H	T	A	T	A	T	A	T	T	T	T	A	A	A	A	T	A	A	A
Synril20931	ta_contig_1AS_1140919	883	TGCAGCTGTGGCAGAGGACGCTCGAGACCATGCTGGAGCAGTGCGGTTATCGGGACGACGTTCA	C/G	1A	55.318	0.0486486	0.0486486	H	G	G	C	C	G	C	C	C	C	G	C	G	C	G	C	C	C	H	C	C	C	G	G	C	G	C	G	C	G	G	G	G	C	C	C	C	G	C	C	C
Synril23933	ta_contig_1AL_3901765	10089	TGCAGGCATAGCAACAAGATTGTCGACATTGTACCGCACACGCCTGCTAGCAACCTCTTGGACT	A/G	1A	55.318	0.0486486	0.0216216	H	G	G	A	A	G	A	A	A	A	G	A	G	A	G	G	A	A	H	N	A	A	A	G	A	G	A	G	A	G	G	G	G	A	A	A	A	G	A	A	A
Synril6352	ta_contig_1AS_3291741	730	TGCAGCAAGGTAGCCCAATCCTTTTAAGGAAAAGGATAGGCAAAGACGGTCTCTGATGATAAGA	C/T	1A	55.318	0.0486486	0.102703	H	T	T	C	C	T	C	C	C	C	N	C	T	C	T	N	C	C	H	N	C	C	N	T	C	T	C	T	C	T	T	T	T	N	C	C	C	T	C	C	C
Synril6353	ta_contig_1AS_3291741	730	TGCAGCAAGGTAGCCCAATCCTTTTAAGGAAAAGGATAGGCAAAGACGGTCTCTGATGATAAGA	G/T	1A	55.318	0.0486486	0.102703	H	T	T	G	G	T	G	G	G	G	N	G	T	G	T	N	G	G	H	N	G	G	N	T	G	T	G	T	G	T	T	T	T	N	G	G	G	T	G	G	G
Synril1387	ta_contig_1AL_3887658	16745	TGCAGAATGAATAGATATACACCCACCACCAACCCCAAGCCCACCGTACCCTTCTTCCATAGTC	C/G	1A	58.154	0.0216216	0.00540541	C	C	C	G	G	C	G	G	G	G	G	G	C	G	C	C	G	G	G	C	G	G	G	G	G	C	G	C	G	C	C	C	C	C	G	G	G	C	G	G	G
Synril23768	ta_contig_1AL_3974856	3949	TGCAGGCACGGTGGCGTGGAGGGCCTGATTGTGGCATCGGCGACACGTCCG	A/G	1A	58.154	0.0216216	0.00540541	G	G	G	A	A	G	A	A	A	A	A	A	G	A	G	G	A	A	A	G	A	A	A	A	A	G	A	G	A	G	G	G	G	G	A	A	A	G	A	A	A
Synril24685	ta_contig_1AL_780679	3822	TGCAGGCGCGGAGTTCTTCCCAAACTTTCACAGCCACAATCCTCGGCATACTCGAAAGAAGAAG	C/T	1A	58.154	0.0216216	0.00540541	C	C	C	T	T	C	T	T	T	T	T	T	C	T	C	C	T	T	T	C	T	T	T	T	T	C	T	C	T	C	C	C	C	C	T	T	T	C	T	T	T
Synril28802	ta_contig_1AL_3780798	5498	TGCAGTACGCTTGAAGCGACACACGCAGTGTGATTTGGACTCGCGTTGGCTGAGCGGTCGTTGC	A/G	1A	58.154	0.0216216	0.00540541	A	A	A	G	G	A	G	G	G	G	G	G	A	G	A	A	G	G	G	A	G	G	G	G	G	A	G	A	G	A	A	A	A	A	G	G	G	A	G	G	G
Synril4376	ta_contig_1AL_3979315	11749	TGCAGATCTGATGTGGAAGGTTGCCACTGTTATCTGGATCGACTCAGGTTGATGCAGCGGCCGA	C/T	1A	58.154	0.0216216	0.00540541	T	T	T	C	C	T	C	C	C	C	C	C	T	C	T	T	C	C	C	T	C	C	C	C	C	T	C	T	C	T	T	T	T	T	C	C	C	T	C	C	C
Synril8293	ta_contig_1AL_3873571	1986	TGCAGCAGCACGGCCAGAACGAAACCAGACGACACGCTGCAAAGGAAGGAAGGAACCAGCAGCG	C/G	1A	58.154	0.0216216	0.00540541	G	G	G	C	C	G	C	C	C	C	C	C	G	C	G	G	C	C	C	G	C	C	C	C	C	G	C	G	C	G	G	G	G	G	C	C	C	G	C	C	C
Synril8843	ta_contig_1AL_3939601	3496	TGCAGCAGCTAGGTCGGGACAACCGAGTAGGGGAGAAGCGTACTGATGTCTGGATCATGCTCCT	A/G	1A	58.154	0.0216216	0.00540541	G	G	G	A	A	G	A	A	A	A	A	A	G	A	G	G	A	A	A	G	A	A	A	A	A	G	A	G	A	G	G	G	G	G	A	A	A	G	A	A	A
Synril22920	ta_contig_1AL_3933166	3271	TGCAGGAGCCACTGGGATGCTCCTGGTCAGAACCCAACCATGATTTGTCATGATCTGGTTTTTT	A/T	1A	58.475	0.0216216	0.00540541	A	A	A	T	T	A	T	T	T	T	T	T	A	T	A	A	T	T	T	A	T	T	T	T	T	A	T	A	T	A	A	A	A	A	T	T	T	A	T	T	T
Synril16953	ta_contig_1AL_3946815	1240	TGCAGCGGGTTATTGTTCTGACAAGGCGGGTCCATCGTACGTGGCTGAACCGCCGTACCCGTCC	A/G	1A	58.796	0.0162162	0.027027	G	G	G	A	A	G	A	A	A	A	A	A	G	A	G	G	A	A	N	G	A	A	A	A	A	G	A	G	A	G	G	G	G	G	A	A	A	G	A	A	A
Synril6959	ta_contig_1AL_3944691	2818	TGCAGCACAGGATGCAATAGCCTCTGCATCTTAGTACGACCCCAACTACAACTTTCGATATCCT	A/T	1A	58.796	0.0162162	0.0432432	T	T	T	A	A	T	A	A	A	A	A	A	T	A	T	T	A	A	N	T	A	A	A	A	A	T	A	T	A	T	T	T	T	T	A	A	A	T	A	A	A
Synril6960	ta_contig_1AL_3944691	2818	TGCAGCACAGGATGCAATAGCCTCTGCATCTTAGTACGACCCCAACTACAACTTTCGATATCCT	T/G	1A	58.796	0.0162162	0.0432432	G	G	G	T	T	G	T	T	T	T	T	T	G	T	G	G	T	T	N	G	T	T	T	T	T	G	T	G	T	G	G	G	G	G	T	T	T	G	T	T	T
Synril23225	ta_contig_1AL_3956479	7998	TGCAGGAGTCTTGGTTTGATGGTGTTTCGCCATCAACTTAACTGCATCTCCTTCGTAGGGAAAT	C/G	1A	59.937	0.0108108	0.00540541	C	C	C	G	G	C	G	G	G	G	G	G	C	G	C	C	G	G	C	C	G	G	G	G	G	C	G	C	G	C	C	C	C	C	G	G	G	C	G	G	G
Synril27564	ta_contig_1AL_3937715	1783	TGCAGGTGCATGATGCTGATATACCGAGGCTCTTATTTTTTTTAAAAAAGGAGGATGACCCCCG	A/T	1A	59.937	0.0108108	0.00540541	A	A	A	T	T	A	T	T	T	T	T	T	A	T	A	A	T	T	A	A	T	T	T	T	T	A	T	A	T	A	A	A	A	A	T	T	T	A	T	T	T
Synril4549	ta_contig_1AL_3909083	20341	TGCAGATGCAATGTCTTGCTACTAAACAAAGCATACAAGAACACGATGATGTTTCATGATAGTT	A/G	1A	59.937	0.0108108	0.00540541	G	G	G	A	A	G	A	A	A	A	A	A	G	A	G	G	A	A	G	G	A	A	A	A	A	G	A	G	A	G	G	G	G	G	A	A	A	G	A	A	A
Synril5249	ta_contig_1AL_3922053	2001	TGCAGATTTGAGGACTCAGCAGACTCGATCAACCTTCTATGATAGTGAGCCTATGCCTTGGAAG	C/G	1A	59.937	0.0108108	0.00540541	G	G	G	C	C	G	C	C	C	C	C	C	G	C	G	G	C	C	G	G	C	C	C	C	C	G	C	G	C	G	G	G	G	G	C	C	C	G	C	C	C
Synril5250	ta_contig_1AL_3922053	2001	TGCAGATTTGAGGACTCAGCAGACTCGATCAACCTTCTATGATAGTGAGCCTATGCCTTGGAAG	A/G	1A	59.937	0.0108108	0.00540541	G	G	G	A	A	G	A	A	A	A	A	A	G	A	G	G	A	A	G	G	A	A	A	A	A	G	A	G	A	G	G	G	G	G	A	A	A	G	A	A	A
Synril31636	ta_contig_1AL_3974530	6089	TGCAGTGGTCTCGCTCCCAGATTACTCAAACCTGAGCCTAAGTAGGCCGCTGTTGCGCTAGCTA	G/T	1A	61.049	0.0108108	0.00540541	G	G	G	T	T	G	T	T	T	T	T	T	G	T	G	G	T	T	G	G	T	T	T	T	T	G	T	G	T	G	G	G	G	G	T	T	T	G	T	T	T
Synril32987	ta_contig_1AL_3909305	7014	TGCAGTTGGGACGCATCTGGTCCAGCTACTCATAAACCCTCACGGTCAAACCGATCAATCAATT	C/T	1A	61.049	0.0108108	0.00540541	C	C	C	T	T	C	T	T	T	T	T	T	C	T	C	C	T	T	C	C	T	T	T	T	T	C	T	C	T	C	C	C	C	C	T	T	T	C	T	T	T
Synril24243	ta_contig_1AL_3963865	23045	TGCAGGCCCTCCCATCTATGAAATTGGAAGTTTGAAACCCATCAGACTCACCACTTGAGCTGAA	C/T	1A	62.16	0.0108108	0.0324324	C	C	T	T	T	C	T	T	N	T	T	T	C	T	T	C	T	T	C	C	T	C	T	T	T	C	T	C	T	C	C	C	C	C	T	N	N	T	T	T	T
Synril2891	ta_contig_1AL_3975509	3992	TGCAGAGCATAGTTTTAAATAGTGAGCTATGCTAATTAGCGGCACACTGCTCAAACTGGTATAA	A/G	1A	62.16	0.0108108	0.00540541	A	A	G	G	G	A	G	G	A	G	G	G	A	G	G	A	G	G	A	A	G	A	G	G	G	A	G	A	G	A	A	A	A	A	G	A	A	G	G	G	G
Synril899	ta_contig_1AL_3963865	23045	TGCAGAAGAAGAGCACGGAGAACATCTCTCTTCATATCAAGGTTTTCTCCAACACCGACCCTCA	C/T	1A	62.16	0.0108108	0.00540541	T	T	C	C	C	T	C	C	T	C	C	C	T	C	C	T	C	C	T	T	C	T	C	C	C	T	C	T	C	T	T	T	T	T	C	T	T	C	C	C	C
Synril14201	ta_contig_1AL_3973206	4170	TGCAGCCTGCTAAGCCAAACCAACAAGAGCACTCGTAGCCTAACCACGAAACAGAGGCCGACGC	A/C	1A	63.271	0.0486486	0.027027	C	C	A	A	A	C	A	A	C	A	A	A	C	A	A	C	A	A	C	C	A	C	A	A	A	C	A	C	H	C	C	C	C	C	A	C	C	A	A	A	A
Synril14901	ta_contig_1AL_3908784	16344	TGCAGCGACGTTTTCGTCCGTGCCACACTATCCGATGAACGGACGTGTGCAAGTTGCCGCTCCT	C/T	1A	63.271	0.0486486	0.027027	T	T	C	C	C	T	C	C	T	C	C	C	T	C	C	T	C	C	T	T	C	T	C	C	C	T	C	T	H	T	T	T	T	T	C	T	T	C	C	C	C
Synril14902	ta_contig_1AL_3908784	16344	TGCAGCGACGTTTTCGTCCGTGCCACACTATCCGATGAACGGACGTGTGCAAGTTGCCGCTCCT	A/G	1A	63.271	0.0486486	0.027027	G	G	A	A	A	G	A	A	G	A	A	A	G	A	A	G	A	A	G	G	A	G	A	A	A	G	A	G	H	G	G	G	G	G	A	G	G	A	A	A	A
Synril19195	ta_contig_1AL_3890856	1688	TGCAGCTCCTCGTATCTGTTGTCCACGAACAAACATATCAAACAATTCATTAAAAAGATGAAGA	A/G	1A	63.271	0.0486486	0.027027	A	A	G	G	G	A	G	G	A	G	G	G	A	G	G	A	G	G	A	A	G	A	G	G	G	A	G	A	H	A	A	A	A	A	G	A	A	G	G	G	G
Synril21525	ta_contig_1AL_3948277	2483	TGCAGCTTGGAGGCGAGCTGTCTCCGCCCTTATTTCGTACTCGGTCGCTGAGGGAGTCCTGGAT	G/T	1A	63.271	0.0486486	0.0162162	T	T	G	G	G	T	G	G	T	G	G	G	T	G	G	T	G	G	T	T	G	T	G	G	G	T	G	T	H	T	T	T	T	T	G	T	T	G	G	G	G
Synril21526	ta_contig_1AL_3948277	2483	TGCAGCTTGGAGGCGAGCTGTCTCCGCCCTTATTTCGTACTCGGTCGCTGAGGGAGTCCTGGAT	C/T	1A	63.271	0.0486486	0.0162162	T	T	C	C	C	T	C	C	T	C	C	C	T	C	C	T	C	C	T	T	C	T	C	C	C	T	C	T	H	T	T	T	T	T	C	T	T	C	C	C	C
Synril22189	ta_contig_1AL_3930938	15116	TGCAGGAAGACGGTGAGGGGGAGGAGAGGATACAACCAGGAGGGAATCAAGCAAAGATGGGCAG	A/C	1A	63.271	0.0486486	0.0108108	A	A	C	C	C	A	C	C	A	C	C	C	A	C	C	A	C	C	A	A	C	A	C	C	C	A	C	A	H	A	A	A	A	A	C	A	A	C	C	C	C
Synril25959	ta_contig_1AL_3917790	8687	TGCAGGGGAAGGACGGCCAGGAGGAGGAGGACGACGAGGCAGAGGGAGGCGAGGAGAGGCCTCG	A/G	1A	63.271	0.0540541	0.00540541	A	A	G	G	G	A	G	G	A	G	G	G	A	G	G	A	G	G	A	A	G	A	G	G	G	A	G	A	H	A	A	A	A	A	G	A	A	G	G	G	G
Synril4238	ta_contig_1AL_3961526	6896	TGCAGATCGATACCGTGTTGCTCCTGCTTGTTAAATGGCGCAGCGAACTTGATTCGGTATCCCA	A/G	1A	63.271	0.0540541	0.00540541	G	G	A	A	A	G	A	A	G	A	A	A	G	A	A	G	A	A	G	G	A	G	A	A	A	G	A	G	H	G	G	G	G	G	A	G	G	A	A	A	A
Synril5914	ta_contig_1AL_3978591	10482	TGCAGCAACGCAACTAGAGGCTCTGCTAGCCGAGGGCGAGACTCCGACGGCGGTTGAAACCCGA	A/G	1A	63.271	0.0486486	0.0162162	A	A	G	G	G	A	G	G	A	G	G	G	A	G	G	A	G	G	A	A	G	A	G	G	G	A	G	A	H	A	A	A	A	A	G	A	A	G	G	G	G
Synril5915	ta_contig_1AL_3978591	10482	TGCAGCAACGCAACTAGAGGCTCTGCTAGCCGAGGGCGAGACTCCGACGGCGGTTGAAACCCGA	C/T	1A	63.271	0.0486486	0.0162162	C	C	T	T	T	C	T	T	C	T	T	T	C	T	T	C	T	T	C	C	T	C	T	T	T	C	T	C	H	C	C	C	C	C	T	C	C	T	T	T	T
Synril10029	ta_contig_1AL_3876042	8673	TGCAGCATGAAGAGGCACACCAACACGATGCACGATAGGATCACCACCTCACCTGCTCTCTTTT	A/G	1A	65.495	0.0216216	0.027027	A	A	G	G	G	A	G	G	A	G	G	G	A	G	G	A	G	G	A	A	G	A	G	G	G	A	G	A	A	A	A	A	A	A	G	A	A	G	G	G	G
Synril10030	ta_contig_1AL_3876042	8673	TGCAGCATGAAGAGGCACACCAACACGATGCACGATAGGATCACCACCTCACCTGCTCTCTTTT	T/C	1A	65.495	0.0216216	0.027027	T	T	C	C	C	T	C	C	T	C	C	C	T	C	C	T	C	C	T	T	C	T	C	C	C	T	C	T	T	T	T	T	T	T	C	T	T	C	C	C	C
Synril12624	ta_contig_1AL_3942534	6252	TGCAGCCCTATCAACAAGTTTGTTCTGTCAGCATGCCCTTGATACGTTCAGAGCTCGAGGGAAA	C/T	1A	65.495	0.0216216	0.027027	C	C	T	T	T	C	T	T	C	T	T	T	C	T	T	C	T	T	C	C	T	C	T	T	T	C	T	C	C	C	C	C	C	C	T	C	C	T	T	T	T
Synril14700	ta_contig_1AL_3978662	15216	TGCAGCGACACTTCACCCTGTGATTCGTTCCAAAGCCCAAAAACTTGCAAAGAATGGCCTCGGC	A/C	1A	65.495	0.0216216	0.0162162	A	A	C	C	C	A	C	C	A	C	C	C	A	C	C	A	C	C	A	A	C	A	C	C	C	A	C	A	A	A	A	A	A	A	C	A	A	C	C	C	C
Synril18573	ta_contig_1AL_3977148	10846	TGCAGCTCAACTATCTTGCTCAATCACTTCATGTTGAGCGCTTGTGATTATTAGTTTTTCGCTT	A/G	1A	65.495	0.0216216	0.0108108	G	G	A	A	A	G	A	A	G	A	A	A	G	A	A	G	A	A	G	G	A	G	A	A	A	G	A	G	G	G	G	G	G	G	A	G	G	A	A	A	A
Synril19948	ta_contig_1AL_3911745	7669	TGCAGCTGACGCATTCCTGCCTTCTTCCTCATCCTCCATGTACATATGGTCCAAGGCCGCGATG	G/T	1A	65.495	0.0216216	0.0162162	G	G	T	T	T	G	T	T	G	T	T	T	G	T	T	G	T	T	G	G	T	G	T	T	T	G	T	G	G	G	G	G	G	G	T	G	G	T	T	T	T
Synril27072	ta_contig_1AL_3876042	8673	TGCAGGTCCATTCACACACCCTAACAAACGGTGAGTGCTCGCAGCACTGCTAGTCCATGCTGCA	G/T	1A	65.495	0.00540541	0.459459	G	G	G	N	N	G	T	G	N	G	G	G	N	N	T	G	N	N	N	G	G	N	G	G	G	N	N	N	G	G	N	G	G	G	G	N	G	G	G	T	T
Synril2741	ta_contig_1AL_3923345	27188	TGCAGAGAGTTCTATCACTGGCTGGCCAACAATGCGTCGCCGCCCTCTAGCCG	G/T	1A	65.495	0.0216216	0.0108108	G	G	T	T	T	G	T	T	G	T	T	T	G	T	T	G	T	T	G	G	T	G	T	T	T	G	T	G	G	G	G	G	G	G	T	G	G	T	T	T	T
Synril31154	ta_contig_1AL_3980322	8090	TGCAGTGCCTCTCTGAATTAAAAGAGGTAATAGCATCCCAGGTACCCTAACTTGCATAAGATGT	C/T	1A	65.495	0.0216216	0.0162162	C	C	T	T	T	C	T	T	C	T	T	T	C	T	T	C	T	T	C	C	T	C	T	T	T	C	T	C	C	C	C	C	C	C	T	C	C	T	T	T	T
Synril31155	ta_contig_1AL_3980322	8090	TGCAGTGCCTCTCTGAATTAAAAGAGGTAATAGCATCCCAGGTACCCTAACTTGCATAAGATGT	T/C	1A	65.495	0.0216216	0.0162162	T	T	C	C	C	T	C	C	T	C	C	C	T	C	C	T	C	C	T	T	C	T	C	C	C	T	C	T	T	T	T	T	T	T	C	T	T	C	C	C	C
Synril4054	ta_contig_1AL_3959062	18700	TGCAGATCCAGCAATCTACGACTAACTACTGTAGCTATTAACCGAGCAGTGCTACGATCTACCA	A/T	1A	65.495	0.0216216	0.00540541	A	A	T	T	T	A	T	T	A	T	T	T	A	T	T	A	T	T	A	A	T	A	T	T	T	A	T	A	A	A	A	A	A	A	T	A	A	T	T	T	T
Synril1231	ta_contig_1AL_3915250	5029	TGCAGAATAAAATTTGAAGTGGAATCAAGCGGACACATGGCCACCTGGCTAGGTGTGAGAGAAA	C/T	1A	66.606	0.0216216	0.00540541	T	T	C	C	C	T	C	C	T	C	C	C	T	C	C	T	C	C	T	T	C	T	C	C	C	T	C	T	T	T	T	T	T	T	C	T	T	C	C	C	C
Synril18813	ta_contig_1AL_3933381	31029	TGCAGCTCCACAGGCACCAAGGACAGTGGACATTGTAGGCCCATTCGGGTGCACCG	G/T	1A	66.606	0.0216216	0.00540541	T	T	G	G	G	T	G	G	T	G	G	G	T	G	G	T	G	G	T	T	G	T	G	G	G	T	G	T	T	T	T	T	T	T	G	T	T	G	G	G	G
Synril20598	ta_contig_1AL_3917417	2802	TGCAGCTGGCTGCTGCTGATGCTTGGGCATGGCCATGCGTGTGTGCACAAGGTGCACACCCGAC	G/T	1A	66.606	0.0216216	0.00540541	G	G	T	T	T	G	T	T	G	T	T	T	G	T	T	G	T	T	G	G	T	G	T	T	T	G	T	G	G	G	G	G	G	G	T	G	G	T	T	T	T
Synril2116	ta_contig_1AL_3977509	5791	TGCAGACGAATAGAGTAGTTTCGAAGGACAAACTTCGTCGTCGTCCCATCGGGCCATTGCCCAG	C/G	1A	66.606	0.0216216	0.00540541	G	G	C	C	C	G	C	C	G	C	C	C	G	C	C	G	C	C	G	G	C	G	C	C	C	G	C	G	G	G	G	G	G	G	C	G	G	C	C	C	C
Synril27471	ta_contig_1AL_3977509	5791	TGCAGGTGAGTTTGCTGTAGACTCTGTCGATGATTTGGTGCAACTGCAACGGATCATGGCCTCC	C/T	1A	66.606	0.0216216	0.00540541	T	T	C	C	C	T	C	C	T	C	C	C	T	C	C	T	C	C	T	T	C	T	C	C	C	T	C	T	T	T	T	T	T	T	C	T	T	C	C	C	C
Synril3876	ta_contig_1AL_3883578	4398	TGCAGATATTGTTTCTGCGAAGCCCTTCTTGTTGCGGACTAAGTTTGGAGATCCGAAGTATGCT	C/T	1A	66.606	0.0216216	0.00540541	T	T	C	C	C	T	C	C	T	C	C	C	T	C	C	T	C	C	T	T	C	T	C	C	C	T	C	T	T	T	T	T	T	T	C	T	T	C	C	C	C
Synril5151	ta_contig_1AL_3977509	5791	TGCAGATTGGAGTTGTTGTTTAAATGTTTCTGCTTTGCTCCCCCCTGGGTTTCGTGAGTGTTTC	T/C	1A	66.606	0.0432432	0.297297	C	C	C	T	N	C	T	C	T	C	C	N	T	N	T	H	T	T	T	H	C	N	N	C	C	C	T	N	C	N	T	N	N	C	C	T	T	N	N	T	T
Synril1194	ta_contig_1AL_3874283	5255	TGCAGAAGTCGATGCGCTATTTATGGGCTACGAAACGCTTATTTAGTGATTTCATCTACTCCAT	C/T	1A	69.157	0.0162162	0.0162162	C	C	T	T	T	C	T	T	C	T	T	T	C	T	T	C	T	T	C	C	T	C	T	T	T	C	T	C	C	C	C	C	C	C	T	C	C	T	T	T	T
Synril15412	ta_contig_1AL_3871826	5835	TGCAGCGCAGGTGGCGGCAGCGACGCAGTACGGCCG	A/G	1A	69.157	0.0162162	0.00540541	G	G	A	A	A	G	A	A	G	A	A	A	G	A	A	G	A	A	G	G	A	G	A	A	A	G	A	G	G	G	G	G	G	G	A	G	G	A	A	A	A
Synril6995	ta_contig_1AL_3977490	2518	TGCAGCACATCATCATGAAGTCTCCTTAAATCGCCAAATCTGGCCCACAGCGCTGCTTCGGGTA	A/G	1A	69.157	0.0162162	0.0108108	A	A	G	G	G	A	G	G	A	G	G	G	A	G	G	A	G	G	A	A	G	A	G	G	G	A	G	A	A	A	A	A	A	A	G	A	A	G	G	G	G
Synril6996	ta_contig_1AL_3977490	2518	TGCAGCACATCATCATGAAGTCTCCTTAAATCGCCAAATCTGGCCCACAGCGCTGCTTCGGGTA	A/G	1A	69.157	0.0162162	0.0108108	A	A	G	G	G	A	G	G	A	G	G	G	A	G	G	A	G	G	A	A	G	A	G	G	G	A	G	A	A	A	A	A	A	A	G	A	A	G	G	G	G
Synril12963	ta_contig_1AL_3906588	10425	TGCAGCCGAGCAGCACCGCTGCGGTCAGGGGGCCCCCGCGCCCCCCAACACGCGTGCGGGGATG	C/T	1A	71.021	0.0216216	0.0162162	T	T	C	C	C	T	C	C	T	C	C	C	T	C	C	T	C	C	T	T	C	T	C	C	N	T	C	T	T	T	T	T	T	T	C	T	T	C	C	C	C
Synril17055	ta_contig_1AL_3968700	3549	TGCAGCGGTGCGTTGGACTTCCAAGTGAAGGTGGCTATCAGACTGACCTCACGGCCTGCAAATC	C/T	1A	71.021	0.0216216	0.0162162	C	C	T	T	T	C	T	T	C	T	T	T	C	T	T	C	T	T	C	C	T	C	T	T	N	C	T	C	C	C	C	C	C	C	T	C	C	T	T	T	T
Synril17056	ta_contig_1AL_3968700	3549	TGCAGCGGTGCGTTGGACTTCCAAGTGAAGGTGGCTATCAGACTGACCTCACGGCCTGCAAATC	A/G	1A	71.021	0.0216216	0.0162162	A	A	G	G	G	A	G	G	A	G	G	G	A	G	G	A	G	G	A	A	G	A	G	G	N	A	G	A	A	A	A	A	A	A	G	A	A	G	G	G	G
Synril17057	ta_contig_1AL_3968700	3549	TGCAGCGGTGCGTTGGACTTCCAAGTGAAGGTGGCTATCAGACTGACCTCACGGCCTGCAAATC	G/A	1A	71.021	0.0216216	0.0162162	G	G	A	A	A	G	A	A	G	A	A	A	G	A	A	G	A	A	G	G	A	G	A	A	N	G	A	G	G	G	G	G	G	G	A	G	G	A	A	A	A
Synril29236	ta_contig_1AL_3913277	4281	TGCAGTAGTGGAACCCAAATGCTTTGGTCAGTGAGTATTGGCAAAATGGATAGTGGTGTCCGCA	G/T	1A	71.021	0.0216216	0.00540541	T	T	G	G	G	T	G	G	T	G	G	G	T	G	G	T	G	G	T	T	G	T	G	G	G	T	G	T	T	T	T	T	T	T	G	T	T	G	G	G	G
Synril81	ta_contig_1AL_3958835	7963	TGCAGAAAACCCTAGCACGGCTCTCCACAGAAGGAGGGTTAGGGGTGCGCGTCGTGCATGCCTG	C/T	1A	71.021	0.0216216	0.0162162	T	T	C	C	C	T	C	C	T	C	C	C	T	C	C	T	C	C	T	T	C	T	C	C	N	T	C	T	T	T	T	T	T	T	C	T	T	C	C	C	C
Synril26800	ta_contig_1AL_3955288	22740	TGCAGGTAGGCTTCCAATCCTGAAGTTACATTTGCTCTGCTCAGTACTCGTGCATTTCTGCTCT	A/G	1A	73.166	0.0486486	0.0162162	A	A	G	G	G	A	G	G	A	G	G	G	A	G	H	A	G	G	A	A	G	A	G	H	N	A	G	A	A	A	A	A	A	A	G	A	A	G	G	G	G
Synril30211	ta_contig_1AL_3870255	25063	TGCAGTCGCACAAGCGATTTGCCACTGCGTTCCGCGGATACTGTGGCGTCGTCGACAATGCGAG	C/T	1A	73.166	0.0486486	0.0162162	C	C	T	T	T	C	T	T	C	T	T	T	C	T	H	C	T	T	C	C	T	C	T	H	N	C	T	C	C	C	C	C	C	C	T	C	C	T	T	T	T
Synril9628	ta_contig_1AL_3904706	5427	TGCAGCATAATAACCGTTGGATCGACTTAATACTACCCACTAATTTCGGTAGTATGATGTACCG	C/G	1A	73.166	0.0486486	0.00540541	G	G	C	C	C	G	C	C	G	C	C	C	G	C	H	G	C	C	G	G	C	G	C	H	G	G	C	G	G	G	G	G	G	G	C	G	G	C	C	C	C
Synril14573	ta_contig_1AL_1440131	5469	TGCAGCGAACGAGATGAACCTGAACGGAATAAAGCACGCGCAGCCACAGCAACAGCACGAACTC	A/G	1A	75.056	0.027027	0.0162162	G	G	A	A	A	G	A	A	G	A	A	A	G	A	N	G	A	A	G	G	A	G	A	G	H	G	A	G	G	G	G	G	G	G	A	G	G	A	A	N	A
Synril26849	ta_contig_1AL_3927165	8562	TGCAGGTATCCACGGAGAGTATCAAAAAATTTAATGCAATGGCGTGCTACATGTTCCACCATCC	A/T	1A	81.845	0.0162162	0.0324324	T	T	A	A	A	T	A	A	T	A	A	A	T	A	T	T	A	A	T	T	A	T	A	T	N	T	A	T	T	T	T	N	T	T	A	T	T	A	A	N	A
Synril26850	ta_contig_1AL_3927165	8562	TGCAGGTATCCACGGAGAGTATCAAAAAATTTAATGCAATGGCGTGCTACATGTTCCACCATCC	A/T	1A	81.845	0.0162162	0.0324324	T	T	A	A	A	T	A	A	T	A	A	A	T	A	T	T	A	A	T	T	A	T	A	T	N	T	A	T	T	T	T	N	T	T	A	T	T	A	A	N	A
Synril31686	ta_contig_1AL_3956164	4821	TGCAGTGGTTGTTGTAGCACCAACATGATCACTGAGCACATGAGCAGCCGAGCCATTTTTTCAG	A/G	1A	81.845	0.0162162	0.0162162	G	G	A	A	A	G	A	A	G	A	A	A	G	A	G	G	A	A	G	G	A	G	A	G	N	G	A	G	G	G	G	A	G	G	A	G	G	A	A	N	A
Synril99	ta_contig_1AL_3890740	9333	TGCAGAAAAGAAATACTAAGACAATTTACATGACTCAGAAGTAATTCATGGGAATGCTAAATTT	A/G	1A	81.845	0.0216216	0.00540541	G	G	A	A	A	G	A	A	G	A	A	A	G	A	G	G	A	A	G	G	A	G	A	G	G	G	A	G	G	G	G	A	G	G	A	G	G	A	A	G	A
Synril10583	ta_contig_1AL_3975522	1569	TGCAGCCAAGCACGTTAGTCTCGGTGTTCTAGAGCAAGTTGCACCAAGTATCTTGAACTTGGAG	C/T	1A	82.956	0.0216216	0.00540541	C	C	T	T	T	C	T	T	C	T	T	T	C	T	C	C	T	T	C	C	T	C	T	C	C	C	T	C	C	C	C	T	C	C	T	C	C	T	T	C	T
Synril15803	ta_contig_1AL_3804553	7739	TGCAGCGCCTCGAGCGCCTTCTCCTTGGCCGCCATGGCTCGCTCCCGCAGCGCCTCCCCGCCCT	A/T	1A	82.956	0.0216216	0.00540541	T	T	A	A	A	T	A	A	T	A	A	A	T	A	T	T	A	A	T	T	A	T	A	T	T	T	A	T	T	T	T	A	T	T	A	T	T	A	A	T	A
Synril15804	ta_contig_1AL_3804553	7739	TGCAGCGCCTCGAGCGCCTTCTCCTTGGCCGCCATGGCTCGCTCCCGCAGCGCCTCCCCGCCCT	C/T	1A	82.956	0.0216216	0.00540541	T	T	C	C	C	T	C	C	T	C	C	C	T	C	T	T	C	C	T	T	C	T	C	T	T	T	C	T	T	T	T	C	T	T	C	T	T	C	C	T	C
Synril16961	ta_contig_1AL_3940008	9081	TGCAGCGGTAAGAAACAGCTGTTGTTTACAGTGTCATACGGCACTTCCTGGTCAAAGAATCTTC	C/T	1A	82.956	0.0216216	0.00540541	T	T	C	C	C	T	C	C	T	C	C	C	T	C	T	T	C	C	T	T	C	T	C	T	T	T	C	T	T	T	T	C	T	T	C	T	T	C	C	T	C
Synril20379	ta_contig_1AL_3932307	12068	TGCAGCTGCTCTCTTATGATGCAGATCCTGCCTATGGCCAACTCTAACGCACGACCGTAAACGG	C/T	1A	82.956	0.0216216	0.00540541	T	T	C	C	C	T	C	C	T	C	C	C	T	C	T	T	C	C	T	T	C	T	C	T	T	T	C	T	T	T	T	C	T	T	C	T	T	C	C	T	C
Synril20380	ta_contig_1AL_3932307	12068	TGCAGCTGCTCTCTTATGATGCAGATCCTGCCTATGGCCAACTCTAACGCACGACCGTAAACGG	A/G	1A	82.956	0.0216216	0.00540541	G	G	A	A	A	G	A	A	G	A	A	A	G	A	G	G	A	A	G	G	A	G	A	G	G	G	A	G	G	G	G	A	G	G	A	G	G	A	A	G	A
Synril21899	ta_contig_1AL_3976278	4154	TGCAGGAAATGGCCACATGTCCGCAGCAAAAGTTTTTAAAAGCGACACAGTCCATGCGAGTCTG	G/T	1A	82.956	0.0216216	0.00540541	G	G	T	T	T	G	T	T	G	T	T	T	G	T	G	G	T	T	G	G	T	G	T	G	G	G	T	G	G	G	G	T	G	G	T	G	G	T	T	G	T
Synril22327	ta_contig_1AL_3977305	10960	TGCAGGAATCTGTCTTCAATGGGTCTGAGTGGCAATATCTCGTCTTCTTTTGGGGACCTCAAAG	C/T	1A	82.956	0.0216216	0.00540541	C	C	T	T	T	C	T	T	C	T	T	T	C	T	C	C	T	T	C	C	T	C	T	C	C	C	T	C	C	C	C	T	C	C	T	C	C	T	T	C	T
Synril22618	ta_contig_1AL_3921663	8282	TGCAGGACGCGGCGAACTACGATGAGCAGCAACAAGAAGGGGATGAAGAGAGGGTGCGTTGCAT	G/T	1A	82.956	0.0216216	0.00540541	G	G	T	T	T	G	T	T	G	T	T	T	G	T	G	G	T	T	G	G	T	G	T	G	G	G	T	G	G	G	G	T	G	G	T	G	G	T	T	G	T
Synril28286	ta_contig_1AL_3975922	2960	TGCAGGTTGTTACTACCAACCTTGCAGAGTACATCTGTCATCCAGCCAGCTTGATCAATTGTTG	C/T	1A	82.956	0.0216216	0.00540541	C	C	T	T	T	C	T	T	C	T	T	T	C	T	C	C	T	T	C	C	T	C	T	C	C	C	T	C	C	C	C	T	C	C	T	C	C	T	T	C	T
Synril29563	ta_contig_1AL_3968857	6120	TGCAGTCACAGTAGAGTATTCATGTCATTTGTACAATCATAAATGGGGCAGAGGATAACACGAG	C/T	1A	82.956	0.0216216	0.00540541	T	T	C	C	C	T	C	C	T	C	C	C	T	C	T	T	C	C	T	T	C	T	C	T	T	T	C	T	T	T	T	C	T	T	C	T	T	C	C	T	C
Synril29564	ta_contig_1AL_3968857	6120	TGCAGTCACAGTAGAGTATTCATGTCATTTGTACAATCATAAATGGGGCAGAGGATAACACGAG	T/C	1A	82.956	0.0216216	0.00540541	C	C	T	T	T	C	T	T	C	T	T	T	C	T	C	C	T	T	C	C	T	C	T	C	C	C	T	C	C	C	C	T	C	C	T	C	C	T	T	C	T
Synril3049	ta_contig_1AL_3910434	9971	TGCAGAGCTCAGCTCAGCTGGAATGGTTGCACTACCTGCTGTTCGGTGATAGTAACAGCACTCG	G/T	1A	82.956	0.0216216	0.00540541	T	T	G	G	G	T	G	G	T	G	G	G	T	G	T	T	G	G	T	T	G	T	G	T	T	T	G	T	T	T	T	G	T	T	G	T	T	G	G	T	G
Synril3050	ta_contig_1AL_3910434	9971	TGCAGAGCTCAGCTCAGCTGGAATGGTTGCACTACCTGCTGTTCGGTGATAGTAACAGCACTCG	C/G	1A	82.956	0.0216216	0.00540541	G	G	C	C	C	G	C	C	G	C	C	C	G	C	G	G	C	C	G	G	C	G	C	G	G	G	C	G	G	G	G	C	G	G	C	G	G	C	C	G	C
Synril4177	ta_contig_1AL_3941141	16487	TGCAGATCCTCCCCAGCAGCGCCGTGCGCCAGTTCTACGTCCGCATCAACGGCATGGAGTTGAA	C/T	1A	82.956	0.0216216	0.00540541	T	T	C	C	C	T	C	C	T	C	C	C	T	C	T	T	C	C	T	T	C	T	C	T	T	T	C	T	T	T	T	C	T	T	C	T	T	C	C	T	C
Synril4178	ta_contig_1AL_3941141	16487	TGCAGATCCTCCCCAGCAGCGCCGTGCGCCAGTTCTACGTCCGCATCAACGGCATGGAGTTGAA	C/A	1A	82.956	0.0216216	0.00540541	A	A	C	C	C	A	C	C	A	C	C	C	A	C	A	A	C	C	A	A	C	A	C	A	A	A	C	A	A	A	A	C	A	A	C	A	A	C	C	A	C
Synril1942	ta_contig_1AL_3929689	13482	TGCAGACCCATCCGATGAAGAAAACGATATGTCGACCGAAAGTGCAGCTTGGCCTTCTGCCG	A/C	1A	84.294	0.0216216	0.027027	C	C	A	A	A	C	A	A	N	A	A	A	C	A	C	C	A	A	C	C	C	C	A	C	C	C	A	C	C	A	C	A	N	C	A	C	C	A	A	C	A
Synril20129	ta_contig_1AL_3870162	3747	TGCAGCTGCCAGACTCCTCATGCAGAGACCTAAAAGAGCAAAGATATCAAAGAGTTGTCATGGC	C/G	1A	84.294	0.0216216	0.00540541	C	C	G	G	G	C	G	G	C	G	G	G	C	G	C	C	G	G	C	C	C	C	G	C	C	C	G	C	C	G	C	G	C	C	G	C	C	G	G	C	G
Synril20130	ta_contig_1AL_3870162	3747	TGCAGCTGCCAGACTCCTCATGCAGAGACCTAAAAGAGCAAAGATATCAAAGAGTTGTCATGGC	C/G	1A	84.294	0.0216216	0.00540541	C	C	G	G	G	C	G	G	C	G	G	G	C	G	C	C	G	G	C	C	C	C	G	C	C	C	G	C	C	G	C	G	C	C	G	C	C	G	G	C	G
Synril20131	ta_contig_1AL_3870162	3747	TGCAGCTGCCAGACTCCTCATGCAGAGACCTAAAAGAGCAAAGATATCAAAGAGTTGTCATGGC	C/T	1A	84.294	0.0216216	0.00540541	C	C	T	T	T	C	T	T	C	T	T	T	C	T	C	C	T	T	C	C	C	C	T	C	C	C	T	C	C	T	C	T	C	C	T	C	C	T	T	C	T
Synril581	ta_contig_1AL_3927309	20088	TGCAGAACAATGTGATCCATGAATAATCACCTTCCTGATATGCACCCAATGCCAAAAAAGATCC	C/G	1A	84.294	0.0216216	0.0432432	G	G	C	C	C	G	C	C	N	C	C	C	G	C	G	G	C	C	G	G	G	G	C	G	G	G	N	G	G	C	G	C	N	G	C	G	G	C	C	G	C
Synril11814	ta_contig_1AL_3952893	2968	TGCAGCCCAGATTCCCGCCATCCCCATCACCGACAGCGCTCGCCTCTGGTGACGATGAGGTGGA	C/T	1A	88.668	0.0540541	0.00540541	C	C	T	T	T	C	T	T	T	T	T	T	C	T	C	C	T	T	C	C	C	C	T	C	C	C	C	C	C	T	C	T	T	C	T	C	C	T	T	C	T
Synril11815	ta_contig_1AL_3952893	2968	TGCAGCCCAGATTCCCGCCATCCCCATCACCGACAGCGCTCGCCTCTGGTGACGATGAGGTGGA	C/T	1A	88.668	0.0540541	0.00540541	C	C	T	T	T	C	T	T	T	T	T	T	C	T	C	C	T	T	C	C	C	C	T	C	C	C	C	C	C	T	C	T	T	C	T	C	C	T	T	C	T
Synril12256	ta_contig_1AL_3952893	2968	TGCAGCCCCGCGGTCTGAGGGACTGGCGGCACGAGATACAGTCCG	A/T	1A	88.668	0.0540541	0.0108108	T	T	A	A	A	T	A	A	A	A	A	A	T	A	T	T	A	A	T	T	T	T	A	T	T	T	T	T	T	A	T	A	A	T	A	T	T	A	A	T	A
Synril12920	ta_contig_1AL_3913670	7782	TGCAGCCGACCGATAGAATTGATCCAGCCATCACTCTAGGCAGCAAGGTTCTACATCTGTGTGC	C/T	1A	88.668	0.0540541	0.0108108	C	C	T	T	T	C	T	T	T	T	T	T	C	T	C	C	T	T	C	C	C	C	T	C	C	C	C	C	C	T	C	T	T	C	T	C	C	T	T	C	T
Synril16770	ta_contig_1AL_3936232	10207	TGCAGCGGCTCTCTTCCGTGATTGCTGAGGCGGCGGAGACGTCTGACGTGGCCGAGTTGGACGA	C/T	1A	88.668	0.0540541	0.0108108	C	C	T	T	T	C	T	T	T	T	T	T	C	T	C	C	T	T	C	C	C	C	T	C	C	C	C	C	C	T	C	T	T	C	T	C	C	T	T	C	T
Synril23799	ta_contig_1AL_3903301	5932	TGCAGGCAGACGCGCCACTTCGGTCAGCATCGTCGGCGCAGCGTTGCCAAATTTTCGGGCAACG	T/C	1A	88.668	0.0540541	0.00540541	T	T	C	C	C	T	C	C	C	C	C	C	T	C	T	T	C	C	T	T	T	T	C	T	T	T	T	T	T	C	T	C	C	T	C	T	T	C	C	T	C
Synril23800	ta_contig_1AL_3903301	5932	TGCAGGCAGACGCGCCACTTCGGTCAGCATCGTCGGCGCAGCGTTGCCAAATTTTCGGGCAACG	G/A	1A	88.668	0.0540541	0.00540541	G	G	A	A	A	G	A	A	A	A	A	A	G	A	G	G	A	A	G	G	G	G	A	G	G	G	G	G	G	A	G	A	A	G	A	G	G	A	A	G	A
Synril2534	ta_contig_1AL_3902269	10102	TGCAGAGAAATGAGTAATGTTCTGCCCTTTTTCTTTATCGAGGTACCGTTCTTGCTTCTTTTTT	G/T	1A	88.668	0.0540541	0.0108108	T	T	G	G	G	T	G	G	G	G	G	G	T	G	T	T	G	G	T	T	T	T	G	T	T	T	T	T	T	G	T	G	G	T	G	T	T	G	G	T	G
Synril29124	ta_contig_1AL_2797475	4633	TGCAGTAGGCAAAACGCAAGAATCAATTACTGAACCGCTAGAGAATATTATTCGGCTGGAGAAA	G/T	1A	88.668	0.0540541	0.0108108	G	G	T	T	T	G	T	T	T	T	T	T	G	T	G	G	T	T	G	G	G	G	T	G	G	G	G	G	G	T	G	T	T	G	T	G	G	T	T	G	T
Synril29711	ta_contig_1AL_3946162	14652	TGCAGTCATGCAACTGCATGTCTTCCAACATGGTTGCAACTGGGGGCTCTGTTTTGTCAGAGGT	C/T	1A	88.668	0.0540541	0.00540541	C	C	T	T	T	C	T	T	T	T	T	T	C	T	C	C	T	T	C	C	C	C	T	C	C	C	C	C	C	T	C	T	T	C	T	C	C	T	T	C	T
Synril4453	ta_contig_1AL_3897080	19249	TGCAGATGACACGAGCAAATCTGAACTTTGTTTTTCTCCCTTTTTCTTCTCTGCTATGCCCCCT	C/T	1A	88.668	0.0540541	0.00540541	T	T	C	C	C	T	C	C	C	C	C	C	T	C	T	T	C	C	T	T	T	T	C	T	T	T	T	T	T	C	T	C	C	T	C	T	T	C	C	T	C
Synril27979	ta_contig_1AL_3896886	14021	TGCAGGTTACCTTTGAGAGCATTATCATCCGAAAAAGTCTTTTACGTTCGCGTTCCATGCACAA	A/G	1A	88.7535	0.0594595	0.00540541	G	G	A	A	A	G	A	A	A	A	A	A	G	A	G	G	A	A	G	G	G	G	A	G	G	G	G	G	G	A	G	A	A	G	A	G	G	A	A	G	A
Synril4726	ta_contig_1AL_3953856	5419	TGCAGATGGGCACCATCTCATAAGAGAGGCAAAGCATAAAAGCAGATGCACTAGCAAATTGTCT	A/G	1A	88.839	0.0648649	0.0162162	A	A	G	G	G	A	G	G	G	G	G	G	A	G	A	A	G	N	A	A	A	A	G	A	A	A	A	A	A	G	A	G	G	A	G	A	A	G	G	A	G
Synril9896	ta_contig_1AL_3939827	11569	TGCAGCATCCTCCCATCGAGCCGTCGCCTCCTTCCTGCTCTCTCTCGGTCTTAATTTGGCCTGC	C/T	1A	88.839	0.0648649	0.0108108	T	T	C	C	C	T	C	C	C	C	C	C	T	C	T	T	C	N	T	T	T	T	C	T	T	T	T	T	T	C	T	C	C	T	C	T	T	C	C	T	C
Synril12290	ta_contig_1AL_3952374	19653	TGCAGCCCCTATCCATCATGCAGGGTTGCCTCCATAATTAAGATAATAAAATCAGACAAGAGCT	A/G	1A	92.194	0.0378378	0.00540541	G	G	A	A	A	G	A	A	A	A	A	A	G	A	G	G	A	G	G	G	G	G	A	G	G	G	G	G	G	A	A	A	A	G	A	G	G	A	A	G	A
Synril17541	ta_contig_1AL_3963161	31901	TGCAGCGTGGGCAGAAAAGCCATGGCCTCACCGTCGATGGCGAGAGTCTCCTCATCGTCCATGA	A/G	1A	92.194	0.0378378	0.00540541	A	A	G	G	G	A	G	G	G	G	G	G	A	G	A	A	G	A	A	A	A	A	G	A	A	A	A	A	A	G	G	G	G	A	G	A	A	G	G	A	G
Synril18173	ta_contig_1AL_3929338	8164	TGCAGCTAGCCCACTCTAAAATATCTTTTTTCATTAAGAGCTCTCCGACTGCCGTGATCTCGTC	C/T	1A	92.194	0.0378378	0.00540541	C	C	T	T	T	C	T	T	T	T	T	T	C	T	C	C	T	C	C	C	C	C	T	C	C	C	C	C	C	T	T	T	T	C	T	C	C	T	T	C	T
Synril20767	ta_contig_1AL_3904953	2452	TGCAGCTGGTAGCCAGTCGATCAGCTGTATTTATGCCCAGCAGCGTGTACTGATCTAGCCGTCC	A/G	1A	92.194	0.0378378	0.00540541	G	G	A	A	A	G	A	A	A	A	A	A	G	A	G	G	A	G	G	G	G	G	A	G	G	G	G	G	G	A	A	A	A	G	A	G	G	A	A	G	A
Synril22382	ta_contig_1AL_3873980	9590	TGCAGGAATTGGGGGGCGGCCGCCACCTCCTCCACATGCACATGCAGCGGCAGCCTCGCCCCAA	C/T	1A	92.194	0.0378378	0.00540541	C	C	T	T	T	C	T	T	T	T	T	T	C	T	C	C	T	C	C	C	C	C	T	C	C	C	C	C	C	T	T	T	T	C	T	C	C	T	T	C	T
Synril23178	ta_contig_1AL_3913325	16048	TGCAGGAGTACGAACTCCCTTCAAAGGTATATGTTCACTCGATCCTAGAGTCGTCTTCGGCTGT	A/G	1A	92.194	0.0378378	0.00540541	A	A	G	G	G	A	G	G	G	G	G	G	A	G	A	A	G	A	A	A	A	A	G	A	A	A	A	A	A	G	G	G	G	A	G	A	A	G	G	A	G
Synril23179	ta_contig_1AL_3913325	16048	TGCAGGAGTACGAACTCCCTTCAAAGGTATATGTTCACTCGATCCTAGAGTCGTCTTCGGCTGT	G/A	1A	92.194	0.0378378	0.00540541	G	G	A	A	A	G	A	A	A	A	A	A	G	A	G	G	A	G	G	G	G	G	A	G	G	G	G	G	G	A	A	A	A	G	A	G	G	A	A	G	A
Synril29757	ta_contig_1AL_3892930	4429	TGCAGTCCAATCATGCACATATCCAGGTACTGAAGTATGAACTACCTGGGGATGCTTTTAGAGG	A/C	1A	92.194	0.0378378	0.00540541	A	A	C	C	C	A	C	C	C	C	C	C	A	C	A	A	C	A	A	A	A	A	C	A	A	A	A	A	A	C	C	C	C	A	C	A	A	C	C	A	C
Synril31436	ta_contig_1AL_3961640	12485	TGCAGTGGCAGAGGGTGCTCTGCATACACAATTTCGGCAAATCCTTTTGTGGCCTGGGAATACG	A/G	1A	92.194	0.0378378	0.00540541	A	A	G	G	G	A	G	G	G	G	G	G	A	G	A	A	G	A	A	A	A	A	G	A	A	A	A	A	A	G	G	G	G	A	G	A	A	G	G	A	G
Synril33273	ta_contig_1AL_3924040	39005	TGCAGTTTCGAAAAAGGTATTTAGCGAATGGTAAGGAAATAAGGCTTACAGCCGAACGGCCTGA	A/G	1A	92.194	0.0378378	0.00540541	A	A	G	G	G	A	G	G	G	G	G	G	A	G	A	A	G	A	A	A	A	A	G	A	A	A	A	A	A	G	G	G	G	A	G	A	A	G	G	A	G
Synril5057	ta_contig_1AL_3879382	11886	TGCAGATTCTATCATGCTGTATGCATTGAACATCAATGAAACAGGCTCATCACCAAAAAAAATG	A/T	1A	92.194	0.0378378	0.00540541	T	T	A	A	A	T	A	A	A	A	A	A	T	A	T	T	A	T	T	T	T	T	A	T	T	T	T	T	T	A	A	A	A	T	A	T	T	A	A	T	A
Synril5058	ta_contig_1AL_3879382	11886	TGCAGATTCTATCATGCTGTATGCATTGAACATCAATGAAACAGGCTCATCACCAAAAAAAATG	T/G	1A	92.194	0.0378378	0.00540541	G	G	T	T	T	G	T	T	T	T	T	T	G	T	G	G	T	G	G	G	G	G	T	G	G	G	G	G	G	T	T	T	T	G	T	G	G	T	T	G	T
Synril5059	ta_contig_1AL_3879382	11886	TGCAGATTCTATCATGCTGTATGCATTGAACATCAATGAAACAGGCTCATCACCAAAAAAAATG	G/A	1A	92.194	0.0378378	0.00540541	A	A	G	G	G	A	G	G	G	G	G	G	A	G	A	A	G	A	A	A	A	A	G	A	A	A	A	A	A	G	G	G	G	A	G	A	A	G	G	A	G
Synril5980	ta_contig_1AL_3924040	39005	TGCAGCAACGTCAGATTAAAACCATGTGGACACAAGTTGGGCAGAGTTGCGTGGATGGATCCGA	A/T	1A	92.194	0.0378378	0.00540541	T	T	A	A	A	T	A	A	A	A	A	A	T	A	T	T	A	T	T	T	T	T	A	T	T	T	T	T	T	A	A	A	A	T	A	T	T	A	A	T	A
Synril9576	ta_contig_1AL_3980728	28450	TGCAGCAGTTCCTTTCTCTCTGGGAAGCTATTCATAACGTGTAATTATCCTCTGAAGTTGATTC	G/T	1A	92.194	0.0378378	0.00540541	T	T	G	G	G	T	G	G	G	G	G	G	T	G	T	T	G	T	T	T	T	T	G	T	T	T	T	T	T	G	G	G	G	T	G	T	T	G	G	T	G
Synril20275	ta_contig_1AL_3955896	6130	TGCAGCTGCGGCGGTGTTGCTGCTTGCTGGTGCGCTGCTGCAAGAGCTTGGGCAAGCTGTGTCC	C/G	1A	96.857	0.0216216	0.0324324	G	G	C	C	C	G	C	C	C	C	C	C	G	C	G	G	C	G	G	G	G	G	C	G	G	G	G	G	G	C	C	C	C	G	C	G	G	C	G	G	C
Synril25244	ta_contig_1AL_3887833	2084	TGCAGGCTTTGGCATGGAGGACTCCCTGGCGGAGTTCCAGGTCGCCCAGGCAGTGGAGATAGCG	C/G	1A	96.857	0.0216216	0.0162162	C	C	G	G	G	C	G	G	G	G	G	G	C	G	C	C	G	C	C	C	C	C	G	C	C	C	C	C	C	G	G	G	G	C	G	C	C	G	C	C	G
Synril25245	ta_contig_1AL_3887833	2084	TGCAGGCTTTGGCATGGAGGACTCCCTGGCGGAGTTCCAGGTCGCCCAGGCAGTGGAGATAGCG	A/G	1A	96.857	0.0216216	0.0162162	A	A	G	G	G	A	G	G	G	G	G	G	A	G	A	A	G	A	A	A	A	A	G	A	A	A	A	A	A	G	G	G	G	A	G	A	A	G	A	A	G
Synril6787	ta_contig_1AL_3880320	13908	TGCAGCACAACTGGCTTCGACGCTCAACAACAGATACAGGACCAGCACAGGAGAAATCCTTGAA	C/G	1A	96.857	0.0216216	0.027027	C	C	G	G	G	C	G	G	G	G	G	G	C	G	C	C	G	C	C	C	C	C	G	C	C	C	C	C	C	G	G	G	G	C	G	C	C	G	C	C	G
Synril5494	ta_contig_1AL_3976131	6707	TGCAGCAAAGATTGCCCATTGCAAAGGTTAACTGGGTGAGGATAGGAAGGAGGCGCTGCCCTTG	A/C	1A	98.985	0.027027	0.0216216	C	C	A	A	A	C	A	A	A	C	A	A	N	A	C	C	A	C	C	C	C	C	A	C	C	C	C	C	C	A	A	A	A	C	A	C	H	A	C	C	A
Synril19805	ta_contig_1AL_3910584	6480	TGCAGCTCTGGAACGATAGTCGTTAGGGGCACATGTGCGAAGACCTTCGTTCCTGACTATCATC	A/G	1A	106.35	0.027027	0.00540541	G	G	A	A	A	G	A	G	A	G	A	A	A	A	G	G	G	G	G	G	G	G	A	G	G	A	G	G	G	A	A	A	A	G	A	A	H	A	G	G	A
Synril25327	ta_contig_1AL_3980661	32677	TGCAGGGAAGTCATAATATTCAGTATGTTTTAGGTGAGGAAAATTAGTCTGCTGAAACGAAATG	A/G	1A	106.35	0.0216216	0.102703	G	G	A	N	A	G	A	G	A	G	A	A	A	A	G	N	G	G	G	G	G	G	A	G	G	A	G	G	G	A	A	A	N	G	A	A	H	A	G	G	A
Synril28615	ta_contig_1AL_3934130	9462	TGCAGTAATTATCGTCTTATGCACCCCACTCTATTTTTGTAATTGGCGACATTTGCTAGCACTG	C/T	1A	106.35	0.0216216	0.0432432	T	T	C	N	C	T	C	T	C	T	C	C	C	C	T	N	T	T	T	T	T	T	C	T	T	C	T	T	T	C	C	C	C	T	C	C	H	C	T	T	C
Synril30668	ta_contig_1AL_3886422	10366	TGCAGTGAAATACACACATGGGAATAATTTGAGTGGTAGTATAGTGAATCTCAATGCATTTATA	A/T	1A	106.35	0.0216216	0.0810811	A	A	T	N	T	A	T	A	T	A	T	T	T	T	A	N	A	A	A	A	A	A	T	A	A	T	A	A	A	T	T	T	N	A	T	T	H	T	A	N	T
Synril4845	ta_contig_1AL_3920991	6884	TGCAGATGTGGTTGAACGTGTACTCGTCTGCAACTTCAGTGACTCATCGTTTGGTCATCATCTA	C/T	1A	106.35	0.0216216	0.0432432	C	C	T	T	T	C	T	C	T	C	T	T	T	T	C	C	C	C	C	C	C	C	T	C	C	T	C	C	C	T	T	T	T	C	T	T	H	T	C	C	T
Synril8856	ta_contig_1AL_3934130	9462	TGCAGCAGCTCATCCTGACCAATGATGTATACTTAGAGCATCTACAACCG	C/T	1A	106.35	0.0216216	0.145946	T	T	C	N	C	T	C	N	C	T	C	C	C	C	T	N	T	T	T	T	T	T	C	T	T	C	T	T	T	C	C	C	N	T	C	C	H	C	T	N	C
Synril13563	ta_contig_1AL_3869500	28209	TGCAGCCGTGAGCGGTGAACGAATCCGAGCTGTGGCTGGTTGTCGTGGGCCTTGCCGCCCGCCG	A/C	1A	131.956	0.0324324	0.00540541	A	A	C	A	C	C	C	C	C	C	A	A	A	C	A	C	A	A	C	C	A	A	C	A	A	C	A	A	A	C	C	C	H	A	C	C	C	A	A	C	C
Synril1562	ta_contig_1AL_3889377	32722	TGCAGACAAACAGACGACGGCGCCCTTACACACATGAACCACGAGGCATGGTGCAGCAGCAAGA	G/T	1A	131.956	0.0324324	0.0108108	T	T	G	T	G	G	G	G	G	G	T	T	T	G	T	G	T	T	G	G	T	T	G	T	T	G	T	T	T	G	G	G	H	T	G	G	G	T	T	G	G
Synril19699	ta_contig_1AL_3876635	8982	TGCAGCTCTAGGTCAGCATGAATGTGGCGCGGGAAGCAACACATCTACTAGAGAGACAACACGA	A/G	1A	131.956	0.0324324	0.0108108	G	G	A	G	A	A	A	A	A	A	G	G	G	A	G	A	G	G	A	A	G	G	A	G	G	A	G	G	G	A	A	A	H	G	A	A	A	G	G	A	A
Synril20574	ta_contig_1AL_3967314	16985	TGCAGCTGGCGACGTGGCACCCGCTCACTGGCGGAAGGAACTCCTGACGGGCACGCGATCCGAG	C/T	1A	131.956	0.0324324	0.00540541	T	T	C	T	C	C	C	C	C	C	T	T	T	C	T	C	T	T	C	C	T	T	C	T	T	C	T	T	T	C	C	C	H	T	C	C	C	T	T	C	C
Synril21020	ta_contig_1AL_3919540	7629	TGCAGCTTACTACCGTAGTAAGTACGTATCAGTTCGCCGTATAAATTACTACTAGTACATAGTA	C/T	1A	131.956	0.0324324	0.00540541	T	T	C	T	C	C	C	C	C	C	T	T	T	C	T	C	T	T	C	C	T	T	C	T	T	C	T	T	T	C	C	C	H	T	C	C	C	T	T	C	C
Synril23478	ta_contig_1AL_2319797	8598	TGCAGGATGGCTCTCATCAGCAACAACCAGTCTTCACAGTTGCTCTGTGTCAGCGTCGGGAGCA	C/T	1A	131.956	0.0324324	0.0108108	C	C	T	C	T	T	T	T	T	T	C	C	C	T	C	T	C	C	T	T	C	C	T	C	C	T	C	C	C	T	T	T	H	C	T	T	T	C	C	T	T
Synril24150	ta_contig_1AL_3896252	3882	TGCAGGCCATTTTTCTACTAGTGCGCTCCCCTAATGGGAGCAGGACTTCAGCTGACACTCATGC	A/G	1A	131.956	0.0324324	0.0108108	G	G	A	G	A	A	A	A	A	A	G	G	G	A	G	A	G	G	A	A	G	G	A	G	G	A	G	G	G	A	A	A	H	G	A	A	A	G	G	A	A
Synril31082	ta_contig_1AL_3977477	2491	TGCAGTGCCAAAGCCGCTTATTCTCCTTCATGGAGTCTACAAGATGGGCTCGGACATATTTCAG	A/G	1A	131.956	0.0324324	0.00540541	G	G	A	G	A	A	A	A	A	A	G	G	G	A	G	A	G	G	A	A	G	G	A	G	G	A	G	G	G	A	A	A	H	G	A	A	A	G	G	A	A
Synril3619	ta_contig_1AL_3873109	4756	TGCAGAGTTTTGACATTGTACGGAAGGTTGAGAGTGTACAATATATAGTTCGGGCCATCCTCAG	C/T	1A	131.956	0.0324324	0.0108108	T	T	C	T	C	C	C	C	C	C	T	T	T	C	T	C	T	T	C	C	T	T	C	T	T	C	T	T	T	C	C	C	H	T	C	C	C	T	T	C	C
Synril4365	ta_contig_1AL_3891371	15269	TGCAGATCTCTGTCCCAACACCGAGTCTGCATCATACATATTCACATCTGATAGCCCATAAGAG	G/T	1A	131.956	0.0324324	0.00540541	T	T	G	T	G	G	G	G	G	G	T	T	T	G	T	G	T	T	G	G	T	T	G	T	T	G	T	T	T	G	G	G	H	T	G	G	G	T	T	G	G
Synril4889	ta_contig_1AL_3869500	28209	TGCAGATTAACCAATGCGTGCACGTGTATTTATGAATATGAATTTGGTATAGTACCTGCATGAG	A/G	1A	131.956	0.0324324	0.0108108	A	A	G	A	G	G	G	G	G	G	A	A	A	G	A	G	A	A	G	G	A	A	G	A	A	G	A	A	A	G	G	G	H	A	G	G	G	A	A	G	G
Synril8125	ta_contig_1AL_3879714	9254	TGCAGCAGAGGGTTGCTTCGCGGCGGCGAATCGAACGAAGTGGAGGAGGGGTTCGGCAGCTCAA	C/T	1A	131.956	0.00540541	0.454054	N	C	C	T	C	N	C	C	C	C	N	N	N	C	N	N	N	N	C	C	N	N	C	N	N	C	N	N	N	C	N	C	C	N	C	C	C	N	T	C	N
Synril11743	ta_contig_1AL_3899720	18496	TGCAGCCCACCACGAAACAATCTGTAGCAGGCAAAAATTGCAATACACAAAGCACCTCCACACC	C/G	1A	133.079	0.0324324	0.00540541	G	G	C	G	C	C	C	C	C	C	G	G	G	C	G	C	G	G	C	C	G	G	C	G	G	C	G	G	G	C	C	C	H	G	C	C	C	G	G	C	C
Synril11744	ta_contig_1AL_3899720	18496	TGCAGCCCACCACGAAACAATCTGTAGCAGGCAAAAATTGCAATACACAAAGCACCTCCACACC	C/G	1A	133.079	0.0324324	0.00540541	G	G	C	G	C	C	C	C	C	C	G	G	G	C	G	C	G	G	C	C	G	G	C	G	G	C	G	G	G	C	C	C	H	G	C	C	C	G	G	C	C
Synril20026	ta_contig_1AL_3940444	1034	TGCAGCTGATGATGCACTTGTGGGTCTCGGATCTCCTGACGCATACTAAGGTAGGTAGTCCAGG	A/G	1A	133.079	0.0324324	0.00540541	G	G	A	G	A	A	A	A	A	A	G	G	G	A	G	A	G	G	A	A	G	G	A	G	G	A	G	G	G	A	A	A	H	G	A	A	A	G	G	A	A
Synril21578	ta_contig_1AL_3956330	13320	TGCAGCTTGGTAGCTACGCCTCAGCATTCGTACCCCTATAGCCGTTGTTAGAATTATATCCACG	C/T	1A	133.079	0.0324324	0.00540541	C	C	T	C	T	T	T	T	T	T	C	C	C	T	C	T	C	C	T	T	C	C	T	C	C	T	C	C	C	T	T	T	H	C	T	T	T	C	C	T	T
Synril22242	ta_contig_1AL_1308330	5663	TGCAGGAAGGAAACAACACACGAGTGCCGCCATCACCAGATCCACCCACGTCAGTTAGATCTTG	A/G	1A	133.079	0.0324324	0.00540541	A	A	G	A	G	G	G	G	G	G	A	A	A	G	A	G	A	A	G	G	A	A	G	A	A	G	A	A	A	G	G	G	H	A	G	G	G	A	A	G	G
Synril2415	ta_contig_1AL_3911766	10560	TGCAGACTGATCCACCAAACATTCAATCGCATTTAAAAATGCTAATTTGATCTCGACTAACATC	C/T	1A	133.079	0.0324324	0.00540541	T	T	C	T	C	C	C	C	C	C	T	T	T	C	T	C	T	T	C	C	T	T	C	T	T	C	T	T	T	C	C	C	H	T	C	C	C	T	T	C	C
Synril30244	ta_contig_1AL_3911766	10560	TGCAGTCGCCTGGTCCTGTAGTTTCCCCTTTATCTCATTCTAGTCAACTGCTCACCGAGATCGG	A/C	1A	133.079	0.0324324	0.00540541	C	C	A	C	A	A	A	A	A	A	C	C	C	A	C	A	C	C	A	A	C	C	A	C	C	A	C	C	C	A	A	A	H	C	A	A	A	C	C	A	A
Synril32726	ta_contig_1AL_3885764	19539	TGCAGTTGAGAGATGTATGTATCAGCGCCAGAAGCAGAAGTCAAGCGTCAACAAGGTAAATGGA	A/G	1A	133.079	0.0324324	0.00540541	G	G	A	G	A	A	A	A	A	A	G	G	G	A	G	A	G	G	A	A	G	G	A	G	G	A	G	G	G	A	A	A	H	G	A	A	A	G	G	A	A
Synril25495	ta_contig_1AL_3972838	16113	TGCAGGGAGGCGCGAAGCTACTTGATCCCGCGTGGCTCCACCTCGTCACCGCTCGCCGCTCAAG	T/C	1A	134.202	0.0162162	0.00540541	T	T	C	T	C	C	C	C	C	C	T	T	T	C	T	C	T	T	C	C	T	T	C	T	T	C	T	T	T	C	C	C	H	T	C	C	C	T	T	C	C
Synril2747	ta_contig_1AL_3977616	26385	TGCAGAGATAATTGTAAAACATAAGTAAATTGCGTCAGGCTATGGCTTCATAATAATTCTACTA	A/C	1A	134.202	0.0162162	0.00540541	A	A	C	A	C	C	C	C	C	C	A	A	A	C	A	C	A	A	C	C	A	A	C	A	A	C	A	A	A	C	C	C	H	A	C	C	C	A	A	C	C
Synril31731	ta_contig_1AL_3974557	19924	TGCAGTGTAGCGTCAAGTGGACACGGGAACCGCTGTGATACTGACAGCCACGATCATCACCCAT	C/G	1A	134.202	0.0162162	0.00540541	G	G	C	G	C	C	C	C	C	C	G	G	G	C	G	C	G	G	C	C	G	G	C	G	G	C	G	G	G	C	C	C	H	G	C	C	C	G	G	C	C
Synril31732	ta_contig_1AL_3974557	19924	TGCAGTGTAGCGTCAAGTGGACACGGGAACCGCTGTGATACTGACAGCCACGATCATCACCCAT	A/G	1A	134.202	0.0162162	0.00540541	G	G	A	G	A	A	A	A	A	A	G	G	G	A	G	A	G	G	A	A	G	G	A	G	G	A	G	G	G	A	A	A	H	G	A	A	A	G	G	A	A
Synril31733	ta_contig_1AL_3974557	19924	TGCAGTGTAGCGTCAAGTGGACACGGGAACCGCTGTGATACTGACAGCCACGATCATCACCCAT	A/G	1A	134.202	0.0162162	0.00540541	G	G	A	G	A	A	A	A	A	A	G	G	G	A	G	A	G	G	A	A	G	G	A	G	G	A	G	G	G	A	A	A	H	G	A	A	A	G	G	A	A
Synril7300	ta_contig_1AL_3977616	26385	TGCAGCACCGCGAAGTGATCTCTACCGCAATATATTCCGATGGTGTCACGATTGAACTGGCGAT	A/G	1A	134.202	0.0162162	0.00540541	G	G	A	G	A	A	A	A	A	A	G	G	G	A	G	A	G	G	A	A	G	G	A	G	G	A	G	G	G	A	A	A	H	G	A	A	A	G	G	A	A
Synril11099	ta_contig_1AL_3916319	8989	TGCAGCCAGAACGGCTTGAAGCGGCGGTATCGAATCAAGGCAGCGCGCCGAGTAGAGCAGAGGC	A/G	1A	135.314	0.0324324	0.00540541	A	A	G	A	G	G	G	G	G	G	A	A	A	G	A	G	A	A	G	G	A	A	G	A	A	G	A	A	A	G	G	G	H	A	G	G	G	A	A	G	G
Synril12559	ta_contig_1AL_3963730	10632	TGCAGCCCGTCGGCAGCCGTGGCGACCTGACCGCCCTTCTCCCCGCCGCGGCCCTGGTGCTCCT	C/T	1A	135.314	0.0324324	0.00540541	C	C	T	C	T	T	T	T	T	T	C	C	C	T	C	T	C	C	T	T	C	C	T	C	C	T	C	C	C	T	T	T	H	C	T	T	T	C	C	T	T
Synril13075	ta_contig_1AL_3950144	13110	TGCAGCCGCACCCCCAATAGGCCCCCCAGGGCGCCTTTTTTCGCGTCGGCGCCGAAAAACCACC	C/T	1A	135.314	0.0324324	0.00540541	C	C	T	C	T	T	T	T	T	T	C	C	C	T	C	T	C	C	T	T	C	C	T	C	C	T	C	C	C	T	T	T	H	C	T	T	T	C	C	T	T
Synril13440	ta_contig_1AL_3929951	9852	TGCAGCCGCTCCCCGCTCTCCGCTTCTTGCTAGACCTCTATCAACTTGAATCTTTGATATGCCC	C/T	1A	135.314	0.0324324	0.00540541	T	T	C	T	C	C	C	C	C	C	T	T	T	C	T	C	T	T	C	C	T	T	C	T	T	C	T	T	T	C	C	C	H	T	C	C	C	T	T	C	C
Synril13441	ta_contig_1AL_3929951	9852	TGCAGCCGCTCCCCGCTCTCCGCTTCTTGCTAGACCTCTATCAACTTGAATCTTTGATATGCCC	G/T	1A	135.314	0.0324324	0.00540541	T	T	G	T	G	G	G	G	G	G	T	T	T	G	T	G	T	T	G	G	T	T	G	T	T	G	T	T	T	G	G	G	H	T	G	G	G	T	T	G	G
Synril14319	ta_contig_1AL_3902061	12291	TGCAGCCTTACAAGCCTCGTACAACTACACCGCTAAGCAGATCGCAACCCCCGCCAGTACGGTT	A/T	1A	135.314	0.0324324	0.00540541	T	T	A	T	A	A	A	A	A	A	T	T	T	A	T	A	T	T	A	A	T	T	A	T	T	A	T	T	T	A	A	A	H	T	A	A	A	T	T	A	A
Synril16536	ta_contig_1AL_3896549	3014	TGCAGCGGCCGCGCGTGGATGATGATGCCCGTCCCCTCGCCAGCCGACGCCATCGCCGCTGATG	C/T	1A	135.314	0.0216216	0.0216216	C	C	C	C	C	C	C	T	T	T	T	C	T	T	C	T	T	C	C	T	C	T	T	T	T	T	T	T	C	T	T	T	T	C	C	T	T	C	C	C	C
Synril1841	ta_contig_1AL_3979284	8020	TGCAGACCAAGACAAAGATAAATTGTTCTTTCACAAAAAACAATATGTGTTTAAAAATATATAC	C/G	1A	135.314	0.0324324	0.00540541	G	G	C	G	C	C	C	C	C	C	G	G	G	C	G	C	G	G	C	C	G	G	C	G	G	C	G	G	G	C	C	C	H	G	C	C	C	G	G	C	C
Synril1896	ta_contig_1AL_3884202	5481	TGCAGACCATATTGCGCTAGGCTGCGTCTACGCGACAGAGGTGTGGCACACCATGTTGGCTCAT	C/G	1A	135.314	0.0324324	0.00540541	C	C	G	C	G	G	G	G	G	G	C	C	C	G	C	G	C	C	G	G	C	C	G	C	C	G	C	C	C	G	G	G	H	C	G	G	G	C	C	G	G
Synril19881	ta_contig_1AL_3979284	8020	TGCAGCTCTTGAGCCGCGGTACTGCCTCTGAGCTGCCGCGCCTGAGCCACGAACGCCTACCATT	A/C	1A	135.314	0.0324324	0.00540541	C	C	A	C	A	A	A	A	A	A	C	C	C	A	C	A	C	C	A	A	C	C	A	C	C	A	C	C	C	A	A	A	H	C	A	A	A	C	C	A	A
Synril21683	ta_contig_1AL_3804106	1923	TGCAGCTTTCCGACTCCACTAGGAAGCTCAGTAATTGTACCACTGCAAATGTGCAAATACCTCA	C/T	1A	135.314	0.0324324	0.00540541	T	T	C	T	C	C	C	C	C	C	T	T	T	C	T	C	T	T	C	C	T	T	C	T	T	C	T	T	T	C	C	C	H	T	C	C	C	T	T	C	C
Synril21684	ta_contig_1AL_3804106	1923	TGCAGCTTTCCGACTCCACTAGGAAGCTCAGTAATTGTACCACTGCAAATGTGCAAATACCTCA	T/C	1A	135.314	0.0324324	0.00540541	C	C	T	C	T	T	T	T	T	T	C	C	C	T	C	T	C	C	T	T	C	C	T	C	C	T	C	C	C	T	T	T	H	C	T	T	T	C	C	T	T
Synril2306	ta_contig_1AL_3974859	12267	TGCAGACGTGGCGGCACTCCTCGCGGACCCGAAACTTGCCTTCAAGAACTATGCACTCTACGCG	C/T	1A	135.314	0.0324324	0.00540541	T	T	C	T	C	C	C	C	C	C	T	T	T	C	T	C	T	T	C	C	T	T	C	T	T	C	T	T	T	C	C	C	H	T	C	C	C	T	T	C	C
Synril23407	ta_contig_1AL_3894896	7980	TGCAGGATCTTGGCCGCCCTGCTCCGCGCGAGGGGGCTCCCGAGCAGCGACACCTCGAGGAGCG	C/G	1A	135.314	0.00540541	0.0540541	G	G	C	H	C	G	G	C	G	G	C	C	G	G	C	C	C	G	G	C	C	C	N	C	C	C	C	G	G	C	C	C	N	G	N	G	G	C	G	C	C
Synril24098	ta_contig_1AL_3938918	17040	TGCAGGCCAGTAATATGATATTCTGAACTGTTCCCTCTGCTTCCTCTGTCTATTTTTCTGACAT	C/T	1A	135.314	0.0324324	0.00540541	C	C	T	C	T	T	T	T	T	T	C	C	C	T	C	T	C	C	T	T	C	C	T	C	C	T	C	C	C	T	T	T	H	C	T	T	T	C	C	T	T
Synril27507	ta_contig_1AL_3845298	7812	TGCAGGTGATTGCGGAGGAGAACAACGCCAGCTGTGCCTCCTACGCCCCGCCGACGAACCATCA	C/T	1A	135.314	0.0324324	0.00540541	C	C	T	C	T	T	T	T	T	T	C	C	C	T	C	T	C	C	T	T	C	C	T	C	C	T	C	C	C	T	T	T	H	C	T	T	T	C	C	T	T
Synril30430	ta_contig_1AL_3934612	2009	TGCAGTCTCAACGGCGATCAAGCCGAACACCAGCCTCATCCTCTGTGAAGCCCGTGATTCCAAG	A/G	1A	135.314	0.027027	0.497297	N	G	A	G	N	N	G	N	A	N	N	G	G	G	N	N	G	N	G	G	G	N	N	N	G	H	N	N	N	H	N	N	N	N	G	N	G	G	G	G	A
Synril30431	ta_contig_1AL_3934612	2009	TGCAGTCTCAACGGCGATCAAGCCGAACACCAGCCTCATCCTCTGTGAAGCCCGTGATTCCAAG	T/C	1A	135.314	0.027027	0.497297	N	C	T	C	N	N	C	N	T	N	N	C	C	C	N	N	C	N	C	C	C	N	N	N	C	H	N	N	N	H	N	N	N	N	C	N	C	C	C	C	T
Synril31017	ta_contig_1AL_3940003	8005	TGCAGTGCAGATTCTGCTCCTTTCTCCGTTTCTGCACTTCAGATTCTGCACCCTTTTTTTTCAG	C/T	1A	135.314	0.0324324	0.00540541	T	T	C	T	C	C	C	C	C	C	T	T	T	C	T	C	T	T	C	C	T	T	C	T	T	C	T	T	T	C	C	C	H	T	C	C	C	T	T	C	C
Synril31018	ta_contig_1AL_3940003	8005	TGCAGTGCAGATTCTGCTCCTTTCTCCGTTTCTGCACTTCAGATTCTGCACCCTTTTTTTTCAG	A/C	1A	135.314	0.0324324	0.00540541	C	C	A	C	A	A	A	A	A	A	C	C	C	A	C	A	C	C	A	A	C	C	A	C	C	A	C	C	C	A	A	A	H	C	A	A	A	C	C	A	A
Synril31019	ta_contig_1AL_3940003	8005	TGCAGTGCAGATTCTGCTCCTTTCTCCGTTTCTGCACTTCAGATTCTGCACCCTTTTTTTTCAG	G/A	1A	135.314	0.0324324	0.00540541	A	A	G	A	G	G	G	G	G	G	A	A	A	G	A	G	A	A	G	G	A	A	G	A	A	G	A	A	A	G	G	G	H	A	G	G	G	A	A	G	G
Synril31041	ta_contig_1AL_3869346	3627	TGCAGTGCAGTACAGTAGTGAGTAGTTCATTGCTGCCCTTCAGAAGATCGGCCACGGCAGAGGG	C/T	1A	135.314	0.0324324	0.00540541	T	T	C	T	C	C	C	C	C	C	T	T	T	C	T	C	T	T	C	C	T	T	C	T	T	C	T	T	T	C	C	C	H	T	C	C	C	T	T	C	C
Synril32866	ta_contig_1AL_3961105	1351	TGCAGTTGCCGCCGCGTACGAGCTGTCCATGAACGAATACGGTCGTGAGGCAGGAGGTTCAGGC	A/G	1A	135.314	0.0324324	0.00540541	G	G	A	G	A	A	A	A	A	A	G	G	G	A	G	A	G	G	A	A	G	G	A	G	G	A	G	G	G	A	A	A	H	G	A	A	A	G	G	A	A
Synril32869	ta_contig_1AL_3874217	10853	TGCAGTTGCCGTCCCACTAGGGTAAGTTAATTTATAGTCGACGACCAATACCTGAAAACATGCA	C/T	1A	135.314	0.0324324	0.00540541	T	T	C	T	C	C	C	C	C	C	T	T	T	C	T	C	T	T	C	C	T	T	C	T	T	C	T	T	T	C	C	C	H	T	C	C	C	T	T	C	C
Synril3511	ta_contig_1AL_3940054	2833	TGCAGAGTGCAGTGTATGTGAACGCGAGTGACGATGGAACTCGTCCTGCCTGCTTTATGACTCC	A/G	1A	135.314	0.0324324	0.00540541	A	A	G	A	G	G	G	G	G	G	A	A	A	G	A	G	A	A	G	G	A	A	G	A	A	G	A	A	A	G	G	G	H	A	G	G	G	A	A	G	G
Synril4192	ta_contig_1AL_3975604	15404	TGCAGATCCTTCAGATTGTCAGCACAAACGCGCAGCGGAAGTCAGGCAGTCAGCGAACACCAAA	A/G	1A	135.314	0.0324324	0.00540541	G	G	A	G	A	A	A	A	A	A	G	G	G	A	G	A	G	G	A	A	G	G	A	G	G	A	G	G	G	A	A	A	H	G	A	A	A	G	G	A	A
Synril474	ta_contig_1AL_3898840	4344	TGCAGAAATGATTTGTTTTTTAACAAAACAAAAAATATTCATTTTTTGCAGGTTATTTTCCGAG	A/G	1A	135.314	0.0324324	0.00540541	G	G	A	G	A	A	A	A	A	A	G	G	G	A	G	A	G	G	A	A	G	G	A	G	G	A	G	G	G	A	A	A	H	G	A	A	A	G	G	A	A
Synril475	ta_contig_1AL_3898840	4344	TGCAGAAATGATTTGTTTTTTAACAAAACAAAAAATATTCATTTTTTGCAGGTTATTTTCCGAG	G/A	1A	135.314	0.0324324	0.00540541	A	A	G	A	G	G	G	G	G	G	A	A	A	G	A	G	A	A	G	G	A	A	G	A	A	G	A	A	A	G	G	G	H	A	G	G	G	A	A	G	G
Synril8247	ta_contig_1AL_3912028	6007	TGCAGCAGCAAGCAAGCATCATGGAAAAGCATATCTGCAAATTCAACGTCTCCCATTGGCGGTG	C/G	1A	135.314	0.0324324	0.00540541	C	C	G	C	G	G	G	G	G	G	C	C	C	G	C	G	C	C	G	G	C	C	G	C	C	G	C	C	C	G	G	G	H	C	G	G	G	C	C	G	G
Synril8544	ta_contig_1AL_3918914	6617	TGCAGCAGCCGCCGCCACCGAGGTGTTCACAGACGACTCGCATGCTCTGAATCGAGCGGAGGGA	A/C	1A	135.314	0.0324324	0.00540541	C	C	A	C	A	A	A	A	A	A	C	C	C	A	C	A	C	C	A	A	C	C	A	C	C	A	C	C	C	A	A	A	H	C	A	A	A	C	C	A	A
Synril9497	ta_contig_1AL_3926858	17939	TGCAGCAGTGATCCAGTGAGGCACTTGCCATGCAAACTTAGTTTCAGACAGCTAAATCAATACA	C/T	1A	135.314	0.0324324	0.00540541	T	T	C	T	C	C	C	C	C	C	T	T	T	C	T	C	T	T	C	C	T	T	C	T	T	C	T	T	T	C	C	C	H	T	C	C	C	T	T	C	C
Synril30240	ta_contig_1AL_3936100	3282	TGCAGTCGCCGAAGCCGCCGCCTCCGTTTCCATCCCCATCGCCGACGGCCTGAGAGAGACGATG	G/T	1A	135.869	0.0324324	0.00540541	G	G	T	G	T	T	T	T	T	T	G	G	G	T	G	T	G	G	T	T	G	G	T	G	G	T	G	G	G	T	T	T	H	G	T	T	T	G	G	T	T
Synril13545	ta_contig_1AL_3922283	7559	TGCAGCCGTCGGCCTCGCTTCCACGCCCAGGCCGCGCCACCCCGACTCGGCGAGCGGCGACAGG	C/T	1A	138.649	0.0378378	0.00540541	T	T	C	T	C	C	C	C	C	C	T	T	T	C	T	T	T	T	C	H	T	T	C	T	T	C	T	C	T	C	C	C	H	T	C	C	T	C	T	T	C
Synril15606	ta_contig_1AL_3922406	11545	TGCAGCGCCACGCTCCATGGCCATCCTTTTTGCAGATCTGACAGCACTCGCGGTCACCACCCTT	A/T	1A	138.649	0.0378378	0.00540541	A	A	T	A	T	T	T	T	T	T	A	A	A	T	A	A	A	A	T	H	A	A	T	A	A	T	A	T	A	T	T	T	H	A	T	T	A	T	A	A	T
Synril16357	ta_contig_1AL_3942570	7301	TGCAGCGGATGGCGGCGCTGTCGTGCTCGCTACCCCGTTGAGGGCCATGAGTGTGCCCGTCTAG	C/T	1A	138.649	0.0378378	0.00540541	C	C	T	C	T	T	T	T	T	T	C	C	C	T	C	C	C	C	T	H	C	C	T	C	C	T	C	T	C	T	T	T	H	C	T	T	C	T	C	C	T
Synril16358	ta_contig_1AL_3942570	7301	TGCAGCGGATGGCGGCGCTGTCGTGCTCGCTACCCCGTTGAGGGCCATGAGTGTGCCCGTCTAG	T/C	1A	138.649	0.0378378	0.00540541	T	T	C	T	C	C	C	C	C	C	T	T	T	C	T	T	T	T	C	H	T	T	C	T	T	C	T	C	T	C	C	C	H	T	C	C	T	C	T	T	C
Synril22244	ta_contig_1AL_3977287	4658	TGCAGGAAGGAGAGTAAGACAGTGACAGTTAACTGGAATATGGATTTTGAGATGACATATATGT	A/C	1A	138.649	0.0378378	0.00540541	C	C	A	C	A	A	A	A	A	A	C	C	C	A	C	C	C	C	A	H	C	C	A	C	C	A	C	A	C	A	A	A	H	C	A	A	C	A	C	C	A
Synril26421	ta_contig_1AL_3977026	7745	TGCAGGGTGATGGGACACGGGCCGAGCAGCGCGCGGTTCCATACTGTCCACCTAGATCGTCGTG	C/T	1A	138.649	0.0378378	0.00540541	C	C	T	C	T	T	T	T	T	T	C	C	C	T	C	C	C	C	T	H	C	C	T	C	C	T	C	T	C	T	T	T	H	C	T	T	C	T	C	C	T
Synril26503	ta_contig_1AL_3893918	20632	TGCAGGGTTACCAGCAGCACCGCCCAGACCTGGAAGTAGTCGCTCACCGTCTTGGCCGAGAGCT	C/T	1A	138.649	0.0378378	0.00540541	C	C	T	C	T	T	T	T	T	T	C	C	C	T	C	C	C	C	T	H	C	C	T	C	C	T	C	T	C	T	T	T	H	C	T	T	C	T	C	C	T
Synril29301	ta_contig_1AL_3955194	11160	TGCAGTATAGACACATGCTTGAACAAAAATTCCCAATCGCACTAGGCTTATCTGCACATAGGGA	A/G	1A	138.649	0.0378378	0.00540541	G	G	A	G	A	A	A	A	A	A	G	G	G	A	G	G	G	G	A	H	G	G	A	G	G	A	G	A	G	A	A	A	H	G	A	A	G	A	G	G	A
Synril29650	ta_contig_1AL_498253	5780	TGCAGTCAGGGGCTTCGTCAGCTCCTCCACCATCTATCTTTTGTCATGCAGAGTTTCACTACAT	C/G	1A	138.649	0.0378378	0.00540541	C	C	G	C	G	G	G	G	G	G	C	C	C	G	C	C	C	C	G	H	C	C	G	C	C	G	C	G	C	G	G	G	H	C	G	G	C	G	C	C	G
Synril32235	ta_contig_1AL_3974570	1759	TGCAGTTCACATTGTTGTAGTATACGTAAACACTGTTTCTAAGTGCCAAGCTAGATAAATGTAT	C/T	1A	138.649	0.0378378	0.00540541	C	C	T	C	T	T	T	T	T	T	C	C	C	T	C	C	C	C	T	H	C	C	T	C	C	T	C	T	C	T	T	T	H	C	T	T	C	T	C	C	T
Synril3252	ta_contig_1AL_3955194	11160	TGCAGAGGCATACACATACGTACTTTGGGTATAGGTTGATGAGAGATACGTGGATACTAGGAAA	C/T	1A	138.649	0.0378378	0.00540541	T	T	C	T	C	C	C	C	C	C	T	T	T	C	T	T	T	T	C	H	T	T	C	T	T	C	T	C	T	C	C	C	H	T	C	C	T	C	T	T	C
Synril3884	ta_contig_1AL_3977287	4658	TGCAGATCAAAAATTTGGAACGAAGAGCAACAAAATCTTGAGATACAACATATACATTAGGAGA	A/G	1A	138.649	0.0378378	0.00540541	A	A	G	A	G	G	G	G	G	G	A	A	A	G	A	A	A	A	G	H	A	A	G	A	A	G	A	G	A	G	G	G	H	A	G	G	A	G	A	A	G
Synril68	ta_contig_1AL_3977278	8957	TGCAGAAAAATGCTTCCACGAGACACAAGATTTACTTTCTCGAGAAACACAACCTGTGCTCCTA	C/T	1A	138.649	0.0378378	0.00540541	C	C	T	C	T	T	T	T	T	T	C	C	C	T	C	C	C	C	T	H	C	C	T	C	C	T	C	T	C	T	T	T	H	C	T	T	C	T	C	C	T
Synril6936	ta_contig_1AL_3875293	2375	TGCAGCACAGCAGAAGGTTTGTTAATAGACGACGTTCTTGATGAATGGTGATGGAGGCACTAGT	G/T	1A	138.649	0.0378378	0.00540541	G	G	T	G	T	T	T	T	T	T	G	G	G	T	G	G	G	G	T	H	G	G	T	G	G	T	G	T	G	T	T	T	H	G	T	T	G	T	G	G	T
Synril6937	ta_contig_1AL_3875293	2375	TGCAGCACAGCAGAAGGTTTGTTAATAGACGACGTTCTTGATGAATGGTGATGGAGGCACTAGT	G/A	1A	138.649	0.0378378	0.00540541	G	G	A	G	A	A	A	A	A	A	G	G	G	A	G	G	G	G	A	H	G	G	A	G	G	A	G	A	G	A	A	A	H	G	A	A	G	A	G	G	A
Synril8917	ta_contig_1AL_3947579	5116	TGCAGCAGCTGCTGAAGGGTACCAAAACCTGTTAGACAAGCCCTGCTCATCAGCATCCCAGGCG	A/G	1A	138.649	0.0378378	0.00540541	G	G	A	G	A	A	A	A	A	A	G	G	G	A	G	G	G	G	A	H	G	G	A	G	G	A	G	A	G	A	A	A	H	G	A	A	G	A	G	G	A
Synril31916	ta_contig_1AL_3969154	11962	TGCAGTGTTCATCTGCCCCTTTTCGGAGATAACCTGTGTTCCAACAGCCAGTGATGTTTTGGGG	A/G	1A	139.761	0.0378378	0.0108108	G	G	A	G	A	A	A	A	A	A	G	G	G	A	G	G	G	G	A	H	G	G	A	G	G	A	G	A	G	A	A	A	H	G	A	A	G	A	G	G	A
Synril31952	ta_contig_1AL_3969154	11962	TGCAGTGTTTGGACCACTTTTGACATCCAACAGAGACCCTTAAATGTCCGCTTAGCAGTCCG	C/T	1A	139.761	0.0378378	0.00540541	T	T	C	T	C	C	C	C	C	C	T	T	T	C	T	T	T	T	C	H	T	T	C	T	T	C	T	C	T	C	C	C	H	T	C	C	T	C	T	T	C
Synril31953	ta_contig_1AL_3969154	11962	TGCAGTGTTTGGACCACTTTTGACATCCAACAGAGACCCTTAAATGTCCGCTTAGCAGTCCG	A/G	1A	139.761	0.0378378	0.00540541	G	G	A	G	A	A	A	A	A	A	G	G	G	A	G	G	G	G	A	H	G	G	A	G	G	A	G	A	G	A	A	A	H	G	A	A	G	A	G	G	A
Synril10430	ta_contig_1AL_3900115	3870	TGCAGCATTTGTGTAGTTAGTTAGTTAGGGCATCTTTAAGGCGGATCCGTAAACCCCCCGCAAC	C/T	1A	141.985	0.0324324	0.0108108	T	T	C	T	C	C	C	C	C	C	T	T	T	C	T	T	T	T	C	H	T	T	C	T	T	C	T	C	T	C	C	C	H	T	C	C	T	T	T	T	C
Synril20007	ta_contig_1AL_3976645	8225	TGCAGCTGATACAAAGAATCCGTTCCGCCTGTTGATGATGTAGCGTCGGAACAGATGGCTGTCT	C/T	1A	141.985	0.0324324	0.0108108	T	T	C	T	C	C	C	C	C	C	T	T	T	C	T	T	T	T	C	H	T	T	C	T	T	C	T	C	T	C	C	C	H	T	C	C	T	T	T	T	C
Synril22764	ta_contig_1AL_3976442	13438	TGCAGGAGACCCGTCACAGCCGCACGTAGCGCAATGGTCGCACTCCAATGGCTGGACAAGATGT	A/C	1A	141.985	0.0324324	0.0108108	A	A	C	A	C	C	C	C	C	C	A	A	A	C	A	A	A	A	C	H	A	A	C	A	A	C	A	C	A	C	C	C	H	A	C	C	A	A	A	A	C
Synril31915	ta_contig_1AL_3884061	20616	TGCAGTGTTCATATTTCACATAAGTAGCTTAATTAGGAGCGCATTTTCTCGCAAAAAAATCTTA	C/T	1A	141.985	0.0324324	0.0108108	T	T	C	T	C	C	C	C	C	C	T	T	T	C	T	T	T	T	C	H	T	T	C	T	T	C	T	C	T	C	C	C	H	T	C	C	T	T	T	T	C
Synril33412	ta_contig_1AL_3976245	3442	TGCAGTTTGGCTAAGCTAGCACTGTGCTATCTGATTTTTGGTTCAGGTAATTGTTGCCGCACTG	C/T	1A	141.985	0.0324324	0.0108108	T	T	C	T	C	C	C	C	C	C	T	T	T	C	T	T	T	T	C	H	T	T	C	T	T	C	T	C	T	C	C	C	H	T	C	C	T	T	T	T	C
Synril33413	ta_contig_1AL_3875520	5077	TGCAGTTTGGCTAGCTATGGTTGTGATCTTGCGTGACATGGTATGTTATTGTATCTCTATCTAT	C/G	1A	141.985	0.0324324	0.0108108	C	C	G	C	G	G	G	G	G	G	C	C	C	G	C	C	C	C	G	H	C	C	G	C	C	G	C	G	C	G	G	G	H	C	G	G	C	C	C	C	G
Synril10506	ta_contig_1AL_3971974	4128	TGCAGCCAACAATCGAGCTACCCCTTCACCAATAGCCTTACGCCTTTCTTCATTAAAGCGGAGG	C/T	1A	143.096	0.0432432	0.0108108	C	C	T	C	T	T	T	T	T	T	C	C	C	T	C	C	C	C	T	H	C	C	T	C	C	T	C	T	C	T	T	T	H	C	T	T	C	C	C	C	T
Synril18650	ta_contig_1AL_3903497	4020	TGCAGCTCACGTAGAAGGAGACCCGACCGACAGCGCGATTCGCAAGACAGTCGACGAGCGCTTT	A/C	1A	143.096	0.0432432	0.0108108	C	C	A	C	A	A	A	A	A	A	C	C	C	A	C	C	C	C	A	H	C	C	A	C	C	A	C	A	C	A	A	A	H	C	A	A	C	C	C	C	A
Synril18887	ta_contig_1AL_3928323	13874	TGCAGCTCCAGGTTACAAAATTCAACAAAGACATTAAACGTTTTGACATTAAAAACTGTTCAAA	A/T	1A	143.096	0.0432432	0.0108108	T	T	A	T	A	A	A	A	A	A	T	T	T	A	T	T	T	T	A	H	T	T	A	T	T	A	T	A	T	A	A	A	H	T	A	A	T	T	T	T	A
Synril20451	ta_contig_1AL_3874123	4442	TGCAGCTGCTTGAGGATGCAAGGGTCTCGTATGAGCTCTGCCAGCACCCACTCCACTGTGCTCG	A/G	1A	143.096	0.0432432	0.0108108	A	A	G	A	G	G	G	G	G	G	A	A	A	G	A	A	A	A	G	H	A	A	G	A	A	G	A	G	A	G	G	G	H	A	G	G	A	A	A	A	G
Synril23574	ta_contig_1AL_3912551	15519	TGCAGGATTTTAATTTTTGGGACAATTTCATTGAAAATTCGCTCATTTTTTGTTCAAGAATTCA	G/C	1A	143.096	0.0432432	0.0108108	C	C	G	C	G	G	G	G	G	G	C	C	C	G	C	C	C	C	G	H	C	C	G	C	C	G	C	G	C	G	G	G	H	C	G	G	C	C	C	C	G
Synril27492	ta_contig_1AL_3900291	45478	TGCAGGTGATGCCACTCCACAGACAACAGTCATGGTGTCGTTGCTGCCATGATGCGAGGCGATT	A/G	1A	143.096	0.0432432	0.0108108	A	A	G	A	G	G	G	G	G	G	A	A	A	G	A	A	A	A	G	H	A	A	G	A	A	G	A	G	A	G	G	G	H	A	G	G	A	A	A	A	G
Synril29184	ta_contig_1AL_3900291	45478	TGCAGTAGTACCGCTCCATGTCATCACGCACGTGGCACAACTCACTCTCCCAGCTCTTGGACAC	C/G	1A	143.096	0.0432432	0.0108108	C	C	G	C	G	G	G	G	G	G	C	C	C	G	C	C	C	C	G	H	C	C	G	C	C	G	C	G	C	G	G	G	H	C	G	G	C	C	C	C	G
Synril31945	ta_contig_1AL_3869917	28481	TGCAGTGTTTCAGCTGACGGCCGTGGTCCGAACTCTTAAGTTTCTGTCTTTAGTTGTATCCCGT	C/T	1A	143.096	0.0432432	0.0108108	C	C	T	C	T	T	T	T	T	T	C	C	C	T	C	C	C	C	T	H	C	C	T	C	C	T	C	T	C	T	T	T	H	C	T	T	C	C	C	C	T
Synril4179	ta_contig_1AL_3934771	13236	TGCAGATCCTCCTCCGCGCGTCACGGTCCAACAAGTCGCCGCACCTCCCCTTGAGCCGCTGCCA	A/T	1A	143.096	0.0432432	0.0108108	A	A	T	A	T	T	T	T	T	T	A	A	A	T	A	A	A	A	T	H	A	A	T	A	A	T	A	T	A	T	T	T	H	A	T	T	A	A	A	A	T
Synril5136	ta_contig_1AL_3974646	3542	TGCAGATTGCTCCCACAACACCAAAATCGTCATGCCGTGACACTACTGTATCAACATTGATTTT	A/C	1A	143.096	0.0432432	0.0108108	A	A	C	A	C	C	C	C	C	C	A	A	A	C	A	A	A	A	C	H	A	A	C	A	A	C	A	C	A	C	C	C	H	A	C	C	A	A	A	A	C
Synril5542	ta_contig_1AL_58046	3484	TGCAGCAAATATACGCCCCGTCGCACAGGGGGCGCCGACTAGGGCAGCCCATTCAGTGTACGTC	A/C	1A	143.096	0.0432432	0.0108108	A	A	C	A	C	C	C	C	C	C	A	A	A	C	A	A	A	A	C	H	A	A	C	A	A	C	A	C	A	C	C	C	H	A	C	C	A	A	A	A	C
Synril5865	ta_contig_1AL_3900291	45478	TGCAGCAACCTAGTATAATTTTCCTGTCGGTTGAACCTACAGGTATAAGTCCTTCCTGACAGGT	C/T	1A	143.096	0.0432432	0.0108108	T	T	C	T	C	C	C	C	C	C	T	T	T	C	T	T	T	T	C	H	T	T	C	T	T	C	T	C	T	C	C	C	H	T	C	C	T	T	T	T	C
Synril6932	ta_contig_1AL_3898431	14774	TGCAGCACAGCAAGCAGCGGCTCAAGCCAAAGGAGTCGCAGGCATCGGGTCCTAGCCTCACCGA	A/G	1A	143.096	0.0432432	0.0108108	A	A	G	A	G	G	G	G	G	G	A	A	A	G	A	A	A	A	G	H	A	A	G	A	A	G	A	G	A	G	G	G	H	A	G	G	A	A	A	A	G
Synril8505	ta_contig_1BS_3417966	5971	TGCAGCAGCCCACAACAGGAAGACGAAGGGCATAATTAGCGTCGTTTTCTTTCCTTTTATTTAC	A/G	1B	1.0485	0.00540541	0.540541	N	A	N	N	G	G	A	N	A	N	A	N	N	N	N	N	A	N	N	N	N	N	N	N	G	G	A	G	G	N	N	A	N	N	N	N	G	A	A	G	N
Synril14059	ta_contig_1BS_1288180	2505	TGCAGCCTCTCCTTTGTGTCTGGGCGCAAGGCGTTAACGGAGTTATAGTCATTGGTGTCTTCGT	C/T	1B	2.097	0.0162162	0.0378378	T	C	T	T	T	T	C	C	C	C	C	C	C	C	C	T	C	H	T	T	T	C	C	C	T	T	C	T	T	C	T	C	C	N	T	C	T	N	C	T	T
Synril26621	ta_contig_1BS_3469761	2360	TGCAGGTAAATCCCATGATCAGCTTGGAAGGGAACGGTCCTAGTGGCAACCACGTGTCCATTGC	A/G	1B	2.097	0.0162162	0.0162162	A	G	A	A	A	A	G	G	G	G	G	G	G	G	G	A	G	H	A	A	A	G	G	G	A	A	G	A	A	G	A	G	G	A	A	G	A	G	G	A	A
Synril26691	ta_contig_1BS_3475480	15289	TGCAGGTACCGCAGCTGGCGGCGGTAAGAGGAAGAGGGCCAGCCCTGCTGCGGCCGAAGAGAAG	C/G	1B	2.097	0.0162162	0.0378378	G	C	G	G	G	G	C	C	C	C	C	C	C	C	C	G	C	H	G	G	G	C	C	C	G	G	C	G	G	C	G	C	C	N	G	C	G	N	C	G	G
Synril26854	ta_contig_1BS_3475480	15289	TGCAGGTATCTCTTCGTACGATGTGACAATGAACCAGCTCCATGGACCAGGTTTTGACAAAATG	C/T	1B	2.097	0.0162162	0.0216216	C	T	C	C	C	C	T	T	T	T	T	T	T	T	T	C	T	H	C	C	C	T	T	T	C	C	T	C	C	T	C	T	T	C	C	T	C	N	T	C	C
Synril26855	ta_contig_1BS_3475480	15289	TGCAGGTATCTCTTCGTACGATGTGACAATGAACCAGCTCCATGGACCAGGTTTTGACAAAATG	T/C	1B	2.097	0.0162162	0.0216216	T	C	T	T	T	T	C	C	C	C	C	C	C	C	C	T	C	H	T	T	T	C	C	C	T	T	C	T	T	C	T	C	C	T	T	C	T	N	C	T	T
Synril30424	ta_contig_1BS_3425307	8436	TGCAGTCTATCTAAAATATTGGAGGAGGGGAGATAGCTACGAAGGGAGCGCTCGCCCGCTCCCG	G/T	1B	2.097	0.0162162	0.0108108	G	T	G	G	G	G	T	T	T	T	T	T	T	T	T	G	T	H	G	G	G	T	T	T	G	G	T	G	G	T	G	T	T	T	G	T	G	T	T	G	G
Synril9384	ta_contig_1BS_3425521	2996	TGCAGCAGTATTTCATAAATCTTAAGGAAGCAAAGCTCATGCACTGGCACGCAGAGAGGAAGAA	A/G	1B	2.097	0.0162162	0.0432432	G	A	G	G	G	G	A	A	A	A	A	A	A	A	A	G	A	H	G	G	G	A	A	A	G	G	A	G	G	A	G	A	A	N	G	A	G	N	A	G	G
Synril2839	ta_contig_1BS_3285535	3688	TGCAGAGCACACAACATTAAACTGCTTGTGTTTTTGAGACGGGGTCCGAAATCTGGCTAGTGGA	A/T	1B	4.182	0.00540541	0.0432432	T	A	T	T	T	T	A	A	A	A	A	A	A	A	A	T	A	N	T	T	T	A	A	T	T	T	A	T	T	A	T	A	A	A	T	A	T	N	A	T	T
Synril31942	ta_contig_1BS_3484197	22831	TGCAGTGTTGTGCGAGGCAGCGTGGCCGTGTGATGCGGCAAGTGCAACGAAGGCTGGAGCGTGG	A/G	1B	8.251	0.00540541	0.0162162	G	A	G	G	H	G	A	G	A	A	A	G	A	G	A	G	A	A	G	G	A	A	A	G	G	G	A	G	G	A	G	A	A	A	G	A	G	G	A	G	G
Synril3837	ta_contig_1BS_3484197	22831	TGCAGATATCTTACTGACGCCTCCATCTGCGATGTTGGTTTATTATGCACCACTTCATTGCGAA	A/G	1B	8.251	0.00540541	0.0486486	G	A	N	G	H	G	A	G	A	A	A	G	A	G	A	G	A	A	G	G	A	A	A	G	G	G	A	G	G	A	G	A	A	A	G	A	G	G	A	G	G
Synril16915	ta_contig_1BS_3421493	4756	TGCAGCGGGGGAAGCTGAAGATCAAGAGGAACCAGACGATGTGCCTGATGATGATCGTTGCCGA	G/T	1B	13.83	0.0108108	0.0378378	G	T	T	G	H	G	T	G	T	T	T	G	T	G	T	G	T	T	G	G	T	T	T	G	G	G	T	G	G	T	G	T	T	T	G	T	G	G	T	G	G
Synril18589	ta_contig_1BS_3394598	3374	TGCAGCTCAAGGCGGTTGCGCGCGGGCGTCAAGACCTGCCCCCCTTCCGAGACGAGCCCCCGTG	A/G	1B	13.83	0.0108108	0.0594595	A	G	G	A	H	A	G	A	G	G	G	A	G	A	G	A	G	G	A	A	G	G	G	A	A	A	G	A	A	G	A	G	G	G	A	G	A	A	G	A	A
Synril22862	ta_contig_1BS_3414291	22889	TGCAGGAGCAAGATTAAATCACTACCCTATTACAATATAGTATGGTCTGGAAATCAATCCATGC	C/G	1B	13.83	0.0108108	0.0540541	C	G	G	C	H	C	G	C	G	G	G	C	G	C	G	C	G	G	C	C	G	G	G	C	C	C	G	C	C	G	C	G	G	G	C	G	C	C	G	C	C
Synril22863	ta_contig_1BS_3414291	22889	TGCAGGAGCAAGATTAAATCACTACCCTATTACAATATAGTATGGTCTGGAAATCAATCCATGC	C/A	1B	13.83	0.0108108	0.0540541	C	A	A	C	H	C	A	C	A	A	A	C	A	C	A	C	A	A	C	C	A	A	A	C	C	C	A	C	C	A	C	A	A	A	C	A	C	C	A	C	C
Synril7052	ta_contig_1BS_3484723	26435	TGCAGCACATGTTCGAGGGCGCTTGGGATTGGCAGATCACTCCCATGGATGGTGGCGCGTTTTC	A/C	1B	13.83	0.0108108	0.0540541	A	C	C	A	H	A	C	A	C	C	C	A	C	A	C	A	C	C	A	A	C	C	C	A	A	A	C	A	A	C	A	C	C	C	A	C	A	A	C	A	A
Synril7053	ta_contig_1BS_3484723	26435	TGCAGCACATGTTCGAGGGCGCTTGGGATTGGCAGATCACTCCCATGGATGGTGGCGCGTTTTC	G/A	1B	13.83	0.0108108	0.0540541	G	A	A	G	H	G	A	G	A	A	A	G	A	G	A	G	A	A	G	G	A	A	A	G	G	G	A	G	G	A	G	A	A	A	G	A	G	G	A	G	G
Synril14879	ta_contig_1BS_3466620	10302	TGCAGCGACGGTGGCGGGACCACATCGCTTTGCTACCTCTTTGCAAGGAAGTTCCCATCGGGCG	C/T	1B	17.643	0.027027	0.0108108	C	T	T	C	H	C	T	T	T	T	T	C	T	C	T	C	T	T	C	C	T	T	T	C	C	C	T	C	C	T	C	T	H	T	C	T	C	C	T	C	C
Synril2931	ta_contig_1BS_3433532	9316	TGCAGAGCCCACATGGAGCTAAATGAAGATCCGCACCAGAACTCAGCCACGTGCGACTAGAGAG	A/T	1B	17.643	0.027027	0.0108108	A	T	T	A	H	A	T	T	T	T	T	A	T	A	T	A	T	T	A	A	T	T	T	A	A	A	T	A	A	T	A	T	H	T	A	T	A	A	T	A	A
Synril2932	ta_contig_1BS_3433532	9316	TGCAGAGCCCACATGGAGCTAAATGAAGATCCGCACCAGAACTCAGCCACGTGCGACTAGAGAG	C/T	1B	17.643	0.027027	0.0108108	C	T	T	C	H	C	T	T	T	T	T	C	T	C	T	C	T	T	C	C	T	T	T	C	C	C	T	C	C	T	C	T	H	T	C	T	C	C	T	C	C
Synril455	ta_contig_1BS_3421415	28925	TGCAGAAATGATATGATCTTTAACAGACAAACTCTTACAAACTTATTATAGGTTATTTACAGAG	A/G	1B	17.643	0.027027	0.0108108	A	G	G	A	H	A	G	G	G	G	G	A	G	A	G	A	G	G	A	A	G	G	G	A	A	A	G	A	A	G	A	G	H	G	A	G	A	A	G	A	A
Synril23367	ta_contig_1BS_3448639	40263	TGCAGGATCCGTACATAATCCTGATGATCGATACCAACAGCTGAGGACCTTGACTCAATATGAT	C/G	1B	20.449	0.0162162	0.027027	C	G	G	C	H	C	G	G	G	G	G	C	G	C	G	C	G	G	C	C	G	G	G	C	C	C	G	C	C	G	C	G	N	G	C	N	C	C	G	C	C
Synril23368	ta_contig_1BS_3448639	40263	TGCAGGATCCGTACATAATCCTGATGATCGATACCAACAGCTGAGGACCTTGACTCAATATGAT	C/T	1B	20.449	0.0162162	0.027027	C	T	T	C	H	C	T	T	T	T	T	C	T	C	T	C	T	T	C	C	T	T	T	C	C	C	T	C	C	T	C	T	N	T	C	N	C	C	T	C	C
Synril15240	ta_contig_1BS_3432595	4708	TGCAGCGATGTGCAAGCAAGGTGAGACGCAGCGACCGACAGGAAATGAAGAAGTTCCGAAGCAA	G/T	1B	23.44	0.0108108	0.0432432	G	T	T	G	N	G	T	T	T	T	T	G	T	G	T	G	T	T	G	G	T	T	T	G	G	G	T	G	G	T	G	N	N	T	G	G	G	G	T	G	G
Synril15389	ta_contig_1BS_2755762	1170	TGCAGCGCAGCGAGCCAGGTTCTTGCTCAATCCCCGTGATGAGATGCTTTCCAGGGAGTTCCTT	C/G	1B	23.44	0.0108108	0.0162162	G	C	C	G	G	G	C	C	C	C	C	G	C	G	C	G	C	C	G	G	C	C	C	G	G	G	C	G	G	C	G	G	G	C	G	G	G	G	C	G	G
Synril4907	ta_contig_1BS_3463989	3250	TGCAGATTACATCAAGGAGGACACCCCCGCCGACGGGCTCGGTGATCTGCCCGCCCAGCCACCG	C/T	1B	23.44	0.0108108	0.0162162	C	T	T	C	C	C	T	T	T	T	T	C	T	C	T	C	T	T	C	C	T	T	T	C	C	C	T	C	C	T	C	C	N	T	C	C	C	C	T	C	C
Synril28814	ta_contig_1BS_3433078	12167	TGCAGTACGTACGTAAGGGGGGTTTAGATCACATGCACCTGGTACCTGAGAGCTTCTGACGCGA	A/G	1B	23.572	0.0108108	0.0108108	A	G	G	A	A	A	G	G	G	G	G	A	G	A	G	A	G	G	A	A	G	G	G	A	A	A	G	A	A	G	A	A	A	G	A	A	A	A	G	A	A
Synril2941	ta_contig_1BS_3467921	35689	TGCAGAGCCCGCTGCTGCTGCCGACACCGCCTACGCCGTTGCTGGACGGTGCTGACGGCGGGGA	C/T	1B	24.777	0.0108108	0.0162162	N	C	C	T	T	T	C	C	C	C	C	T	C	T	C	T	C	C	T	T	C	C	C	T	T	T	T	T	T	C	T	T	T	C	T	T	T	T	C	T	T
Synril24937	ta_contig_1BS_3463975	6643	TGCAGGCTACTGTTCACTGCAAATCCCTCTAATCCCAGCCGTTAGATTTAGGAGACCAGTGGCT	C/T	1B	26.0175	0.0108108	0.0324324	N	T	C	C	C	C	T	T	T	T	T	C	T	C	N	C	T	T	C	C	T	T	T	C	C	C	C	C	C	T	C	C	C	T	C	C	C	C	T	C	C
Synril10279	ta_contig_1BS_3413793	3474	TGCAGCATGTCTCTTCTGTGATTGCTGAGATGGCGGAGACGGCTGACGTGGCAGAGTTGGACCA	A/T	1B	26.891	0.0216216	0.0108108	A	A	T	T	T	T	A	A	A	A	A	T	A	T	T	T	A	A	H	T	A	A	A	T	T	T	T	T	T	A	T	T	T	A	T	T	A	T	A	T	T
Synril14739	ta_contig_1BS_3469827	5727	TGCAGCGACCACGCATTGTTCCAGTGGGCAGGCCACCTCCAGCAGCACCCAACCACAATCAGGC	A/G	1B	26.891	0.0216216	0.0108108	G	G	A	A	A	A	G	G	G	G	G	A	G	A	A	A	G	G	H	A	G	G	G	A	A	A	A	A	A	G	A	A	A	G	A	A	G	A	G	A	A
Synril1667	ta_contig_1BS_3414087	10153	TGCAGACACCTTTTAGAACTTCCAACAATTCCTATGGCAGCATGAGGAGCACCAGGGGCGCAAG	A/G	1B	26.891	0.0216216	0.0108108	A	A	G	G	G	G	A	A	A	A	A	G	A	G	G	G	A	A	H	G	A	A	A	G	G	G	G	G	G	A	G	G	G	A	G	G	A	G	A	G	G
Synril17142	ta_contig_1BS_1627561	1455	TGCAGCGTACGCCCCTTTTTCCCTCGCCTTCTTGGCCCTGTTGCGCCTGTCGGCGGTAACGGCC	C/G	1B	26.891	0.0216216	0.0108108	G	G	C	C	C	C	G	G	G	G	G	C	G	C	C	C	G	G	H	C	G	G	G	C	C	C	C	C	C	G	C	C	C	G	C	C	G	C	G	C	C
Synril17283	ta_contig_1BS_3428390	7845	TGCAGCGTCCCACACGTCCCGTCCGTCCCGCGCGCCATCAACACACCCGACGAGCCCGACGGCA	C/T	1B	26.891	0.0216216	0.0108108	C	C	T	T	T	T	C	C	C	C	C	T	C	T	T	T	C	C	H	T	C	C	C	T	T	T	T	T	T	C	T	T	T	C	T	T	C	T	C	T	T
Synril17494	ta_contig_1BS_3480636	19934	TGCAGCGTGCGTCCATCTTAACATCGATCTTCTTCATTGCCATTCAAGACAAGGAGGAGAGAGC	C/G	1B	26.891	0.0216216	0.0108108	C	C	G	G	G	G	C	C	C	C	C	G	C	G	G	G	C	C	H	G	C	C	C	G	G	G	G	G	G	C	G	G	G	C	G	G	C	G	C	G	G
Synril17926	ta_contig_1BS_3450706	7102	TGCAGCTACACATCCATCCATACAACCAGTACAAGTAGTACCATTCGCTAACTGACGGACAGAG	C/T	1B	26.891	0.0216216	0.0108108	C	C	T	T	T	T	C	C	C	C	C	T	C	T	T	T	C	C	H	T	C	C	C	T	T	T	T	T	T	C	T	T	T	C	T	T	C	T	C	T	T
Synril21727	ta_contig_1BS_3445893	12871	TGCAGCTTTGGACCTAGCCGCCGCCTCCCAAGAACCCTAGCTTTCTGCCTCTCACTGGCGCCGA	C/T	1B	26.891	0.0216216	0.0108108	T	T	C	C	C	C	T	T	T	T	T	C	T	C	C	C	T	T	H	C	T	T	T	C	C	C	C	C	C	T	C	C	C	T	C	C	T	C	T	C	C
Synril22529	ta_contig_1BS_3471239	6690	TGCAGGACCCCAACCGAATGGGGTCGACGCGGCTGTCCAGCTCAGCCGAACTATCCTTATGCTC	A/G	1B	26.891	0.0216216	0.0108108	G	G	A	A	A	A	G	G	G	G	G	A	G	A	A	A	G	G	H	A	G	G	G	A	A	A	A	A	A	G	A	A	A	G	A	A	G	A	G	A	A
Synril2365	ta_contig_1BS_3425275	16164	TGCAGACTCATCGGCGTTAGAGCCGCACACAGATCCAACCTCGAACGGGGCCTGTGTCACAGGA	C/T	1B	26.891	0.0216216	0.0108108	C	C	T	T	T	T	C	C	C	C	C	T	C	T	T	T	C	C	H	T	C	C	C	T	T	T	T	T	T	C	T	T	T	C	T	T	C	T	C	T	T
Synril24902	ta_contig_1BS_3445273	8029	TGCAGGCGTTGAAGGAGAGCCATCGATGAGGCCGTGAGGACGATGTCGTCGACGTAGAGTAGGA	A/G	1B	26.891	0.0216216	0.0108108	G	G	A	A	A	A	G	G	G	G	G	A	G	A	A	A	G	G	H	A	G	G	G	A	A	A	A	A	A	G	A	A	A	G	A	A	G	A	G	A	A
Synril25340	ta_contig_1BS_3483209	7889	TGCAGGGAATAGATATTACATTTGTTAGGAATATTGGTACAACCAAAGTTCATTTGATAGTTCT	C/T	1B	26.891	0.0216216	0.0108108	C	C	T	T	T	T	C	C	C	C	C	T	C	T	T	T	C	C	H	T	C	C	C	T	T	T	T	T	T	C	T	T	T	C	T	T	C	T	C	T	T
Synril2703	ta_contig_1BS_3481881	21060	TGCAGAGAGCGTCAAATTAAGGGGGCTCTTCATTTATTACATTACAAGTTATAATGTGAATATA	G/T	1B	26.891	0.0216216	0.0108108	G	G	T	T	T	T	G	G	G	G	G	T	G	T	T	T	G	G	H	T	G	G	G	T	T	T	T	T	T	G	T	T	T	G	T	T	G	T	G	T	T
Synril278	ta_contig_1BS_3439223	12370	TGCAGAAACTAATGTATACTTCTTACTCCCTTCAGCCTGCTTGCTGATGGTTCTGTGGTCTCGT	A/G	1B	26.891	0.0216216	0.0108108	G	G	A	A	A	A	G	G	G	G	G	A	G	A	A	A	G	G	H	A	G	G	G	A	A	A	A	A	A	G	A	A	A	G	A	A	G	A	G	A	A
Synril28279	ta_contig_1BS_3458947	5989	TGCAGGTTGTGCCTTGCGCACATGCGAGCGGGGTCTTGTTTTGGAGAATTTGTGCCATGGAATG	C/T	1B	26.891	0.0216216	0.0108108	T	T	C	C	C	C	T	T	T	T	T	C	T	C	C	C	T	T	H	C	T	T	T	C	C	C	C	C	C	T	C	C	C	T	C	C	T	C	T	C	C
Synril29655	ta_contig_1BS_3453102	1943	TGCAGTCAGGTTGGTCGGGAATACAAGTTCCACTGACAGACAGTCGGTCAGGAAAGACTATTGC	C/T	1B	26.891	0.0216216	0.0108108	T	T	C	C	C	C	T	T	T	T	T	C	T	C	C	C	T	T	H	C	T	T	T	C	C	C	C	C	C	T	C	C	C	T	C	C	T	C	T	C	C
Synril29656	ta_contig_1BS_3453102	1943	TGCAGTCAGGTTGGTCGGGAATACAAGTTCCACTGACAGACAGTCGGTCAGGAAAGACTATTGC	A/G	1B	26.891	0.0216216	0.0108108	G	G	A	A	A	A	G	G	G	G	G	A	G	A	A	A	G	G	H	A	G	G	G	A	A	A	A	A	A	G	A	A	A	G	A	A	G	A	G	A	A
Synril31919	ta_contig_1BS_3415691	5921	TGCAGTGTTCGTGGGCGGTTCTCACAGCTCGGGTGCAGTCTAGCAGCCTTGGTCATGTGGGCGA	A/G	1B	26.891	0.0216216	0.0108108	A	A	G	G	G	G	A	A	A	A	A	G	A	G	G	G	A	A	H	G	A	A	A	G	G	G	G	G	G	A	G	G	G	A	G	G	A	G	A	G	G
Synril33233	ta_contig_1BS_3469827	5727	TGCAGTTTCAGGAGCACTTTCTCGCCGACGTCGAAGGCGCGCTCCGCGCGATGACGGTCGGCTT	C/T	1B	26.891	0.0216216	0.0108108	T	T	C	C	C	C	T	T	T	T	T	C	T	C	C	C	T	T	H	C	T	T	T	C	C	C	C	C	C	T	C	C	C	T	C	C	T	C	T	C	C
Synril3863	ta_contig_1BS_3415471	9748	TGCAGATATGTTGTCACAGTAGACAACAGTGGCACTGTCAAGCGGGCAATTTAGCTCAAGTAAC	A/G	1B	26.891	0.0216216	0.0108108	G	G	A	A	A	A	G	G	G	G	G	A	G	A	A	A	G	G	H	A	G	G	G	A	A	A	A	A	A	G	A	A	A	G	A	A	G	A	G	A	A
Synril482	ta_contig_1BS_2593380	1879	TGCAGAAATGCTGCATCCCGCCATGGATTTTGCTGGAGCTGGCATTTTGCAATGCTAGAACGAT	C/T	1B	26.891	0.0216216	0.0108108	T	T	C	C	C	C	T	T	T	T	T	C	T	C	C	C	T	T	H	C	T	T	T	C	C	C	C	C	C	T	C	C	C	T	C	C	T	C	T	C	C
Synril483	ta_contig_1BS_2593380	1879	TGCAGAAATGCTGCATCCCGCCATGGATTTTGCTGGAGCTGGCATTTTGCAATGCTAGAACGAT	T/C	1B	26.891	0.0216216	0.0108108	C	C	T	T	T	T	C	C	C	C	C	T	C	T	T	T	C	C	H	T	C	C	C	T	T	T	T	T	T	C	T	T	T	C	T	T	C	T	C	T	T
Synril7629	ta_contig_1BS_3419760	12105	TGCAGCACGGAGCTGCTCCCATCGTTCTGGACGGTCATCGGCGTCCTGAGCACGGCCAATGCCA	A/G	1B	26.891	0.0216216	0.0108108	A	A	G	G	G	G	A	A	A	A	A	G	A	G	G	G	A	A	H	G	A	A	A	G	G	G	G	G	G	A	G	G	G	A	G	G	A	G	A	G	G
Synril9302	ta_contig_1BS_3480133	8258	TGCAGCAGGTCGTTTGGCACGACGATGATGGCCTCCACCGTCGCCGTGTTGCCCTGGTCTGCCC	C/T	1B	26.891	0.0216216	0.0108108	T	T	C	C	C	C	T	T	T	T	T	C	T	C	C	C	T	T	H	C	T	T	T	C	C	C	C	C	C	T	C	C	C	T	C	C	T	C	T	C	C
Synril9303	ta_contig_1BS_3480133	8258	TGCAGCAGGTCGTTTGGCACGACGATGATGGCCTCCACCGTCGCCGTGTTGCCCTGGTCTGCCC	C/T	1B	26.891	0.0216216	0.0108108	T	T	C	C	C	C	T	T	T	T	T	C	T	C	C	C	T	T	H	C	T	T	T	C	C	C	C	C	C	T	C	C	C	T	C	C	T	C	T	C	C
Synril9304	ta_contig_1BS_3480133	8258	TGCAGCAGGTCGTTTGGCACGACGATGATGGCCTCCACCGTCGCCGTGTTGCCCTGGTCTGCCC	T/C	1B	26.891	0.0216216	0.0108108	C	C	T	T	T	T	C	C	C	C	C	T	C	T	T	T	C	C	H	T	C	C	C	T	T	T	T	T	T	C	T	T	T	C	T	T	C	T	C	T	T
Synril11805	ta_contig_1BS_3479799	7635	TGCAGCCCAGAAGATATACGCCG	C/T	1B	27.258	0.0702703	0.0108108	T	T	C	C	C	C	T	T	T	T	T	C	T	C	C	C	T	T	H	C	T	T	T	C	C	C	C	C	C	T	H	C	C	T	C	C	T	C	T	C	C
Synril22707	ta_contig_1BS_2941472	3222	TGCAGGACTGTGGCGGCGGAGGGGTGGTCCTTAGGGACCACGACGGTGCTTTTAAGGGAGGAGC	A/G	1B	27.258	0.0702703	0.0108108	G	G	A	A	A	A	G	G	G	G	G	A	G	A	A	A	G	G	H	A	G	G	G	A	A	A	A	A	A	G	H	A	A	G	A	A	G	A	G	A	A
Synril25348	ta_contig_1BS_1034342	4920	TGCAGGGAATTTTAGCTGTGTTGATGTTAAGAGCTTTCATTTGTAACTGTTAAAATGTGCAAAT	C/T	1B	27.258	0.0702703	0.0108108	C	C	T	T	T	T	C	C	C	C	C	T	C	T	T	T	C	C	H	T	C	C	C	T	T	T	T	T	T	C	H	T	T	C	T	T	C	T	C	T	T
Synril26196	ta_contig_1BS_2966313	1183	TGCAGGGGGTAGCCCTGAACACCGCCAGATCAGATCAAACGATGCTCTTCACTACATAAGCCAG	A/G	1B	27.258	0.0702703	0.0108108	G	G	A	A	A	A	G	G	G	G	G	A	G	A	A	A	G	G	H	A	G	G	G	A	A	A	A	A	A	G	H	A	A	G	A	A	G	A	G	A	A
Synril32139	ta_contig_1BS_3451628	13043	TGCAGTTATCTGAGTTCTCTCCACTCAAAGTGATACACAAACAGAGACCCAAACGAGGGATCGA	C/T	1B	27.258	0.0702703	0.0108108	T	T	C	C	C	C	T	T	T	T	T	C	T	C	C	C	T	T	H	C	T	T	T	C	C	C	C	C	C	T	H	C	C	T	C	C	T	C	T	C	C
Synril32389	ta_contig_1BS_3461064	10141	TGCAGTTCCAGATTGCCCAGCATATAGCAGCCAGCCCCATGGTGAAGTAACGTTCCCCATGGGG	C/T	1B	27.258	0.0702703	0.0108108	T	T	C	C	C	C	T	T	T	T	T	C	T	C	C	C	T	T	H	C	T	T	T	C	C	C	C	C	C	T	H	C	C	T	C	C	T	C	T	C	C
Synril32390	ta_contig_1BS_3461064	10141	TGCAGTTCCAGATTGCCCAGCATATAGCAGCCAGCCCCATGGTGAAGTAACGTTCCCCATGGGG	G/T	1B	27.258	0.0702703	0.0108108	T	T	G	G	G	G	T	T	T	T	T	G	T	G	G	G	T	T	H	G	T	T	T	G	G	G	G	G	G	T	H	G	G	T	G	G	T	G	T	G	G
Synril4488	ta_contig_1BS_901182	8258	TGCAGATGAGACGGTGACGATGGCAGGAGGGCACCAGATCTGGCCAGGAGTAGGGCCTTGTCCT	A/T	1B	27.258	0.0702703	0.0108108	A	A	T	T	T	T	A	A	A	A	A	T	A	T	T	T	A	A	H	T	A	A	A	T	T	T	T	T	T	A	H	T	T	A	T	T	A	T	A	T	T
Synril4884	ta_contig_1BS_3455415	1514	TGCAGATTAAAGCAAGATGTCTTCTCAAGAGTCAGTCGGAGAGAGTCAGGTATCTAACCCG	A/G	1B	27.258	0.0702703	0.0108108	A	A	G	G	G	G	A	A	A	A	A	G	A	G	G	G	A	A	H	G	A	A	A	G	G	G	G	G	G	A	H	G	G	A	G	G	A	G	A	G	G
Synril27754	ta_contig_1BS_3475762	8783	TGCAGGTGGCTCGGCTGCAATGGTTTCCCGAACGGCTGTAGCTGCTACTCTCGTTGCCTGAAGC	C/T	1B	27.961	0.0540541	0.0162162	C	C	T	T	T	T	C	C	C	C	C	T	C	T	T	T	C	C	C	T	C	C	C	T	T	T	T	T	T	C	H	T	T	C	T	T	C	T	C	T	T
Synril23492	ta_contig_1BS_3402656	5193	TGCAGGATGTACTCAAACGGCTTGCCGTTTTACCTCAACGGATTCAGGAGTTAAGGCAAGCATC	C/T	1B	28.664	0.0540541	0.0108108	T	T	C	C	C	C	T	T	T	T	T	C	T	C	C	C	T	T	T	C	T	T	T	C	C	C	C	C	C	T	H	C	C	T	C	C	T	C	T	C	C
Synril2670	ta_contig_1BS_3482961	24190	TGCAGAGAGAAGCACGCAGCAGGGGTGGGGCGCCTAGGAGGGGCTGCACGCGGTGGCGCCGCCC	C/T	1B	28.664	0.0540541	0.0108108	T	T	C	C	C	C	T	T	T	T	T	C	T	C	C	C	T	T	T	C	T	T	T	C	C	C	C	C	C	T	H	C	C	T	C	C	T	C	T	C	C
Synril2671	ta_contig_1BS_3482961	24190	TGCAGAGAGAAGCACGCAGCAGGGGTGGGGCGCCTAGGAGGGGCTGCACGCGGTGGCGCCGCCC	A/G	1B	28.664	0.0540541	0.0108108	G	G	A	A	A	A	G	G	G	G	G	A	G	A	A	A	G	G	G	A	G	G	G	A	A	A	A	A	A	G	H	A	A	G	A	A	G	A	G	A	A
Synril26809	ta_contig_1BS_3462230	29666	TGCAGGTAGGTTTGGTGCTTCTTTTACGGGGAAATATCTTTACTTTGTATATGGCTAATTATAT	G/T	1B	28.664	0.0540541	0.0108108	G	G	T	T	T	T	G	G	G	G	G	T	G	T	T	T	G	G	G	T	G	G	G	T	T	T	T	T	T	G	H	T	T	G	T	T	G	T	G	T	T
Synril27701	ta_contig_1BS_3470522	7229	TGCAGGTGGAGCTGCTGCCGTGGAGGCCCTGAGGGCGGAACTTGCCCTAGCAAAGGAAAAAGCC	A/C	1B	28.664	0.0540541	0.0108108	A	A	C	C	C	C	A	A	A	A	A	C	A	C	C	C	A	A	A	C	A	A	A	C	C	C	C	C	C	A	H	C	C	A	C	C	A	C	A	C	C
Synril32812	ta_contig_1BS_3431770	10338	TGCAGTTGCACCCGTGCCTTCTGGAGCCACTAGCACGTTGCGCCTCCAGAGGCGCTGCTGATAT	C/G	1B	28.664	0.0540541	0.0108108	C	C	G	G	G	G	C	C	C	C	C	G	C	G	G	G	C	C	C	G	C	C	C	G	G	G	G	G	G	C	H	G	G	C	G	G	C	G	C	G	G
Synril32813	ta_contig_1BS_3431770	10338	TGCAGTTGCACCCGTGCCTTCTGGAGCCACTAGCACGTTGCGCCTCCAGAGGCGCTGCTGATAT	A/T	1B	28.664	0.0540541	0.0108108	A	A	T	T	T	T	A	A	A	A	A	T	A	T	T	T	A	A	A	T	A	A	A	T	T	T	T	T	T	A	H	T	T	A	T	T	A	T	A	T	T
Synril33402	ta_contig_1BS_3463843	10488	TGCAGTTTGGCAGCCGCCTCTACAAAGATAGGAAGGAAAAGACATCAACATCAACAAAAGATTA	A/G	1B	28.664	0.0540541	0.0108108	G	G	A	A	A	A	G	G	G	G	G	A	G	A	A	A	G	G	G	A	G	G	G	A	A	A	A	A	A	G	H	A	A	G	A	A	G	A	G	A	A
Synril9234	ta_contig_1BS_3462230	29666	TGCAGCAGGGCTGGGCCCACAGTGGTGCAAAACGTGCGGCCCGCACAGGGCCCAAAATTCTCGG	G/T	1B	28.664	0.0540541	0.0108108	G	G	T	T	T	T	G	G	G	G	G	T	G	T	T	T	G	G	G	T	G	G	G	T	T	T	T	T	T	G	H	T	T	G	T	T	G	T	G	T	T
Synril14869	ta_contig_1BS_2210405	5951	TGCAGCGACGGGCGGTGCGCCCTGTCCGACGGCGGCGCATGGATCGGGCGGCAGACGGAAGAGC	A/G	1B	30.023	0.0486486	0.0162162	G	G	A	A	A	A	G	G	H	G	G	A	G	A	A	A	G	G	G	A	G	G	G	A	A	A	A	A	H	G	G	A	A	G	A	A	G	A	G	A	A
Synril19284	ta_contig_1BS_3482412	5852	TGCAGCTCGAACAAGAAGAAACACGGACACTGATGGTGCTAACAACACTAATCGAAAACTGGAG	C/G	1B	30.023	0.0486486	0.0108108	G	G	C	C	C	C	G	G	H	G	G	C	G	C	C	C	G	G	G	C	G	G	G	C	C	C	C	C	H	G	G	C	C	G	C	C	G	C	G	C	C
Synril30324	ta_contig_1BS_3484356	12082	TGCAGTCGTATTTGGGCTAGCCCAGGCGAACGGTTTAAGAGGCCCCGACGTTGGCCCAAACATA	C/G	1B	30.023	0.0486486	0.0108108	C	C	G	G	G	G	C	C	H	C	C	G	C	G	G	G	C	C	C	G	C	C	C	G	G	G	G	G	H	C	C	G	G	C	G	G	C	G	C	G	G
Synril30325	ta_contig_1BS_3484356	12082	TGCAGTCGTATTTGGGCTAGCCCAGGCGAACGGTTTAAGAGGCCCCGACGTTGGCCCAAACATA	G/T	1B	30.023	0.0486486	0.0108108	G	G	T	T	T	T	G	G	H	G	G	T	G	T	T	T	G	G	G	T	G	G	G	T	T	T	T	T	H	G	G	T	T	G	T	T	G	T	G	T	T
Synril30326	ta_contig_1BS_3484356	12082	TGCAGTCGTATTTGGGCTAGCCCAGGCGAACGGTTTAAGAGGCCCCGACGTTGGCCCAAACATA	C/T	1B	30.023	0.0486486	0.0108108	C	C	T	T	T	T	C	C	H	C	C	T	C	T	T	T	C	C	C	T	C	C	C	T	T	T	T	T	H	C	C	T	T	C	T	T	C	T	C	T	T
Synril7411	ta_contig_1BS_3434468	6319	TGCAGCACCTTTCCCCTGCCACAACCCTCTCCCTCCCCAACATCTCCTCCTCCACAGTAGTGCT	C/G	1B	30.023	0.0486486	0.0108108	G	G	C	C	C	C	G	G	H	G	G	C	G	C	C	C	G	G	G	C	G	G	G	C	C	C	C	C	H	G	G	C	C	G	C	C	G	C	G	C	C
Synril3484	ta_contig_1BS_3442815	5099	TGCAGAGTCTGGAGTCTCCCGCGGGCGTTTCAGGAGGCCTCAGCGGTGGAGAAATGCATCTTAG	A/G	1B	31.168	0.027027	0.027027	G	G	A	A	A	A	G	G	G	G	G	A	G	A	A	A	G	G	G	A	G	G	G	A	A	A	A	A	H	G	G	A	A	G	A	A	G	A	G	A	A
Synril16422	ta_contig_1BS_3466694	9539	TGCAGCGGCAGAGCGGTGTACGCGACCGCCACAACCAAGGCGTTGGTACAGCGTAGTGTGAGAG	A/G	1B	34.574	0.027027	0.0108108	A	A	G	G	G	G	A	A	G	A	A	G	A	G	G	G	A	A	A	G	A	A	A	G	G	G	G	G	H	A	A	G	G	A	G	G	A	G	A	G	G
Synril16423	ta_contig_1BS_3466694	9539	TGCAGCGGCAGAGCGGTGTACGCGACCGCCACAACCAAGGCGTTGGTACAGCGTAGTGTGAGAG	G/A	1B	34.574	0.027027	0.0108108	G	G	A	A	A	A	G	G	A	G	G	A	G	A	A	A	G	G	G	A	G	G	G	A	A	A	A	A	H	G	G	A	A	G	A	A	G	A	G	A	A
Synril18676	ta_contig_1BS_3451699	17569	TGCAGCTCAGATCTAGCTAGAAAGAACAGAGAAAAGGGGGGATTGAACTCACAGAGGACATGGC	A/G	1B	34.574	0.027027	0.0108108	A	A	G	G	G	G	A	A	G	A	A	G	A	G	G	G	A	A	A	G	A	A	A	G	G	G	G	G	H	A	A	G	G	A	G	G	A	G	A	G	G
Synril25892	ta_contig_1BS_3484412	15226	TGCAGGGCTAGATCACTACCAGGCCACAACTATTGTGAACCATCGGTCGCTCTTCGTCCGCTAA	A/G	1B	34.574	0.027027	0.00540541	A	A	G	G	G	G	A	A	G	A	A	G	A	G	G	G	A	A	A	G	A	A	A	G	G	G	G	G	H	A	A	G	G	A	G	G	A	G	A	G	G
Synril8149	ta_contig_1BS_3429170	10600	TGCAGCAGATCCAGGGCGGGTGGTCTCCACGGCAGATCCCGTGAGGCGGACGCGGCGTCTCACA	C/T	1B	34.574	0.027027	0.00540541	T	T	C	C	C	C	T	T	C	T	T	C	T	C	C	C	T	T	T	C	T	T	T	C	C	C	C	C	H	T	T	C	C	T	C	C	T	C	T	C	C
Synril11118	ta_contig_1BS_3416936	24123	TGCAGCCAGAGAAATCCAGCGGTGGAGTGGTGAAAAAGATCCCTTTTACGGGAAAGAGCTTGGA	A/G	1B	36.368	0.027027	0.00540541	G	G	A	A	A	A	G	G	A	G	G	A	G	A	A	A	G	G	G	A	G	G	G	A	A	A	A	A	H	G	G	A	A	G	A	A	G	A	G	A	A
Synril1176	ta_contig_1BS_3452138	5451	TGCAGAAGTAAATGATTTAGTCTAACCATACTGTCGCACATTGTAACCATCTATCCCTGTTCTC	A/G	1B	36.368	0.027027	0.00540541	A	A	G	G	G	G	A	A	G	A	A	G	A	G	G	G	A	A	A	G	A	A	A	G	G	G	G	G	H	A	A	G	G	A	G	G	A	G	A	G	G
Synril1177	ta_contig_1BS_3452138	5451	TGCAGAAGTAAATGATTTAGTCTAACCATACTGTCGCACATTGTAACCATCTATCCCTGTTCTC	A/C	1B	36.368	0.027027	0.00540541	A	A	C	C	C	C	A	A	C	A	A	C	A	C	C	C	A	A	A	C	A	A	A	C	C	C	C	C	H	A	A	C	C	A	C	C	A	C	A	C	C
Synril14846	ta_contig_1BS_3483416	15207	TGCAGCGACGGCAGCCTCACACCGCAGTCGGACCAGTCAACCCTCGTACTCCTCTCCGCGTGAG	C/T	1B	36.368	0.027027	0.00540541	C	C	T	T	T	T	C	C	T	C	C	T	C	T	T	T	C	C	C	T	C	C	C	T	T	T	T	T	H	C	C	T	T	C	T	T	C	T	C	T	T
Synril14979	ta_contig_1BS_3413187	586	TGCAGCGAGCATCAATGGCGAGGGGCGGCGGCCGAGCTACAACCGTCGCCGTTAAGAGCTGCTG	A/G	1B	36.368	0.027027	0.00540541	G	G	A	A	A	A	G	G	A	G	G	A	G	A	A	A	G	G	G	A	G	G	G	A	A	A	A	A	H	G	G	A	A	G	A	A	G	A	G	A	A
Synril15038	ta_contig_1BS_3470622	9748	TGCAGCGAGGCTTTGCTTGTGACATCATGTACGTTTTGTCAAATGCTATGGTAGTAACCACACC	C/T	1B	36.368	0.027027	0.00540541	C	C	T	T	T	T	C	C	T	C	C	T	C	T	T	T	C	C	C	T	C	C	C	T	T	T	T	T	H	C	C	T	T	C	T	T	C	T	C	T	T
Synril16779	ta_contig_1BS_3483922	12436	TGCAGCGGCTTCACCCCGACACCAACCTTCACCGAAATCATGGTGAACAAATACAAGCTCCGAG	A/C	1B	36.368	0.027027	0.00540541	A	A	C	C	C	C	A	A	C	A	A	C	A	C	C	C	A	A	A	C	A	A	A	C	C	C	C	C	H	A	A	C	C	A	C	C	A	C	A	C	C
Synril17021	ta_contig_1BS_3482034	1422	TGCAGCGGTCGCCAGCGGGGGTTTTCTCGATCTACTATAGGTGGGGATAAGGGGAGTTCGAACC	A/G	1B	36.368	0.027027	0.00540541	G	G	A	A	A	A	G	G	A	G	G	A	G	A	A	A	G	G	G	A	G	G	G	A	A	A	A	A	H	G	G	A	A	G	A	A	G	A	G	A	A
Synril18933	ta_contig_1BS_676099	13035	TGCAGCTCCCAAGCCGCCTCGCCCACTCCTCTCGCTGTAGCGTGCTGCCGCACGGACGCCCGTG	C/T	1B	36.368	0.027027	0.00540541	T	T	C	C	C	C	T	T	C	T	T	C	T	C	C	C	T	T	T	C	T	T	T	C	C	C	C	C	H	T	T	C	C	T	C	C	T	C	T	C	C
Synril24007	ta_contig_1BS_3484718	10983	TGCAGGCCAACATGGGTATCTCATATCTATATCTTTAGCATTCAGGTATGTGAGGTGGAACTAT	C/G	1B	36.368	0.027027	0.00540541	G	G	C	C	C	C	G	G	C	G	G	C	G	C	C	C	G	G	G	C	G	G	G	C	C	C	C	C	H	G	G	C	C	G	C	C	G	C	G	C	C
Synril25168	ta_contig_1BS_3451856	21517	TGCAGGCTTAAATAAGTTGCAATAGCTCTTACAAGAGGTGAGCACAGTTCATACCTCATCTTCA	A/C	1B	36.368	0.027027	0.00540541	C	C	A	A	A	A	C	C	A	C	C	A	C	A	A	A	C	C	C	A	C	C	C	A	A	A	A	A	H	C	C	A	A	C	A	A	C	A	C	A	A
Synril27922	ta_contig_1BS_3416875	10006	TGCAGGTGTGCTCGGACCTCGCCCTGGTGTGCACTCTCAGGCGTATCCACTGATGCTGTCCG	C/T	1B	36.368	0.027027	0.00540541	C	C	T	T	T	T	C	C	T	C	C	T	C	T	T	T	C	C	C	T	C	C	C	T	T	T	T	T	H	C	C	T	T	C	T	T	C	T	C	T	T
Synril27923	ta_contig_1BS_3416875	10006	TGCAGGTGTGCTCGGACCTCGCCCTGGTGTGCACTCTCAGGCGTATCCACTGATGCTGTCCG	G/T	1B	36.368	0.027027	0.00540541	G	G	T	T	T	T	G	G	T	G	G	T	G	T	T	T	G	G	G	T	G	G	G	T	T	T	T	T	H	G	G	T	T	G	T	T	G	T	G	T	T
Synril28884	ta_contig_1BS_3484656	30329	TGCAGTACTGTGTGTGTGTGCTACTTATGCAAATATTTTGTTTTGTTGCCCTATAGTGCATTGC	C/T	1B	36.368	0.027027	0.00540541	C	C	T	T	T	T	C	C	T	C	C	T	C	T	T	T	C	C	C	T	C	C	C	T	T	T	T	T	H	C	C	T	T	C	T	T	C	T	C	T	T
Synril30198	ta_contig_1BS_3418076	4317	TGCAGTCGAGGCGAAGAAGAACAAGACGGCGCGTGCTCTGCTGTTGGGCGCTCTGTCGGAGGAC	C/G	1B	36.368	0.027027	0.00540541	G	G	C	C	C	C	G	G	C	G	G	C	G	C	C	C	G	G	G	C	G	G	G	C	C	C	C	C	H	G	G	C	C	G	C	C	G	C	G	C	C
Synril30889	ta_contig_1BS_3436526	1885	TGCAGTGATCATACGATGTCCATCCAACGGCCGCAGTGTTTCTTTAACCTCTGATCTTCTTCCT	A/G	1B	36.368	0.027027	0.00540541	G	G	A	A	A	A	G	G	A	G	G	A	G	A	A	A	G	G	G	A	G	G	G	A	A	A	A	A	H	G	G	A	A	G	A	A	G	A	G	A	A
Synril30890	ta_contig_1BS_3436526	1885	TGCAGTGATCATACGATGTCCATCCAACGGCCGCAGTGTTTCTTTAACCTCTGATCTTCTTCCT	T/C	1B	36.368	0.027027	0.00540541	C	C	T	T	T	T	C	C	T	C	C	T	C	T	T	T	C	C	C	T	C	C	C	T	T	T	T	T	H	C	C	T	T	C	T	T	C	T	C	T	T
Synril30891	ta_contig_1BS_3436526	1885	TGCAGTGATCATACGATGTCCATCCAACGGCCGCAGTGTTTCTTTAACCTCTGATCTTCTTCCT	C/G	1B	36.368	0.027027	0.00540541	G	G	C	C	C	C	G	G	C	G	G	C	G	C	C	C	G	G	G	C	G	G	G	C	C	C	C	C	H	G	G	C	C	G	C	C	G	C	G	C	C
Synril33362	ta_contig_1BS_3439546	4947	TGCAGTTTGAAGGATGCCACACCCGAAATCATGGGTGCTATTAATTGAAGTTAAAAGATCAATA	G/T	1B	36.368	0.027027	0.00540541	G	G	T	T	T	T	G	G	T	G	G	T	G	T	T	T	G	G	G	T	G	G	G	T	T	T	T	T	H	G	G	T	T	G	T	T	G	T	G	T	T
Synril33363	ta_contig_1BS_3439546	4947	TGCAGTTTGAAGGATGCCACACCCGAAATCATGGGTGCTATTAATTGAAGTTAAAAGATCAATA	A/C	1B	36.368	0.027027	0.00540541	A	A	C	C	C	C	A	A	C	A	A	C	A	C	C	C	A	A	A	C	A	A	A	C	C	C	C	C	H	A	A	C	C	A	C	C	A	C	A	C	C
Synril4342	ta_contig_1BS_3437391	16288	TGCAGATCTCCGAAATATGTTCGACTCCCACCGATCCAAAACAATTGTGGTTTTTTCGTTTTTT	G/T	1B	36.368	0.027027	0.00540541	G	G	T	T	T	T	G	G	T	G	G	T	G	T	T	T	G	G	G	T	G	G	G	T	T	T	T	T	H	G	G	T	T	G	T	T	G	T	G	T	T
Synril4343	ta_contig_1BS_3437391	16288	TGCAGATCTCCGAAATATGTTCGACTCCCACCGATCCAAAACAATTGTGGTTTTTTCGTTTTTT	G/A	1B	36.368	0.027027	0.00540541	G	G	A	A	A	A	G	G	A	G	G	A	G	A	A	A	G	G	G	A	G	G	G	A	A	A	A	A	H	G	G	A	A	G	A	A	G	A	G	A	A
Synril32143	ta_contig_1BS_3468955	12844	TGCAGTTATGATGGGTTCTTCACCTTGGTCTACCCCCCCACCAGCCTTTGGCTCAGTCATGGGC	C/T	1B	49.931	0.027027	0.0378378	C	C	T	N	T	T	C	C	C	C	C	T	T	T	T	C	C	C	C	T	C	C	H	T	T	T	T	C	H	C	C	T	T	T	C	T	C	T	C	T	T
Synril9182	ta_contig_1BS_3484748	15833	TGCAGCAGGGCCTCCTAGGCATCACTAGAGGTCTCCATCACCG	A/G	1B	49.931	0.027027	0.0324324	A	A	G	N	G	G	A	A	A	A	A	G	G	G	G	A	A	A	A	G	A	A	H	G	G	G	G	A	H	A	A	G	G	G	A	G	A	G	A	G	G
Synril15855	ta_contig_1BS_3434403	9472	TGCAGCGCGAAGTCCCGCGGTGCTGGGTTGCGCGCGTGGGCGAGTTTCCG	C/T	1B	50.4875	0.027027	0.027027	T	T	C	N	C	C	T	T	T	T	T	C	C	C	C	T	T	T	T	C	T	T	H	C	C	C	C	T	H	T	T	C	C	C	T	C	T	C	T	C	C
Synril21725	ta_contig_1BS_3419153	1645	TGCAGCTTTGCTCCGATTAAGCCACACTTCAGTCGACTGAATCGACTTTTGGGTCTGTCGATTT	C/T	1B	50.4875	0.027027	0.0216216	T	T	C	T	C	C	T	T	T	T	T	C	C	C	C	T	T	T	T	C	T	T	H	C	C	C	C	T	H	T	T	C	C	C	T	C	T	C	T	C	C
Synril10414	ta_contig_1BS_3480937	10586	TGCAGCATTTACCAGAGAGCACTGTCAAGCGATTTATTTTTCAGTCTGAGTCATCTTGCTACCT	C/T	1B	51.044	0.027027	0.00540541	C	C	T	C	T	T	C	C	C	C	C	T	T	T	T	C	C	C	C	T	C	C	H	T	T	T	T	C	H	C	C	T	T	T	C	T	C	T	C	T	T
Synril13112	ta_contig_1BS_3456918	10246	TGCAGCCGCAGAGAGGACGAAATGAAGCGGAGGAGATATGCATGATGGTGGTGGAGATGTTCTA	G/T	1B	51.044	0.027027	0.00540541	T	T	G	T	G	G	T	T	T	T	T	G	G	G	G	T	T	T	T	G	T	T	H	G	G	G	G	T	H	T	T	G	G	G	T	G	T	G	T	G	G
Synril13185	ta_contig_1BS_3417885	8401	TGCAGCCGCCATCGATGAGGACTCTGGAGAACTTGCATGTGTGCCAGGGCGTGACGATGGTGGG	A/G	1B	51.044	0.027027	0.00540541	A	A	G	A	G	G	A	A	A	A	A	G	G	G	G	A	A	A	A	G	A	A	H	G	G	G	G	A	H	A	A	G	G	G	A	G	A	G	A	G	G
Synril14624	ta_contig_1BS_3469518	6773	TGCAGCGAAGGAGGAAGAAGAGCTGGGAGCGGGAGCAGGAGCAAGGTTCAGGCGCAGCGCGAGG	A/G	1B	51.044	0.027027	0.00540541	G	G	A	G	A	A	G	G	G	G	G	A	A	A	A	G	G	G	G	A	G	G	H	A	A	A	A	G	H	G	G	A	A	A	G	A	G	A	G	A	A
Synril17141	ta_contig_1BS_3466819	24833	TGCAGCGTACCTCCCATTGGCAGCTGGGCGCCCACAGCCGCGCAGAGGACTGCCTCCACGACCG	C/G	1B	51.044	0.027027	0.00540541	C	C	G	C	G	G	C	C	C	C	C	G	G	G	G	C	C	C	C	G	C	C	H	G	G	G	G	C	H	C	C	G	G	G	C	G	C	G	C	G	G
Synril18449	ta_contig_1BS_3484605	10375	TGCAGCTATCTTGAGGGCAAGCTTGAGTGCCAGCAGAGCATCCTCGGGCATCTTCATGAGGTTG	A/G	1B	51.044	0.027027	0.00540541	A	A	G	A	G	G	A	A	A	A	A	G	G	G	G	A	A	A	A	G	A	A	H	G	G	G	G	A	H	A	A	G	G	G	A	G	A	G	A	G	G
Synril19915	ta_contig_1BS_3433737	10779	TGCAGCTGAAGAGAACAATTAAAGAAAAAACAAGCCACAAATCATGTGTGGTTCTGTGGTGTTG	A/G	1B	51.044	0.027027	0.00540541	G	G	A	G	A	A	G	G	G	G	G	A	A	A	A	G	G	G	G	A	G	G	H	A	A	A	A	G	H	G	G	A	A	A	G	A	G	A	G	A	A
Synril20029	ta_contig_1BS_3480191	9883	TGCAGCTGATGCGGCAGCGAGAAGCGAACAGGCGCCACGACTGTTGAGTGGTGATCAAAACCGC	A/T	1B	51.044	0.027027	0.00540541	T	T	A	T	A	A	T	T	T	T	T	A	A	A	A	T	T	T	T	A	T	T	H	A	A	A	A	T	H	T	T	A	A	A	T	A	T	A	T	A	A
Synril20030	ta_contig_1BS_3480191	9883	TGCAGCTGATGCGGCAGCGAGAAGCGAACAGGCGCCACGACTGTTGAGTGGTGATCAAAACCGC	A/G	1B	51.044	0.027027	0.00540541	G	G	A	G	A	A	G	G	G	G	G	A	A	A	A	G	G	G	G	A	G	G	H	A	A	A	A	G	H	G	G	A	A	A	G	A	G	A	G	A	A
Synril23288	ta_contig_1BS_3465301	1392	TGCAGGATACATTCTGGTGGTCCATCAAGCCACACTTTATTCATCTCCATGCTAACCCCTTCCT	C/T	1B	51.044	0.027027	0.00540541	C	C	T	C	T	T	C	C	C	C	C	T	T	T	T	C	C	C	C	T	C	C	H	T	T	T	T	C	H	C	C	T	T	T	C	T	C	T	C	T	T
Synril23293	ta_contig_1BS_3415982	8281	TGCAGGATAGAGCCGTCGTATGACAAGCACCCCTCTTGCTCTAGCGCGACACCGTTGCAGCAGC	C/T	1B	51.044	0.027027	0.00540541	C	C	T	C	T	T	C	C	C	C	C	T	T	T	T	C	C	C	C	T	C	C	H	T	T	T	T	C	H	C	C	T	T	T	C	T	C	T	C	T	T
Synril24289	ta_contig_1BS_3441568	2319	TGCAGGCCGACTGGCCCAAATTTGAGCGGGCGTGCCAGCGCAGATAATTGCCCGTTGACAAAAC	A/C	1B	51.044	0.027027	0.00540541	A	A	C	A	C	C	A	A	A	A	A	C	C	C	C	A	A	A	A	C	A	A	H	C	C	C	C	A	H	A	A	C	C	C	A	C	A	C	A	C	C
Synril25936	ta_contig_1BS_3440593	5725	TGCAGGGCTTGATGCCACCTTCGATCGTAAACAACACGGTCTAGGGGGAGACTTTTCTCCCCGA	C/T	1B	51.044	0.027027	0.00540541	T	T	C	T	C	C	T	T	T	T	T	C	C	C	C	T	T	T	T	C	T	T	H	C	C	C	C	T	H	T	T	C	C	C	T	C	T	C	T	C	C
Synril29021	ta_contig_1BS_3483849	6988	TGCAGTAGCAGCTGGGTGAAGGCAACACCGCGCTACGTGCCAAGGAGGCGGAGTGCAGCAAGCT	C/T	1B	51.044	0.027027	0.00540541	C	C	T	C	T	T	C	C	C	C	C	T	T	T	T	C	C	C	C	T	C	C	H	T	T	T	T	C	H	C	C	T	T	T	C	T	C	T	C	T	T
Synril30191	ta_contig_1BL_1067406	533	TGCAGTCGAGCCATTGATCCTTTTGACGATCACACAATGAAACTCTCAATGAAAGCACCAATGT	A/T	1B	51.044	0.027027	0.00540541	T	T	A	T	A	A	T	T	T	T	T	A	A	A	A	T	T	T	T	A	T	T	H	A	A	A	A	T	H	T	T	A	A	A	T	A	T	A	T	A	A
Synril30316	ta_contig_1BS_3472635	8050	TGCAGTCGTACGATCGATGCAGTTGTCTGCCGCACGAGCGCGTATGAAAAAAGACCCCATGCCT	C/T	1B	51.044	0.027027	0.00540541	C	C	T	C	T	T	C	C	C	C	C	T	T	T	T	C	C	C	C	T	C	C	H	T	T	T	T	C	H	C	C	T	T	T	C	T	C	T	C	T	T
Synril32507	ta_contig_1BS_3484377	13747	TGCAGTTCGAGGAGGCGACCTGCCATACGCTGCGAGGAGCCGCCCCACTGCCCCTCTTCGACCA	C/G	1B	51.044	0.027027	0.00540541	C	C	G	C	G	G	C	C	C	C	C	G	G	G	G	C	C	C	C	G	C	C	H	G	G	G	G	C	H	C	C	G	G	G	C	G	C	G	C	G	G
Synril3615	ta_contig_1BS_3474630	3220	TGCAGAGTTTGTTGCTGCTCCAAATCCTCTGCTTCGACAACTAGCCAACCTACACGTAGCTACT	C/G	1B	51.044	0.027027	0.00540541	G	G	C	G	C	C	G	G	G	G	G	C	C	C	C	G	G	G	G	C	G	G	H	C	C	C	C	G	H	G	G	C	C	C	G	C	G	C	G	C	C
Synril6270	ta_contig_1BS_3484224	11355	TGCAGCAAGGAAGTGCCTCTTTATTACGCGGAAAATAATGATTCGTCCAACTAACAGTAGGGAC	C/T	1B	51.044	0.027027	0.00540541	T	T	C	T	C	C	T	T	T	T	T	C	C	C	C	T	T	T	T	C	T	T	H	C	C	C	C	T	H	T	T	C	C	C	T	C	T	C	T	C	C
Synril6271	ta_contig_1BS_3484224	11355	TGCAGCAAGGAAGTGCCTCTTTATTACGCGGAAAATAATGATTCGTCCAACTAACAGTAGGGAC	G/C	1B	51.044	0.027027	0.00540541	C	C	G	C	G	G	C	C	C	C	C	G	G	G	G	C	C	C	C	G	C	C	H	G	G	G	G	C	H	C	C	G	G	G	C	G	C	G	C	G	G
Synril11463	ta_contig_1BS_3480108	5853	TGCAGCCATCCGCTCTGTGTATAAGCCATAACAAAGAAACTGAGCATACTCCTACCCTAGTCTG	C/T	1B	51.6025	0.0216216	0.00540541	C	C	T	C	T	T	C	C	C	C	C	T	T	T	T	C	C	C	C	T	C	C	H	T	T	T	T	C	H	C	C	T	T	T	C	T	C	T	C	T	T
Synril1448	ta_contig_1BS_3422943	1388	TGCAGAATTAGCATATCTACCACCTGCCAAAATTTCAGCTCGATCCGACCGTCCAAACTCCG	T/A	1B	51.6025	0.0216216	0.00540541	T	T	A	T	A	A	T	T	T	T	T	A	A	A	A	T	T	T	T	A	T	T	H	A	A	A	A	T	H	T	T	A	A	A	T	A	T	A	T	A	A
Synril20178	ta_contig_1BS_3442886	1221	TGCAGCTGCCGCCATGTTGCATCCGCCGCAGACTACTGCTGCTACCTGGCTACCTTCCCGCTCC	A/T	1B	51.6025	0.0216216	0.00540541	T	T	A	T	A	A	T	T	T	T	T	A	A	A	A	T	T	T	T	A	T	T	H	A	A	A	A	T	H	T	T	A	A	A	T	A	T	A	T	A	A
Synril10017	ta_contig_1BL_3921311	14908	TGCAGCATCTTGATCCAGAAGTCCTGGTCATCGCTCCACTTCGATGATGAGCTCATCACCAGGC	A/G	1B	52.161	0.0216216	0.00540541	A	A	G	A	G	G	A	A	A	A	A	G	G	G	G	A	A	A	A	G	A	A	H	G	G	G	G	A	H	A	A	G	G	G	A	G	A	G	A	G	G
Synril10680	ta_contig_1BS_3415508	20142	TGCAGCCAATGATGGACAAAGAAAAAGCTTTGCAATTAGGGTTCGATTTTCTACATACGTATCT	A/T	1B	52.161	0.0216216	0.00540541	A	A	T	A	T	T	A	A	A	A	A	T	T	T	T	A	A	A	A	T	A	A	H	T	T	T	T	A	H	A	A	T	T	T	A	T	A	T	A	T	T
Synril11428	ta_contig_1BS_3427402	16182	TGCAGCCATATTATTCACAGACGAGAGAAGTCAAGGTTGTAACAATATGCACAGTGTGTCCTTT	C/T	1B	52.161	0.0216216	0.00540541	C	C	T	C	T	T	C	C	C	C	C	T	T	T	T	C	C	C	C	T	C	C	H	T	T	T	T	C	H	C	C	T	T	T	C	T	C	T	C	T	T
Synril11512	ta_contig_1BS_3475088	4481	TGCAGCCATGAGCCGTCGCTTGAAGCAAACTTGTTCCACTGGGTCCTCTGGTACGCCGAATTCA	C/T	1B	52.161	0.0216216	0.00540541	C	C	T	C	T	T	C	C	C	C	C	T	T	T	T	C	C	C	C	T	C	C	H	T	T	T	T	C	H	C	C	T	T	T	C	T	C	T	C	T	T
Synril11745	ta_contig_1BS_3424305	14019	TGCAGCCCACCAGCGCCTGATGAGGAGCATTCTAGAAGCTCGGGAAGCTCAACATCGCGCGCTC	A/G	1B	52.161	0.0216216	0.00540541	G	G	A	G	A	A	G	G	G	G	G	A	A	A	A	G	G	G	G	A	G	G	H	A	A	A	A	G	H	G	G	A	A	A	G	A	G	A	G	A	A
Synril11827	ta_contig_1BS_3431625	10972	TGCAGCCCAGCAGGCCCTTCTCGGGCGTCGGAGGCGGCTCCACTAGCTCCCAGGGCAGATCCGC	A/T	1B	52.161	0.0216216	0.00540541	A	A	T	A	T	T	A	A	A	A	A	T	T	T	T	A	A	A	A	T	A	A	H	T	T	T	T	A	H	A	A	T	T	T	A	T	A	T	A	T	T
Synril11902	ta_contig_1BS_3479566	10693	TGCAGCCCAGTCTGTTGCCGATGCAACTGCACGTTTGGTTGCCGATGCACGGGCCAGAGCAGAT	A/C	1B	52.161	0.0216216	0.00540541	C	C	A	C	A	A	C	C	C	C	C	A	A	A	A	C	C	C	C	A	C	C	H	A	A	A	A	C	H	C	C	A	A	A	C	A	C	A	C	A	A
Synril1238	ta_contig_1BS_3479010	1994	TGCAGAATAAATAAAAAACAAGAAGAAGGGAAAGTTTTACCTGGCGCCACCTAGTAGGCCCACC	A/G	1B	52.161	0.0108108	0.562162	N	G	A	G	G	G	N	G	N	N	N	G	N	N	G	N	G	G	N	N	N	N	N	N	G	A	N	G	G	G	G	N	G	N	N	N	N	N	N	G	N
Synril1239	ta_contig_1BS_3479010	1994	TGCAGAATAAATAAAAAACAAGAAGAAGGGAAAGTTTTACCTGGCGCCACCTAGTAGGCCCACC	T/C	1B	52.161	0.0108108	0.562162	N	C	T	C	C	C	N	C	N	N	N	C	N	N	C	N	C	C	N	N	N	N	N	N	C	T	N	C	C	C	C	N	C	N	N	N	N	N	N	C	N
Synril12754	ta_contig_1BS_3482860	7801	TGCAGCCCTCGGGGAAAAAGTACAATGCGGCCTCCTCCG	A/C	1B	52.161	0.0216216	0.00540541	C	C	A	C	A	A	C	C	C	C	C	A	A	A	A	C	C	C	C	A	C	C	H	A	A	A	A	C	H	C	C	A	A	A	C	A	C	A	C	A	A
Synril12879	ta_contig_1BS_3481163	8234	TGCAGCCGAACGTGGTTCGCACGGTCCTGGTCCGTGATCAGGCGAGGCGGAGGGGCGACGACCT	A/G	1B	52.161	0.0216216	0.00540541	A	A	G	A	G	G	A	A	A	A	A	G	G	G	G	A	A	A	A	G	A	A	H	G	G	G	G	A	H	A	A	G	G	G	A	G	A	G	A	G	G
Synril13097	ta_contig_1BS_3426052	2346	TGCAGCCGCACTCTCGCCAAAGTGGGCCGCCGAAGTTTCCCTCATGAAGCGGGTCCATGTCCCC	A/G	1B	52.161	0.0216216	0.00540541	A	A	G	A	G	G	A	A	A	A	A	G	G	G	G	A	A	A	A	G	A	A	H	G	G	G	G	A	H	A	A	G	G	G	A	G	A	G	A	G	G
Synril13732	ta_contig_1BS_3438409	6612	TGCAGCCTAGGGCGTAGGACATGGGCATCGAGGACCTGGAGAGGTGGTGAGCACGAGGCGGGTC	A/G	1B	52.161	0.0216216	0.00540541	A	A	G	A	G	G	A	A	A	A	A	G	G	G	G	A	A	A	A	G	A	A	H	G	G	G	G	A	H	A	A	G	G	G	A	G	A	G	A	G	G
Synril14136	ta_contig_1BS_3462540	11980	TGCAGCCTGACACCAGCCTGCCACCACCTCTTTAGTGCTGGTTCGTGGCACAAACCGATACTAT	C/T	1B	52.161	0.0216216	0.00540541	T	T	C	T	C	C	T	T	T	T	T	C	C	C	C	T	T	T	T	C	T	T	H	C	C	C	C	T	H	T	T	C	C	C	T	C	T	C	T	C	C
Synril14137	ta_contig_1BS_3462540	11980	TGCAGCCTGACACCAGCCTGCCACCACCTCTTTAGTGCTGGTTCGTGGCACAAACCGATACTAT	A/G	1B	52.161	0.0216216	0.00540541	G	G	A	G	A	A	G	G	G	G	G	A	A	A	A	G	G	G	G	A	G	G	H	A	A	A	A	G	H	G	G	A	A	A	G	A	G	A	G	A	A
Synril14181	ta_contig_1BS_3422641	10754	TGCAGCCTGCCTAGGGATCGGGACCTGTCAGCGTAGAGCACTAAGTCGTCGCGAGGTTAGAAAT	C/T	1B	52.161	0.0216216	0.00540541	C	C	T	C	T	T	C	C	C	C	C	T	T	T	T	C	C	C	C	T	C	C	H	T	T	T	T	C	H	C	C	T	T	T	C	T	C	T	C	T	T
Synril14516	ta_contig_1BS_3431531	9631	TGCAGCCTTTTCCGCCTCCGCCTTCACCAGGCGGTCGGCCTCTTCCTCACGCGCCTCCCACGCG	A/G	1B	52.161	0.0216216	0.00540541	A	A	G	A	G	G	A	A	A	A	A	G	G	G	G	A	A	A	A	G	A	A	H	G	G	G	G	A	H	A	A	G	G	G	A	G	A	G	A	G	G
Synril14737	ta_contig_1BS_3459205	8279	TGCAGCGACCACGAGAGTCGTCCATGACTATATGCCACATCGCTGCTCCTATCGGCATCCACCA	A/T	1B	52.161	0.0216216	0.00540541	T	T	A	T	A	A	T	T	T	T	T	A	A	A	A	T	T	T	T	A	T	T	H	A	A	A	A	T	H	T	T	A	A	A	T	A	T	A	T	A	A
Synril14738	ta_contig_1BS_3459205	8279	TGCAGCGACCACGAGAGTCGTCCATGACTATATGCCACATCGCTGCTCCTATCGGCATCCACCA	C/T	1B	52.161	0.0216216	0.00540541	T	T	C	T	C	C	T	T	T	T	T	C	C	C	C	T	T	T	T	C	T	T	H	C	C	C	C	T	H	T	T	C	C	C	T	C	T	C	T	C	C
Synril15142	ta_contig_1BS_3437031	4038	TGCAGCGATCGAGCGCTAGAAAACAGGCCAGTCCAATACTATATAGAACAGGAAAAATCTTTAG	A/G	1B	52.161	0.0216216	0.00540541	G	G	A	G	A	A	G	G	G	G	G	A	A	A	A	G	G	G	G	A	G	G	H	A	A	A	A	G	H	G	G	A	A	A	G	A	G	A	G	A	A
Synril15656	ta_contig_1BS_3480807	9467	TGCAGCGCCATGTTCGTGAAGTAATTGTATTTTTTTGGCCGCGTTGTCTGTTTGAATCCGAGTA	C/T	1B	52.161	0.0216216	0.00540541	C	C	T	C	T	T	C	C	C	C	C	T	T	T	T	C	C	C	C	T	C	C	H	T	T	T	T	C	H	C	C	T	T	T	C	T	C	T	C	T	T
Synril15871	ta_contig_1BS_3470579	7428	TGCAGCGCGACGTACGCGTCCCGCAGCCGCGGGCTAGGGAAGCGCCAGGCAGGGTCCACCACCA	A/G	1B	52.161	0.0216216	0.00540541	A	A	G	A	G	G	A	A	A	A	A	G	G	G	G	A	A	A	A	G	A	A	H	G	G	G	G	A	H	A	A	G	G	G	A	G	A	G	A	G	G
Synril16058	ta_contig_1BS_3457412	7530	TGCAGCGCGTCATTGCAGGTTCGAACCCCACGTAACACGAACCATTTTTGCGATGTTTACCTTC	A/G	1B	52.161	0.0216216	0.00540541	G	G	A	G	A	A	G	G	G	G	G	A	A	A	A	G	G	G	G	A	G	G	H	A	A	A	A	G	H	G	G	A	A	A	G	A	G	A	G	A	A
Synril16156	ta_contig_1BS_3427287	13543	TGCAGCGCTCCGTGACGGAGGAGGCAGTCGCACACTTTCTGCGAGACGGATCGGGCAGCGCGAG	C/G	1B	52.161	0.0216216	0.00540541	G	G	C	G	C	C	G	G	G	G	G	C	C	C	C	G	G	G	G	C	G	G	H	C	C	C	C	G	H	G	G	C	C	C	G	C	G	C	G	C	C
Synril16157	ta_contig_1BS_3427287	13543	TGCAGCGCTCCGTGACGGAGGAGGCAGTCGCACACTTTCTGCGAGACGGATCGGGCAGCGCGAG	A/G	1B	52.161	0.0216216	0.00540541	G	G	A	G	A	A	G	G	G	G	G	A	A	A	A	G	G	G	G	A	G	G	H	A	A	A	A	G	H	G	G	A	A	A	G	A	G	A	G	A	A
Synril16158	ta_contig_1BS_3427287	13543	TGCAGCGCTCCGTGACGGAGGAGGCAGTCGCACACTTTCTGCGAGACGGATCGGGCAGCGCGAG	C/T	1B	52.161	0.0216216	0.00540541	T	T	C	T	C	C	T	T	T	T	T	C	C	C	C	T	T	T	T	C	T	T	H	C	C	C	C	T	H	T	T	C	C	C	T	C	T	C	T	C	C
Synril16168	ta_contig_1BS_3468762	12534	TGCAGCGCTCGCCAACGACCGATGGATCGGCGACCTGCGCCATGGCAACACGTCGCTCATCATC	C/T	1B	52.161	0.0216216	0.00540541	T	T	C	T	C	C	T	T	T	T	T	C	C	C	C	T	T	T	T	C	T	T	H	C	C	C	C	T	H	T	T	C	C	C	T	C	T	C	T	C	C
Synril16188	ta_contig_1BS_3421804	8284	TGCAGCGCTGCATAGGAGCTCCCGCACTCTGCGTCTGTTTCTTAGCGATCGAACGAAATTGGCC	C/T	1B	52.161	0.0216216	0.00540541	T	T	C	T	C	C	T	T	T	T	T	C	C	C	C	T	T	T	T	C	T	T	H	C	C	C	C	T	H	T	T	C	C	C	T	C	T	C	T	C	C
Synril16271	ta_contig_1BS_3482072	6025	TGCAGCGGAAGGTCACCGCTTCCCTCCTACATGTAGTTGTGGGAGGAGACTTTAACCTCATCCA	C/T	1B	52.161	0.0216216	0.00540541	C	C	T	C	T	T	C	C	C	C	C	T	T	T	T	C	C	C	C	T	C	C	H	T	T	T	T	C	H	C	C	T	T	T	C	T	C	T	C	T	T
Synril16272	ta_contig_1BS_3482072	6025	TGCAGCGGAAGGTCACCGCTTCCCTCCTACATGTAGTTGTGGGAGGAGACTTTAACCTCATCCA	A/C	1B	52.161	0.0216216	0.00540541	A	A	C	A	C	C	A	A	A	A	A	C	C	C	C	A	A	A	A	C	A	A	H	C	C	C	C	A	H	A	A	C	C	C	A	C	A	C	A	C	C
Synril16273	ta_contig_1BS_3482072	6025	TGCAGCGGAAGGTCACCGCTTCCCTCCTACATGTAGTTGTGGGAGGAGACTTTAACCTCATCCA	A/G	1B	52.161	0.0216216	0.00540541	A	A	G	A	G	G	A	A	A	A	A	G	G	G	G	A	A	A	A	G	A	A	H	G	G	G	G	A	H	A	A	G	G	G	A	G	A	G	A	G	G
Synril16574	ta_contig_1BS_3483383	5828	TGCAGCGGCCTTCTCCCACTTCATGCAGCTGCTTGGCTCCGCCGATGAGCGCGACTTCACCCTC	C/G	1B	52.161	0.0216216	0.00540541	G	G	C	G	C	C	G	G	G	G	G	C	C	C	C	G	G	G	G	C	G	G	H	C	C	C	C	G	H	G	G	C	C	C	G	C	G	C	G	C	C
Synril16787	ta_contig_1BS_3450126	2842	TGCAGCGGGAAAATGTCTCGCAGGCAGACGAGGACTCTCACAGGCGCGTGCGTGCTATGCTCGA	C/T	1B	52.161	0.0216216	0.00540541	T	T	C	T	C	C	T	T	T	T	T	C	C	C	C	T	T	T	T	C	T	T	H	C	C	C	C	T	H	T	T	C	C	C	T	C	T	C	T	C	C
Synril16868	ta_contig_1BL_3883511	5144	TGCAGCGGGCGCCAGTGAACGAAGCAGACAGGCCTAAGTGCCTTATGCCCCAGGCGAATTGGGC	A/C	1B	52.161	0.0216216	0.00540541	C	C	A	C	A	A	C	C	C	C	C	A	A	A	A	C	C	C	C	A	C	C	H	A	A	A	A	C	H	C	C	A	A	A	C	A	C	A	C	A	A
Synril16904	ta_contig_1BS_3484160	27804	TGCAGCGGGGCGATGTGCCACTAGATGAATTCCTGCACCACCATTGGTGTTGTCACCCCGAGCT	C/T	1B	52.161	0.0216216	0.00540541	T	T	C	T	C	C	T	T	T	T	T	C	C	C	C	T	T	T	T	C	T	T	H	C	C	C	C	T	H	T	T	C	C	C	T	C	T	C	T	C	C
Synril17104	ta_contig_1BS_2388389	9302	TGCAGCGGTTCATTCAGCGCGGGCTGATGTGCAGGCGGATCCGACGATTCCCCGACGCGCAGGC	C/T	1B	52.161	0.0216216	0.00540541	C	C	T	C	T	T	C	C	C	C	C	T	T	T	T	C	C	C	C	T	C	C	H	T	T	T	T	C	H	C	C	T	T	T	C	T	C	T	C	T	T
Synril17284	ta_contig_1BS_3476663	14929	TGCAGCGTCCCACACGTCCCGTCCGTCCCGCGCGTCACCGATACGCCCGACGAGCCCGACGCCA	C/T	1B	52.161	0.0216216	0.00540541	T	T	C	T	C	C	T	T	T	T	T	C	C	C	C	T	T	T	T	C	T	T	H	C	C	C	C	T	H	T	T	C	C	C	T	C	T	C	T	C	C
Synril17285	ta_contig_1BS_3476663	14929	TGCAGCGTCCCACACGTCCCGTCCGTCCCGCGCGTCACCGATACGCCCGACGAGCCCGACGCCA	G/T	1B	52.161	0.0216216	0.00540541	T	T	G	T	G	G	T	T	T	T	T	G	G	G	G	T	T	T	T	G	T	T	H	G	G	G	G	T	H	T	T	G	G	G	T	G	T	G	T	G	G
Synril17602	ta_contig_1BS_3483088	9508	TGCAGCGTGTACTTCAACCTTTCGCCTTTCAGAGAGGTGACGACAATGCCG	C/T	1B	52.161	0.0216216	0.00540541	T	T	C	T	C	C	T	T	T	T	T	C	C	C	C	T	T	T	T	C	T	T	H	C	C	C	C	T	H	T	T	C	C	C	T	C	T	C	T	C	C
Synril17603	ta_contig_1BS_3483088	9508	TGCAGCGTGTACTTCAACCTTTCGCCTTTCAGAGAGGTGACGACAATGCCG	T/G	1B	52.161	0.0216216	0.00540541	G	G	T	G	T	T	G	G	G	G	G	T	T	T	T	G	G	G	G	T	G	G	H	T	T	T	T	G	H	G	G	T	T	T	G	T	G	T	G	T	T
Synril17604	ta_contig_1BS_3483088	9508	TGCAGCGTGTACTTCAACCTTTCGCCTTTCAGAGAGGTGACGACAATGCCG	C/G	1B	52.161	0.0216216	0.00540541	G	G	C	G	C	C	G	G	G	G	G	C	C	C	C	G	G	G	G	C	G	G	H	C	C	C	C	G	H	G	G	C	C	C	G	C	G	C	G	C	C
Synril17687	ta_contig_1BS_3419913	10130	TGCAGCGTTCTGTGGTGCGCGGGCTGTCTGGGGCGTGGGGTTGAGGTCTTCTTGGGCAGGCGGC	C/T	1B	52.161	0.0216216	0.00540541	T	T	C	T	C	C	T	T	T	T	T	C	C	C	C	T	T	T	T	C	T	T	H	C	C	C	C	T	H	T	T	C	C	C	T	C	T	C	T	C	C
Synril17863	ta_contig_1BL_3836381	10266	TGCAGCTAAGCCCCCTGATTGTGGAGCAGATCCTCACTCGGATTGTTTCTTTAGCTTAGGAGAA	G/T	1B	52.161	0.0216216	0.00540541	G	G	T	G	T	T	G	G	G	G	G	T	T	T	T	G	G	G	G	T	G	G	H	T	T	T	T	G	H	G	G	T	T	T	G	T	G	T	G	T	T
Synril18721	ta_contig_1BS_3478043	8581	TGCAGCTCAGTGCGGAGGCGGGTCGCGCGGTGGTGGTGCTAGATGGACGGACATTGCTAGGGGA	C/G	1B	52.161	0.0216216	0.00540541	G	G	C	G	C	C	G	G	G	G	G	C	C	C	C	G	G	G	G	C	G	G	H	C	C	C	C	G	H	G	G	C	C	C	G	C	G	C	G	C	C
Synril18864	ta_contig_1BS_3466050	7492	TGCAGCTCCACTTTATATTGGAGTCCATCGCGGGCTCAACACTTGGGCCTCACACAGACCCTAA	A/G	1B	52.161	0.0216216	0.00540541	A	A	G	A	G	G	A	A	A	A	A	G	G	G	G	A	A	A	A	G	A	A	H	G	G	G	G	A	H	A	A	G	G	G	A	G	A	G	A	G	G
Synril19313	ta_contig_1BS_3413196	6908	TGCAGCTCGACGATCGATGAAGTTCTCACCGCCCGCGGACCGCCACCACCTCTCCACCACCAGG	A/G	1B	52.161	0.0216216	0.00540541	A	A	G	A	G	G	A	A	A	A	A	G	G	G	G	A	A	A	A	G	A	A	H	G	G	G	G	A	H	A	A	G	G	G	A	G	A	G	A	G	G
Synril19388	ta_contig_1BS_3463139	8996	TGCAGCTCGCAGAGCGACTGAATGATGGGCAGGGGTTGAAAAACAGTGCCCACATGAAAAATGG	C/T	1B	52.161	0.0216216	0.00540541	C	C	T	C	T	T	C	C	C	C	C	T	T	T	T	C	C	C	C	T	C	C	H	T	T	T	T	C	H	C	C	T	T	T	C	T	C	T	C	T	T
Synril19509	ta_contig_1BS_3419588	21683	TGCAGCTCGGCCTCTGAGCGCGCTAGCCACTACGCCACAGCGAAGCTGTTGACTTGATACAGGT	C/T	1B	52.161	0.0216216	0.00540541	T	T	C	T	C	C	T	T	T	T	T	C	C	C	C	T	T	T	T	C	T	T	H	C	C	C	C	T	H	T	T	C	C	C	T	C	T	C	T	C	C
Synril19510	ta_contig_1BS_3419588	21683	TGCAGCTCGGCCTCTGAGCGCGCTAGCCACTACGCCACAGCGAAGCTGTTGACTTGATACAGGT	T/C	1B	52.161	0.0216216	0.00540541	C	C	T	C	T	T	C	C	C	C	C	T	T	T	T	C	C	C	C	T	C	C	H	T	T	T	T	C	H	C	C	T	T	T	C	T	C	T	C	T	T
Synril198	ta_contig_1BS_3474217	5617	TGCAGAAACAACACTGTGAAAATAATATTATGAAATAATTTTATTACAAGTCCAATAAAACCAT	A/G	1B	52.161	0.0216216	0.00540541	A	A	G	A	G	G	A	A	A	A	A	G	G	G	G	A	A	A	A	G	A	A	H	G	G	G	G	A	H	A	A	G	G	G	A	G	A	G	A	G	G
Synril19827	ta_contig_1BS_3436484	8750	TGCAGCTCTGGGGGAAGAAGAGCAAGGGACGCACAAGCGGCGAGAAGAGGGATGACTGTGTGCA	A/G	1B	52.161	0.0216216	0.00540541	G	G	A	G	A	A	G	G	G	G	G	A	A	A	A	G	G	G	G	A	G	G	H	A	A	A	A	G	H	G	G	A	A	A	G	A	G	A	G	A	A
Synril19828	ta_contig_1BS_3436484	8750	TGCAGCTCTGGGGGAAGAAGAGCAAGGGACGCACAAGCGGCGAGAAGAGGGATGACTGTGTGCA	C/T	1B	52.161	0.0216216	0.00540541	T	T	C	T	C	C	T	T	T	T	T	C	C	C	C	T	T	T	T	C	T	T	H	C	C	C	C	T	H	T	T	C	C	C	T	C	T	C	T	C	C
Synril19829	ta_contig_1BS_3436484	8750	TGCAGCTCTGGGGGAAGAAGAGCAAGGGACGCACAAGCGGCGAGAAGAGGGATGACTGTGTGCA	G/T	1B	52.161	0.0216216	0.00540541	T	T	G	T	G	G	T	T	T	T	T	G	G	G	G	T	T	T	T	G	T	T	H	G	G	G	G	T	H	T	T	G	G	G	T	G	T	G	T	G	G
Synril20200	ta_contig_1BS_3473503	16102	TGCAGCTGCCTACAAGGACGATGATGAAGCGGGCGAGGCGCTGTTTGGCGAGACCGAGGACAAG	A/G	1B	52.161	0.0216216	0.00540541	G	G	A	G	A	A	G	G	G	G	G	A	A	A	A	G	G	G	G	A	G	G	H	A	A	A	A	G	H	G	G	A	A	A	G	A	G	A	G	A	A
Synril20201	ta_contig_1BS_3473503	16102	TGCAGCTGCCTACAAGGACGATGATGAAGCGGGCGAGGCGCTGTTTGGCGAGACCGAGGACAAG	C/T	1B	52.161	0.0216216	0.00540541	T	T	C	T	C	C	T	T	T	T	T	C	C	C	C	T	T	T	T	C	T	T	H	C	C	C	C	T	H	T	T	C	C	C	T	C	T	C	T	C	C
Synril2161	ta_contig_1BS_3484790	40543	TGCAGACGATTATTTTGCGAAGAAGCCACCAGATCCACTAACCAAAGTCAAGCATTACAAAGCA	C/T	1B	52.161	0.0216216	0.00540541	C	C	T	C	T	T	C	C	C	C	C	T	T	T	T	C	C	C	C	T	C	C	H	T	T	T	T	C	H	C	C	T	T	T	C	T	C	T	C	T	T
Synril21689	ta_contig_1BS_3479411	8092	TGCAGCTTTCGCCTCGCGAGGTACCTTCCTGAGGCCTCGTTGGGCGTCTTGAGGCCTGTAAAAA	C/T	1B	52.161	0.0216216	0.00540541	C	C	T	C	T	T	C	C	C	C	C	T	T	T	T	C	C	C	C	T	C	C	H	T	T	T	T	C	H	C	C	T	T	T	C	T	C	T	C	T	T
Synril22267	ta_contig_1BS_3463337	13364	TGCAGGAAGTACCGAAACAGTACGAGCGCTTGCCGCGGGCGATGCAGGGGAACCTCATGGCCGA	A/G	1B	52.161	0.0216216	0.00540541	G	G	A	G	A	A	G	G	G	G	G	A	A	A	A	G	G	G	G	A	G	G	H	A	A	A	A	G	H	G	G	A	A	A	G	A	G	A	G	A	A
Synril22319	ta_contig_1BL_3881421	20827	TGCAGGAATCGGATGTGTGGACTGACCCGTAGACATTTGATGGACGACGTTGGAGATCGCAAAG	A/G	1B	52.161	0.0216216	0.00540541	A	A	G	A	G	G	A	A	A	A	A	G	G	G	G	A	A	A	A	G	A	A	H	G	G	G	G	A	H	A	A	G	G	G	A	G	A	G	A	G	G
Synril22376	ta_contig_1BS_3475051	22588	TGCAGGAATTCGTGGATGCATTTCTAGTCATAGTAAACAGTCCTTGTTGACACGACGTTGTTCT	A/G	1B	52.161	0.0216216	0.00540541	A	A	G	A	G	G	A	A	A	A	A	G	G	G	G	A	A	A	A	G	A	A	H	G	G	G	G	A	H	A	A	G	G	G	A	G	A	G	A	G	G
Synril22475	ta_contig_1BS_3453070	13226	TGCAGGACAGGTCGTGCCTTTACGTGGACGAATGACCAACAAAACACAGTGCTTACTAAGGGAG	C/T	1B	52.161	0.0216216	0.00540541	T	T	C	T	C	C	T	T	T	T	T	C	C	C	C	T	T	T	T	C	T	T	H	C	C	C	C	T	H	T	T	C	C	C	T	C	T	C	T	C	C
Synril22580	ta_contig_1BS_3443251	12291	TGCAGGACCTGTGCCGTGGTGGTCTCCAAGGGTTGCGTCCGCGTTAAGCGAGAGGTATCAGGCT	A/G	1B	52.161	0.0216216	0.00540541	G	G	A	G	A	A	G	G	G	G	G	A	A	A	A	G	G	G	G	A	G	G	H	A	A	A	A	G	H	G	G	A	A	A	G	A	G	A	G	A	A
Synril2260	ta_contig_1BS_3456844	2952	TGCAGACGGGCGTCTTCTCTCTCGTCTATCTCTCTCGTCCACGTCTTTAAAAATCCTATTTGGC	C/T	1B	52.161	0.0216216	0.00540541	T	T	C	T	C	C	T	T	T	T	T	C	C	C	C	T	T	T	T	C	T	T	H	C	C	C	C	T	H	T	T	C	C	C	T	C	T	C	T	C	C
Synril22889	ta_contig_1BS_3440152	20774	TGCAGGAGCAGCCCCGCATCAGCAGCGGCTAGGTTGCCACGTCCCTCGCGTCCCCACAAAGAGC	A/G	1B	52.161	0.0216216	0.00540541	A	A	G	A	G	G	A	A	A	A	A	G	G	G	G	A	A	A	A	G	A	A	H	G	G	G	G	A	H	A	A	G	G	G	A	G	A	G	A	G	G
Synril23151	ta_contig_1BL_3830174	7698	TGCAGGAGGTCTTTGTATTAAACGAAGGGGCTTGGAATTTGATCTCAGTGAATTTATGTCCCAA	C/G	1B	52.161	0.0216216	0.00540541	G	G	C	G	C	C	G	G	G	G	G	C	C	C	C	G	G	G	G	C	G	G	H	C	C	C	C	G	H	G	G	C	C	C	G	C	G	C	G	C	C
Synril24156	ta_contig_1BS_3484177	20142	TGCAGGCCCAAGAGCACCGCAGATGTCTTGAATCTAGGCGCACTGCGGGATGGCATCACAAACG	C/T	1B	52.161	0.0216216	0.00540541	C	C	T	C	T	T	C	C	C	C	C	T	T	T	T	C	C	C	C	T	C	C	H	T	T	T	T	C	H	C	C	T	T	T	C	T	C	T	C	T	T
Synril24175	ta_contig_1BS_3419618	4683	TGCAGGCCCAGGTCAGTGGAGGAGGCAGGCCGAGGCAAACGAGGAGCTGGGCTGGGTCGAGCCG	A/G	1B	52.161	0.0216216	0.00540541	G	G	A	G	A	A	G	G	G	G	G	A	A	A	A	G	G	G	G	A	G	G	H	A	A	A	A	G	H	G	G	A	A	A	G	A	G	A	G	A	A
Synril24237	ta_contig_1BS_3457861	3480	TGCAGGCCCGTTGTTGGCACGGGAGGATTCGGTCGATGAGCATGACTTGGACTACGTTGACGAG	C/G	1B	52.161	0.0216216	0.00540541	G	G	C	G	C	C	G	G	G	G	G	C	C	C	C	G	G	G	G	C	G	G	H	C	C	C	C	G	H	G	G	C	C	C	G	C	G	C	G	C	C
Synril24874	ta_contig_1BS_3481425	12872	TGCAGGCGTGAAGAAAATTTAAGGACGGTATAAGTGCACCTAAACAAAGCTCTCACAGCGATTT	C/T	1B	52.161	0.0216216	0.00540541	T	T	C	T	C	C	T	T	T	T	T	C	C	C	C	T	T	T	T	C	T	T	H	C	C	C	C	T	H	T	T	C	C	C	T	C	T	C	T	C	C
Synril25081	ta_contig_1BS_3426581	9228	TGCAGGCTGAATCTACCAGCACTAGGAATGAATCAGTGTTGAAGGTTGCTTTTGACCACGGCAA	C/T	1B	52.161	0.0216216	0.00540541	T	T	C	T	C	C	T	T	T	T	T	C	C	C	C	T	T	T	T	C	T	T	H	C	C	C	C	T	H	T	T	C	C	C	T	C	T	C	T	C	C
Synril25254	ta_contig_1BS_3483115	14032	TGCAGGCTTTTGGGGCCCGCATTGCTTCGCACTTGCCCTTTGGCTTCACTGCTAAGCCAAGTCC	A/G	1B	52.161	0.0216216	0.00540541	G	G	A	G	A	A	G	G	G	G	G	A	A	A	A	G	G	G	G	A	G	G	H	A	A	A	A	G	H	G	G	A	A	A	G	A	G	A	G	A	A
Synril25890	ta_contig_1BS_3470048	16666	TGCAGGGCTACTCCTAGCTCGGCCTTGTCTTGGCGCCCCGTCTCTGCCTCGGGACTTCGCGCAA	A/G	1B	52.161	0.0216216	0.00540541	A	A	G	A	G	G	A	A	A	A	A	G	G	G	G	A	A	A	A	G	A	A	H	G	G	G	G	A	H	A	A	G	G	G	A	G	A	G	A	G	G
Synril26065	ta_contig_1BS_3461110	12438	TGCAGGGGCCCCGCCCCCAAGCGAGCTCTCCGACGCCGACGCTGACGAGAGGCCAAGGCCAAAG	A/G	1B	52.161	0.0216216	0.00540541	A	A	G	A	G	G	A	A	A	A	A	G	G	G	G	A	A	A	A	G	A	A	H	G	G	G	G	A	H	A	A	G	G	G	A	G	A	G	A	G	G
Synril26103	ta_contig_1BS_3437031	4038	TGCAGGGGCGTTGCCATGCTCCTCTTCACGCGCGACTCTGTCGCCAGCTAGATCCGAGGTCGCT	C/G	1B	52.161	0.0216216	0.00540541	G	G	C	G	C	C	G	G	G	G	G	C	C	C	C	G	G	G	G	C	G	G	H	C	C	C	C	G	H	G	G	C	C	C	G	C	G	C	G	C	C
Synril26112	ta_contig_1BS_592052	2905	TGCAGGGGCTACTGTCCTATCTGTTGAAGACTCCTTCACAAAGTAATTACAAATCTTTAGGACA	A/T	1B	52.161	0.0216216	0.00540541	T	T	A	T	A	A	T	T	T	T	T	A	A	A	A	T	T	T	T	A	T	T	H	A	A	A	A	T	H	T	T	A	A	A	T	A	T	A	T	A	A
Synril27137	ta_contig_1BS_3280655	3373	TGCAGGTCCTAGTCATGCCATAGTAATCTGATGGCTTTGAACTCCTAGTCTAATGGAGATGGCA	C/T	1B	52.161	0.0216216	0.00540541	T	T	C	T	C	C	T	T	T	T	T	C	C	C	C	T	T	T	T	C	T	T	H	C	C	C	C	T	H	T	T	C	C	C	T	C	T	C	T	C	C
Synril27138	ta_contig_1BS_3280655	3373	TGCAGGTCCTAGTCATGCCATAGTAATCTGATGGCTTTGAACTCCTAGTCTAATGGAGATGGCA	T/G	1B	52.161	0.0216216	0.00540541	G	G	T	G	T	T	G	G	G	G	G	T	T	T	T	G	G	G	G	T	G	G	H	T	T	T	T	G	H	G	G	T	T	T	G	T	G	T	G	T	T
Synril27139	ta_contig_1BS_3280655	3373	TGCAGGTCCTAGTCATGCCATAGTAATCTGATGGCTTTGAACTCCTAGTCTAATGGAGATGGCA	G/T	1B	52.161	0.0216216	0.00540541	T	T	G	T	G	G	T	T	T	T	T	G	G	G	G	T	T	T	T	G	T	T	H	G	G	G	G	T	H	T	T	G	G	G	T	G	T	G	T	G	G
Synril27527	ta_contig_1BS_3437308	6133	TGCAGGTGCACGCTCGAGCGGCCATGGCGAGTAAGCAAGCGACGCGGGGAAGTAGGAGGCGGGG	A/G	1B	52.161	0.0216216	0.00540541	G	G	A	G	A	A	G	G	G	G	G	A	A	A	A	G	G	G	G	A	G	G	H	A	A	A	A	G	H	G	G	A	A	A	G	A	G	A	G	A	A
Synril27616	ta_contig_1BS_3417154	7556	TGCAGGTGCGCCCAACGGGATGCCGACCCATTTCTGCCGACGCGACCGAAACTGACTAACTAAG	C/T	1B	52.161	0.0216216	0.00540541	C	C	T	C	T	T	C	C	C	C	C	T	T	T	T	C	C	C	C	T	C	C	H	T	T	T	T	C	H	C	C	T	T	T	C	T	C	T	C	T	T
Synril27760	ta_contig_1BS_3419190	4243	TGCAGGTGGGACCGCTACGACCTGTAGTGGGGTCGGCGCACGCGCCCGTGCGCCCCCATATCCG	G/T	1B	52.161	0.0216216	0.00540541	G	G	T	G	T	T	G	G	G	G	G	T	T	T	T	G	G	G	G	T	G	G	H	T	T	T	T	G	H	G	G	T	T	T	G	T	G	T	G	T	T
Synril28235	ta_contig_1BS_3454873	9134	TGCAGGTTGGAGCTACTACCATTGAGATCCTGAGGGCGGAACTTGCCCTGGCCAAGGAAGAGGC	A/G	1B	52.161	0.0216216	0.00540541	G	G	A	G	A	A	G	G	G	G	G	A	A	A	A	G	G	G	G	A	G	G	H	A	A	A	A	G	H	G	G	A	A	A	G	A	G	A	G	A	A
Synril28236	ta_contig_1BS_3454873	9134	TGCAGGTTGGAGCTACTACCATTGAGATCCTGAGGGCGGAACTTGCCCTGGCCAAGGAAGAGGC	G/A	1B	52.161	0.0216216	0.00540541	A	A	G	A	G	G	A	A	A	A	A	G	G	G	G	A	A	A	A	G	A	A	H	G	G	G	G	A	H	A	A	G	G	G	A	G	A	G	A	G	G
Synril28237	ta_contig_1BS_3454873	9134	TGCAGGTTGGAGCTACTACCATTGAGATCCTGAGGGCGGAACTTGCCCTGGCCAAGGAAGAGGC	G/C	1B	52.161	0.0216216	0.00540541	C	C	G	C	G	G	C	C	C	C	C	G	G	G	G	C	C	C	C	G	C	C	H	G	G	G	G	C	H	C	C	G	G	G	C	G	C	G	C	G	G
Synril28296	ta_contig_1BS_3475181	11393	TGCAGGTTGTTGGGGCCCGCGGCGCTCCGTACTTGCCCTTTGGCTTCGCCGCTAAGCCAAGTCC	G/T	1B	52.161	0.0216216	0.00540541	T	T	G	T	G	G	T	T	T	T	T	G	G	G	G	T	T	T	T	G	T	T	H	G	G	G	G	T	H	T	T	G	G	G	T	G	T	G	T	G	G
Synril28393	ta_contig_1BS_3436484	8750	TGCAGTAAAAACCCTCCTGAGTGGATGCGGTGGCGGCAGTCTAGGCTGCACGCAAGCTAGGCCA	C/T	1B	52.161	0.0216216	0.00540541	T	T	C	T	C	C	T	T	T	T	T	C	C	C	C	T	T	T	T	C	T	T	H	C	C	C	C	T	H	T	T	C	C	C	T	C	T	C	T	C	C
Synril28468	ta_contig_1BS_3455381	7883	TGCAGTAACAATGCCATAGGCTAATATGCCTACACTATCTGTCCCAATAATAAATCATATGGGT	C/G	1B	52.161	0.0216216	0.00540541	C	C	G	C	G	G	C	C	C	C	C	G	G	G	G	C	C	C	C	G	C	C	H	G	G	G	G	C	H	C	C	G	G	G	C	G	C	G	C	G	G
Synril28522	ta_contig_1BS_3478698	24641	TGCAGTAAGAGGTTGACCTCTAGCGAAGAGCCTGTCCCTCTCTCCTTGATCTTCGACATCGCCC	A/G	1B	52.161	0.0216216	0.00540541	A	A	G	A	G	G	A	A	A	A	A	G	G	G	G	A	A	A	A	G	A	A	H	G	G	G	G	A	H	A	A	G	G	G	A	G	A	G	A	G	G
Synril28570	ta_contig_1BS_3484044	12024	TGCAGTAATATCAGTTCCGTTATGGCACCGTGTAGTAATGTTTTTGGCAACGATGATGGCGTCG	C/T	1B	52.161	0.0216216	0.00540541	C	C	T	C	T	T	C	C	C	C	C	T	T	T	T	C	C	C	C	T	C	C	H	T	T	T	T	C	H	C	C	T	T	T	C	T	C	T	C	T	T
Synril28713	ta_contig_1BS_1349065	4353	TGCAGTACATTATCATTGGTCAGCTAATTATGTATTTTTTACCAGTTTTGATAGAGAGATGTAC	G/T	1B	52.161	0.0216216	0.00540541	T	T	G	T	G	G	T	T	T	T	T	G	G	G	G	T	T	T	T	G	T	T	H	G	G	G	G	T	H	T	T	G	G	G	T	G	T	G	T	G	G
Synril28758	ta_contig_1BS_3433582	11495	TGCAGTACCTCACCATCACTATGTTCAGTAGATCCGCGCGCCTGCCATCTGCACTTGGTCAAGC	C/T	1B	52.161	0.0216216	0.00540541	C	C	T	C	T	T	C	C	C	C	C	T	T	T	T	C	C	C	C	T	C	C	H	T	T	T	T	C	H	C	C	T	T	T	C	T	C	T	C	T	T
Synril28839	ta_contig_1BS_3467899	10704	TGCAGTACTACTGCGTGTTCGCGGCGGTGGGCGTGGCGGTCATCGTGCTCTCGCTAACGTTCCT	A/C	1B	52.161	0.0216216	0.00540541	C	C	A	C	A	A	C	C	C	C	C	A	A	A	A	C	C	C	C	A	C	C	H	A	A	A	A	C	H	C	C	A	A	A	C	A	C	A	C	A	A
Synril29013	ta_contig_1BS_3483633	7019	TGCAGTAGCAGAGGCGGACGACGGAGGCTCGTCGGAGGCTCGACGACTGCTCAGGATGGAGGGG	C/G	1B	52.161	0.0216216	0.00540541	G	G	C	G	C	C	G	G	G	G	G	C	C	C	C	G	G	G	G	C	G	G	H	C	C	C	C	G	H	G	G	C	C	C	G	C	G	C	G	C	C
Synril29045	ta_contig_1BS_3472523	11104	TGCAGTAGCCCTAGGATCTTGTCGACCTCCTCGCGCTGCGGGTTGGCGAAAACCACCGCATCAT	C/T	1B	52.161	0.0216216	0.00540541	T	T	C	T	C	C	T	T	T	T	T	C	C	C	C	T	T	T	T	C	T	T	H	C	C	C	C	T	H	T	T	C	C	C	T	C	T	C	T	C	C
Synril29233	ta_contig_1BS_3432719	19548	TGCAGTAGTGCCATGGTTGTTGCTCACTTATCCCGTTGAATATGCTCGTAGTGGTAATTTGCAT	C/T	1B	52.161	0.0216216	0.00540541	T	T	C	T	C	C	T	T	T	T	T	C	C	C	C	T	T	T	T	C	T	T	H	C	C	C	C	T	H	T	T	C	C	C	T	C	T	C	T	C	C
Synril2936	ta_contig_1BS_3471436	6929	TGCAGAGCCCCACGAGAAGACACTTCTCCTAGCTAGGATGGAGCCTATAAATGAGGACCCAACC	C/T	1B	52.161	0.0216216	0.00540541	T	T	C	T	C	C	T	T	T	T	T	C	C	C	C	T	T	T	T	C	T	T	H	C	C	C	C	T	H	T	T	C	C	C	T	C	T	C	T	C	C
Synril29386	ta_contig_1BS_3416257	23107	TGCAGTATGGCGTTTGCCTTGGTAGATATAGTTGCAGAGATAGACATATTCATCGCCTCAACTG	A/G	1B	52.161	0.0216216	0.00540541	G	G	A	G	A	A	G	G	G	G	G	A	A	A	A	G	G	G	G	A	G	G	H	A	A	A	A	G	H	G	G	A	A	A	G	A	G	A	G	A	A
Synril29480	ta_contig_1BL_3889410	559	TGCAGTATTTTAGCATCAGCTCAATCATATCTTTCCAACGGGTAACACTGAGACACAGAATATG	A/G	1B	52.161	0.0216216	0.00540541	A	A	G	A	G	G	A	A	A	A	A	G	G	G	G	A	A	A	A	G	A	A	H	G	G	G	G	A	H	A	A	G	G	G	A	G	A	G	A	G	G
Synril29519	ta_contig_1BS_3473789	4448	TGCAGTCAACCACATCAATCGAGAATCATTTCATATCGGCACTAACAAAAATCACTTGCATGGT	A/C	1B	52.161	0.0216216	0.00540541	A	A	C	A	C	C	A	A	A	A	A	C	C	C	C	A	A	A	A	C	A	A	H	C	C	C	C	A	H	A	A	C	C	C	A	C	A	C	A	C	C
Synril29708	ta_contig_1BS_3467888	12218	TGCAGTCATCTGTTTCTATATTATCTTATTTTCCAGAAAACTCTATTGAACAAAATAAATCCAA	A/G	1B	52.161	0.0216216	0.00540541	A	A	G	A	G	G	A	A	A	A	A	G	G	G	G	A	A	A	A	G	A	A	H	G	G	G	G	A	H	A	A	G	G	G	A	G	A	G	A	G	G
Synril29755	ta_contig_1BS_3483063	16219	TGCAGTCCAAGTCTCGCCTAAGTGTTTGAAATCCTACCAAGTGGTGAGCCAGCCTCCCACTCGG	C/T	1B	52.161	0.0216216	0.00540541	C	C	T	C	T	T	C	C	C	C	C	T	T	T	T	C	C	C	C	T	C	C	H	T	T	T	T	C	H	C	C	T	T	T	C	T	C	T	C	T	T
Synril2999	ta_contig_1BS_3422214	21148	TGCAGAGCGCCAGCAGGCACACAACTTGCCCGCCAAGGGATGTCGTGCATGCACGCCAGCTGCG	C/G	1B	52.161	0.0216216	0.00540541	C	C	G	C	G	G	C	C	C	C	C	G	G	G	G	C	C	C	C	G	C	C	H	G	G	G	G	C	H	C	C	G	G	G	C	G	C	G	C	G	G
Synril31276	ta_contig_1BS_3480146	16243	TGCAGTGCTCGATGGCGCTAAGCGTGGCAACTCCGTCGCCACCTACCTCCCGCTCGTCCCAACT	A/G	1B	52.161	0.0216216	0.00540541	G	G	A	G	A	A	G	G	G	G	G	A	A	A	A	G	G	G	G	A	G	G	H	A	A	A	A	G	H	G	G	A	A	A	G	A	G	A	G	A	A
Synril31855	ta_contig_1BS_3419588	21683	TGCAGTGTGCTAAATTCCTTTTTGATATTTGTCAACAAGAGGAGTATGATTTGTTAGCTTGAAA	A/G	1B	52.161	0.0216216	0.00540541	G	G	A	G	A	A	G	G	G	G	G	A	A	A	A	G	G	G	G	A	G	G	H	A	A	A	A	G	H	G	G	A	A	A	G	A	G	A	G	A	A
Synril32110	ta_contig_1BS_3478698	24641	TGCAGTTAGTCAATGAGTCAAGCCTTAGCGAAGATCAACTCTAACCAATCCCTATAATCAGTTA	C/T	1B	52.161	0.0216216	0.00540541	C	C	T	C	T	T	C	C	C	C	C	T	T	T	T	C	C	C	C	T	C	C	H	T	T	T	T	C	H	C	C	T	T	T	C	T	C	T	C	T	T
Synril32177	ta_contig_1BS_3452327	9242	TGCAGTTATTGCTGGTTTACACCGATAGTTTCCAGACCTTTATCGCAAGATGGACGAACTTGGC	C/G	1B	52.161	0.0216216	0.00540541	C	C	G	C	G	G	C	C	C	C	C	G	G	G	G	C	C	C	C	G	C	C	H	G	G	G	G	C	H	C	C	G	G	G	C	G	C	G	C	G	G
Synril32374	ta_contig_1BS_3415265	6061	TGCAGTTCCAACATTGGCTGCCCCTGCCTCCTCGACCAACGCCATTCCTCCACCTCGACGGCAG	C/G	1B	52.161	0.0216216	0.00540541	C	C	G	C	G	G	C	C	C	C	C	G	G	G	G	C	C	C	C	G	C	C	H	G	G	G	G	C	H	C	C	G	G	G	C	G	C	G	C	G	G
Synril32549	ta_contig_1BS_3484180	20190	TGCAGTTCGGGGGACACACGCACCTGATACAGAAGAGTGCAATTGCCATCCCAAATGCGAGTAT	G/T	1B	52.161	0.0216216	0.00540541	G	G	T	G	T	T	G	G	G	G	G	T	T	T	T	G	G	G	G	T	G	G	H	T	T	T	T	G	H	G	G	T	T	T	G	T	G	T	G	T	T
Synril32605	ta_contig_1BS_3480097	10481	TGCAGTTCTCCAAATTTTTTTGGGAGGAGTGTAACATTTGCAAGGCACTGGTACTTCAGAAGAA	A/T	1B	52.161	0.0216216	0.00540541	T	T	A	T	A	A	T	T	T	T	T	A	A	A	A	T	T	T	T	A	T	T	H	A	A	A	A	T	H	T	T	A	A	A	T	A	T	A	T	A	A
Synril32606	ta_contig_1BS_3480097	10481	TGCAGTTCTCCAAATTTTTTTGGGAGGAGTGTAACATTTGCAAGGCACTGGTACTTCAGAAGAA	T/A	1B	52.161	0.0216216	0.00540541	A	A	T	A	T	T	A	A	A	A	A	T	T	T	T	A	A	A	A	T	A	A	H	T	T	T	T	A	H	A	A	T	T	T	A	T	A	T	A	T	T
Synril32607	ta_contig_1BS_3451897	13004	TGCAGTTCTCCAAGCAGGTGCTGATGCTTCCCCACGTGTTGGCAGCATTGAACCGATGCGTCGC	C/T	1B	52.161	0.0216216	0.00540541	T	T	C	T	C	C	T	T	T	T	T	C	C	C	C	T	T	T	T	C	T	T	H	C	C	C	C	T	H	T	T	C	C	C	T	C	T	C	T	C	C
Synril32958	ta_contig_1BS_3433286	8019	TGCAGTTGGCACATGCACATCACAATCGAGCGCGACCAAGAAGGCCGCCCAAGAGCAGTGGAAC	A/G	1B	52.161	0.0216216	0.00540541	A	A	G	A	G	G	A	A	A	A	A	G	G	G	G	A	A	A	A	G	A	A	H	G	G	G	G	A	H	A	A	G	G	G	A	G	A	G	A	G	G
Synril33158	ta_contig_1BS_3436086	9725	TGCAGTTTAGCGCGTCTACTGGAGCGGCTCAAGCGCCCTATATTTTGCAGCGGCCGTTAGAGCT	C/T	1B	52.161	0.0216216	0.00540541	T	T	C	T	C	C	T	T	T	T	T	C	C	C	C	T	T	T	T	C	T	T	H	C	C	C	C	T	H	T	T	C	C	C	T	C	T	C	T	C	C
Synril33435	ta_contig_1BS_3483980	11360	TGCAGTTTGTGAAACTTGTTTATGCAACACTTAGGCAAAAATCTGTTTTTGTTAGATCCAACTA	C/G	1B	52.161	0.0216216	0.00540541	C	C	G	C	G	G	C	C	C	C	C	G	G	G	G	C	C	C	C	G	C	C	H	G	G	G	G	C	H	C	C	G	G	G	C	G	C	G	C	G	G
Synril335	ta_contig_1BS_3422553	4583	TGCAGAAAGCAAAGCTGCCTCTGCATCTGCGTACAACGCTAGATCCATCTTAACTCGCGGGAAC	C/T	1B	52.161	0.0216216	0.00540541	C	C	T	C	T	T	C	C	C	C	C	T	T	T	T	C	C	C	C	T	C	C	H	T	T	T	T	C	H	C	C	T	T	T	C	T	C	T	C	T	T
Synril33602	ta_contig_1BS_3465812	9331	TGCAGTTTTTATGTATCAAAGTACGGATTTGCTAAAACTCATTCGAATGCTTTTTTTTCTTTGG	C/T	1B	52.161	0.0216216	0.00540541	T	T	C	T	C	C	T	T	T	T	T	C	C	C	C	T	T	T	T	C	T	T	H	C	C	C	C	T	H	T	T	C	C	C	T	C	T	C	T	C	C
Synril33603	ta_contig_1BS_3465812	9331	TGCAGTTTTTATGTATCAAAGTACGGATTTGCTAAAACTCATTCGAATGCTTTTTTTTCTTTGG	T/C	1B	52.161	0.0216216	0.00540541	C	C	T	C	T	T	C	C	C	C	C	T	T	T	T	C	C	C	C	T	C	C	H	T	T	T	T	C	H	C	C	T	T	T	C	T	C	T	C	T	T
Synril33604	ta_contig_1BS_3465812	9331	TGCAGTTTTTATGTATCAAAGTACGGATTTGCTAAAACTCATTCGAATGCTTTTTTTTCTTTGG	G/T	1B	52.161	0.0216216	0.00540541	T	T	G	T	G	G	T	T	T	T	T	G	G	G	G	T	T	T	T	G	T	T	H	G	G	G	G	T	H	T	T	G	G	G	T	G	T	G	T	G	G
Synril3464	ta_contig_1BS_3413085	14020	TGCAGAGTCATGTTTCGACATGTCTATTTAATATTGGAAATCGCAGGGGCACGCACCTGCCAAG	A/G	1B	52.161	0.0216216	0.00540541	G	G	A	G	A	A	G	G	G	G	G	A	A	A	A	G	G	G	G	A	G	G	H	A	A	A	A	G	H	G	G	A	A	A	G	A	G	A	G	A	A
Synril3946	ta_contig_1BS_3414552	29944	TGCAGATCAGAACAGATATAGCTCGAGTGAAACTAGTGAACTGAACGTTGACATTTATTAAAAT	A/G	1B	52.161	0.0216216	0.00540541	A	A	G	A	G	G	A	A	A	A	A	G	G	G	G	A	A	A	A	G	A	A	H	G	G	G	G	A	H	A	A	G	G	G	A	G	A	G	A	G	G
Synril4244	ta_contig_1BS_3483686	16737	TGCAGATCGCAACCTCAATCTTGAGCGGTTGGAGACGAGGGAGCGCCAGGTCACCCAGGCGAAG	A/G	1B	52.161	0.0216216	0.00540541	A	A	G	A	G	G	A	A	A	A	A	G	G	G	G	A	A	A	A	G	A	A	H	G	G	G	G	A	H	A	A	G	G	G	A	G	A	G	A	G	G
Synril4425	ta_contig_1BS_3481963	12752	TGCAGATGAAAATGATATTTTGACAGCCCCATTTTCGGAGAAAGAGGTGTTTGAAGCCATTTCA	A/G	1B	52.161	0.0216216	0.00540541	G	G	A	G	A	A	G	G	G	G	G	A	A	A	A	G	G	G	G	A	G	G	H	A	A	A	A	G	H	G	G	A	A	A	G	A	G	A	G	A	A
Synril4982	ta_contig_1BS_3456726	19186	TGCAGATTCAGGAAGGAAGACGGGGGTGTGAAGGCCTCGCTCGTGCCATATCCCAAGCATGCGG	A/C	1B	52.161	0.0216216	0.00540541	C	C	A	C	A	A	C	C	C	C	C	A	A	A	A	C	C	C	C	A	C	C	H	A	A	A	A	C	H	C	C	A	A	A	C	A	C	A	C	A	A
Synril5227	ta_contig_1BS_3424219	9153	TGCAGATTTCAGTCTGATCCCCCCCTTCCCCGATCCAACGGTAGGCTGCGTGCCAGTTACTGCG	C/T	1B	52.161	0.0216216	0.00540541	T	T	C	T	C	C	T	T	T	T	T	C	C	C	C	T	T	T	T	C	T	T	H	C	C	C	C	T	H	T	T	C	C	C	T	C	T	C	T	C	C
Synril5228	ta_contig_1BS_3424219	9153	TGCAGATTTCAGTCTGATCCCCCCCTTCCCCGATCCAACGGTAGGCTGCGTGCCAGTTACTGCG	T/C	1B	52.161	0.0216216	0.00540541	C	C	T	C	T	T	C	C	C	C	C	T	T	T	T	C	C	C	C	T	C	C	H	T	T	T	T	C	H	C	C	T	T	T	C	T	C	T	C	T	T
Synril5655	ta_contig_1BL_3883080	7547	TGCAGCAACACGGCTGGCGGCTCTCCCAACTCAGGATGAGTCGCCAGCACCAATGGAAGTACGG	A/G	1B	52.161	0.0216216	0.00540541	G	G	A	G	A	A	G	G	G	G	G	A	A	A	A	G	G	G	G	A	G	G	H	A	A	A	A	G	H	G	G	A	A	A	G	A	G	A	G	A	A
Synril5656	ta_contig_1BL_3883080	7547	TGCAGCAACACGGCTGGCGGCTCTCCCAACTCAGGATGAGTCGCCAGCACCAATGGAAGTACGG	C/G	1B	52.161	0.0216216	0.00540541	G	G	C	G	C	C	G	G	G	G	G	C	C	C	C	G	G	G	G	C	G	G	H	C	C	C	C	G	H	G	G	C	C	C	G	C	G	C	G	C	C
Synril5794	ta_contig_1BS_3424454	3468	TGCAGCAACCCGTGCACCAGTATCAGCAGCTCGAGCGAGAGCAAGAGCAAGAGCAGAGCAGCAG	G/A	1B	52.161	0.0216216	0.00540541	G	G	A	G	A	A	G	G	G	G	G	A	A	A	A	G	G	G	G	A	G	G	H	A	A	A	A	G	H	G	G	A	A	A	G	A	G	A	G	A	A
Synril6197	ta_contig_1BS_3484576	27628	TGCAGCAAGCCGTCCGCATGGGAAGGACGACGTGCCGCCGAAGCTGGCTGCAAAGCATGCAGCG	A/G	1B	52.161	0.0216216	0.00540541	G	G	A	G	A	A	G	G	G	G	G	A	A	A	A	G	G	G	G	A	G	G	H	A	A	A	A	G	H	G	G	A	A	A	G	A	G	A	G	A	A
Synril6570	ta_contig_1BS_3445853	9003	TGCAGCAATCGTCCACCTAAAGCCAAAGGCTGCCCG	A/G	1B	52.161	0.0216216	0.00540541	G	G	A	G	A	A	G	G	G	G	G	A	A	A	A	G	G	G	G	A	G	G	H	A	A	A	A	G	H	G	G	A	A	A	G	A	G	A	G	A	A
Synril6956	ta_contig_1BS_3483628	9640	TGCAGCACAGGACAAGCTGTTTGCCACTCCTTGGCCTGTAAATTCTAGAAATATTGTGCATGTA	C/G	1B	52.161	0.0216216	0.00540541	C	C	G	C	G	G	C	C	C	C	C	G	G	G	G	C	C	C	C	G	C	C	H	G	G	G	G	C	H	C	C	G	G	G	C	G	C	G	C	G	G
Synril7182	ta_contig_1BS_3426573	13113	TGCAGCACCATGGAAGACGAGGCCGACGAGGCCGAAGAGGAGCAGAGATTTCTCAAATGGGTGG	A/G	1B	52.161	0.0216216	0.00540541	G	G	A	G	A	A	G	G	G	G	G	A	A	A	A	G	G	G	G	A	G	G	H	A	A	A	A	G	H	G	G	A	A	A	G	A	G	A	G	A	A
Synril7258	ta_contig_1BS_3472564	3840	TGCAGCACCCTTTCCTCTTCAAGGGAAAAACCAATGCAAGCTCAAGAGCTAGCAGAGCACGCCG	C/T	1B	52.161	0.0216216	0.00540541	T	T	C	T	C	C	T	T	T	T	T	C	C	C	C	T	T	T	T	C	T	T	H	C	C	C	C	T	H	T	T	C	C	C	T	C	T	C	T	C	C
Synril7301	ta_contig_1BS_3436946	2925	TGCAGCACCGCGACCGCCCAGCGCTCACCTCGCTCGTAGCTGCCGAGCCCCGCCTACCACGCCC	A/G	1B	52.161	0.0216216	0.00540541	G	G	A	G	A	A	G	G	G	G	G	A	A	A	A	G	G	G	G	A	G	G	H	A	A	A	A	G	H	G	G	A	A	A	G	A	G	A	G	A	A
Synril7302	ta_contig_1BS_3436946	2925	TGCAGCACCGCGACCGCCCAGCGCTCACCTCGCTCGTAGCTGCCGAGCCCCGCCTACCACGCCC	A/G	1B	52.161	0.0216216	0.00540541	G	G	A	G	A	A	G	G	G	G	G	A	A	A	A	G	G	G	G	A	G	G	H	A	A	A	A	G	H	G	G	A	A	A	G	A	G	A	G	A	A
Synril8528	ta_contig_1BS_3441689	7391	TGCAGCAGCCGACAACCTATAGCTAGAGGCCGTCGAGTCCCGAGGTACGCAGCTCACCG	A/G	1B	52.161	0.0216216	0.00540541	G	G	A	G	A	A	G	G	G	G	G	A	A	A	A	G	G	G	G	A	G	G	H	A	A	A	A	G	H	G	G	A	A	A	G	A	G	A	G	A	A
Synril9123	ta_contig_1BS_3481163	8234	TGCAGCAGGCGGTCCACTCCGCCG	A/G	1B	52.161	0.0216216	0.00540541	G	G	A	G	A	A	G	G	G	G	G	A	A	A	A	G	G	G	G	A	G	G	H	A	A	A	A	G	H	G	G	A	A	A	G	A	G	A	G	A	A
Synril9170	ta_contig_1BS_3430783	13483	TGCAGCAGGGCACTGCAAGTGATCAAGACAAACCACCAAGAAATAGGTGTAGAGATCGAAGGAA	C/T	1B	52.161	0.0216216	0.00540541	T	T	C	T	C	C	T	T	T	T	T	C	C	C	C	T	T	T	T	C	T	T	H	C	C	C	C	T	H	T	T	C	C	C	T	C	T	C	T	C	C
Synril925	ta_contig_1BS_549118	7354	TGCAGAAGACCTTATGCAACACCACTCTTGTTACAAAGTGGTGGCTGTTTATGCGAGTAGATCA	A/C	1B	52.161	0.0216216	0.00540541	C	C	A	C	A	A	C	C	C	C	C	A	A	A	A	C	C	C	C	A	C	C	H	A	A	A	A	C	H	C	C	A	A	A	C	A	C	A	C	A	A
Synril926	ta_contig_1BS_549118	7354	TGCAGAAGACCTTATGCAACACCACTCTTGTTACAAAGTGGTGGCTGTTTATGCGAGTAGATCA	T/C	1B	52.161	0.0216216	0.00540541	C	C	T	C	T	T	C	C	C	C	C	T	T	T	T	C	C	C	C	T	C	C	H	T	T	T	T	C	H	C	C	T	T	T	C	T	C	T	C	T	T
Synril927	ta_contig_1BS_549118	7354	TGCAGAAGACCTTATGCAACACCACTCTTGTTACAAAGTGGTGGCTGTTTATGCGAGTAGATCA	G/A	1B	52.161	0.0216216	0.00540541	A	A	G	A	G	G	A	A	A	A	A	G	G	G	G	A	A	A	A	G	A	A	H	G	G	G	G	A	H	A	A	G	G	G	A	G	A	G	A	G	G
Synril9382	ta_contig_1BS_3469632	10578	TGCAGCAGTATGGAGGATGAAGCGGCGACCAAGCGGAGGAGGACGGAGGGCCACAGCGGCCTCA	C/T	1B	52.161	0.0216216	0.00540541	T	T	C	T	C	C	T	T	T	T	T	C	C	C	C	T	T	T	T	C	T	T	H	C	C	C	C	T	H	T	T	C	C	C	T	C	T	C	T	C	C
Synril9456	ta_contig_1BS_3443563	19585	TGCAGCAGTCGTACACCTGAAGCCAGAGCCCGCTAGTGGCACCAGCCG	A/G	1B	52.161	0.0216216	0.00540541	A	A	G	A	G	G	A	A	A	A	A	G	G	G	G	A	A	A	A	G	A	A	H	G	G	G	G	A	H	A	A	G	G	G	A	G	A	G	A	G	G
Synril9462	ta_contig_1BS_3452215	6234	TGCAGCAGTCGTCCGCTTGGAGCCAGAGGCCGCCAGGAGTGCCAGCCG	C/T	1B	52.161	0.0216216	0.00540541	T	T	C	T	C	C	T	T	T	T	T	C	C	C	C	T	T	T	T	C	T	T	H	C	C	C	C	T	H	T	T	C	C	C	T	C	T	C	T	C	C
Synril439	ta_contig_1BS_994176	5912	TGCAGAAATCTCTGTTAAATCTGTTTGCGTGCATTCTATGCTGGATGTATTGCATACGATCAGT	A/G	1B	52.722	0.0216216	0.00540541	A	A	G	A	G	G	A	A	A	A	A	G	G	G	G	A	A	A	A	G	A	A	A	G	G	G	G	A	H	A	A	G	G	G	A	G	A	G	A	G	G
Synril6036	ta_contig_1BS_3468578	6124	TGCAGCAACTCCGCCTGAAGCCAGAGGCCGCCCG	G/T	1B	52.722	0.0216216	0.0108108	T	T	G	T	G	G	T	T	T	T	T	G	G	G	G	T	T	T	T	G	T	T	T	G	G	G	G	T	H	T	N	G	G	G	T	G	T	G	T	G	G
Synril1199	ta_contig_1BL_3807738	1362	TGCAGAAGTGCGGCAGGGGCATGATTTGCAGCCCCCGATCCGTAGTCGTCGCGGCCCATCCAGC	A/C	1B	52.7935	0.0216216	0.0162162	C	C	A	C	A	A	C	C	C	C	C	A	A	A	A	C	C	C	C	A	C	C	N	A	A	A	A	C	H	C	N	A	A	A	C	A	C	A	C	A	A
Synril10056	ta_contig_1BL_3864531	9868	TGCAGCATGAGCAGCTATATTAGCAGTTCTCCTAGCAGAAACAAGATCCAATCCCCGTACGTTT	C/G	1B	53.283	0.12973	0.00540541	G	G	C	G	C	C	G	G	G	G	G	C	C	C	C	G	G	H	G	C	G	G	H	H	C	C	C	G	H	G	H	C	C	H	G	C	G	C	G	C	C
Synril10354	ta_contig_1BL_3753254	9291	TGCAGCATTCCAACCTAGCAACATGGCACAAATGGAACAAACACATGATATTATACATGTAAAG	A/G	1B	53.283	0.12973	0.00540541	A	A	G	A	G	G	A	A	A	A	A	G	G	G	G	A	A	H	A	G	A	A	H	H	G	G	G	A	H	A	H	G	G	H	A	G	A	G	A	G	G
Synril11739	ta_contig_1BS_3469502	3468	TGCAGCCCACATCGCACAGCCAGCCCATCTCCACAAGAGCTTCGTCCTCCTTCTATACGGCGCA	C/T	1B	53.283	0.12973	0.00540541	C	C	T	C	T	T	C	C	C	C	C	T	T	T	T	C	C	H	C	T	C	C	H	H	T	T	T	C	H	C	H	T	T	H	C	T	C	T	C	T	T
Synril13152	ta_contig_1BL_3921307	3907	TGCAGCCGCCAAGCGCGTGCTAACAAGCTTCGTGAGGGAAACCGCAATCTGCAACCG	A/G	1B	53.283	0.12973	0.00540541	G	G	A	G	A	A	G	G	G	G	G	A	A	A	A	G	G	H	G	A	G	G	H	H	A	A	A	G	H	G	H	A	A	H	G	A	G	A	G	A	A
Synril13482	ta_contig_1BL_3835361	10930	TGCAGCCGCTTGTTGATGGGATTGCTGGACGGCTCCCTTCCTGGAAGGCTGATATGATGTCCAA	G/T	1B	53.283	0.12973	0.00540541	G	G	T	G	T	T	G	G	G	G	G	T	T	T	T	G	G	H	G	T	G	G	H	H	T	T	T	G	H	G	H	T	T	H	G	T	G	T	G	T	T
Synril14424	ta_contig_1BS_3442985	5091	TGCAGCCTTGGCATTGATTTCCGCGGGAATCAAGGCGATGAGGATGATGAAGGCGGGAGTCGCT	A/G	1B	53.283	0.12973	0.00540541	G	G	A	G	A	A	G	G	G	G	G	A	A	A	A	G	G	H	G	A	G	G	H	H	A	A	A	G	H	G	H	A	A	H	G	A	G	A	G	A	A
Synril14425	ta_contig_1BS_3442985	5091	TGCAGCCTTGGCATTGATTTCCGCGGGAATCAAGGCGATGAGGATGATGAAGGCGGGAGTCGCT	T/C	1B	53.283	0.12973	0.00540541	C	C	T	C	T	T	C	C	C	C	C	T	T	T	T	C	C	H	C	T	C	C	H	H	T	T	T	C	H	C	H	T	T	H	C	T	C	T	C	T	T
Synril15233	ta_contig_1BL_3797658	5555	TGCAGCGATGTAGATCAACCCACGTTCAATCTGTACGACTGACTTTGACAAGATCCTAGTGTGG	A/T	1B	53.283	0.12973	0.00540541	A	A	T	A	T	T	A	A	A	A	A	T	T	T	T	A	A	H	A	T	A	A	H	H	T	T	T	A	H	A	H	T	T	H	A	T	A	T	A	T	T
Synril16444	ta_contig_1BL_3835493	4622	TGCAGCGGCAGCGTGTTTAAGACGGTGGAGGCATCGACTTGTACAACTTGAAACGGACACGAGT	A/G	1B	53.283	0.12973	0.00540541	G	G	A	G	A	A	G	G	G	G	G	A	A	A	A	G	G	H	G	A	G	G	H	H	A	A	A	G	H	G	H	A	A	H	G	A	G	A	G	A	A
Synril16918	ta_contig_1BL_3918174	5692	TGCAGCGGGGGCGCAGATACAGTCGAGATCAGTCACCGCCGATGAACCAGGTGCTGACAAGACG	A/G	1B	53.283	0.12973	0.00540541	A	A	G	A	G	G	A	A	A	A	A	G	G	G	G	A	A	H	A	G	A	A	H	H	G	G	G	A	H	A	H	G	G	H	A	G	A	G	A	G	G
Synril17068	ta_contig_1BL_3917436	8963	TGCAGCGGTGGCAGTAGGTGGCGGGCGGCGGCAGCGTCAGCAGTACGTGGCGGGAGGACAGCAG	C/T	1B	53.283	0.12973	0.00540541	T	T	C	T	C	C	T	T	T	T	T	C	C	C	C	T	T	H	T	C	T	T	H	H	C	C	C	T	H	T	H	C	C	H	T	C	T	C	T	C	C
Synril179	ta_contig_1BL_3829435	3492	TGCAGAAAATGTATTTGTAAATAGTAGTTCTTGGTTGGATATTGTCCCTTCTTTGTGTTTGTAC	A/G	1B	53.283	0.12973	0.00540541	G	G	A	G	A	A	G	G	G	G	G	A	A	A	A	G	G	H	G	A	G	G	H	H	A	A	A	G	H	G	H	A	A	H	G	A	G	A	G	A	A
Synril18053	ta_contig_1BL_3793561	2127	TGCAGCTACGGCGCCAGCTGCTAGTGTAACCCTTGCAACTGCTAAGGTGCAAGTGGTCGATGCG	A/G	1B	53.283	0.12973	0.00540541	A	A	G	A	G	G	A	A	A	A	A	G	G	G	G	A	A	H	A	G	A	A	H	H	G	G	G	A	H	A	H	G	G	H	A	G	A	G	A	G	G
Synril18389	ta_contig_1BL_3828947	11695	TGCAGCTATAGAAGCCTGCAAAAATGATTTCGCTACTAACTTGATCCCGACTATCATCAACTAG	C/T	1B	53.283	0.12973	0.00540541	C	C	T	C	T	T	C	C	C	C	C	T	T	T	T	C	C	H	C	T	C	C	H	H	T	T	T	C	H	C	H	T	T	H	C	T	C	T	C	T	T
Synril18390	ta_contig_1BL_3828947	11695	TGCAGCTATAGAAGCCTGCAAAAATGATTTCGCTACTAACTTGATCCCGACTATCATCAACTAG	A/G	1B	53.283	0.12973	0.00540541	A	A	G	A	G	G	A	A	A	A	A	G	G	G	G	A	A	H	A	G	A	A	H	H	G	G	G	A	H	A	H	G	G	H	A	G	A	G	A	G	G
Synril1844	ta_contig_1BS_3442985	5091	TGCAGACCAAGCTCCTCACTAACTCCAAGCTGCAAGCAGGGCGGGGCCGTGGACGCTGTCCG	C/T	1B	53.283	0.12973	0.00540541	T	T	C	T	C	C	T	T	T	T	T	C	C	C	C	T	T	H	T	C	T	T	H	H	C	C	C	T	H	T	H	C	C	H	T	C	T	C	T	C	C
Synril1845	ta_contig_1BS_3442985	5091	TGCAGACCAAGCTCCTCACTAACTCCAAGCTGCAAGCAGGGCGGGGCCGTGGACGCTGTCCG	T/C	1B	53.283	0.12973	0.00540541	C	C	T	C	T	T	C	C	C	C	C	T	T	T	T	C	C	H	C	T	C	C	H	H	T	T	T	C	H	C	H	T	T	H	C	T	C	T	C	T	T
Synril18651	ta_contig_1BS_3481607	7348	TGCAGCTCACGTATCGTGAACGGGGCGGCACAAGAGGCATCTAGGGGCAGCATAATCACACCTG	A/G	1B	53.283	0.12973	0.00540541	G	G	A	G	A	A	G	G	G	G	G	A	A	A	A	G	G	H	G	A	G	G	H	H	A	A	A	G	H	G	H	A	A	H	G	A	G	A	G	A	A
Synril18802	ta_contig_1BL_3888062	8424	TGCAGCTCCAAGTCAGAGAAACGCCGCCGCGACCACTCCAAGTCTCCGACTATCAACAAGGCAC	A/T	1B	53.283	0.12973	0.00540541	T	T	A	T	A	A	T	T	T	T	T	A	A	A	A	T	T	H	T	A	T	T	H	H	A	A	A	T	H	T	H	A	A	H	T	A	T	A	T	A	A
Synril18850	ta_contig_1BL_3909233	1708	TGCAGCTCCACGAGATATCATCGTGCTTCCTGATGATGCAGAAGAAGAAGTGCCTCTAAAGGAG	A/G	1B	53.283	0.12973	0.00540541	A	A	G	A	G	G	A	A	A	A	A	G	G	G	G	A	A	H	A	G	A	A	H	H	G	G	G	A	H	A	H	G	G	H	A	G	A	G	A	G	G
Synril20904	ta_contig_1BL_3921989	13892	TGCAGCTGTGATAGAGACGCAAGGCTTGCTGGTAGCATGCAACATACGTAGTAGCCCAGAGACG	C/T	1B	53.283	0.12973	0.00540541	T	T	C	T	C	C	T	T	T	T	T	C	C	C	C	T	T	H	T	C	T	T	H	H	C	C	C	T	H	T	H	C	C	H	T	C	T	C	T	C	C
Synril21212	ta_contig_1BL_3916779	13811	TGCAGCTTCCTAGCATCTTGAGGATGTTATAGCCATGGTGGGTGACCACCATGAACTTGGCTAG	A/G	1B	53.283	0.12973	0.00540541	A	A	G	A	G	G	A	A	A	A	A	G	G	G	G	A	A	H	A	G	A	A	H	H	G	G	G	A	H	A	H	G	G	H	A	G	A	G	A	G	G
Synril21809	ta_contig_1BL_3869403	3027	TGCAGGAAAACACCTTCAGGCAAGCCATAGCAGAGAAGCGGAGGCGCAGGGCGAGCCGTAGCCG	A/G	1B	53.283	0.12973	0.00540541	A	A	G	A	G	G	A	A	A	A	A	G	G	G	G	A	A	H	A	G	A	A	H	H	G	G	G	A	H	A	H	G	G	H	A	G	A	G	A	G	G
Synril23615	ta_contig_1BL_3916357	13495	TGCAGGCAACCAACATAACGACAATGTAGTGTAGTCATCACGGCTAATGCTTCTATTTAGTTAG	A/G	1B	53.283	0.12973	0.00540541	G	G	A	G	A	A	G	G	G	G	G	A	A	A	A	G	G	H	G	A	G	G	H	H	A	A	A	G	H	G	H	A	A	H	G	A	G	A	G	A	A
Synril23616	ta_contig_1BL_3916357	13495	TGCAGGCAACCAACATAACGACAATGTAGTGTAGTCATCACGGCTAATGCTTCTATTTAGTTAG	A/C	1B	53.283	0.12973	0.00540541	C	C	A	C	A	A	C	C	C	C	C	A	A	A	A	C	C	H	C	A	C	C	H	H	A	A	A	C	H	C	H	A	A	H	C	A	C	A	C	A	A
Synril23835	ta_contig_1BL_3792884	1197	TGCAGGCAGCAGCCTAAGCACTGCACGGGATATAAGTGGGTCGGCCCGTGGCACGCTTAGGCAC	C/T	1B	53.283	0.12973	0.00540541	C	C	T	C	T	T	C	C	C	C	C	T	T	T	T	C	C	H	C	T	C	C	H	H	T	T	T	C	H	C	H	T	T	H	C	T	C	T	C	T	T
Synril25829	ta_contig_1BL_3894105	19422	TGCAGGGCGCTCGCGCGGGGCTGCCAACATGGGGCTAGCAGCAATAGCCTCTACGTGCCATGCT	A/G	1B	53.283	0.12973	0.00540541	G	G	A	G	A	A	G	G	G	G	G	A	A	A	A	G	G	H	G	A	G	G	H	H	A	A	A	G	H	G	H	A	A	H	G	A	G	A	G	A	A
Synril25987	ta_contig_1BS_3471257	8047	TGCAGGGGAGCAGGAAGAGCTCGTGAGCGCACCTCCTTTTCTCTTTCCAAGAGTTCAGGAATGC	C/T	1B	53.283	0.12973	0.00540541	T	T	C	T	C	C	T	T	T	T	T	C	C	C	C	T	T	H	T	C	T	T	H	H	C	C	C	T	H	T	H	C	C	H	T	C	T	C	T	C	C
Synril26521	ta_contig_1BL_3921989	13892	TGCAGGGTTCATGCCCAGTGTTTTGAGGAAGGCGACCTTGTCCTTAGGCGTGTTCAGTTCGCCA	C/G	1B	53.283	0.12973	0.00540541	G	G	C	G	C	C	G	G	G	G	G	C	C	C	C	G	G	H	G	C	G	G	H	H	C	C	C	G	H	G	H	C	C	H	G	C	G	C	G	C	C
Synril27299	ta_contig_1BL_3891989	25017	TGCAGGTCGTCGAACCGTGGAAGGAAGCGATGTAGGCAGATTTGGCAGTGTATATGCCCGACGC	A/G	1B	53.283	0.12973	0.00540541	A	A	G	A	G	G	A	A	A	A	A	G	G	G	G	A	A	H	A	G	A	A	H	H	G	G	G	A	H	A	H	G	G	H	A	G	A	G	A	G	G
Synril27619	ta_contig_1BL_3888062	8424	TGCAGGTGCGCGCGTCAGTGCATTAACGCGGCTCACCAACTCATTCGCTTCCGCGCAGTTACTC	A/G	1B	53.283	0.12973	0.00540541	G	G	A	G	A	A	G	G	G	G	G	A	A	A	A	G	G	H	G	A	G	G	H	H	A	A	A	G	H	G	H	A	A	H	G	A	G	A	G	A	A
Synril28990	ta_contig_1BL_3864548	4868	TGCAGTAGATTCTTACCAAGCCGAGCGAGCTGTTTCGTGTAAAATCCTCGCGTCCATCACCAGC	A/G	1B	53.283	0.12973	0.00540541	G	G	A	G	A	A	G	G	G	G	G	A	A	A	A	G	G	H	G	A	G	G	H	H	A	A	A	G	H	G	H	A	A	H	G	A	G	A	G	A	A
Synril30597	ta_contig_1BS_3415651	8629	TGCAGTCTTCATCTACCGCAACAATGAATACCAGATCAGCGGCCGCGGCAGGTACCTCGGCGCA	A/G	1B	53.283	0	0.686486	N	G	N	G	G	N	N	G	N	N	G	G	N	N	A	G	G	A	N	A	N	N	G	N	N	N	A	N	N	N	N	N	N	N	G	N	G	N	N	N	A
Synril30702	ta_contig_1BS_3468038	7536	TGCAGTGAACTGAAACATCTTCAGCTTAGACTATCCGATCAATCGTGAAACACTGCCATGAAAT	A/G	1B	53.283	0.12973	0.00540541	A	A	G	A	G	G	A	A	A	A	A	G	G	G	G	A	A	H	A	G	A	A	H	H	G	G	G	A	H	A	H	G	G	H	A	G	A	G	A	G	G
Synril32079	ta_contig_1BL_3845460	6492	TGCAGTTAGAAGGGAACACGCTTTCATAACTGAGAAAGCGTATTTTAGCTAAAGGAGGAACCGA	C/G	1B	53.283	0.12973	0.00540541	C	C	G	C	G	G	C	C	C	C	C	G	G	G	G	C	C	H	C	G	C	C	H	H	G	G	G	C	H	C	H	G	G	H	C	G	C	G	C	G	G
Synril33322	ta_contig_1BL_3817127	8319	TGCAGTTTCTCGTAGCAGGTCTGGGGGAAATGCACCAGCTGGTTTGGTTGTTCCTCGCTAGCGA	G/T	1B	53.283	0.12973	0.00540541	T	T	G	T	G	G	T	T	T	T	T	G	G	G	G	T	T	H	T	G	T	T	H	H	G	G	G	T	H	T	H	G	G	H	T	G	T	G	T	G	G
Synril33417	ta_contig_1BL_3797658	5555	TGCAGTTTGGGCAGCTTGGGACAGTCGATGAAGGCCTCCCCGTTCTTGTCGACGCAAAGGTAGA	A/G	1B	53.283	0.12973	0.00540541	A	A	G	A	G	G	A	A	A	A	A	G	G	G	G	A	A	H	A	G	A	A	H	H	G	G	G	A	H	A	H	G	G	H	A	G	A	G	A	G	G
Synril3728	ta_contig_1BL_3875494	23300	TGCAGATACGAACAGACACACACCACCACAAGGCCAAGGCGGAGCAGCGAGAGCTCGCTTGCAG	A/G	1B	53.283	0.12973	0.00540541	G	G	A	G	A	A	G	G	G	G	G	A	A	A	A	G	G	H	G	A	G	G	H	H	A	A	A	G	H	G	H	A	A	H	G	A	G	A	G	A	A
Synril4583	ta_contig_1BL_3876256	18814	TGCAGATGCCACAACATGGGGAGGTGGGATGCTGTACCACTGGAGATACCAAGAGAGGAGCACA	A/C	1B	53.283	0.12973	0.00540541	C	C	A	C	A	A	C	C	C	C	C	A	A	A	A	C	C	H	C	A	C	C	H	H	A	A	A	C	H	C	H	A	A	H	C	A	C	A	C	A	A
Synril4602	ta_contig_1BL_3917388	10639	TGCAGATGCCGCAATAGGCAGCGGACACCTGACGCTGCCGCCGCTTTCTGTTCACAGGGCGAAG	C/T	1B	53.283	0.12973	0.00540541	C	C	T	C	T	T	C	C	C	C	C	T	T	T	T	C	C	H	C	T	C	C	H	H	T	T	T	C	H	C	H	T	T	H	C	T	C	T	C	T	T
Synril5218	ta_contig_1BL_3824952	5078	TGCAGATTTATTCCACTATCTGTGTTGTACAAAATGCCCCCTCATCCAAAACATCCAGCTTGAT	A/G	1B	53.283	0.12973	0.00540541	G	G	A	G	A	A	G	G	G	G	G	A	A	A	A	G	G	H	G	A	G	G	H	H	A	A	A	G	H	G	H	A	A	H	G	A	G	A	G	A	A
Synril5350	ta_contig_1BL_3887748	1719	TGCAGCAAAAAGAATCAACACAAAATAAGGTTTCTGTGAATTACTAGAATTATTTTCGTGCGTA	A/G	1B	53.283	0.12973	0.00540541	G	G	A	G	A	A	G	G	G	G	G	A	A	A	A	G	G	H	G	A	G	G	H	H	A	A	A	G	H	G	H	A	A	H	G	A	G	A	G	A	A
Synril618	ta_contig_1BL_3798387	14152	TGCAGAACAGCAAATTTGAGGACCTGGATGGCACCGACTGAGGAAACCAAAATCCTGGCTGTGA	C/T	1B	53.283	0.12973	0.00540541	C	C	T	C	T	T	C	C	C	C	C	T	T	T	T	C	C	H	C	T	C	C	H	H	T	T	T	C	H	C	H	T	T	H	C	T	C	T	C	T	T
Synril6517	ta_contig_1BL_3846099	1618	TGCAGCAATCATGTTATCCAAAGGGCTAGAGAAATGACCTGGTGGCGCTGTCACATATTGAGGC	G/T	1B	53.283	0.12973	0.00540541	T	T	G	T	G	G	T	T	T	T	T	G	G	G	G	T	T	H	T	G	T	T	H	H	G	G	G	T	H	T	H	G	G	H	T	G	T	G	T	G	G
Synril7471	ta_contig_1BL_3909959	9390	TGCAGCACGAGCTACAAAAATATTGCGAGCGAAAGATATGGATCATGTATGGTAAAGTAGTAAG	A/G	1B	53.283	0.12973	0.00540541	G	G	A	G	A	A	G	G	G	G	G	A	A	A	A	G	G	H	G	A	G	G	H	H	A	A	A	G	H	G	H	A	A	H	G	A	G	A	G	A	A
Synril7584	ta_contig_1BL_3906745	25865	TGCAGCACGCGGTAACAGTGCACGTGGCGGTCAACGCGGACAGGCTCGTAGTCGCGGGGGGCGT	A/G	1B	53.283	0.12973	0.00540541	G	G	A	G	A	A	G	G	G	G	G	A	A	A	A	G	G	H	G	A	G	G	H	H	A	A	A	G	H	G	H	A	A	H	G	A	G	A	G	A	A
Synril7628	ta_contig_1BL_3920327	8559	TGCAGCACGGAGAACGACTCCGAGTGCTGCCAAGACGGGCGGCGCTATAGAACGTTCGCGTGCT	C/G	1B	53.283	0.12973	0.00540541	C	C	G	C	G	G	C	C	C	C	C	G	G	G	G	C	C	H	C	G	C	C	H	H	G	G	G	C	H	C	H	G	G	H	C	G	C	G	C	G	G
Synril7783	ta_contig_1BS_3449465	10115	TGCAGCACTACCCGCGATGCGTTCTGTGCGACCAAGAACCGAAGACGATAGGGCAATTGATGCT	A/G	1B	53.283	0.12973	0.00540541	A	A	G	A	G	G	A	A	A	A	A	G	G	G	G	A	A	H	A	G	A	A	H	H	G	G	G	A	H	A	H	G	G	H	A	G	A	G	A	G	G
Synril8315	ta_contig_1BL_3855593	20153	TGCAGCAGCAGCAATACTAAAAGCTATCCATATACAGTTGATATGCTTGTTTATCCCATTCCAA	A/G	1B	53.283	0.12973	0.00540541	G	G	A	G	A	A	G	G	G	G	G	A	A	A	A	G	G	H	G	A	G	G	H	H	A	A	A	G	H	G	H	A	A	H	G	A	G	A	G	A	A
Synril8761	ta_contig_1BS_3470361	4373	TGCAGCAGCGGAAGGGCCAGGCGGCGATGATGGTCGGCCCCGTGGTCGTCACGCGTGCCCATTC	C/T	1B	53.283	0.12973	0.00540541	T	T	C	T	C	C	T	T	T	T	T	C	C	C	C	T	T	H	T	C	T	T	H	H	C	C	C	T	H	T	H	C	C	H	T	C	T	C	T	C	C
Synril910	ta_contig_1BL_3852979	18259	TGCAGAAGAATCAAATATCACATAATTTACTGATGAAGAGCACATCTTAACCAGTTTCTGAAAG	C/T	1B	53.283	0.12973	0.00540541	T	T	C	T	C	C	T	T	T	T	T	C	C	C	C	T	T	H	T	C	T	T	H	H	C	C	C	T	H	T	H	C	C	H	T	C	T	C	T	C	C
Synril9307	ta_contig_1BL_3840338	6983	TGCAGCAGGTGCGATATCCTGAATACTGTCCAACGGCAGATCCAAGTCATGCTCGTCGTGACTG	C/T	1B	53.283	0.12973	0.00540541	T	T	C	T	C	C	T	T	T	T	T	C	C	C	C	T	T	H	T	C	T	T	H	H	C	C	C	T	H	T	H	C	C	H	T	C	T	C	T	C	C
Synril9975	ta_contig_1BS_3479972	3959	TGCAGCATCTCGGTTGGCAGCTATTCCGATGGAGGGCAATTCACTGGAGGCAATTGAGACGCAG	C/T	1B	53.283	0.12973	0.00540541	T	T	C	T	C	C	T	T	T	T	T	C	C	C	C	T	T	H	T	C	T	T	H	H	C	C	C	T	H	T	H	C	C	H	T	C	T	C	T	C	C
Synril9976	ta_contig_1BS_3479972	3959	TGCAGCATCTCGGTTGGCAGCTATTCCGATGGAGGGCAATTCACTGGAGGCAATTGAGACGCAG	A/G	1B	53.283	0.12973	0.00540541	G	G	A	G	A	A	G	G	G	G	G	A	A	A	A	G	G	H	G	A	G	G	H	H	A	A	A	G	H	G	H	A	A	H	G	A	G	A	G	A	A
Synril18458	ta_contig_1BL_3887155	7951	TGCAGCTATGACCTCTGGTTCAACATCCGCTATGATGGCCAGGGAAAGTGGCCTTGTGTGCCAC	A/G	1B	53.3545	0.124324	0.00540541	A	A	G	A	G	G	A	A	A	A	A	G	G	G	G	A	A	H	A	G	A	A	H	H	G	G	G	A	H	A	H	G	G	H	A	G	A	G	A	G	G
Synril2292	ta_contig_1BL_3747818	7822	TGCAGACGTGCTCCTGGAGAAACTCTTCTTGGCTTCTTGCCATCCTACCTCCACTACGCGTCCA	A/C	1B	53.3545	0.124324	0.00540541	A	A	C	A	C	C	A	A	A	A	A	C	C	C	C	A	A	H	A	C	A	A	H	H	C	C	C	A	H	A	H	C	C	H	A	C	A	C	A	C	C
Synril4642	ta_contig_1BL_3918630	6479	TGCAGATGCTCTAAGGTTAGCGGAGTTTTCAGGATTTGAGAGCTCAGTGCTTGTTGACCGCGGT	C/T	1B	53.3545	0.124324	0.00540541	T	T	C	T	C	C	T	T	T	T	T	C	C	C	C	T	T	H	T	C	T	T	H	H	C	C	C	T	H	T	H	C	C	H	T	C	T	C	T	C	C
Synril5191	ta_contig_1BL_3792336	2814	TGCAGATTGTGTTGCATTCACGTGTGTGTTGGCCTTCTAATCCTCGGCCCTCCCTCCATGCCGA	A/G	1B	53.3545	0.124324	0.00540541	A	A	G	A	G	G	A	A	A	A	A	G	G	G	G	A	A	H	A	G	A	A	H	H	G	G	G	A	H	A	H	G	G	H	A	G	A	G	A	G	G
Synril10541	ta_contig_1BL_3794318	12895	TGCAGCCAACCCCTGCTACTCCCATGTCCCACCAACCTCGCGCCTCGACCTAGCTAAGCCCCCT	C/G	1B	53.426	0.124324	0.00540541	C	C	G	C	G	G	C	C	C	C	C	G	G	G	G	C	C	H	C	G	C	C	H	H	G	G	G	C	H	C	H	G	G	H	C	G	C	G	C	G	G
Synril11066	ta_contig_1BL_3855000	3310	TGCAGCCACTCGTCTTCCTCCACGGCGTTCGTCATGATGGAGTTAACTTTGTACTCTGCTAGGA	C/T	1B	53.426	0.124324	0.00540541	C	C	T	C	T	T	C	C	C	C	C	T	T	T	T	C	C	H	C	T	C	C	H	H	T	T	T	C	H	C	H	T	T	H	C	T	C	T	C	T	T
Synril1351	ta_contig_1BL_3808446	1143	TGCAGAATCCGCGATTGTTTTAGCCAGGCTAGAAGACGTGTTTCTCTGCTACTAGTCAATAATA	C/T	1B	53.426	0.124324	0.00540541	T	T	C	T	C	C	T	T	T	T	T	C	C	C	C	T	T	H	T	C	T	T	H	H	C	C	C	T	H	T	H	C	C	H	T	C	T	C	T	C	C
Synril15197	ta_contig_1BL_3837641	13325	TGCAGCGATGCCAAGCGGACGGTGATGACGTCGCCTTGGTAGAAAGCGCGAGGCACCCTGAGCA	A/G	1B	53.426	0.124324	0.00540541	A	A	G	A	G	G	A	A	A	A	A	G	G	G	G	A	A	H	A	G	A	A	H	H	G	G	G	A	H	A	H	G	G	H	A	G	A	G	A	G	G
Synril15735	ta_contig_1BL_3910785	8732	TGCAGCGCCGCCGCTGGCCAGGCGAACCAAACTTATGGTTTCCCAGATCGGGGTACAACCAAGG	A/G	1B	53.426	0.124324	0.00540541	A	A	G	A	G	G	A	A	A	A	A	G	G	G	G	A	A	H	A	G	A	A	H	H	G	G	G	A	H	A	H	G	G	H	A	G	A	G	A	G	G
Synril16493	ta_contig_1BL_3898819	7685	TGCAGCGGCCATAGCGGATGTAGAGCATGTTGGAGAAAGGGCCTCTCTGGGAGGGACATGAGGA	G/T	1B	53.426	0.124324	0.00540541	G	G	T	G	T	T	G	G	G	G	G	T	T	T	T	G	G	H	G	T	G	G	H	H	T	T	T	G	H	G	H	T	T	H	G	T	G	T	G	T	T
Synril16494	ta_contig_1BL_3898819	7685	TGCAGCGGCCATAGCGGATGTAGAGCATGTTGGAGAAAGGGCCTCTCTGGGAGGGACATGAGGA	C/T	1B	53.426	0.124324	0.00540541	C	C	T	C	T	T	C	C	C	C	C	T	T	T	T	C	C	H	C	T	C	C	H	H	T	T	T	C	H	C	H	T	T	H	C	T	C	T	C	T	T
Synril16495	ta_contig_1BL_3898819	7685	TGCAGCGGCCATAGCGGATGTAGAGCATGTTGGAGAAAGGGCCTCTCTGGGAGGGACATGAGGA	A/G	1B	53.426	0.124324	0.00540541	A	A	G	A	G	G	A	A	A	A	A	G	G	G	G	A	A	H	A	G	A	A	H	H	G	G	G	A	H	A	H	G	G	H	A	G	A	G	A	G	G
Synril17806	ta_contig_1BL_3825127	8925	TGCAGCTAACGAGTGAACACCGTTCATTAAAACGAACGTACGGACGAAAGTCCGCTATTAAACT	C/T	1B	53.426	0.124324	0.00540541	C	C	T	C	T	T	C	C	C	C	C	T	T	T	T	C	C	H	C	T	C	C	H	H	T	T	T	C	H	C	H	T	T	H	C	T	C	T	C	T	T
Synril18501	ta_contig_1BL_3885622	1537	TGCAGCTATGTACAGCAACATAGGTTCGCTGATAGTTGGCGCTGTTAGGACTTGATTACTGACC	A/G	1B	53.426	0.124324	0.00540541	G	G	A	G	A	A	G	G	G	G	G	A	A	A	A	G	G	H	G	A	G	G	H	H	A	A	A	G	H	G	H	A	A	H	G	A	G	A	G	A	A
Synril18663	ta_contig_1BL_3870940	11394	TGCAGCTCACTGTTGGCCCCCTCGTCTACGAGCCAGTGCGCCTTCCAGCTCTCAAGGTGGGCCG	A/G	1B	53.426	0.124324	0.00540541	A	A	G	A	G	G	A	A	A	A	A	G	G	G	G	A	A	H	A	G	A	A	H	H	G	G	G	A	H	A	H	G	G	H	A	G	A	G	A	G	G
Synril18664	ta_contig_1BL_3870940	11394	TGCAGCTCACTGTTGGCCCCCTCGTCTACGAGCCAGTGCGCCTTCCAGCTCTCAAGGTGGGCCG	T/C	1B	53.426	0.124324	0.00540541	T	T	C	T	C	C	T	T	T	T	T	C	C	C	C	T	T	H	T	C	T	T	H	H	C	C	C	T	H	T	H	C	C	H	T	C	T	C	T	C	C
Synril22301	ta_contig_1BL_595649	17948	TGCAGGAATATTTGATAAGATAAGAGTGCTACGTTTTATTACTTTTTGCAAGGGGTTAAGCGCA	A/G	1B	53.426	0.124324	0.00540541	G	G	A	G	A	A	G	G	G	G	G	A	A	A	A	G	G	H	G	A	G	G	H	H	A	A	A	G	H	G	H	A	A	H	G	A	G	A	G	A	A
Synril22302	ta_contig_1BL_595649	17948	TGCAGGAATATTTGATAAGATAAGAGTGCTACGTTTTATTACTTTTTGCAAGGGGTTAAGCGCA	T/C	1B	53.426	0.124324	0.00540541	C	C	T	C	T	T	C	C	C	C	C	T	T	T	T	C	C	H	C	T	C	C	H	H	T	T	T	C	H	C	H	T	T	H	C	T	C	T	C	T	T
Synril2277	ta_contig_1BL_3803445	8668	TGCAGACGTACGGGCAGACCGTCACTCCTATAACCCAGCCCAAATCAGAGACAAGTACGAAGAG	A/T	1B	53.426	0.124324	0.00540541	T	T	A	T	A	A	T	T	T	T	T	A	A	A	A	T	T	H	T	A	T	T	H	H	A	A	A	T	H	T	H	A	A	H	T	A	T	A	T	A	A
Synril23765	ta_contig_1BL_3907664	16319	TGCAGGCACGGGAGAGAAGCAGGGAGGCGAAGGGAAGGCAGCGCGGCGGCGGCCTATGCTCACC	A/G	1B	53.426	0.124324	0.00540541	A	A	G	A	G	G	A	A	A	A	A	G	G	G	G	A	A	H	A	G	A	A	H	H	G	G	G	A	H	A	H	G	G	H	A	G	A	G	A	G	G
Synril24408	ta_contig_1BL_3813167	10187	TGCAGGCCGTGATGAGGATAGCTTGGTGGAGATCGAAGCAGGGTTGGTTGCCGCTTAGAAGGCC	C/T	1B	53.426	0.124324	0.00540541	T	T	C	T	C	C	T	T	T	T	T	C	C	C	C	T	T	H	T	C	T	T	H	H	C	C	C	T	H	T	H	C	C	H	T	C	T	C	T	C	C
Synril25036	ta_contig_1BL_3834163	5213	TGCAGGCTCGGGTTGGCGCTGGATATCTCATCCTACATGAAGTAGTACAAATTAGAACGCAACA	A/G	1B	53.426	0.124324	0.00540541	A	A	G	A	G	G	A	A	A	A	A	G	G	G	G	A	A	H	A	G	A	A	H	H	G	G	G	A	H	A	H	G	G	H	A	G	A	G	A	G	G
Synril25572	ta_contig_1BL_3840128	2047	TGCAGGGATGGACCCGAGCACAGACAGCATGCCCAGTCTTCTCATGCAAAGGTCCTGAAGAAAA	A/G	1B	53.426	0.0108108	0.562162	G	N	A	N	N	N	N	G	N	N	N	G	N	G	G	N	G	A	G	G	G	G	G	N	N	G	N	N	G	G	N	G	G	A	G	N	N	N	N	A	G
Synril25573	ta_contig_1BL_3840128	2047	TGCAGGGATGGACCCGAGCACAGACAGCATGCCCAGTCTTCTCATGCAAAGGTCCTGAAGAAAA	G/T	1B	53.426	0.0108108	0.562162	T	N	G	N	N	N	N	T	N	N	N	T	N	T	T	N	T	G	T	T	T	T	T	N	N	T	N	N	T	T	N	T	T	G	T	N	N	N	N	G	T
Synril27925	ta_contig_1BL_3823975	3808	TGCAGGTGTGGGTGCGATTTAGTGGGACTAACTAGTCCATCCCACTTAATTGGCTTTAATGGGC	C/T	1B	53.426	0.124324	0.00540541	T	T	C	T	C	C	T	T	T	T	T	C	C	C	C	T	T	H	T	C	T	T	H	H	C	C	C	T	H	T	H	C	C	H	T	C	T	C	T	C	C
Synril27926	ta_contig_1BL_3823975	3808	TGCAGGTGTGGGTGCGATTTAGTGGGACTAACTAGTCCATCCCACTTAATTGGCTTTAATGGGC	T/C	1B	53.426	0.124324	0.00540541	C	C	T	C	T	T	C	C	C	C	C	T	T	T	T	C	C	H	C	T	C	C	H	H	T	T	T	C	H	C	H	T	T	H	C	T	C	T	C	T	T
Synril28317	ta_contig_1BL_3847984	15263	TGCAGGTTTCTATTCAAAAGAACCATGATGAATCACTCGCCG	C/T	1B	53.426	0.124324	0.00540541	T	T	C	T	C	C	T	T	T	T	T	C	C	C	C	T	T	H	T	C	T	T	H	H	C	C	C	T	H	T	H	C	C	H	T	C	T	C	T	C	C
Synril29364	ta_contig_1BL_2463992	2552	TGCAGTATGAGTTTACAAAAAAAAGGTATACTGTAGTATTGTTCTGGGCGTCGCCGTGGCCACG	A/G	1B	53.426	0.124324	0.00540541	G	G	A	G	A	A	G	G	G	G	G	A	A	A	A	G	G	H	G	A	G	G	H	H	A	A	A	G	H	G	H	A	A	H	G	A	G	A	G	A	A
Synril30373	ta_contig_1BL_3810926	10839	TGCAGTCGTTTAGAATAGAATTTTTTTAGGTACTGTGCCTTCTAAACTACAGCTAGAAACGATT	A/T	1B	53.426	0.124324	0.00540541	T	T	A	T	A	A	T	T	T	T	T	A	A	A	A	T	T	H	T	A	T	T	H	H	A	A	A	T	H	T	H	A	A	H	T	A	T	A	T	A	A
Synril30661	ta_contig_1BL_3909870	12631	TGCAGTGAAACACGGAAAATATCTCGATAGCTCTAGGCGGAAACTCACCGCCCCCCGCCATGCC	C/G	1B	53.426	0.124324	0.00540541	G	G	C	G	C	C	G	G	G	G	G	C	C	C	C	G	G	H	G	C	G	G	H	H	C	C	C	G	H	G	H	C	C	H	G	C	G	C	G	C	C
Synril31282	ta_contig_1BL_3790350	6648	TGCAGTGCTCTACTCTACCTCTACCACCACCCCTTGGTGCGTCGGAACCAGACAGAGCTACAAA	C/G	1B	53.426	0.124324	0.00540541	G	G	C	G	C	C	G	G	G	G	G	C	C	C	C	G	G	H	G	C	G	G	H	H	C	C	C	G	H	G	H	C	C	H	G	C	G	C	G	C	C
Synril32729	ta_contig_1BL_3856617	11376	TGCAGTTGAGATGCAAAGAATCATGGTTTATATTCAGGAGACCAAACAGGGTAATAATTTCAGC	C/G	1B	53.426	0.124324	0.00540541	G	G	C	G	C	C	G	G	G	G	G	C	C	C	C	G	G	H	G	C	G	G	H	H	C	C	C	G	H	G	H	C	C	H	G	C	G	C	G	C	C
Synril33039	ta_contig_1BL_3858080	17338	TGCAGTTGTACGCATTCAAATGTTCTCGCCCAGAACAGCAGTCCTGATCGCGAAACGAGTCACG	C/G	1B	53.426	0.124324	0.00540541	C	C	G	C	G	G	C	C	C	C	C	G	G	G	G	C	C	H	C	G	C	C	H	H	G	G	G	C	H	C	H	G	G	H	C	G	C	G	C	G	G
Synril33382	ta_contig_1BL_3857505	4821	TGCAGTTTGCCCAATACCACAGTATTAAAAGCACAGTTTTTAGGGGTAACCAAACAGCTCGTTT	C/T	1B	53.426	0.124324	0.00540541	C	C	T	C	T	T	C	C	C	C	C	T	T	T	T	C	C	H	C	T	C	C	H	H	T	T	T	C	H	C	H	T	T	H	C	T	C	T	C	T	T
Synril33460	ta_contig_1BL_2171164	9494	TGCAGTTTTACTCAAGTTTTAGTTCGATTTGATTTTTGCAGGGAGCGCGGCCATCAACAGGGGG	C/T	1B	53.426	0.124324	0.00540541	C	C	T	C	T	T	C	C	C	C	C	T	T	T	T	C	C	H	C	T	C	C	H	H	T	T	T	C	H	C	H	T	T	H	C	T	C	T	C	T	T
Synril4505	ta_contig_1BL_3874239	13311	TGCAGATGAGGTCAAGTCAGCACTTGACAGTATAGGGACCTTGAAGGCCCCTGGTATGGACGGA	A/C	1B	53.426	0.124324	0.00540541	A	A	C	A	C	C	A	A	A	A	A	C	C	C	C	A	A	H	A	C	A	A	H	H	C	C	C	A	H	A	H	C	C	H	A	C	A	C	A	C	C
Synril5793	ta_contig_1BL_3810926	10839	TGCAGCAACCCGCCGCATCCCCCAGACCAACACCGACCCGTCGAAGAACCCCGACGGCCGACGC	A/G	1B	53.426	0.124324	0.00540541	A	A	G	A	G	G	A	A	A	A	A	G	G	G	G	A	A	H	A	G	A	A	H	H	G	G	G	A	H	A	H	G	G	H	A	G	A	G	A	G	G
Synril6148	ta_contig_1BL_3920499	24186	TGCAGCAAGCAAACGAGCATTTAATCCCCGCGTATTGCACTGCGCATGGGCATGGGAGCGGCGA	T/C	1B	53.426	0.124324	0.00540541	T	T	C	T	C	C	T	T	T	T	T	C	C	C	C	T	T	H	T	C	T	T	H	H	C	C	C	T	H	T	H	C	C	H	T	C	T	C	T	C	C
Synril6149	ta_contig_1BL_3920499	24186	TGCAGCAAGCAAACGAGCATTTAATCCCCGCGTATTGCACTGCGCATGGGCATGGGAGCGGCGA	C/T	1B	53.426	0.124324	0.00540541	C	C	T	C	T	T	C	C	C	C	C	T	T	T	T	C	C	H	C	T	C	C	H	H	T	T	T	C	H	C	H	T	T	H	C	T	C	T	C	T	T
Synril6676	ta_contig_1BL_3798409	14605	TGCAGCAATTCATAACATTAATATCTTCTGGATGCCTTGCAATATTTTCGAAAACTATGGTTTT	A/G	1B	53.426	0.124324	0.00540541	G	G	A	G	A	A	G	G	G	G	G	A	A	A	A	G	G	H	G	A	G	G	H	H	A	A	A	G	H	G	H	A	A	H	G	A	G	A	G	A	A
Synril28432	ta_contig_1BL_3753470	960	TGCAGTAAACGCAAAACATTGCATGCATCACAGTGGTAAGAATCCGCAAACCGCTGGATTGGAA	C/G	1B	54.7355	0.124324	0.00540541	C	C	G	C	G	G	C	C	C	C	C	G	G	G	G	C	C	H	C	G	C	C	H	H	G	G	G	C	H	C	H	G	G	H	C	G	C	G	C	G	G
Synril28927	ta_contig_1BL_3887571	11659	TGCAGTAGAACTTCCCTAAGTCAGAGGATCTCGTTCCACCCCAACCAGGTCTGACCATGACCAT	C/T	1B	56.045	0.0648649	0.00540541	C	C	T	C	T	T	C	H	C	C	C	T	T	T	T	C	C	H	C	T	C	C	H	C	T	T	T	C	H	C	T	T	T	H	C	T	C	T	C	T	T
Synril29444	ta_contig_1BL_3292837	7097	TGCAGTATTCTTGAAATACATAGAAAATACTTTGCTAACGCCAAATAATTCATATATATTAAGG	A/T	1B	56.045	0.0648649	0.00540541	A	A	T	A	T	T	A	H	A	A	A	T	T	T	T	A	A	H	A	T	A	A	H	A	T	T	T	A	H	A	T	T	T	H	A	T	A	T	A	T	T
Synril32585	ta_contig_1BL_3843436	5218	TGCAGTTCTAACTAAAGATATGAATTGTCTTGGTAGTGAACCCACAGCTGCAACAAGAAAACGG	C/T	1B	56.045	0.0648649	0.00540541	T	T	C	T	C	C	T	H	T	T	T	C	C	C	C	T	T	H	T	C	T	T	H	T	C	C	C	T	H	T	C	C	C	H	T	C	T	C	T	C	C
Synril33494	ta_contig_1BL_3887571	11659	TGCAGTTTTCAAAAAAAAATTGCATATGCGAAAGGATGTTCCTGTCTACAATTGTTTTCAGATA	A/C	1B	56.045	0.0648649	0.00540541	C	C	A	C	A	A	C	H	C	C	C	A	A	A	A	C	C	H	C	A	C	C	H	C	A	A	A	C	H	C	A	A	A	H	C	A	C	A	C	A	A
Synril457	ta_contig_1BL_3911263	3754	TGCAGAAATGATTCGGCTTCTAACAGAACAACAAATATTCATTTTTTGCAGGTTTTATTCCGAG	C/T	1B	56.045	0.0648649	0.00540541	C	C	T	C	T	T	C	H	C	C	C	T	T	T	T	C	C	H	C	T	C	C	H	C	T	T	T	C	H	C	T	T	T	H	C	T	C	T	C	T	T
Synril970	ta_contig_1BL_3859026	12500	TGCAGAAGAGTACTAGATCTCAAACCCAGAATTTTCTTCAAGACATACTTCCTGGAGGACGAGG	A/C	1B	56.045	0.0648649	0.00540541	C	C	A	C	A	A	C	H	C	C	C	A	A	A	A	C	C	H	C	A	C	C	H	C	A	A	A	C	H	C	A	A	A	H	C	A	C	A	C	A	A
Synril4615	ta_contig_1BL_3854071	15580	TGCAGATGCGAGTGGCCGTGGCCCACTTGGTCCCATGCAATTATCCCTCATCTCATTTTTTTCA	C/T	1B	56.76	0.0540541	0.0702703	N	T	C	T	C	C	T	N	T	T	T	C	C	N	C	T	T	H	T	N	T	T	T	T	C	N	C	T	H	T	C	C	C	H	T	C	T	C	T	C	T
Synril4616	ta_contig_1BL_3854071	15580	TGCAGATGCGAGTGGCCGTGGCCCACTTGGTCCCATGCAATTATCCCTCATCTCATTTTTTTCA	A/C	1B	56.76	0.0540541	0.0702703	N	C	A	C	A	A	C	N	C	C	C	A	A	N	A	C	C	H	C	N	C	C	C	C	A	N	A	C	H	C	A	A	A	H	C	A	C	A	C	A	C
Synril20003	ta_contig_1BL_3870703	10071	TGCAGCTGAGTGCAAGGGAAGAGCACCCTCACCATGGCCCGCCATGGCCCTGAAAACAAAGGCA	A/G	1B	57.475	0.0864865	0.0108108	A	G	A	G	A	A	G	A	G	G	G	A	A	H	A	G	G	H	G	H	G	G	G	G	A	G	A	G	H	G	A	A	A	H	G	A	G	A	G	A	G
Synril22315	ta_contig_1BL_3917549	2146	TGCAGGAATCAATGATCGATCACATGGAGTTCGTCCGAAACCAACGCCCAGTGGACGTTCTCAT	C/T	1B	57.475	0.0864865	0.0108108	C	T	C	T	C	C	T	C	T	T	T	C	C	H	C	T	T	H	T	H	T	T	T	T	C	T	C	T	H	T	C	C	C	H	T	C	T	C	T	C	T
Synril4454	ta_contig_1BL_3793493	8940	TGCAGATGACAGATGTTACATACTACTCCCTCCGTTCCTAATATAAGTCTTTATAGAGATTGCA	A/G	1B	57.475	0.0864865	0.0162162	A	G	A	G	A	A	G	A	G	G	G	A	A	H	A	G	G	H	G	H	G	G	G	G	A	G	A	G	H	G	A	A	A	H	G	A	G	A	G	A	G
Synril6688	ta_contig_1BL_3829980	18756	TGCAGCAATTCTATCTTCTAACAATTATGATTTTTTTGGGGGGGTTTCTCTTCGGTTATAAGTT	C/T	1B	57.475	0.0864865	0.0162162	T	C	T	C	T	T	C	T	C	C	C	T	T	H	T	C	C	H	C	H	C	C	C	C	T	C	T	C	H	C	T	T	T	H	C	T	C	T	C	T	C
Synril9131	ta_contig_1BL_3825785	24296	TGCAGCAGGCGTTGGATGAGCGGAAGGCTTGCGTGCGCGTTGCAGCAGCAAGGGACGTGCGGCA	A/G	1B	57.475	0.0864865	0.0108108	G	A	G	A	G	G	A	G	A	A	A	G	G	H	G	A	A	H	A	H	A	A	A	A	G	A	G	A	H	A	G	G	G	H	A	G	A	G	A	G	A
Synril24420	ta_contig_1BL_3805544	2951	TGCAGGCCGTTGGGGCCCGCGGCGCTTCGCACTTGCCCCTTCGCTTCTCTGCTAAACCAAGTCC	C/T	1B	58.0335	0.00540541	0.340541	T	N	T	H	T	N	C	T	N	T	C	T	N	C	T	N	T	N	T	C	C	N	N	N	T	N	C	T	C	N	T	T	N	N	T	N	N	T	N	T	C
Synril10057	ta_contig_1BL_3758309	6107	TGCAGCATGAGCATATGATCTGACAAACTTAAAATTTGTCCCACAGTGCACTCTGATAGGTAAC	A/G	1B	58.592	0.0864865	0.00540541	A	G	A	G	A	A	G	A	G	G	G	A	A	H	A	G	G	H	G	H	G	G	G	G	A	G	A	G	H	G	A	A	A	H	G	A	G	A	G	A	G
Synril10244	ta_contig_1BL_3829934	1569	TGCAGCATGGTGCCCGCTGAGTCCAGCGTGAATTTCAATCAGGAGATTTCGCCCTTCCTCTTCG	A/G	1B	58.592	0.0864865	0.00540541	A	G	A	G	A	A	G	A	G	G	G	A	A	H	A	G	G	H	G	H	G	G	G	G	A	G	A	G	H	G	A	A	A	H	G	A	G	A	G	A	G
Synril10502	ta_contig_1BL_3852843	3321	TGCAGCCAACAAAGAACAAACATGAACATACTTTCAGCGGCCAAATAAAATTTCTATATGGACC	C/T	1B	58.592	0.0864865	0.00540541	C	T	C	T	C	C	T	C	T	T	T	C	C	H	C	T	T	H	T	H	T	T	T	T	C	T	C	T	H	T	C	C	C	H	T	C	T	C	T	C	T
Synril10935	ta_contig_1BL_3760097	11199	TGCAGCCACCGAGTGCACAGGCCGATCCTCGCCAGGATGTGGCTTTCTATCCTTGCTCCAACCT	A/G	1B	58.592	0.0864865	0.00540541	G	A	G	A	G	G	A	G	A	A	A	G	G	H	G	A	A	H	A	H	A	A	A	A	G	A	G	A	H	A	G	G	G	H	A	G	A	G	A	G	A
Synril1150	ta_contig_1BL_3873334	5009	TGCAGAAGGGATGGGGATGCGAACATATGAAGCAAGACATGAGGGCGAGGAGTTCTGAGGCGGC	C/G	1B	58.592	0.0864865	0.00540541	G	C	G	C	G	G	C	G	C	C	C	G	G	H	G	C	C	H	C	H	C	C	C	C	G	C	G	C	H	C	G	G	G	H	C	G	C	G	C	G	C
Synril13	ta_contig_1BL_3903974	13643	TGCAGAAAAAAAGAGGGCTCGCCGCCACACAGAGACCTCGAAAGATCTCCCACGCGCAGTCATT	A/G	1B	58.592	0.0864865	0.00540541	A	G	A	G	A	A	G	A	G	G	G	A	A	H	A	G	G	H	G	H	G	G	G	G	A	G	A	G	H	G	A	A	A	H	G	A	G	A	G	A	G
Synril1325	ta_contig_1BL_3059064	4127	TGCAGAATCATTTATTGACACCAGCGGCTCAGGCTCACGTTTGAAATTATATAGCTTTGATGCA	C/T	1B	58.592	0.0864865	0.00540541	C	T	C	T	C	C	T	C	T	T	T	C	C	H	C	T	T	H	T	H	T	T	T	T	C	T	C	T	H	T	C	C	C	H	T	C	T	C	T	C	T
Synril15133	ta_contig_1BL_3913148	15271	TGCAGCGATCCTCCATGTCACCCGTAGACCATACAATAGACAGTCCTTCTTACTACTTGTAACA	A/G	1B	58.592	0.0864865	0.00540541	G	A	G	A	G	G	A	G	A	A	A	G	G	H	G	A	A	H	A	H	A	A	A	A	G	A	G	A	H	A	G	G	G	H	A	G	A	G	A	G	A
Synril1576	ta_contig_1BL_3913148	15271	TGCAGACAACAACCGTCTCAACTAATGTACACGACCTCGGTGGCCATTTCTGATGATCAAAGGC	A/G	1B	58.592	0.0864865	0.00540541	G	A	G	A	G	G	A	G	A	A	A	G	G	H	G	A	A	H	A	H	A	A	A	A	G	A	G	A	H	A	G	G	G	H	A	G	A	G	A	G	A
Synril1702	ta_contig_1BL_3917795	15667	TGCAGACACTCGCGTCCGCCGTCGCCCCTGTATTGTGAGAGCACCGTTGCGAGGCCATGGCGAG	A/G	1B	58.592	0.0864865	0.00540541	A	G	A	G	A	A	G	A	G	G	G	A	A	H	A	G	G	H	G	H	G	G	G	G	A	G	A	G	H	G	A	A	A	H	G	A	G	A	G	A	G
Synril17453	ta_contig_1BL_3854850	3553	TGCAGCGTGATGGCCACCAAGGCCGACATGTATTTCGGCCAAGAGATGCCATCCTTCTTCTTCA	A/G	1B	58.592	0.0864865	0.00540541	G	A	G	A	G	G	A	G	A	A	A	G	G	H	G	A	A	H	A	H	A	A	A	A	G	A	G	A	H	A	G	G	G	H	A	G	A	G	A	G	A
Synril18183	ta_contig_1BL_3820662	5929	TGCAGCTAGCGCAGTCGCGACATGTTGCAGGAACCCAGCTCCCGAGCCTCTCACATCGCCAGCC	C/T	1B	58.592	0.0864865	0.00540541	C	T	C	T	C	C	T	C	T	T	T	C	C	H	C	T	T	H	T	H	T	T	T	T	C	T	C	T	H	T	C	C	C	H	T	C	T	C	T	C	T
Synril19325	ta_contig_1BL_3881838	4566	TGCAGCTCGACTCTGGAGCACAGGATGGAAATTAACATGATCTTGGCCGACAAATCCAAACCAG	T/C	1B	58.592	0.0864865	0.00540541	T	C	T	C	T	T	C	T	C	C	C	T	T	H	T	C	C	H	C	H	C	C	C	C	T	C	T	C	H	C	T	T	T	H	C	T	C	T	C	T	C
Synril2024	ta_contig_1BL_3898779	6239	TGCAGACCGCTGCACTCGCACCTCCCACATGTGATCTTGCCATTGCCGCGTCCGTGTGGATTTT	C/T	1B	58.592	0.0864865	0.00540541	T	C	T	C	T	T	C	T	C	C	C	T	T	H	T	C	C	H	C	H	C	C	C	C	T	C	T	C	H	C	T	T	T	H	C	T	C	T	C	T	C
Synril22520	ta_contig_1BL_3898779	6239	TGCAGGACCATTCAGGAACTGGACATGCTGAAACCAGAGAAGAAAACAGCTACCCAGAGTGGGC	C/T	1B	58.592	0.0864865	0.00540541	C	T	C	T	C	C	T	C	T	T	T	C	C	H	C	T	T	H	T	H	T	T	T	T	C	T	C	T	H	T	C	C	C	H	T	C	T	C	T	C	T
Synril22781	ta_contig_1BL_3820662	5929	TGCAGGAGACTTGATGAAGATGCAACGCACACTTTCTTAAAATGCAAACTAGTTAAAAAGGTGT	C/T	1B	58.592	0.0864865	0.00540541	C	T	C	T	C	C	T	C	T	T	T	C	C	H	C	T	T	H	T	H	T	T	T	T	C	T	C	T	H	T	C	C	C	H	T	C	T	C	T	C	T
Synril24271	ta_contig_1BL_3331900	6685	TGCAGGCCGAAATCTGTTACGTGTGTTACAGCGCTGTGATGTGGGTTGCTTGCTTTTCCGTTGC	G/T	1B	58.592	0.0864865	0.00540541	T	G	T	G	T	T	G	T	G	G	G	T	T	H	T	G	G	H	G	H	G	G	G	G	T	G	T	G	H	G	T	T	T	H	G	T	G	T	G	T	G
Synril27893	ta_contig_1BL_3803832	7824	TGCAGGTGTCCGTTTGCAAATTGCACTGTAACAGGCGCCAAATAGAAATTGCCTGTGTAGGTTG	C/T	1B	58.592	0.0864865	0.00540541	C	T	C	T	C	C	T	C	T	T	T	C	C	H	C	T	T	H	T	H	T	T	T	T	C	T	C	T	H	T	C	C	C	H	T	C	T	C	T	C	T
Synril28922	ta_contig_1BL_3818823	12655	TGCAGTAGAAATCAGTGAGCCGTCACGGTCACATGCATCTCTCGGACAAAATAGTCAAGGGGCA	A/G	1B	58.592	0.0864865	0.00540541	A	G	A	G	A	A	G	A	G	G	G	A	A	H	A	G	G	H	G	H	G	G	G	G	A	G	A	G	H	G	A	A	A	H	G	A	G	A	G	A	G
Synril31353	ta_contig_1BL_3913148	15271	TGCAGTGGACCGCTATGACATGAAACGGGGTGCCCATTGCGTTCAGACGCCCTCATATTGTCCT	A/G	1B	58.592	0.0864865	0.00540541	A	G	A	G	A	A	G	A	G	G	G	A	A	H	A	G	G	H	G	H	G	G	G	G	A	G	A	G	H	G	A	A	A	H	G	A	G	A	G	A	G
Synril31354	ta_contig_1BL_3913148	15271	TGCAGTGGACCGCTATGACATGAAACGGGGTGCCCATTGCGTTCAGACGCCCTCATATTGTCCT	A/G	1B	58.592	0.0864865	0.00540541	A	G	A	G	A	A	G	A	G	G	G	A	A	H	A	G	G	H	G	H	G	G	G	G	A	G	A	G	H	G	A	A	A	H	G	A	G	A	G	A	G
Synril31872	ta_contig_1BL_3812432	12571	TGCAGTGTGGTACAGACACAAGCTCAAACCAGTGATTGAATCTGAATCTGAATCTGAAGCTCCC	C/T	1B	58.592	0.0864865	0.00540541	C	T	C	T	C	C	T	C	T	T	T	C	C	H	C	T	T	H	T	H	T	T	T	T	C	T	C	T	H	T	C	C	C	H	T	C	T	C	T	C	T
Synril32806	ta_contig_1BL_3760097	11199	TGCAGTTGCAAATTGGGAGCATTGACCAACAGGAGCCACGGCTACCTGCGGACCAGCGCGTTTA	C/T	1B	58.592	0.0864865	0.00540541	C	T	C	T	C	C	T	C	T	T	T	C	C	H	C	T	T	H	T	H	T	T	T	T	C	T	C	T	H	T	C	C	C	H	T	C	T	C	T	C	T
Synril4856	ta_contig_1BL_3801829	5067	TGCAGATGTTAAGAATAAGAGTAAGTTGGTAAGCAAAGTAGATGCATCGAGCAGATTAATACCA	A/T	1B	58.592	0.0864865	0.00540541	T	A	T	A	T	T	A	T	A	A	A	T	T	H	T	A	A	H	A	H	A	A	A	A	T	A	T	A	H	A	T	T	T	H	A	T	A	T	A	T	A
Synril5507	ta_contig_1BL_3846518	2273	TGCAGCAAAGGAAAAAAATTCTTTTGCCTATGCTGCAATTTCAGATTAATTAGTCCCAACCCTG	C/T	1B	58.592	0.00540541	0.4	C	T	N	T	C	C	T	C	N	C	C	T	N	C	C	T	N	T	C	N	T	N	N	T	N	C	C	T	N	C	C	N	N	N	T	C	N	C	T	N	T
Synril5603	ta_contig_1BL_3921356	10886	TGCAGCAACAACGGCTATTGCGAGCACGGCGGCGGGCCGACTGTTCGATAATGCTGCGACGGGG	C/T	1B	58.592	0.0864865	0.00540541	C	T	C	T	C	C	T	C	T	T	T	C	C	H	C	T	T	H	T	H	T	T	T	T	C	T	C	T	H	T	C	C	C	H	T	C	T	C	T	C	T
Synril6701	ta_contig_1BL_3828213	8496	TGCAGCAATTTAAGTGGCGACACGTGGAGTGGTGGGTCCCAATCACACGGCCTTATCCCCTTCC	A/G	1B	58.592	0.0864865	0.00540541	G	A	G	A	G	G	A	G	A	A	A	G	G	H	G	A	A	H	A	H	A	A	A	A	G	A	G	A	H	A	G	G	G	H	A	G	A	G	A	G	A
Synril7148	ta_contig_1BL_3846518	2273	TGCAGCACCAGCCGTTAGGCAAGGCATCCATGCTGCTTTTATAAAATATTTTCTGTGCCTCTCC	A/T	1B	58.592	0.0864865	0.00540541	A	T	A	T	A	A	T	A	T	T	T	A	A	H	A	T	T	H	T	H	T	T	T	T	A	T	A	T	H	T	A	A	A	H	T	A	T	A	T	A	T
Synril7490	ta_contig_1BL_3895808	4215	TGCAGCACGCACATCTGTAGCGCAACTCTGCATTCAATAGTCGACTTTTGGTGTGGATCTCTGA	A/T	1B	58.592	0.0864865	0.00540541	A	T	A	T	A	A	T	A	T	T	T	A	A	H	A	T	T	H	T	H	T	T	T	T	A	T	A	T	H	T	A	A	A	H	T	A	T	A	T	A	T
Synril9537	ta_contig_1BL_3881629	16753	TGCAGCAGTGGCCTGCCTGCAAGCAACGGAGGGAGCTGCGACGAAATTGCTCACGGCCAGGTGA	G/T	1B	58.592	0.0864865	0.00540541	T	G	T	G	T	T	G	T	G	G	G	T	T	H	T	G	G	H	G	H	G	G	G	G	T	G	T	G	H	G	T	T	T	H	G	T	G	T	G	T	G
Synril26530	ta_contig_1BL_3816565	564	TGCAGGGTTCGGTTGCCATGGATGATTGACGATGACGTATACCATCACATGAGGGGAAGGGAAT	A/G	1B	60.2595	0.0648649	0.027027	A	G	A	G	A	A	G	A	G	G	G	A	A	H	A	G	G	N	G	H	G	G	G	G	A	G	A	G	G	G	A	A	A	H	G	A	G	A	G	A	G
Synril27924	ta_contig_1BL_3830384	3130	TGCAGGTGTGCTTGATTGATGGCTAGCTTTGCACGCATGCGAGTTCTCATCGACCAAGGTGGCG	A/C	1B	62.5365	0.0324324	0.437838	N	N	N	N	N	A	N	A	A	N	N	A	A	N	A	N	N	A	N	N	N	N	A	N	A	N	N	N	N	N	N	A	A	A	C	A	N	A	C	A	N
Synril11221	ta_contig_1BL_3838143	13145	TGCAGCCAGCATTCAAAAACATGTTTAAGTACACACAATTGTACTAATGCCCACTTGTTTGGTT	A/G	1B	63.146	0.0324324	0.0594595	G	A	G	A	G	G	A	G	G	A	A	G	G	A	G	A	A	G	A	A	A	A	G	A	G	A	N	A	A	A	G	G	G	G	A	G	A	G	A	G	A
Synril28971	ta_contig_1BL_3920229	14053	TGCAGTAGATATTCAAACTGAAGTTGCTGAACCCTTTGTTCAAGAACAAGTTACTGAATAGTGA	A/G	1B	63.146	0.0324324	0.0324324	G	A	G	A	G	G	A	G	G	A	A	G	G	A	G	A	A	G	A	A	A	A	G	A	G	A	N	A	A	A	G	G	G	G	A	G	A	G	A	G	A
Synril11971	ta_contig_1BL_3916471	5395	TGCAGCCCATGCGTACACTTTGCCAGTGTTTACTGCCTTTCAAGTAGTTTGACTCCACTCACAT	C/G	1B	66.592	0.0594595	0.00540541	C	G	C	H	C	C	G	C	C	G	G	C	C	G	C	G	C	C	G	G	G	G	C	G	C	G	G	G	G	G	C	C	C	C	H	C	G	C	G	C	G
Synril15643	ta_contig_1BL_3816567	2364	TGCAGCGCCATATGCGAGAAAAGATATCCTTTTTGCTCAAGAAACAGCAGAGAATATTGCGGCA	A/G	1B	66.592	0.0594595	0.00540541	A	G	A	H	A	A	G	A	A	G	G	A	A	G	A	G	A	A	G	G	G	G	A	G	A	G	G	G	G	G	A	A	A	A	H	A	G	A	G	A	G
Synril17879	ta_contig_1BL_3851985	6028	TGCAGCTAAGGAGAATAGCAGTAGCGATGCTCTAAGATGAACACTACTGATAAGTTGGACTAGC	A/G	1B	66.592	0.0594595	0.00540541	A	G	A	H	A	A	G	A	A	G	G	A	A	G	A	G	A	A	G	G	G	G	A	G	A	G	G	G	G	G	A	A	A	A	H	A	G	A	G	A	G
Synril18497	ta_contig_1BL_3902878	6152	TGCAGCTATGGTGCAAAGCATCAAATCGATTAATGTTTGAAGATGACGGTGTCTATGATGGGCA	A/T	1B	66.592	0.0594595	0.00540541	A	T	A	H	A	A	T	A	A	T	T	A	A	T	A	T	A	A	T	T	T	T	A	T	A	T	T	T	T	T	A	A	A	A	H	A	T	A	T	A	T
Synril1963	ta_contig_1BL_3850068	1661	TGCAGACCCGAGTGATTTGTTACGAGCAAAGAAGCCTGCTATGGAATCAACTTTTCAGTCATCC	A/G	1B	66.592	0.0594595	0.00540541	A	G	A	H	A	A	G	A	A	G	G	A	A	G	A	G	A	A	G	G	G	G	A	G	A	G	G	G	G	G	A	A	A	A	H	A	G	A	G	A	G
Synril23472	ta_contig_1BL_3851985	6028	TGCAGGATGGATGGTGTTGTGAGATCATTGATACTAGTATGTCGACATATATAGCCGATGGATG	C/G	1B	66.592	0.0594595	0.00540541	C	G	C	H	C	C	G	C	C	G	G	C	C	G	C	G	C	C	G	G	G	G	C	G	C	G	G	G	G	G	C	C	C	C	H	C	G	C	G	C	G
Synril3288	ta_contig_1BL_3873088	8065	TGCAGAGGCGGGCAGTGGAGTTGAAAACTGAAATTTGTAATGAGCTAATATCATGACAGATAGC	A/C	1B	66.592	0.0594595	0.00540541	A	C	A	H	A	A	C	A	A	C	C	A	A	C	A	C	A	A	C	C	C	C	A	C	A	C	C	C	C	C	A	A	A	A	H	A	C	A	C	A	C
Synril3495	ta_contig_1BL_3844431	13524	TGCAGAGTGACATCGAGAATTCAATTCCACAATAAAATCTGATGAGAGTATGAGGTATCGGAAA	C/G	1B	66.592	0.0594595	0.00540541	C	G	C	H	C	C	G	C	C	G	G	C	C	G	C	G	C	C	G	G	G	G	C	G	C	G	G	G	G	G	C	C	C	C	H	C	G	C	G	C	G
Synril4736	ta_contig_1BL_3795042	2175	TGCAGATGGGGCACTTCTCGCTCTCCTTGAGCGTCTCCCCGAGGCACGCGCCATGGAAGATGTG	C/T	1B	66.592	0.0594595	0.00540541	C	T	C	H	C	C	T	C	C	T	T	C	C	T	C	T	C	C	T	T	T	T	C	T	C	T	T	T	T	T	C	C	C	C	H	C	T	C	T	C	T
Synril12347	ta_contig_1BL_3889645	3151	TGCAGCCCCTTGCGCTATGGGCTGGGCCCACTAGTGTTTTTTTTTCAGCGCAATCGCCTGTGTA	C/T	1B	67.148	0.0594595	0.00540541	T	C	T	H	T	T	C	T	T	C	C	T	T	C	T	C	T	T	C	C	C	C	T	C	T	C	C	C	C	C	T	T	T	T	H	T	C	T	C	T	C
Synril32108	ta_contig_1BL_3905820	1434	TGCAGTTAGGGGGAGCCCAAAGCTTCCATACTGTGTTCTTGAAGTTTGTAGCGGTTTGGCTGAA	C/T	1B	67.148	0.0594595	0.00540541	C	T	C	H	C	C	T	C	C	T	T	C	C	T	C	T	C	C	T	T	T	T	C	T	C	T	T	T	T	T	C	C	C	C	H	C	T	C	T	C	T
Synril17113	ta_contig_1BL_3884817	21877	TGCAGCGGTTGATGAATTCAAAACCTGTTGCGTACTAGCCATGAAGATAGCTGCCCTGTTCAGC	A/G	1B	67.704	0.0594595	0.0108108	G	A	G	H	G	G	A	G	G	A	A	G	G	A	G	A	G	G	A	A	A	A	G	A	G	A	A	A	A	A	G	G	G	G	H	G	A	G	A	G	A
Synril1757	ta_contig_1BL_3754345	1436	TGCAGACAGTTAAATTCTAGTCAGTGTACCAACATCAGGCAGAGAATTGAGAAGCAATTGAAGC	A/G	1B	67.704	0.0594595	0.0108108	A	G	A	H	A	A	G	A	A	G	G	A	A	G	A	G	A	A	G	G	G	G	A	G	A	G	G	G	G	G	A	A	A	A	H	A	G	A	G	A	G
Synril18368	ta_contig_1BL_3833726	3736	TGCAGCTAGTGTCGGTGTGGAAGTCGCAGCCGCGGAAGCTACGTCATGGGGGAGAGACGTCGTG	C/T	1B	67.704	0.0594595	0.00540541	C	T	C	H	C	C	T	C	C	T	T	C	C	T	C	T	C	C	T	T	T	T	C	T	C	T	T	T	T	T	C	C	C	C	H	C	T	C	T	C	T
Synril24624	ta_contig_1BL_3916864	767	TGCAGGCGCCCATTAACGTGCATTCTGCAAACGGGTGCCTG	A/G	1B	67.704	0.00540541	0.610811	A	A	N	N	N	A	N	G	A	G	A	A	N	A	A	N	N	N	N	N	N	N	N	N	N	N	N	G	G	N	N	N	N	A	G	N	N	G	A	N	N
Synril28875	ta_contig_1BL_3863069	1275	TGCAGTACTGCTAAATTGTTGTACAAATTCTGCATTTCAATCGTCTCGAGAGATCGACCATGCT	C/T	1B	67.704	0.0594595	0.00540541	C	T	C	H	C	C	T	C	C	T	T	C	C	T	C	T	C	C	T	T	T	T	C	T	C	T	T	T	T	T	C	C	C	C	H	C	T	C	T	C	T
Synril29242	ta_contig_1BL_3856035	2284	TGCAGTAGTGGGAGATTTACTGGCAGCCAACAACCTGAGCCCAAGGTTCTGGACTAGCTAACAC	C/T	1B	67.704	0.0594595	0.00540541	C	T	C	H	C	C	T	C	C	T	T	C	C	T	C	T	C	C	T	T	T	T	C	T	C	T	T	T	T	T	C	C	C	C	H	C	T	C	T	C	T
Synril30372	ta_contig_1BL_3863280	8716	TGCAGTCGTTGTTGTTCGTGACTCGTGAGACGACCAAAGGTTATAGGCACTATGTGCCCATGCT	A/G	1B	67.704	0.0594595	0.00540541	A	G	A	H	A	A	G	A	A	G	G	A	A	G	A	G	A	A	G	G	G	G	A	G	A	G	G	G	G	G	A	A	A	A	H	A	G	A	G	A	G
Synril29680	ta_contig_1BL_3885087	6611	TGCAGTCATATAACATCACATCACTAAACAGGACCAACTAACTGAATCAGGACGAACTTTAGGT	A/C	1B	70.033	0.0432432	0.0162162	A	H	A	H	A	A	C	A	A	C	C	A	A	C	A	C	A	A	C	C	C	C	A	C	A	C	C	C	C	C	A	A	A	A	N	A	C	A	C	A	C
Synril3010	ta_contig_1BL_3898600	2283	TGCAGAGCGCGGACACCTGGGTCCTACAGGAATTGCAGGAAGGTTCAACTGCGTCGCAAGCACT	A/G	1B	70.033	0.0432432	0.00540541	G	H	G	H	G	G	A	G	G	A	A	G	G	A	G	A	G	G	A	A	A	A	G	A	G	A	A	A	A	A	G	G	G	G	G	G	A	G	A	G	A
Synril30981	ta_contig_1BL_3501863	813	TGCAGTGCACCCTCTGCCGCTACAGTGCCTGTCCTTTACATTATTGAGTCACTACAGAACACAT	A/T	1B	70.033	0.0432432	0.00540541	T	H	T	H	T	T	A	T	T	A	A	T	T	A	T	A	T	T	A	A	A	A	T	A	T	A	A	A	A	A	T	T	T	T	T	T	A	T	A	T	A
Synril33414	ta_contig_1BL_3836421	14428	TGCAGTTTGGCTGCCTCACCAGCATGCAAGGCATTTCTAACCTATCCGCTGTATCAACTTAGTG	C/T	1B	70.033	0.0432432	0.0108108	T	H	T	H	T	T	C	T	T	C	C	T	T	C	T	C	T	T	C	C	C	C	T	C	T	C	C	C	C	C	T	T	T	T	N	T	C	T	C	T	C
Synril33645	ta_contig_1BL_3865158	5947	TGCAGTTTTTTAGTTGACCACAAATGCATTTGTGTGCTAGTTTTCAATAAAAAGAAAAAAATTA	A/G	1B	70.033	0.0432432	0.00540541	A	H	A	H	A	A	G	A	A	G	G	A	A	G	A	G	A	A	G	G	G	G	A	G	A	G	G	G	G	G	A	A	A	A	A	A	G	A	G	A	G
Synril4850	ta_contig_1BL_3870950	5251	TGCAGATGTGTCCGTGACTAGGCGCAACGCTGTCCACGAATTTGATCTGCGGTGAGGTGGCCAG	C/G	1B	70.033	0.0432432	0.00540541	C	H	C	H	C	C	G	C	C	G	G	C	C	G	C	G	C	C	G	G	G	G	C	G	C	G	G	G	G	G	C	C	C	C	C	C	G	C	G	C	G
Synril9835	ta_contig_1BL_3849628	5658	TGCAGCATCATCAAGGGCCTTGGCTGCATCCCGACTAGCCTGAGAAGCATCAGGAGCAAGGACC	C/T	1B	70.033	0.0432432	0.00540541	C	H	C	H	C	C	T	C	C	T	T	C	C	T	C	T	C	C	T	T	T	T	C	T	C	T	T	T	T	T	C	C	C	C	C	C	T	C	T	C	T
Synril20311	ta_contig_1BL_3894162	22383	TGCAGCTGCGTTCAATCGTCGTGGAACTCGACTAATATGTATGAATTTCTTAATATCTTATGAA	C/T	1B	74.787	0.0324324	0.00540541	T	T	T	H	T	T	C	T	T	T	C	T	T	C	T	C	T	T	H	C	C	C	T	C	T	C	C	T	C	C	T	T	T	T	T	T	C	T	C	T	C
Synril21747	ta_contig_1BL_3884162	8534	TGCAGCTTTTCATCGCATTCTTCACAGTCAAGAATCCTCTCCATGGTGCTGATCGCTTCCTTAC	C/T	1B	74.787	0.0324324	0.00540541	C	C	C	H	C	C	T	C	C	C	T	C	C	T	C	T	C	C	H	T	T	T	C	T	C	T	T	C	T	T	C	C	C	C	C	C	T	C	T	C	T
Synril25135	ta_contig_1BL_3840401	20178	TGCAGGCTGGGAGAGCTGGGTGTAGCACACTAGTAGAAAAAGGACCTAATGTGAGACACATTAG	C/T	1B	74.787	0.0324324	0.00540541	T	T	T	H	T	T	C	T	T	T	C	T	T	C	T	C	T	T	H	C	C	C	T	C	T	C	C	T	C	C	T	T	T	T	T	T	C	T	C	T	C
Synril26618	ta_contig_1BL_3864070	12476	TGCAGGTAAAGTCTCCTCACTGATGACGGCTCTTGGCTCTTGATGCCTCTCTTCCACTGATCTT	A/G	1B	74.787	0.0324324	0.00540541	G	G	G	H	G	G	A	G	G	G	A	G	G	A	G	A	G	G	H	A	A	A	G	A	G	A	A	G	A	A	G	G	G	G	G	G	A	G	A	G	A
Synril29285	ta_contig_1BL_3915331	9395	TGCAGTATAATAGGGAAAAAGTCTAAAACAAACCTTAAACTTGTAGATGAAATCTAAATTGAAC	C/T	1B	74.787	0.0324324	0.00540541	T	T	T	H	T	T	C	T	T	T	C	T	T	C	T	C	T	T	H	C	C	C	T	C	T	C	C	T	C	C	T	T	T	T	T	T	C	T	C	T	C
Synril31701	ta_contig_1BL_3819775	5721	TGCAGTGTAACAAAACAACCCATTCATACGTTATATTTCACGTCACAAATTTATAGGTAGAAGT	A/C	1B	74.787	0.0324324	0.00540541	A	A	A	H	A	A	C	A	A	A	C	A	A	C	A	C	A	A	H	C	C	C	A	C	A	C	C	A	C	C	A	A	A	A	A	A	C	A	C	A	C
Synril4648	ta_contig_1BL_3909543	19894	TGCAGATGCTGAGATGTGTAGAAACGGATGGGGGCGGCGAGGTTATGTAGGAAGCGGGAGGAAG	A/G	1B	74.787	0.0324324	0.00540541	G	G	G	H	G	G	A	G	G	G	A	G	G	A	G	A	G	G	H	A	A	A	G	A	G	A	A	G	A	A	G	G	G	G	G	G	A	G	A	G	A
Synril8214	ta_contig_1BL_3840401	20178	TGCAGCAGCAACAACAAAGTCAACAGCAGCAACAACTTCTTGGAACTGTGCCTAATGTGTCAAG	A/G	1B	74.787	0.0324324	0.00540541	A	A	A	H	A	A	G	A	A	A	G	A	A	G	A	G	A	A	H	G	G	G	A	G	A	G	G	A	G	G	A	A	A	A	A	A	G	A	G	A	G
Synril8920	ta_contig_1BL_2325414	2099	TGCAGCAGCTGCTGCTGCTCCATCAGCGGCGAAGACTGTAGATAGTTGAAGTGATGGAACAGCT	C/G	1B	74.787	0.0324324	0.00540541	G	G	G	H	G	G	C	G	G	G	C	G	G	C	G	C	G	G	H	C	C	C	G	C	G	C	C	G	C	C	G	G	G	G	G	G	C	G	C	G	C
Synril2057	ta_contig_1BL_3878796	2542	TGCAGACCTCGCTGCTGCCCAATCTCCTAGCAGCACCCGCTCGACACACCCCACCCAGTCTCGC	C/G	1B	75.898	0.027027	0.00540541	G	G	G	H	G	G	C	G	G	G	C	G	G	C	G	C	G	G	H	C	C	C	G	C	G	C	C	G	C	C	G	G	G	G	G	G	C	G	C	G	C
Synril2071	ta_contig_1BL_3917871	1268	TGCAGACCTGGACGCGGACGCGCGCCTCGTCGGCGAGCTCCACGGTGACGCTGGCCACGTCCTT	A/G	1B	75.898	0.027027	0.00540541	A	A	A	H	A	A	G	A	A	A	G	A	A	G	A	G	A	A	H	G	G	G	A	G	A	G	G	A	G	G	A	A	A	A	A	A	G	A	G	A	G
Synril27025	ta_contig_1BL_3791261	3105	TGCAGGTCCAACGTCGGCATGAAGGCTAAGCTTGCTCGAGTGCTTTGACGACAGGTTGTCACAA	C/T	1B	75.898	0.027027	0.00540541	C	C	C	H	C	C	T	C	C	C	T	C	C	T	C	T	C	C	H	T	T	T	C	T	C	T	T	C	T	T	C	C	C	C	C	C	T	C	T	C	T
Synril25872	ta_contig_1BL_3807255	14401	TGCAGGGCGTGCTCGTGGATGGCGGCCGTCGCCCAGGAGAGCGACGGAGAGCGGCTTACTAGAG	C/T	1B	77.01	0.027027	0.0108108	C	C	C	H	C	C	T	C	C	N	T	C	C	T	C	T	C	C	H	T	T	T	C	T	C	T	T	C	T	T	C	C	C	C	C	C	T	C	T	C	T
Synril27424	ta_contig_1BL_3887256	2475	TGCAGGTGACACGAGGCATCTTTGAAGCACTAGTAGAAAACAGGCCTATCGTTCGGGCCTGGTC	C/G	1B	77.01	0.027027	0.0108108	G	G	G	H	G	G	C	G	G	N	C	G	G	C	G	C	G	G	H	C	C	C	G	C	G	C	C	G	C	C	G	G	G	G	G	G	C	G	C	G	C
Synril27425	ta_contig_1BL_3887256	2475	TGCAGGTGACACGAGGCATCTTTGAAGCACTAGTAGAAAACAGGCCTATCGTTCGGGCCTGGTC	T/C	1B	77.01	0.027027	0.0108108	C	C	C	H	C	C	T	C	C	N	T	C	C	T	C	T	C	C	H	T	T	T	C	T	C	T	T	C	T	T	C	C	C	C	C	C	T	C	T	C	T
Synril12947	ta_contig_1BL_3874580	6294	TGCAGCCGACTCCAGCTCCTTTCCTTGGCCCACTGTGGCTCTCGCACCGACTCGATCCTATCGG	C/G	1B	79.233	0.0486486	0.00540541	C	C	C	H	C	C	G	C	C	G	G	C	C	G	C	G	C	C	G	C	G	G	C	G	C	H	G	C	H	G	C	C	C	C	C	C	G	C	G	C	G
Synril17209	ta_contig_1BL_3838272	16236	TGCAGCGTCACCCCCTGCACGCTCACCCCCCTGCACTCCTCGAAATGCAACGCCTACAACATCC	C/G	1B	79.233	0.0486486	0.00540541	C	C	C	H	C	C	G	C	C	G	G	C	C	G	C	G	C	C	G	C	G	G	C	G	C	H	G	C	H	G	C	C	C	C	C	C	G	C	G	C	G
Synril18175	ta_contig_1BL_3919874	12145	TGCAGCTAGCCCGTCACGATGCTCGAAGACACAGCTGCCGCAGTTTCTCGGGAGAGAGATTGGG	A/G	1B	79.233	0.0486486	0.00540541	G	G	G	H	G	G	A	G	G	A	A	G	G	A	G	A	G	G	A	G	A	A	G	A	G	H	A	G	H	A	G	G	G	G	G	G	A	G	A	G	A
Synril18695	ta_contig_1BL_3868378	8786	TGCAGCTCAGCGCGGAGGCAATCAAGTGACAAGTATGTTCATTAGAACCATTTGGAATAGGACG	A/G	1B	79.233	0.0486486	0.00540541	A	A	A	H	A	A	G	A	A	G	G	A	A	G	A	G	A	A	G	A	G	G	A	G	A	H	G	A	H	G	A	A	A	A	A	A	G	A	G	A	G
Synril19923	ta_contig_1BL_3910003	14692	TGCAGCTGAAGGTCGTAAACACCAAGTTTGTAAGGATGGTCGCTCTGCAAATAGATGACCAGGC	A/G	1B	79.233	0.0486486	0.00540541	A	A	A	H	A	A	G	A	A	G	G	A	A	G	A	G	A	A	G	A	G	G	A	G	A	H	G	A	H	G	A	A	A	A	A	A	G	A	G	A	G
Synril19924	ta_contig_1BL_3910003	14692	TGCAGCTGAAGGTCGTAAACACCAAGTTTGTAAGGATGGTCGCTCTGCAAATAGATGACCAGGC	A/G	1B	79.233	0.0486486	0.00540541	A	A	A	H	A	A	G	A	A	G	G	A	A	G	A	G	A	A	G	A	G	G	A	G	A	H	G	A	H	G	A	A	A	A	A	A	G	A	G	A	G
Synril19925	ta_contig_1BL_3910003	14692	TGCAGCTGAAGGTCGTAAACACCAAGTTTGTAAGGATGGTCGCTCTGCAAATAGATGACCAGGC	A/C	1B	79.233	0.0486486	0.00540541	A	A	A	H	A	A	C	A	A	C	C	A	A	C	A	C	A	A	C	A	C	C	A	C	A	H	C	A	H	C	A	A	A	A	A	A	C	A	C	A	C
Synril20011	ta_contig_1BL_3882452	3860	TGCAGCTGATAGAACGGACGGAATCGATCAGGGCTGCCGCAGGGTTCGTCCGATAGTCGCCATG	A/C	1B	79.233	0.0486486	0.00540541	A	A	A	H	A	A	C	A	A	C	C	A	A	C	A	C	A	A	C	A	C	C	A	C	A	H	C	A	H	C	A	A	A	A	A	A	C	A	C	A	C
Synril26419	ta_contig_1BL_3874580	6294	TGCAGGGTGAGGCTGGTTACCCAGCTGAAAACCACAGGACAAGCACCAAGGAATGACATGAAGC	A/G	1B	79.233	0.0486486	0.00540541	A	A	A	H	A	A	G	A	A	G	G	A	A	G	A	G	A	A	G	A	G	G	A	G	A	H	G	A	H	G	A	A	A	A	A	A	G	A	G	A	G
Synril26992	ta_contig_1BL_3915506	3500	TGCAGGTCATGATAATCAGTTGGTTTTCATGATCACCAGAGCAAAGCATAGCGTAATCTTCACT	A/T	1B	79.233	0.0486486	0.00540541	T	T	T	H	T	T	A	T	T	A	A	T	T	A	T	A	T	T	A	T	A	A	T	A	T	H	A	T	H	A	T	T	T	T	T	T	A	T	A	T	A
Synril27326	ta_contig_1BL_3902696	1134	TGCAGGTCTATTAGGTGGCTATGAGGGATGGAACACTTTTCCCAATCCCCTGGCTTCGAGCTAG	A/G	1B	79.233	0.0486486	0.00540541	G	G	G	H	G	G	A	G	G	A	A	G	G	A	G	A	G	G	A	G	A	A	G	A	G	H	A	G	H	A	G	G	G	G	G	G	A	G	A	G	A
Synril32807	ta_contig_1BL_3826218	4514	TGCAGTTGCAAGACTGGTGGGTGCATTTTGCTTAGTTTGAAGCCATACATTCTCCACAGTGTTT	C/T	1B	79.233	0.0486486	0.00540541	T	T	T	H	T	T	C	T	T	C	C	T	T	C	T	C	T	T	C	T	C	C	T	C	T	H	C	T	H	C	T	T	T	T	T	T	C	T	C	T	C
Synril4289	ta_contig_1BL_3887271	3374	TGCAGATCGTACCTATCGGCCGCGACAAGCAGGTGCAGCCATTGCCATATCGCATCTTCACCAT	A/G	1B	79.233	0.0486486	0.00540541	G	G	G	H	G	G	A	G	G	A	A	G	G	A	G	A	G	G	A	G	A	A	G	A	G	H	A	G	H	A	G	G	G	G	G	G	A	G	A	G	A
Synril4290	ta_contig_1BL_3830478	4012	TGCAGATCGTACCTATCTGCCGCGACAAGCAGCTGCGGCCACTGCCACATTGGTTCTTCACCAT	G/T	1B	79.233	0.0486486	0.00540541	G	G	G	H	G	G	T	G	G	T	T	G	G	T	G	T	G	G	T	G	T	T	G	T	G	H	T	G	H	T	G	G	G	G	G	G	T	G	T	G	T
Synril4995	ta_contig_1BL_3876152	6430	TGCAGATTCCAAAAGCTTGATGGAACCCCGACTTGTCTAGTTCGCTATTTCGTGTGTAGTTCGA	C/G	1B	79.233	0.0486486	0.00540541	C	C	C	H	C	C	G	C	C	G	G	C	C	G	C	G	C	C	G	C	G	G	C	G	C	H	G	C	H	G	C	C	C	C	C	C	G	C	G	C	G
Synril13691	ta_contig_1BL_3847344	8169	TGCAGCCTACCAGTACCTCAATGAGGCAAGTGATTTGGGTACGATGACCTGAGCAACATGCGAT	A/G	1B	83.693	0.0216216	0.00540541	G	A	G	H	G	G	A	G	G	A	A	G	G	A	G	G	G	G	A	G	A	A	G	A	G	G	G	G	A	A	G	A	G	G	G	G	A	G	A	G	A
Synril18410	ta_contig_1BL_3894410	6530	TGCAGCTATCACCAAAAGATTTTTCCTCTGTCCAGCTTCGTCGCCAGTTTACATCGGGAGTCGC	C/T	1B	83.693	0.0216216	0.00540541	C	T	C	H	C	C	T	C	C	T	T	C	C	T	C	C	C	C	T	C	T	T	C	T	C	C	C	C	T	T	C	T	C	C	C	C	T	C	T	C	T
Synril18411	ta_contig_1BL_3894410	6530	TGCAGCTATCACCAAAAGATTTTTCCTCTGTCCAGCTTCGTCGCCAGTTTACATCGGGAGTCGC	C/T	1B	83.693	0.0216216	0.00540541	C	T	C	H	C	C	T	C	C	T	T	C	C	T	C	C	C	C	T	C	T	T	C	T	C	C	C	C	T	T	C	T	C	C	C	C	T	C	T	C	T
Synril20845	ta_contig_1BL_3794333	6934	TGCAGCTGTCAAAACAATGCACATATCTCGATGCACCCAAGTCAAGTTTGAACGTCCACGATAG	C/G	1B	83.693	0.0216216	0.0108108	C	G	C	H	C	C	G	C	C	G	G	C	C	G	C	C	C	C	G	C	G	G	C	G	C	C	C	C	G	G	C	G	C	C	C	C	G	C	G	C	G
Synril24401	ta_contig_1BL_1905654	2282	TGCAGGCCGTCGCGCGGCCTCTGCTGCCCCGCCACGCTCTCGTCGTCCACGGCCTGTAATTCTA	C/T	1B	83.693	0.0216216	0.0216216	T	C	T	H	T	T	C	T	T	C	C	T	T	C	T	T	T	T	C	T	C	C	T	C	T	T	T	T	C	C	T	C	T	T	T	T	C	T	C	T	C
Synril24402	ta_contig_1BL_1905654	2282	TGCAGGCCGTCGCGCGGCCTCTGCTGCCCCGCCACGCTCTCGTCGTCCACGGCCTGTAATTCTA	A/G	1B	83.693	0.0216216	0.0216216	G	A	G	H	G	G	A	G	G	A	A	G	G	A	G	G	G	G	A	G	A	A	G	A	G	G	G	G	A	A	G	A	G	G	G	G	A	G	A	G	A
Synril25620	ta_contig_1BL_3894410	6530	TGCAGGGCAATTTGGTCTAGCTATCAAAAGCCAACAATTGGTATTAGAGCAATGGCACGTGGAC	A/T	1B	83.693	0.0216216	0.0216216	T	A	T	H	T	T	A	T	T	A	A	T	T	A	T	T	T	T	A	T	A	A	T	A	T	T	T	T	A	A	T	A	T	T	T	T	A	T	A	T	A
Synril25621	ta_contig_1BL_3894410	6530	TGCAGGGCAATTTGGTCTAGCTATCAAAAGCCAACAATTGGTATTAGAGCAATGGCACGTGGAC	C/A	1B	83.693	0.0216216	0.0216216	A	C	A	H	A	A	C	A	A	C	C	A	A	C	A	A	A	A	C	A	C	C	A	C	A	A	A	A	C	C	A	C	A	A	A	A	C	A	C	A	C
Synril103	ta_contig_1BL_2308551	989	TGCAGAAAAGACAGAACCGCTAACCACATTTGAAAATCTTTTTTTTCGAAACGAGGCAAAAGAT	C/T	1B	87.078	0.0216216	0.0216216	C	T	C	H	C	C	T	C	C	T	T	C	C	T	C	C	C	C	T	C	T	T	C	T	C	C	C	C	T	T	C	T	C	C	C	C	T	C	T	C	C
Synril26216	ta_contig_1BL_3847188	9922	TGCAGGGGTATCCCTGATGCTGCTTTGCAACACCACCGAGTCATCGACAGCTACAAGCAAGCTG	A/G	1B	87.078	0.0216216	0.00540541	G	A	G	H	G	G	A	G	G	A	A	G	G	A	G	G	G	G	A	G	A	A	G	A	G	G	G	G	A	A	G	A	G	G	G	G	A	G	A	G	G
Synril20302	ta_contig_1BL_3860846	6419	TGCAGCTGCGTCGTCCCTTCGGACTACGGCGTGGCTGCCACATGCTTCTTTCTACGGCCGCAGT	G/T	1B	88.858	0.027027	0.00540541	T	G	T	H	T	T	G	T	T	G	G	T	T	G	T	T	T	T	G	T	G	G	T	G	T	T	T	T	G	G	T	G	T	T	T	T	G	T	G	T	T
Synril25940	ta_contig_1BL_3921185	16286	TGCAGGGCTTTTCGTTTCTTTCTCAATGAGGTTCATTAACTAAGTTTAGACAAGGGTTTTCGAC	C/G	1B	88.858	0.027027	0.00540541	C	G	C	H	C	C	G	C	C	G	G	C	C	G	C	C	C	C	G	C	G	G	C	G	C	C	C	C	G	G	C	G	C	C	C	C	G	C	G	C	C
Synril25941	ta_contig_1BL_3921185	16286	TGCAGGGCTTTTCGTTTCTTTCTCAATGAGGTTCATTAACTAAGTTTAGACAAGGGTTTTCGAC	T/C	1B	88.858	0.027027	0.00540541	T	C	T	H	T	T	C	T	T	C	C	T	T	C	T	T	T	T	C	T	C	C	T	C	T	T	T	T	C	C	T	C	T	T	T	T	C	T	C	T	T
Synril31698	ta_contig_1BL_3917137	2568	TGCAGTGTAAAGCTAACCTTAACTATCTAACCGATCTTTCGATGGATGTGTAGTACTAGCACTA	A/G	1B	88.858	0.027027	0.00540541	G	A	G	H	G	G	A	G	G	A	A	G	G	A	G	G	G	G	A	G	A	A	G	A	G	G	G	G	A	A	G	A	G	G	G	G	A	G	A	G	G
Synril33344	ta_contig_1BL_3864791	10719	TGCAGTTTCTTGCACCTGACTGCAAAGCGAGCATTTGTCGCACTCGCAATTTGGCCATCCTCTC	C/G	1B	88.858	0.027027	0.00540541	C	G	C	H	C	C	G	C	C	G	G	C	C	G	C	C	C	C	G	C	G	G	C	G	C	C	C	C	G	G	C	G	C	C	C	C	G	C	G	C	C
Synril33345	ta_contig_1BL_3864791	10719	TGCAGTTTCTTGCACCTGACTGCAAAGCGAGCATTTGTCGCACTCGCAATTTGGCCATCCTCTC	G/A	1B	88.858	0.027027	0.00540541	G	A	G	H	G	G	A	G	G	A	A	G	G	A	G	G	G	G	A	G	A	A	G	A	G	G	G	G	A	A	G	A	G	G	G	G	A	G	A	G	G
Synril4729	ta_contig_1BL_3867322	9898	TGCAGATGGGCGTGCCGCTTAAATTAACGTGAATCGAATCACACCCGACGAGACGAGGAGCTCG	C/T	1B	88.858	0.027027	0.00540541	T	C	T	H	T	T	C	T	T	C	C	T	T	C	T	T	T	T	C	T	C	C	T	C	T	T	T	T	C	C	T	C	T	T	T	T	C	T	C	T	T
Synril6884	ta_contig_1BL_3864791	10719	TGCAGCACACCTGCTCTTCAAATGCTGTTTTTTATGTCTGGATTTGAGACGTGGTCTTCTCATG	C/T	1B	88.858	0.027027	0.00540541	C	T	C	H	C	C	T	C	C	T	T	C	C	T	C	C	C	C	T	C	T	T	C	T	C	C	C	C	T	T	C	T	C	C	C	C	T	C	T	C	C
Synril6885	ta_contig_1BL_3864791	10719	TGCAGCACACCTGCTCTTCAAATGCTGTTTTTTATGTCTGGATTTGAGACGTGGTCTTCTCATG	G/A	1B	88.858	0.027027	0.00540541	G	A	G	H	G	G	A	G	G	A	A	G	G	A	G	G	G	G	A	G	A	A	G	A	G	G	G	G	A	A	G	A	G	G	G	G	A	G	A	G	G
Synril6886	ta_contig_1BL_3864791	10719	TGCAGCACACCTGCTCTTCAAATGCTGTTTTTTATGTCTGGATTTGAGACGTGGTCTTCTCATG	G/A	1B	88.858	0.027027	0.00540541	G	A	G	H	G	G	A	G	G	A	A	G	G	A	G	G	G	G	A	G	A	A	G	A	G	G	G	G	A	A	G	A	G	G	G	G	A	G	A	G	G
Synril794	ta_contig_1BL_3846856	23126	TGCAGAACGTAAATCCACCCATCACCCAATTCGTCGCTCTGTTCCACACCACTCTCGCACCCGC	C/T	1B	90.3225	0.027027	0.00540541	T	C	T	H	T	T	C	T	T	C	C	T	T	C	T	T	T	T	C	T	C	C	T	C	T	T	T	T	C	C	T	C	T	T	T	T	C	T	C	T	T
Synril13725	ta_contig_1BL_3798106	8023	TGCAGCCTAGCTATCAGTCTATGCGCCAATTTCATGATATCCCCGTGCCAGGAGATTCAGATTC	C/T	1B	91.787	0.027027	0.00540541	T	C	T	H	T	T	C	T	T	C	C	T	T	C	T	T	T	T	C	T	C	C	T	C	T	T	T	T	C	C	T	C	T	T	T	T	C	T	C	T	T
Synril18365	ta_contig_1BL_3794688	4117	TGCAGCTAGTGGTCTTTAGCCTAGATTAAGGTTGTTATCTTTTCAAACCCGATGACTGGACGGG	C/T	1B	94.045	0.0594595	0.00540541	H	C	T	H	H	T	C	T	C	C	C	T	T	C	T	T	T	T	C	T	C	C	T	H	T	T	T	T	C	C	T	C	T	T	T	T	C	T	C	T	T
Synril2049	ta_contig_1BL_3869264	5991	TGCAGACCTCCACACCGTTCTTGTTGCCAGCTGCCAGGTCATCATCCCTAGAGGCGAGGATGAA	A/G	1B	94.045	0.0594595	0.00540541	H	A	G	H	H	G	A	G	A	A	A	G	G	A	G	G	G	G	A	G	A	A	G	H	G	G	G	G	A	A	G	A	G	G	G	G	A	G	A	G	G
Synril21889	ta_contig_1BL_3864874	1923	TGCAGGAAATCCACCGTGACCTCCATCCTCGTGAACCTCGACGGGTGGGGGCCGCCATGGGACC	C/T	1B	94.045	0.0594595	0.00540541	H	T	C	H	H	C	T	C	T	T	T	C	C	T	C	C	C	C	T	C	T	T	C	H	C	C	C	C	T	T	C	T	C	C	C	C	T	C	T	C	C
Synril22801	ta_contig_1BL_3791118	3899	TGCAGGAGAGGAGCATATATACCAGCCAGTAGCCACCCTGCACCACGCGCATCAGCTACACACA	C/T	1B	94.045	0.0594595	0.00540541	H	C	T	H	H	T	C	T	C	C	C	T	T	C	T	T	T	T	C	T	C	C	T	H	T	T	T	T	C	C	T	C	T	T	T	T	C	T	C	T	T
Synril24114	ta_contig_1BL_3906228	4044	TGCAGGCCATCGCCTGTACTAGTGTTTTGTTCTATAGGGTCTCGAAACTCAATGTAGAGTCCTC	C/T	1B	94.045	0.0594595	0.00540541	H	C	T	H	H	T	C	T	C	C	C	T	T	C	T	T	T	T	C	T	C	C	T	H	T	T	T	T	C	C	T	C	T	T	T	T	C	T	C	T	T
Synril2755	ta_contig_1BL_3894989	34255	TGCAGAGATAGCCAAGGAGTTTTTCTAGGAAGCTCAGCTATGGTAATAGCGGGGGTAAGTGATC	A/G	1B	94.045	0.0594595	0.00540541	H	G	A	H	H	A	G	A	G	G	G	A	A	G	A	A	A	A	G	A	G	G	A	H	A	A	A	A	G	G	A	G	A	A	A	A	G	A	G	A	A
Synril2756	ta_contig_1BL_3894989	34255	TGCAGAGATAGCCAAGGAGTTTTTCTAGGAAGCTCAGCTATGGTAATAGCGGGGGTAAGTGATC	G/A	1B	94.045	0.0594595	0.00540541	H	A	G	H	H	G	A	G	A	A	A	G	G	A	G	G	G	G	A	G	A	A	G	H	G	G	G	G	A	A	G	A	G	G	G	G	A	G	A	G	G
Synril29289	ta_contig_1BL_3823844	2403	TGCAGTATACGAGCTGTTGGTCGTCGACGTCGAGTGGCAAGGGCGGAAGCTCGATCTTGCTGCG	C/T	1B	94.045	0.0108108	0.410811	T	T	C	N	C	T	N	T	C	N	N	N	N	N	T	T	T	T	T	T	T	T	N	H	T	C	T	T	T	N	N	N	N	T	C	N	T	T	T	T	N
Synril32556	ta_contig_1BL_3860111	1550	TGCAGTTCGTAGATGTGGTCGCGTTTTAGAACTAATTTTGGTTTTGGTTTACAGTTCTCGCAAT	G/T	1B	94.045	0.0594595	0.00540541	H	G	T	H	H	T	G	T	G	G	G	T	T	G	T	T	T	T	G	T	G	G	T	H	T	T	T	T	G	G	T	G	T	T	T	T	G	T	G	T	T
Synril32557	ta_contig_1BL_3860111	1550	TGCAGTTCGTAGATGTGGTCGCGTTTTAGAACTAATTTTGGTTTTGGTTTACAGTTCTCGCAAT	C/T	1B	94.045	0.0594595	0.00540541	H	C	T	H	H	T	C	T	C	C	C	T	T	C	T	T	T	T	C	T	C	C	T	H	T	T	T	T	C	C	T	C	T	T	T	T	C	T	C	T	T
Synril32558	ta_contig_1BL_3860111	1550	TGCAGTTCGTAGATGTGGTCGCGTTTTAGAACTAATTTTGGTTTTGGTTTACAGTTCTCGCAAT	A/G	1B	94.045	0.0594595	0.00540541	H	A	G	H	H	G	A	G	A	A	A	G	G	A	G	G	G	G	A	G	A	A	G	H	G	G	G	G	A	A	G	A	G	G	G	G	A	G	A	G	G
Synril4587	ta_contig_1BL_3826711	10791	TGCAGATGCCATGAAGAATGTATGCTTTGAATGGCATTTATGTGGACCACTGTGATGAATTGCC	C/T	1B	94.045	0.0594595	0.00540541	H	T	C	H	H	C	T	C	T	T	T	C	C	T	C	C	C	C	T	C	T	T	C	H	C	C	C	C	T	T	C	T	C	C	C	C	T	C	T	C	C
Synril6432	ta_contig_1BL_3904681	4374	TGCAGCAAGTTCCTGTCAGAGAAGGCGAAGAAGTCGGCCGCATCCGCCTCCAGCACCACCTCTA	A/G	1B	94.045	0.0594595	0.00540541	H	A	G	H	H	G	A	G	A	A	A	G	G	A	G	G	G	G	A	G	A	A	G	H	G	G	G	G	A	A	G	A	G	G	G	G	A	G	A	G	G
Synril22847	ta_contig_1BL_3747177	1119	TGCAGGAGCAAAACCCCAGGCGGCACAGTAAATTTAAGCTCAAAAGTTGACTCACTTTTCACGC	A/G	1B	95.157	0.0162162	0.118919	A	A	G	H	H	G	A	G	A	A	N	G	N	A	G	G	G	G	A	G	A	N	G	G	G	G	G	N	A	A	G	G	G	G	G	N	A	G	A	G	G
Synril24025	ta_contig_1BL_3804100	18911	TGCAGGCCAAGCTCAACCCGTTGGTGACCGACCTCCGCGCGCGAGTCGACGCCATCGCCACGGA	A/G	1B	100.735	0.0162162	0.102703	N	G	A	H	H	A	G	A	G	G	N	A	N	G	A	A	A	A	G	A	G	N	A	A	A	A	A	N	G	G	A	N	A	A	A	G	G	A	G	A	A
Synril12203	ta_contig_1BL_3912716	5257	TGCAGCCCCGAGGCTGAACTACTCCCTCCTCGTCATGGAGAGCATCGGGATGATGAACATGGCC	C/G	1B	103.999	0.0162162	0.0432432	N	G	C	H	H	C	G	C	G	G	C	C	N	G	C	C	C	C	G	C	C	C	C	C	C	C	C	N	G	C	C	C	C	C	C	G	G	C	G	C	C
Synril1312	ta_contig_1BL_3848646	13742	TGCAGAATCAGAAGTTGGCTATGGTTGTGGTCAGCAAATCGGCAACGAGGACAATAATAGTACA	A/C	1B	103.999	0.0486486	0.421622	N	N	A	H	C	H	C	A	C	N	A	A	N	C	C	N	N	C	N	N	C	N	N	A	N	A	N	N	N	A	A	A	A	A	A	N	N	A	N	C	N
Synril1313	ta_contig_1BL_3848646	13742	TGCAGAATCAGAAGTTGGCTATGGTTGTGGTCAGCAAATCGGCAACGAGGACAATAATAGTACA	T/C	1B	103.999	0.0486486	0.421622	N	N	T	H	C	H	C	T	C	N	T	T	N	C	C	N	N	C	N	N	C	N	N	T	N	T	N	N	N	T	T	T	T	T	T	N	N	T	N	C	N
Synril25709	ta_contig_1BL_3803857	16869	TGCAGGGCCAGCAGGAAAGATATGTAGCTCGAAAGGAAGCGCGTCGAAACCTCCACTGGTGGCG	A/G	1B	103.999	0.0162162	0.0162162	G	G	A	H	H	A	G	A	G	G	A	A	G	G	A	A	A	A	G	A	A	A	A	A	A	A	A	G	G	A	A	A	A	A	A	G	G	A	G	A	A
Synril25710	ta_contig_1BL_3803857	16869	TGCAGGGCCAGCAGGAAAGATATGTAGCTCGAAAGGAAGCGCGTCGAAACCTCCACTGGTGGCG	G/A	1B	103.999	0.0162162	0.0162162	A	A	G	H	H	G	A	G	A	A	G	G	A	A	G	G	G	G	A	G	G	G	G	G	G	G	G	A	A	G	G	G	G	G	G	A	A	G	A	G	G
Synril25711	ta_contig_1BL_3803857	16869	TGCAGGGCCAGCAGGAAAGATATGTAGCTCGAAAGGAAGCGCGTCGAAACCTCCACTGGTGGCG	A/G	1B	103.999	0.0162162	0.0162162	G	G	A	H	H	A	G	A	G	G	A	A	G	G	A	A	A	A	G	A	A	A	A	A	A	A	A	G	G	A	A	A	A	A	A	G	G	A	G	A	A
Synril30799	ta_contig_1BL_3837796	5929	TGCAGTGACGTATTGATGCTCATTTGCGGCGGACATCTTTTTCAGTAGACACACTTATAAATGG	C/T	1B	103.999	0.0162162	0.00540541	T	T	C	H	H	C	T	C	T	T	C	C	T	T	C	C	C	C	T	C	C	C	C	C	C	C	C	T	T	C	C	C	C	C	C	T	T	C	T	C	C
Synril31592	ta_contig_1BL_3914655	2226	TGCAGTGGGGTGTTAGCGAACATGTATTCTCTACATAGTCTAGCGCTAGTCCTTGCGATAAATT	A/G	1B	103.999	0.0162162	0.0216216	N	A	G	H	H	G	A	G	A	A	G	G	A	A	G	G	G	G	A	G	G	G	G	G	G	G	G	N	A	G	G	G	G	G	G	A	A	G	A	G	G
Synril7293	ta_contig_1BL_3852983	10303	TGCAGCACCGCCCACTGTTGATGTCATCAACCCGACACCATGGAGAATGGTGACAGGGAGTTCG	A/G	1B	103.999	0.0162162	0.00540541	G	G	A	H	H	A	G	A	G	G	A	A	G	G	A	A	A	A	G	A	A	A	A	A	A	A	A	G	G	A	A	A	A	A	A	G	G	A	G	A	A
Synril7294	ta_contig_1BL_3852983	10303	TGCAGCACCGCCCACTGTTGATGTCATCAACCCGACACCATGGAGAATGGTGACAGGGAGTTCG	C/T	1B	103.999	0.0162162	0.00540541	T	T	C	H	H	C	T	C	T	T	C	C	T	T	C	C	C	C	T	C	C	C	C	C	C	C	C	T	T	C	C	C	C	C	C	T	T	C	T	C	C
Synril90	ta_contig_1BL_3855365	6438	TGCAGAAAACTAGTACTCCCTCTATAAACTAATATAAGAGCGTTTACGAAAAGAATCCCAATTT	C/T	1B	103.999	0.0162162	0.0162162	C	C	T	H	H	T	C	T	C	C	T	T	C	C	T	T	T	T	C	T	T	T	T	T	T	T	T	N	C	T	T	T	T	T	T	C	C	T	C	T	T
Synril13520	ta_contig_1BL_3830918	10939	TGCAGCCGTCCGCGGAGTCGGCCATGACCTACTCTGGCACCGCCAGCCATAGTTGGTACCACTT	A/G	1B	106.272	0.0162162	0.00540541	A	A	G	H	H	G	A	G	A	A	G	G	A	A	G	G	G	G	A	G	G	G	G	G	G	G	G	A	A	G	G	G	G	G	G	A	A	G	A	G	G
Synril13521	ta_contig_1BL_3830918	10939	TGCAGCCGTCCGCGGAGTCGGCCATGACCTACTCTGGCACCGCCAGCCATAGTTGGTACCACTT	T/C	1B	106.272	0.0162162	0.00540541	T	T	C	H	H	C	T	C	T	T	C	C	T	T	C	C	C	C	T	C	C	C	C	C	C	C	C	T	T	C	C	C	C	C	C	T	T	C	T	C	C
Synril14304	ta_contig_1BL_3824474	2216	TGCAGCCTGTGTCGACGCCTTTTGTCGGTGTTCGAGCACAACATGTTCCTCTTGAATCAGTACC	C/T	1B	106.272	0.0162162	0.00540541	T	T	C	H	H	C	T	C	T	T	C	C	T	T	C	C	C	C	T	C	C	C	C	C	C	C	C	T	T	C	C	C	C	C	C	T	T	C	T	C	C
Synril28373	ta_contig_1BL_3916283	15115	TGCAGGTTTTTCTACAACAAAGATCAAGTTGTAAAAAAATTATGCAATAGAGATAATGTATTAG	A/T	1B	106.272	0.0162162	0.00540541	T	T	A	H	H	A	T	A	T	T	A	A	T	T	A	A	A	A	T	A	A	A	A	A	A	A	A	T	T	A	A	A	A	A	A	T	T	A	T	A	A
Synril4976	ta_contig_1BL_3895037	8657	TGCAGATTCACTTGTGTGCCAAACATGCAAGCAACTTAGGGTCACAGATTTGTTGGATGGACCC	C/G	1B	106.272	0.0162162	0.00540541	G	G	C	H	H	C	G	C	G	G	C	C	G	G	C	C	C	C	G	C	C	C	C	C	C	C	C	G	G	C	C	C	C	C	C	G	G	C	G	C	C
Synril8668	ta_contig_1BL_3830918	10939	TGCAGCAGCCTGCCGCCAGCGACGACGGATACGCCAGCGAACGACATGATTCCGATGAGTGTGT	C/T	1B	106.272	0.0162162	0.00540541	C	C	T	H	H	T	C	T	C	C	T	T	C	C	T	T	T	T	C	T	T	T	T	T	T	T	T	C	C	T	T	T	T	T	T	C	C	T	C	T	T
Synril8669	ta_contig_1BL_3830918	10939	TGCAGCAGCCTGCCGCCAGCGACGACGGATACGCCAGCGAACGACATGATTCCGATGAGTGTGT	G/A	1B	106.272	0.0162162	0.00540541	G	G	A	H	H	A	G	A	G	G	A	A	G	G	A	A	A	A	G	A	A	A	A	A	A	A	A	G	G	A	A	A	A	A	A	G	G	A	G	A	A
Synril9841	ta_contig_1BL_3870994	21741	TGCAGCATCATCGTCATGGCGGTCCCAGCCAGGCCAGCCGCGACACTCGGATCTCACCACGGAT	A/T	1B	106.272	0.0162162	0.00540541	T	T	A	H	H	A	T	A	T	T	A	A	T	T	A	A	A	A	T	A	A	A	A	A	A	A	A	T	T	A	A	A	A	A	A	T	T	A	T	A	A
Synril10621	ta_contig_1BL_3808356	1768	TGCAGCCAAGGGTCCGTAGACAGAAGTGGGTGCTAATTAGAGTCTCTGGAGCAATGCTACCAAG	C/T	1B	109.097	0.0162162	0.0108108	C	C	T	H	H	T	C	T	C	C	T	T	C	C	T	T	T	T	C	T	T	T	T	T	T	T	T	C	C	T	T	T	T	T	T	C	C	T	C	T	T
Synril10622	ta_contig_1BL_3808356	1768	TGCAGCCAAGGGTCCGTAGACAGAAGTGGGTGCTAATTAGAGTCTCTGGAGCAATGCTACCAAG	T/C	1B	109.097	0.0162162	0.0108108	T	T	C	H	H	C	T	C	T	T	C	C	T	T	C	C	C	C	T	C	C	C	C	C	C	C	C	T	T	C	C	C	C	C	C	T	T	C	T	C	C
Synril30228	ta_contig_1BL_3922284	11723	TGCAGTCGCCAATGCATGCCCACTAGCGACTGGTCGAGATAGAGTTCAGTACAGTAACTAATTG	A/G	1B	110.531	0.0162162	0.00540541	G	G	A	H	H	A	G	A	G	G	A	A	G	G	A	A	A	A	G	A	A	A	A	A	A	A	A	G	G	A	A	A	A	A	A	G	G	A	G	A	A
Synril30582	ta_contig_1BL_3878332	15498	TGCAGTCTTACTCGAAAAGCAGTAATGCAGTACAAGAGCCGTATACATTCCACTGTAACAAACA	A/G	1B	110.531	0.0162162	0.00540541	A	A	G	H	H	G	A	G	A	A	G	G	A	A	G	G	G	G	A	G	G	G	G	G	G	G	G	A	A	G	G	G	G	G	G	A	A	G	A	G	G
Synril633	ta_contig_1BL_3908095	1200	TGCAGAACAGTCGCACATGACCCATCCATTAAACTGTCGTGATGAACGTTGGGTGCAAATGGAA	A/T	1B	112.214	0.0162162	0.0162162	A	A	T	H	H	T	A	T	A	A	T	T	A	A	T	T	T	T	A	T	T	T	T	T	T	T	T	A	A	T	T	T	T	T	T	A	A	T	A	T	T
Synril1824	ta_contig_1BL_1678368	5264	TGCAGACCAAAAGCTCCAATCAACCCGAGACCATCCATGTTACCTCAAGGCTATTGGTGTAGCC	A/G	1B	113.897	0.0324324	0.00540541	G	G	A	H	H	A	G	A	G	G	A	A	G	G	A	A	A	A	G	A	A	A	A	A	A	A	A	G	G	A	A	A	A	A	A	G	G	A	G	A	A
Synril19970	ta_contig_1BL_3812186	8896	TGCAGCTGAGATGGGAGGTGGCGGCGTGGGGAAGAAAGCCTGTGATTATACAGAGGGGCTCCCG	C/T	1B	113.897	0.0324324	0.00540541	C	C	T	H	H	T	C	T	C	C	T	T	C	C	T	T	T	T	C	T	T	T	T	T	T	T	T	C	C	T	T	T	T	T	T	C	C	T	C	T	T
Synril23082	ta_contig_1BL_3816439	10221	TGCAGGAGGCAGAACAAACCTACAGAAAAAAATGGCTGCGAAATACATTGAAACAAGAATGCAC	A/T	1B	113.897	0.0324324	0.00540541	A	A	T	H	H	T	A	T	A	A	T	T	A	A	T	T	T	T	A	T	T	T	T	T	T	T	T	A	A	T	T	T	T	T	T	A	A	T	A	T	T
Synril27934	ta_contig_1BL_3752320	6085	TGCAGGTGTTATTAACGAGTTGATTAAGAAACACAGGCAAATTGATGCAGTTCAATTCATACAA	C/G	1B	113.897	0.0324324	0.00540541	G	G	C	H	H	C	G	C	G	G	C	C	G	G	C	C	C	C	G	C	C	C	C	C	C	C	C	G	G	C	C	C	C	C	C	G	G	C	G	C	C
Synril4633	ta_contig_1BL_3891790	8372	TGCAGATGCTACCTGGGAGGATTTGGAGCATTCGAAGCAGCAGTTTCCCCGTGCTCCG	A/G	1B	113.897	0.0324324	0.00540541	A	A	G	H	H	G	A	G	A	A	G	G	A	A	G	G	G	G	A	G	G	G	G	G	G	G	G	A	A	G	G	G	G	G	G	A	A	G	A	G	G
Synril4834	ta_contig_1BL_3835799	2421	TGCAGATGTGCGTGGGCTCAGAAATGGATATTAAGATTATAAATAAATAAAACGGTAGCCGCTA	C/T	1B	113.897	0.0324324	0.00540541	T	T	C	H	H	C	T	C	T	T	C	C	T	T	C	C	C	C	T	C	C	C	C	C	C	C	C	T	T	C	C	C	C	C	C	T	T	C	T	C	C
Synril716	ta_contig_1BL_3799869	3685	TGCAGAACCGCCTACCAATGTTGCTTCTCTAGAGCTTGCATCTATTTTGTCTTTGTTGTAGGAC	C/G	1B	113.897	0.0324324	0.00540541	G	G	C	H	H	C	G	C	G	G	C	C	G	G	C	C	C	C	G	C	C	C	C	C	C	C	C	G	G	C	C	C	C	C	C	G	G	C	G	C	C
Synril722	ta_contig_1BL_3885661	8112	TGCAGAACCTATAAGACTTGTTCCATACTACTATCTTACACTCTGATACATTCAGACACATGGT	C/T	1B	113.897	0.0324324	0.00540541	C	C	T	H	H	T	C	T	C	C	T	T	C	C	T	T	T	T	C	T	T	T	T	T	T	T	T	C	C	T	T	T	T	T	T	C	C	T	C	T	T
Synril723	ta_contig_1BL_3885661	8112	TGCAGAACCTATAAGACTTGTTCCATACTACTATCTTACACTCTGATACATTCAGACACATGGT	T/C	1B	113.897	0.0324324	0.00540541	T	T	C	H	H	C	T	C	T	T	C	C	T	T	C	C	C	C	T	C	C	C	C	C	C	C	C	T	T	C	C	C	C	C	C	T	T	C	T	C	C
Synril724	ta_contig_1BL_3885661	8112	TGCAGAACCTATAAGACTTGTTCCATACTACTATCTTACACTCTGATACATTCAGACACATGGT	G/A	1B	113.897	0.0324324	0.00540541	G	G	A	H	H	A	G	A	G	G	A	A	G	G	A	A	A	A	G	A	A	A	A	A	A	A	A	G	G	A	A	A	A	A	A	G	G	A	G	A	A
Synril30848	ta_contig_1BL_904806	2673	TGCAGTGAGGAGACAGTCAAAAAGATCAGATCGTGTGCTTAACCTTAAATTTTTATACTTCCTC	G/C	1B	121.854	0.027027	0.0108108	G	G	C	H	H	H	G	C	G	G	C	C	G	G	C	C	C	C	G	C	C	C	C	C	C	C	C	G	G	C	C	C	C	H	C	G	G	C	G	C	C
Synril26113	ta_contig_1BL_3831502	1653	TGCAGGGGCTAGCGGTACTCCCAGTGCCACCGCGCCTGGTGGACTGGGATGTACAGCCGCACTC	C/T	1B	124.142	0.0540541	0.00540541	C	C	T	H	H	H	C	T	C	C	T	T	C	C	T	T	T	H	C	T	T	T	T	T	T	T	T	C	C	T	T	T	H	H	T	C	C	T	C	T	T
Synril26114	ta_contig_1BL_3831502	1653	TGCAGGGGCTAGCGGTACTCCCAGTGCCACCGCGCCTGGTGGACTGGGATGTACAGCCGCACTC	G/A	1B	124.142	0.0540541	0.00540541	G	G	A	H	H	H	G	A	G	G	A	A	G	G	A	A	A	H	G	A	A	A	A	A	A	A	A	G	G	A	A	A	H	H	A	G	G	A	G	A	A
Synril28709	ta_contig_1BL_3795472	2788	TGCAGTACATCTATTACTGCACAGGTACTGTAGCAGTCACAATCTGCCATTCAATTTAATCGGA	C/T	1B	124.142	0.0540541	0.00540541	T	T	C	H	H	H	T	C	T	T	C	C	T	T	C	C	C	H	T	C	C	C	C	C	C	C	C	T	T	C	C	C	H	H	C	T	T	C	T	C	C
Synril31734	ta_contig_1BL_3846506	11062	TGCAGTGTAGCGTGAAGTGAACACAAAAACCGCCGTGACACTGACAGGCACGATCATCGTCCCT	A/G	1B	124.142	0.0540541	0.00540541	G	G	A	H	H	H	G	A	G	G	A	A	G	G	A	A	A	H	G	A	A	A	A	A	A	A	A	G	G	A	A	A	H	H	A	G	G	A	G	A	A
Synril3625	ta_contig_1BL_1551814	2962	TGCAGATAAAAATGCAGTCAGTGAAACTAGCAAGGAAGTATCTGAGAAGGGTTTCCTCCGAGCT	G/T	1B	124.142	0.0540541	0.00540541	T	T	G	H	H	H	T	G	T	T	G	G	T	T	G	G	G	H	T	G	G	G	G	G	G	G	G	T	T	G	G	G	H	H	G	T	T	G	T	G	G
Synril6700	ta_contig_1BL_3832633	8598	TGCAGCAATTTAAAGTATTAAAATGAAAATAAAAGCGATAAGAAACACTCTTCACAGGGATAAG	A/C	1B	124.142	0.0540541	0.00540541	A	A	C	H	H	H	A	C	A	A	C	C	A	A	C	C	C	H	A	C	C	C	C	C	C	C	C	A	A	C	C	C	H	H	C	A	A	C	A	C	C
Synril11035	ta_contig_1BL_3855674	3995	TGCAGCCACGGCTCCTCCTTTGACCGAGCAGCAGTATCATCAGGTTAGGATGGAGGACGGCAGG	A/G	1B	124.264	0.0540541	0.00540541	A	A	G	H	H	H	A	G	A	A	G	G	A	A	G	G	G	H	A	G	G	G	G	G	G	G	G	A	A	G	G	G	H	H	G	A	A	G	A	G	G
Synril25688	ta_contig_1BL_3883594	5397	TGCAGGGCATCGATGGAAGGAAAAAGTCCATTTTAAACCCTGAATTTATAGAGGTTCGGCGAAA	A/T	1B	124.386	0.0486486	0.00540541	T	T	A	H	H	H	T	A	T	T	A	A	T	T	A	A	A	H	T	A	A	A	A	A	A	A	A	T	T	A	A	A	H	A	A	T	T	A	T	A	A
Synril4320	ta_contig_1BL_3920889	12731	TGCAGATCTAGAGCGACATGGCGGCAGAGTGGGTGATAAGGGGGCTTACGTTGGGGCAGTGCGT	A/G	1B	124.386	0.0486486	0.0162162	A	A	G	H	H	H	A	G	A	A	G	G	A	A	G	G	G	H	A	G	G	G	G	G	G	G	G	A	A	G	G	G	H	N	G	A	A	G	A	G	G
Synril5196	ta_contig_1BL_3841383	8442	TGCAGATTGTTGTTGCTGCCCCACGATTGTTGTTACTTGCCACAGCGCCATCAATGTTAAATTT	A/G	1B	124.386	0.0486486	0.0162162	G	G	A	H	H	H	G	A	G	G	A	A	G	G	A	A	A	H	G	A	A	A	A	A	A	A	A	G	G	A	A	A	H	N	A	G	G	A	G	A	A
Synril2203	ta_contig_1BL_3885873	15428	TGCAGACGCGCCCTTGTCCCCAACCTTGGAGAAACCCCCATCCGCATTTATCTTAGTGTCATGG	A/G	1B	126.759	0.0486486	0.0162162	G	G	A	H	H	G	A	A	G	G	A	A	G	G	A	A	N	H	G	A	A	A	A	A	A	A	A	G	G	A	A	A	H	G	A	G	G	A	G	A	A
Synril7643	ta_contig_1BL_3887627	2545	TGCAGCACGGCCAGATTTGGAGGCAAAAGAACGAAAAATTGGCAAAAGAAAGTATTGAGCGATG	C/G	1B	126.759	0.0486486	0.0108108	C	C	G	H	H	C	G	G	C	C	G	G	C	C	G	G	G	H	C	G	G	G	G	G	G	G	G	C	C	G	G	G	H	C	G	C	C	G	C	G	G
Synril7644	ta_contig_1BL_3887627	2545	TGCAGCACGGCCAGATTTGGAGGCAAAAGAACGAAAAATTGGCAAAAGAAAGTATTGAGCGATG	G/C	1B	126.759	0.0486486	0.0108108	G	G	C	H	H	G	C	C	G	G	C	C	G	G	C	C	C	H	G	C	C	C	C	C	C	C	C	G	G	C	C	C	H	G	C	G	G	C	G	C	C
Synril20567	ta_contig_1BL_3917446	7539	TGCAGCTGGCCGTCGAGGAGGCGGCGAAGCTGCTGGAGGGGGAGAAGCTGGAGATCGTGGACTT	C/T	1B	134.492	0.0432432	0.0108108	C	T	C	H	T	T	C	H	T	T	C	C	T	T	C	T	H	C	T	C	C	C	C	C	C	C	T	T	T	C	T	C	N	T	C	T	C	C	T	T	C
Synril13305	ta_contig_1BL_3795578	17493	TGCAGCCGCCTCCATGAAGAGAAGCCTCGGCTGGCAGAAAGCGATGATGGAGCTAGGCGGCGAT	C/T	1B	137.83	0.0756757	0.00540541	C	T	C	H	T	T	C	H	T	T	T	C	T	T	C	T	H	C	T	C	C	C	C	C	C	T	T	T	T	C	T	C	C	T	C	T	C	H	T	T	C
Synril13306	ta_contig_1BL_3795578	17493	TGCAGCCGCCTCCATGAAGAGAAGCCTCGGCTGGCAGAAAGCGATGATGGAGCTAGGCGGCGAT	T/C	1B	137.83	0.0756757	0.00540541	T	C	T	H	C	C	T	H	C	C	C	T	C	C	T	C	H	T	C	T	T	T	T	T	T	C	C	C	C	T	C	T	T	C	T	C	T	H	C	C	T
Synril1579	ta_contig_1BL_3915459	2824	TGCAGACAACAGACAGAGAGTTCGAGTACCGCCTCCCATGGCCACCGCCGCCGCAGATCCCGCT	A/G	1B	137.83	0.0756757	0.00540541	G	A	G	H	A	A	G	H	A	A	A	G	A	A	G	A	H	G	A	G	G	G	G	G	G	A	A	A	A	G	A	G	G	A	G	A	G	H	A	A	G
Synril17297	ta_contig_1BL_3892484	3678	TGCAGCGTCCCCTGACCCCGTAGTTCCATTAAGCACGCCACATGCACGTACGCAGGCTCCCCGT	C/T	1B	137.83	0.0756757	0.00540541	T	C	T	H	C	C	T	H	C	C	C	T	C	C	T	C	H	T	C	T	T	T	T	T	T	C	C	C	C	T	C	T	T	C	T	C	T	H	C	C	T
Synril21718	ta_contig_1BL_3899144	1895	TGCAGCTTTGCACCTACCGTGAGCATGGCCGAGCCGACTCCAAACCCCATGTCGCCAAGAACCG	A/G	1B	137.83	0.0756757	0.00540541	A	G	A	H	G	G	A	H	G	G	G	A	G	G	A	G	H	A	G	A	A	A	A	A	A	G	G	G	G	A	G	A	A	G	A	G	A	H	G	G	A
Synril21886	ta_contig_1BL_3882683	6357	TGCAGGAAATCATCGTCGCTGTAGCCGTCCTTGAGCCTCTCGTTGAGCACCGCCACGAACCCCG	A/G	1B	137.83	0.0756757	0.00540541	G	A	G	H	A	A	G	H	A	A	A	G	A	A	G	A	H	G	A	G	G	G	G	G	G	A	A	A	A	G	A	G	G	A	G	A	G	H	A	A	G
Synril21887	ta_contig_1BL_3882683	6357	TGCAGGAAATCATCGTCGCTGTAGCCGTCCTTGAGCCTCTCGTTGAGCACCGCCACGAACCCCG	G/C	1B	137.83	0.0756757	0.00540541	C	G	C	H	G	G	C	H	G	G	G	C	G	G	C	G	H	C	G	C	C	C	C	C	C	G	G	G	G	C	G	C	C	G	C	G	C	H	G	G	C
Synril21958	ta_contig_1BL_3793532	6372	TGCAGGAACCGACTACATTTTTTGCTGGAACCAGCTACAACTTTTGTTGGAACCATTGTCTGAT	A/G	1B	137.83	0.0756757	0.00540541	A	G	A	H	G	G	A	H	G	G	G	A	G	G	A	G	H	A	G	A	A	A	A	A	A	G	G	G	G	A	G	A	A	G	A	G	A	H	G	G	A
Synril23523	ta_contig_1BL_3851307	3166	TGCAGGATTAGGGACCAGCTCGGGCATAGCTCCACGTCTCCCTCACTAGGAACGCGGTCCAGCA	A/G	1B	137.83	0.0756757	0.00540541	G	A	G	H	A	A	G	H	A	A	A	G	A	A	G	A	H	G	A	G	G	G	G	G	G	A	A	A	A	G	A	G	G	A	G	A	G	H	A	A	G
Synril24901	ta_contig_1BL_3320709	1831	TGCAGGCGTTCTCCCTGCGGCCAGCTCCTGGCGCCATCCGTCTACCCGCCGCTGTCCCTCGTGT	C/G	1B	137.83	0.0756757	0.00540541	C	G	C	H	G	G	C	H	G	G	G	C	G	G	C	G	H	C	G	C	C	C	C	C	C	G	G	G	G	C	G	C	C	G	C	G	C	H	G	G	C
Synril26792	ta_contig_1BL_3868302	17313	TGCAGGTAGGATTTGCAACATCCCAATTGCGAGATTTTTCCCTTGAATGAAAAACCAAACGTAT	A/G	1B	137.83	0.0756757	0.00540541	G	A	G	H	A	A	G	H	A	A	A	G	A	A	G	A	H	G	A	G	G	G	G	G	G	A	A	A	A	G	A	G	G	A	G	A	G	H	A	A	G
Synril33433	ta_contig_1BL_3798563	8532	TGCAGTTTGTGAAACCTGTTTATACAACACTTAGGCAAAAATCTGAACTTTATTAGATCCATCT	A/G	1B	137.83	0.0756757	0.00540541	A	G	A	H	G	G	A	H	G	G	G	A	G	G	A	G	H	A	G	A	A	A	A	A	A	G	G	G	G	A	G	A	A	G	A	G	A	H	G	G	A
Synril33535	ta_contig_1BL_3913197	11891	TGCAGTTTTCTCAGCGCACATTGGGTGCAATGTTTCTGTAAATCCTGGAACTTTTGGGATTCCC	A/G	1B	137.83	0.0756757	0.00540541	G	A	G	H	A	A	G	H	A	A	A	G	A	A	G	A	H	G	A	G	G	G	G	G	G	A	A	A	A	G	A	G	G	A	G	A	G	H	A	A	G
Synril33536	ta_contig_1BL_3913197	11891	TGCAGTTTTCTCAGCGCACATTGGGTGCAATGTTTCTGTAAATCCTGGAACTTTTGGGATTCCC	G/C	1B	137.83	0.0756757	0.00540541	C	G	C	H	G	G	C	H	G	G	G	C	G	G	C	G	H	C	G	C	C	C	C	C	C	G	G	G	G	C	G	C	C	G	C	G	C	H	G	G	C
Synril4433	ta_contig_1BL_3900830	8146	TGCAGATGAACTGTTACTGCATAGGCTTTCCAATTTGTTCAGCCTTTTCAAAACGAGAACTTCA	C/G	1B	137.83	0.0756757	0.00540541	C	G	C	H	G	G	C	H	G	G	G	C	G	G	C	G	H	C	G	C	C	C	C	C	C	G	G	G	G	C	G	C	C	G	C	G	C	H	G	G	C
Synril5546	ta_contig_1BL_3917010	2465	TGCAGCAAATATTGATCGGCCTTCGGATTCGGCGACTCATCATGCCACGCGCGGGGCGGCCCAC	A/G	1B	139.481	0.0702703	0.0216216	A	G	A	H	N	G	A	H	G	G	G	A	G	G	A	G	H	A	G	A	A	A	A	A	A	G	G	G	G	A	G	A	A	G	A	G	A	H	G	G	A
Synril11429	ta_contig_1BL_3879359	3287	TGCAGCCATCAAAGGAAAAACAGAACGGATCACCTCCACACCCGAACTCGACACGGGTCTATCA	A/G	1B	140.156	0.0594595	0.0162162	A	G	A	H	A	G	A	G	G	G	G	A	G	G	A	G	A	A	G	A	A	A	G	A	A	G	G	G	G	A	G	A	A	G	A	G	A	H	G	G	A
Synril13947	ta_contig_1BL_3750413	2183	TGCAGCCTCCTGCTCTCGCTGCCGTCCCAAACGCAGCCACCCCTCTTGCTACAGCACCGCCACC	A/G	1B	140.156	0.0594595	0.0216216	A	G	A	H	N	G	A	G	G	G	G	A	G	G	A	G	A	A	G	A	A	A	G	A	A	G	G	G	G	A	G	A	A	G	A	G	A	H	G	G	A
Synril14856	ta_contig_1BL_3917406	21206	TGCAGCGACGGCGCATGTTAGGGGAGGACGACCCATCAGCGTCGTTGCGACACCGTACCGTACT	C/G	1B	140.156	0.0594595	0.0108108	C	G	C	H	N	G	C	G	G	G	G	C	G	G	C	G	C	C	G	C	C	C	G	C	C	G	G	G	G	C	G	C	C	G	C	G	C	H	G	G	C
Synril16777	ta_contig_1BL_2220761	4052	TGCAGCGGCTGGACGGGCCACCG	C/T	1B	140.156	0	0.583784	N	N	N	T	T	C	C	C	N	N	C	N	C	C	C	C	N	N	N	T	C	N	T	N	N	T	C	N	C	T	N	C	N	C	N	N	N	C	T	N	N
Synril1822	ta_contig_1BL_3845345	9602	TGCAGACATTTTTTGAATACCAGAAAATTTTAAACATATACTGAAATAAAAAAAAACGAATTTC	A/T	1B	140.156	0.0594595	0.0216216	T	A	T	H	N	A	T	A	A	A	A	T	A	A	T	A	T	T	A	T	T	T	A	T	T	A	A	A	A	T	A	T	T	A	T	A	T	H	A	A	T
Synril28920	ta_contig_1BL_3843550	13043	TGCAGTAGAAAGACATTATTTTCAGAATTGCATATGTAATATATGACCTGAAACGGGGAAATTC	C/T	1B	140.156	0.0594595	0.0216216	C	T	C	H	N	T	C	T	T	T	T	C	T	T	C	T	C	C	T	C	C	C	T	C	C	T	T	T	T	C	T	C	C	T	C	T	C	H	T	T	C
Synril30771	ta_contig_1BL_3817963	20914	TGCAGTGACATGCATCCTATCTACAATCCTACGAGTGCTCGGCGACACGGTCCAATAAGCTGTC	A/G	1B	140.156	0.0594595	0.0162162	A	G	A	H	N	G	A	G	G	G	G	A	G	G	A	G	A	A	G	A	A	A	G	A	A	G	G	G	G	A	G	A	A	G	A	G	A	H	G	G	A
Synril3998	ta_contig_1BL_1183117	12992	TGCAGATCATGTTAGACGTGAGCAACAATAACCTCAGTGGTGTGTTGCCACAGCAACTTGAGAA	A/G	1B	140.156	0.0594595	0.0108108	G	A	G	H	N	A	G	A	A	A	A	G	A	A	G	A	G	G	A	G	G	G	A	G	G	A	A	A	A	G	A	G	G	A	G	A	G	H	A	A	G
Synril6958	ta_contig_1BL_3750413	2183	TGCAGCACAGGAGGCGGGGAAGGAGCGGTGGCCAGAGGAGCAGTTGCATCGGCGGGGGGGGAGG	G/T	1B	140.156	0.0594595	0.0162162	G	T	G	H	N	T	G	T	T	T	T	G	T	T	G	T	G	G	T	G	G	G	T	G	G	T	T	T	T	G	T	G	G	T	G	T	G	H	T	T	G
Synril9155	ta_contig_1BL_3898830	7600	TGCAGCAGGGAAGAACCACAATGTCAGTCACAAAATTTTATTACTTAGGTATTAGATCTCGATC	G/T	1B	140.156	0.0594595	0.00540541	G	T	G	H	T	T	G	T	T	T	T	G	T	T	G	T	G	G	T	G	G	G	T	G	G	T	T	T	T	G	T	G	G	T	G	T	G	H	T	T	G
Synril139	ta_contig_1DS_1903657	14258	TGCAGAAAAGTCGAGGGCGTGGATCTACTATTCGTACCTCCCTGTATGCCAACGATGCAGCGAT	G/T	1D	0	0.027027	0.535135	N	N	N	T	N	N	N	T	N	N	T	G	N	T	T	T	G	N	N	T	N	N	N	T	N	T	N	N	T	G	N	N	N	N	T	N	T	N	N	N	T
Synril140	ta_contig_1DS_1903657	14258	TGCAGAAAAGTCGAGGGCGTGGATCTACTATTCGTACCTCCCTGTATGCCAACGATGCAGCGAT	A/G	1D	0	0.027027	0.535135	N	N	N	G	N	N	N	G	N	N	G	A	N	G	G	G	A	N	N	G	N	N	N	G	N	G	N	N	G	A	N	N	N	N	G	N	G	N	N	N	G
Synril141	ta_contig_1DS_1903657	14258	TGCAGAAAAGTCGAGGGCGTGGATCTACTATTCGTACCTCCCTGTATGCCAACGATGCAGCGAT	A/G	1D	0	0.027027	0.535135	N	N	N	G	N	N	N	G	N	N	G	A	N	G	G	G	A	N	N	G	N	N	N	G	N	G	N	N	G	A	N	N	N	N	G	N	G	N	N	N	G
Synril2004	ta_contig_1DS_748704	8751	TGCAGACCGATCTAGCGGAGCACCCATCGGTCGGGATCGCGAGCCATCCATCAAACCTGCTCGA	G/T	1D	0	0.0216216	0.0378378	T	T	G	T	T	G	G	G	T	G	T	G	T	T	G	T	G	T	G	T	T	T	T	G	T	G	G	G	G	G	T	T	N	G	G	T	T	G	T	G	N
Synril32833	ta_contig_1DS_274131	6838	TGCAGTTGCATCCGTAGGACATGGCAACGTATCGTGTCGGTTTGCACATATATGGCAATCAAAA	C/T	1D	0	0.0216216	0.0540541	C	C	T	C	C	N	T	T	C	T	C	T	C	C	T	C	T	C	T	C	C	C	C	T	C	T	T	T	T	T	C	C	N	T	T	C	C	T	C	T	N
Synril39	ta_contig_1DS_471335	11394	TGCAGAAAAACGCGAGGCTGAAGCTTGTTGTCGGTGAAGAGGCCGTTGAGCTTGACCCACACCG	A/G	1D	0	0.0216216	0.0594595	G	G	A	G	G	N	A	A	G	A	G	A	G	G	A	G	A	G	A	G	G	G	G	A	G	A	A	A	A	A	G	G	N	A	A	G	G	A	G	A	N
Synril40	ta_contig_1DS_471335	11394	TGCAGAAAAACGCGAGGCTGAAGCTTGTTGTCGGTGAAGAGGCCGTTGAGCTTGACCCACACCG	G/C	1D	0	0.0216216	0.0594595	C	C	G	C	C	N	G	G	C	G	C	G	C	C	G	C	G	C	G	C	C	C	C	G	C	G	G	G	G	G	C	C	N	G	G	C	C	G	C	G	N
Synril1084	ta_contig_1DS_1877951	8997	TGCAGAAGCTCATTTCCTTTGCTTTCTTGAGAACGATGCTACCTTGGTCGACATTAGTGTAGAA	A/G	1D	1.127	0.0216216	0.0162162	A	A	G	A	A	A	G	G	A	G	A	G	A	A	G	A	G	A	G	A	A	A	A	G	A	G	G	G	G	G	A	A	G	G	G	A	A	G	A	G	N
Synril12354	ta_contig_1DS_1881287	20635	TGCAGCCCGAAGAGGCGGTGTAGCGGCAGTTCGCAGGTCGGTGCAACCGCAGGGACGGCCTCGG	C/T	1D	1.127	0.0216216	0.0162162	C	C	T	C	C	C	T	T	C	T	C	T	C	C	T	C	T	C	T	C	C	C	C	T	C	T	T	T	T	T	C	C	T	T	T	C	C	T	C	T	N
Synril16330	ta_contig_1DS_677060	5394	TGCAGCGGAGGCTCAAAAAATGCGCGGGCGGCATAAGTGGTTTAGCGCGCGGAGCGAAACGGCA	A/C	1D	1.127	0.0216216	0.0162162	C	C	A	C	C	C	A	A	C	A	C	A	C	C	A	C	A	C	A	C	C	C	C	A	C	A	A	A	A	A	C	C	A	A	A	C	C	A	C	A	N
Synril28820	ta_contig_1DS_1904775	9468	TGCAGTACGTCAGAGGAGACTCGTCCCATCTCGTCGGACGCACACGGCAAGAAGACGGCCATCC	A/C	1D	1.127	0.0216216	0.0162162	A	A	C	A	A	A	C	C	A	C	A	C	A	A	C	A	C	A	C	A	A	A	A	C	A	C	C	C	C	C	A	A	C	C	C	A	A	C	A	C	N
Synril3514	ta_contig_1DS_677060	5394	TGCAGAGTGCCTGCGCCGCGACTTCCACCTACGGCCAAATCCAGGCGCTGGCGTCACCGCCCGT	C/T	1D	1.127	0.0216216	0.0162162	T	T	C	T	T	T	C	C	T	C	T	C	T	T	C	T	C	T	C	T	T	T	T	C	T	C	C	C	C	C	T	T	C	C	C	T	T	C	T	C	N
Synril11487	ta_contig_1DS_1915030	7086	TGCAGCCATCGGTGAAGGGGCGCCAGGAGGCGTCGAGGCCGCGGCCGAGGGCGGCGCCGCGGGA	C/T	1D	2.255	0.0540541	0.0162162	C	C	T	C	H	C	T	T	C	T	C	T	C	C	T	C	T	C	T	C	T	C	C	T	C	T	T	T	T	T	C	C	T	T	T	C	C	T	C	T	N
Synril21105	ta_contig_1DS_1902375	7102	TGCAGCTTCACCACTATCCATTCCATACCCATTAAGCTTTGCTAGTCTTCATACCCATGGTAAT	C/G	1D	2.255	0.0540541	0.0162162	G	G	C	G	H	G	C	C	G	C	G	C	G	G	C	G	C	G	C	G	C	G	G	C	G	C	C	C	C	C	G	G	C	C	C	G	G	C	G	C	N
Synril21106	ta_contig_1DS_1902375	7102	TGCAGCTTCACCACTATCCATTCCATACCCATTAAGCTTTGCTAGTCTTCATACCCATGGTAAT	G/A	1D	2.255	0.0540541	0.0162162	A	A	G	A	H	A	G	G	A	G	A	G	A	A	G	A	G	A	G	A	G	A	A	G	A	G	G	G	G	G	A	A	G	G	G	A	A	G	A	G	N
Synril21594	ta_contig_1DS_1913609	16788	TGCAGCTTGGTGCTCGCCATCTCGCGCAGCCTGGCGATGTCGGCCGCGTCGATGTAGTAGAGGC	C/T	1D	2.255	0.0540541	0.0162162	T	T	C	T	H	T	C	C	T	C	T	C	T	T	C	T	C	T	C	T	C	T	T	C	T	C	C	C	C	C	T	T	C	C	C	T	T	C	T	C	N
Synril23677	ta_contig_1DS_1893844	13561	TGCAGGCACAACAGAGTGCGGTGGAGGGGTGGACTCCCTCGCCTAACGCCATGACTCGCTCTGG	C/G	1D	2.255	0.0540541	0.0162162	G	G	C	G	H	G	C	C	G	C	G	C	G	G	C	G	C	G	C	G	C	G	G	C	G	C	C	C	C	C	G	G	C	C	C	G	G	C	G	C	N
Synril26697	ta_contig_1DS_1063339	3861	TGCAGGTACCTCTGAGCCAGACACAGGTAATGGTACAGAGCTCCAGTGGGAGTACGACGAGGAT	C/T	1D	2.255	0.0540541	0.0162162	T	T	C	T	H	T	C	C	T	C	T	C	T	T	C	T	C	T	C	T	C	T	T	C	T	C	C	C	C	C	T	T	C	C	C	T	T	C	T	C	N
Synril30738	ta_contig_1DS_1207082	1953	TGCAGTGAATTATCACCCGAGGTTTGCAAAAAATTCCGCAATATGACCTCTGTTGCAAAAACAT	C/T	1D	2.255	0.0540541	0.0162162	T	T	C	T	H	T	C	C	T	C	T	C	T	T	C	T	C	T	C	T	C	T	T	C	T	C	C	C	C	C	T	T	C	C	C	T	T	C	T	C	N
Synril6279	ta_contig_1DS_1890447	3181	TGCAGCAAGGAGTCCCAGTTGATGGGATCCACCTCGTTGCCAGATTCGCCGCCAAAATGGCTGC	A/C	1D	2.255	0.0540541	0.0162162	C	C	A	C	H	C	A	A	C	A	C	A	C	C	A	C	A	C	A	C	A	C	C	A	C	A	A	A	A	A	C	C	A	A	A	C	C	A	C	A	N
Synril6280	ta_contig_1DS_1890447	3181	TGCAGCAAGGAGTCCCAGTTGATGGGATCCACCTCGTTGCCAGATTCGCCGCCAAAATGGCTGC	A/G	1D	2.255	0.0540541	0.0162162	G	G	A	G	H	G	A	A	G	A	G	A	G	G	A	G	A	G	A	G	A	G	G	A	G	A	A	A	A	A	G	G	A	A	A	G	G	A	G	A	N
Synril22206	ta_contig_1DS_1913251	8651	TGCAGGAAGCACGGCCTCCAGGTGGTCGCCAAGCTCACTGCCGAGCTGACCAGCACCAAGAAGG	A/G	1D	3.366	0.0540541	0.0162162	G	G	A	G	H	G	A	A	G	A	G	A	G	G	A	G	A	G	A	G	A	G	G	A	G	A	A	A	A	A	G	G	A	A	A	G	G	A	G	A	N
Synril22207	ta_contig_1DS_1913251	8651	TGCAGGAAGCACGGCCTCCAGGTGGTCGCCAAGCTCACTGCCGAGCTGACCAGCACCAAGAAGG	T/C	1D	3.366	0.0540541	0.0162162	C	C	T	C	H	C	T	T	C	T	C	T	C	C	T	C	T	C	T	C	T	C	C	T	C	T	T	T	T	T	C	C	T	T	T	C	C	T	C	T	N
Synril26758	ta_contig_1DS_1896177	18568	TGCAGGTAGAAGCAATCAGCTGCAAGATCACTCAAATTTTATTAAACCCAAATACATAAGGTCT	C/T	1D	7.822	0.0378378	0.0378378	T	T	C	T	T	T	T	C	T	C	T	C	T	T	C	T	C	T	C	T	C	T	T	C	T	T	C	C	C	C	T	T	C	C	C	T	T	C	T	C	N
Synril4246	ta_contig_1DS_1890477	12086	TGCAGATCGCAGAGGGGGGAGGTCAAACCTGCATGCAGCCGAGGAAGGAACACGTGCGACACCT	C/T	1D	7.822	0.0378378	0.0216216	C	C	T	C	C	C	C	T	C	T	C	T	C	C	T	C	T	C	T	C	T	C	C	T	C	C	T	T	T	T	C	C	T	T	T	C	C	T	C	T	N
Synril13259	ta_contig_1DS_858382	2357	TGCAGCCGCCGCCGCTTGACACCCACCTCATAGTCATGCTTTCGCCGTTGAGATTTGGAGGTGC	C/T	1D	10.046	0.0378378	0.0324324	T	N	C	T	T	T	T	C	T	C	T	C	T	T	C	T	C	T	T	T	C	T	C	C	T	T	C	C	N	C	T	T	C	C	C	T	T	C	T	C	N
Synril14927	ta_contig_1DS_858382	2357	TGCAGCGAGAAGAGCGGTGGTGACTGCAAGTTCGGTGCAACCCTGGGTGCTGTAAGCAGGGGGC	A/G	1D	10.046	0.0378378	0.0324324	A	N	G	A	A	A	A	G	A	G	A	G	A	A	G	A	G	A	A	A	G	A	G	G	A	A	G	G	N	G	A	A	G	G	G	A	A	G	A	G	N
Synril19992	ta_contig_1DS_1641760	3036	TGCAGCTGAGGATGAGGTGCTGCGGCTGGAAGGGCTATATTTACCTCCAACCCTTTCTCTGCTT	A/C	1D	10.046	0.0378378	0.0162162	C	C	A	C	C	C	C	A	C	A	C	A	C	C	A	C	A	C	C	C	A	C	A	A	C	C	A	A	C	A	C	C	A	A	A	C	C	A	C	A	N
Synril23633	ta_contig_1DS_1898833	5266	TGCAGGCAACGTCATCAAGGATTGGGAAGGCGCGCTGCTACCCTTGCCCATCCATGAACCTCTG	C/T	1D	10.046	0.0378378	0.0162162	C	T	T	C	C	C	C	T	C	T	C	T	C	C	T	C	T	C	C	C	T	C	T	T	C	C	T	T	T	T	C	C	T	T	T	C	C	T	C	T	N
Synril24104	ta_contig_1DS_1915897	10837	TGCAGGCCATCAACCCCAGCCTCCAGGGTCTCAATGACCTCGCTCATCGTTGGCCGATCACGAG	A/G	1D	10.046	0.0540541	0.205405	G	G	H	G	G	G	G	N	G	G	G	N	G	G	H	G	G	G	G	G	G	G	G	N	G	G	H	A	G	G	N	G	G	G	N	G	G	A	G	N	N
Synril24105	ta_contig_1DS_1915897	10837	TGCAGGCCATCAACCCCAGCCTCCAGGGTCTCAATGACCTCGCTCATCGTTGGCCGATCACGAG	G/A	1D	10.046	0.0540541	0.205405	A	A	H	A	A	A	A	N	A	A	A	N	A	A	H	A	A	A	A	A	A	A	A	N	A	A	H	G	A	A	N	A	A	A	N	A	A	G	A	N	N
Synril24106	ta_contig_1DS_1915897	10837	TGCAGGCCATCAACCCCAGCCTCCAGGGTCTCAATGACCTCGCTCATCGTTGGCCGATCACGAG	T/C	1D	10.046	0.0540541	0.205405	C	C	H	C	C	C	C	N	C	C	C	N	C	C	H	C	C	C	C	C	C	C	C	N	C	C	H	T	C	C	N	C	C	C	N	C	C	T	C	N	N
Synril28707	ta_contig_1DS_1911298	24584	TGCAGTACATCCAAATTACACAAGCCACAATAAGCATAATCATAGCTAGACAATGGAAGGTTGA	A/T	1D	10.046	0.0432432	0.0162162	A	T	T	A	A	A	A	T	A	T	A	T	A	A	T	A	T	A	A	A	T	A	T	T	A	A	T	T	H	T	A	A	T	T	T	A	A	T	A	T	N
Synril5989	ta_contig_1DS_1361583	17285	TGCAGCAACGTGCAGGGCACGAAGAGAAGCAAGCAGGTCATGATCGCGACGACTACATCAGAGA	A/T	1D	10.046	0.0378378	0.0162162	A	T	T	A	A	A	A	T	A	T	A	T	A	A	T	A	T	A	A	A	T	A	T	T	A	A	T	T	A	T	A	A	T	T	T	A	A	T	A	T	N
Synril23617	ta_contig_1DS_1872769	2813	TGCAGGCAACCAACCAAGGTCAATAACCTGCTAGACTGACTTATTCCACGAGGCGAAGAAGAGG	A/G	1D	11.157	0.0432432	0.0162162	G	A	A	G	G	A	G	A	G	A	G	A	G	G	A	G	A	G	G	G	A	G	A	A	G	G	A	A	H	A	G	G	A	A	A	G	G	A	G	A	N
Synril23618	ta_contig_1DS_1872769	2813	TGCAGGCAACCAACCAAGGTCAATAACCTGCTAGACTGACTTATTCCACGAGGCGAAGAAGAGG	C/T	1D	11.157	0.0432432	0.0162162	T	C	C	T	T	C	T	C	T	C	T	C	T	T	C	T	C	T	T	T	C	T	C	C	T	T	C	C	H	C	T	T	C	C	C	T	T	C	T	C	N
Synril2506	ta_contig_1DS_1877807	1549	TGCAGACTTTGCAGTGCATCACGTGGGTTAGTAGCTGGGCTGCTGCGTGCCGCGTTTCATTTTA	C/G	1D	11.157	0.0432432	0.0162162	C	G	G	C	C	G	C	G	C	G	C	G	C	C	G	C	G	C	C	C	G	C	G	G	C	C	G	G	H	G	C	C	G	G	G	C	C	G	C	G	N
Synril26271	ta_contig_1DS_1898017	4000	TGCAGGGTAAACCATTGCACTCAAACAGCCGCTCGACAAGGTGTGGATCTGGCGCGTTGATGCG	C/G	1D	11.157	0.0432432	0.0162162	G	C	C	G	G	C	G	C	G	C	G	C	G	G	C	G	C	G	G	G	C	G	C	C	G	G	C	C	H	C	G	G	C	C	C	G	G	C	G	C	N
Synril26272	ta_contig_1DS_1898017	4000	TGCAGGGTAAACCATTGCACTCAAACAGCCGCTCGACAAGGTGTGGATCTGGCGCGTTGATGCG	C/A	1D	11.157	0.0432432	0.0162162	A	C	C	A	A	C	A	C	A	C	A	C	A	A	C	A	C	A	A	A	C	A	C	C	A	A	C	C	H	C	A	A	C	C	C	A	A	C	A	C	N
Synril1561	ta_contig_1DS_1889652	31381	TGCAGACAAACACCTGCACAGAGGGGTTCAGAGGATGATCCAAAGGTGCAGTCCATGCTCAATC	C/T	1D	14.22	0.0540541	0.0162162	C	T	T	C	C	T	C	T	C	T	C	T	C	C	T	T	T	C	C	C	T	C	T	T	C	C	T	T	H	T	C	C	T	T	T	C	C	T	C	T	N
Synril1588	ta_contig_1DS_1889652	31381	TGCAGACAACGAGGGTGCAGCGAGGCCTCGCGTCCCAGATCTCCCTGCGTCTACACCCACACCG	A/G	1D	14.22	0.0540541	0.0162162	A	G	G	A	A	G	A	G	A	G	A	G	A	A	G	G	G	A	A	A	G	A	G	G	A	A	G	G	H	G	A	A	G	G	G	A	A	G	A	G	N
Synril21794	ta_contig_1DS_1906420	9625	TGCAGGAAAAAAAAAACAGAAAGTTATAGCGCATCAACCCAAAGAGATGTGACATAGCTCAACC	A/T	1D	14.22	0.0594595	0.0162162	T	A	A	T	T	A	T	A	T	A	T	A	T	T	A	A	A	T	T	T	A	T	A	A	T	T	A	A	H	A	T	T	A	A	A	T	T	A	T	A	N
Synril21795	ta_contig_1DS_1906420	9625	TGCAGGAAAAAAAAACAGAAAGTTATAGCGCATCAACCCAAAGAGATGTGACATAGCTCAACCG	A/T	1D	14.22	0.0540541	0.0378378	T	A	A	T	T	A	T	A	T	A	T	A	T	T	A	A	A	T	T	T	A	T	A	A	T	T	A	A	H	A	T	T	A	A	A	T	T	A	T	A	N
Synril23935	ta_contig_1DS_1882647	3490	TGCAGGCATATATAGGAAAAATATGGCAAATGGTGTTTACTTATTACAAGCACAAGTACCAGGA	C/T	1D	14.22	0.0540541	0.0378378	C	T	T	C	C	T	C	T	C	T	C	T	C	C	T	T	T	C	C	C	T	C	T	T	C	C	T	T	H	T	C	C	T	T	T	C	C	T	C	T	N
Synril8276	ta_contig_1DS_1915304	30005	TGCAGCAGCACCACGGTGCCACTCTTGTTGCTGGAGCCCCCAAACGTAACTTGCACATCAGGGT	C/G	1D	14.22	0.0540541	0.0378378	G	C	C	G	G	C	G	C	G	C	G	C	G	G	C	C	C	G	G	G	C	G	C	C	G	G	C	C	H	C	G	G	C	C	C	G	G	C	G	C	N
Synril21091	ta_contig_1DS_1870789	5217	TGCAGCTTCAAGTCCCTTTGCATGACATTACCAGTGCAGAAATTATGTAAAAATAATCTTGTAG	C/T	1D	17.093	0.0594595	0.0162162	C	T	T	C	C	T	C	T	C	T	C	T	C	C	T	T	T	C	C	C	T	C	T	T	C	C	T	T	H	T	C	C	T	T	T	C	C	T	C	T	N
Synril25189	ta_contig_1DS_1912283	7399	TGCAGGCTTCTCCGAGAACTTGGATGAGCTGGCAGCCCAGCTAGGGCGCTGAAGGCCCGCTGGT	C/T	1D	17.093	0.0594595	0.0162162	T	C	C	T	T	C	T	C	T	C	T	C	T	T	C	C	C	T	T	T	C	T	C	C	T	T	C	C	H	C	T	T	C	C	C	T	T	C	T	C	N
Synril27069	ta_contig_1DS_1887378	5069	TGCAGGTCCATGTTCACATTGTATTTTTTTCATGATAACACGTGTCTCATTCATATTATAAAGA	A/G	1D	17.093	0.0594595	0.0162162	A	G	G	A	A	G	A	G	A	G	A	G	A	A	G	G	G	A	A	A	G	A	G	G	A	A	G	G	H	G	A	A	G	G	G	A	A	G	A	G	N
Synril27070	ta_contig_1DS_1887378	5069	TGCAGGTCCATGTTCACATTGTATTTTTTTCATGATAACACGTGTCTCATTCATATTATAAAGA	C/T	1D	17.093	0.0594595	0.0162162	C	T	T	C	C	T	C	T	C	T	C	T	C	C	T	T	T	C	C	C	T	C	T	T	C	C	T	T	H	T	C	C	T	T	T	C	C	T	C	T	N
Synril27071	ta_contig_1DS_1887378	5069	TGCAGGTCCATGTTCACATTGTATTTTTTTCATGATAACACGTGTCTCATTCATATTATAAAGA	G/A	1D	17.093	0.0594595	0.0162162	G	A	A	G	G	A	G	A	G	A	G	A	G	G	A	A	A	G	G	G	A	G	A	A	G	G	A	A	H	A	G	G	A	A	A	G	G	A	G	A	N
Synril27508	ta_contig_1DS_1878712	7116	TGCAGGTGATTTTCTGTGACAATTTCGGTTATTTGTTTTGATCAAAGGAAGCAAGCATCACAAA	A/G	1D	17.093	0.0594595	0.0162162	A	G	G	A	A	G	A	G	A	G	A	G	A	A	G	G	G	A	A	A	G	A	G	G	A	A	G	G	H	G	A	A	G	G	G	A	A	G	A	G	N
Synril27511	ta_contig_1DS_1878712	7116	TGCAGGTGATTTTGTGAGACAATTTCGGTTATTTGTTTTGATCAAAGGAAGCAAGCATCACAAG	A/T	1D	17.093	0.0594595	0.0162162	A	T	T	A	A	T	A	T	A	T	A	T	A	A	T	T	T	A	A	A	T	A	T	T	A	A	T	T	H	T	A	A	T	T	T	A	A	T	A	T	N
Synril6428	ta_contig_1DS_1879930	6440	TGCAGCAAGTTATTTCAGTGATTTTGTCTGCTTCATTTGCTTTCTAACATACAATTTCTTTACA	A/T	1D	17.093	0.0594595	0.0162162	T	A	A	T	T	A	T	A	T	A	T	A	T	T	A	A	A	T	T	T	A	T	A	A	T	T	A	A	H	A	T	T	A	A	A	T	T	A	T	A	N
Synril8208	ta_contig_1DS_1882564	6974	TGCAGCAGCAAAGCCAGGAGATACGAGCCCTCGTGTACGACTCCAACACTCTCGAGTGGCACCA	C/T	1D	17.093	0.0594595	0.0162162	T	C	C	T	T	C	T	C	T	C	T	C	T	T	C	C	C	T	T	T	C	T	C	C	T	T	C	C	H	C	T	T	C	C	C	T	T	C	T	C	N
Synril26198	ta_contig_1DS_1914526	2448	TGCAGGGGGTAGCCCTGAGCACCACTGGATCAGATCAAATGATGCCCTTCACTACATAAGCCAG	A/G	1D	17.68	0.0432432	0.027027	A	G	G	A	A	G	A	G	A	G	A	G	A	A	G	G	G	A	A	A	G	A	G	G	A	A	G	G	N	G	A	A	G	G	G	A	A	G	A	G	N
Synril165	ta_contig_1DS_62744	8076	TGCAGAAAATCACGACGCGGCGAGCAGCTCACAGGGCAGCGGCGAGAACCAGCTCGACGGGTTG	C/T	1D	18.267	0.0432432	0.0162162	T	C	C	T	T	C	T	C	T	C	T	C	T	T	C	C	C	T	T	T	C	T	C	C	T	T	C	C	C	C	T	T	C	C	C	T	T	C	T	C	N
Synril17883	ta_contig_1DS_1200216	6624	TGCAGCTAAGTGTTCAAGTGCAATCTCTAGCAAAGTTCCATTTGTTGTTGTGTTGACTTCTGAG	A/T	1D	18.267	0.0432432	0.0162162	T	A	A	T	T	A	T	A	T	A	T	A	T	T	A	A	A	T	T	T	A	T	A	A	T	T	A	A	A	A	T	T	A	A	A	T	T	A	T	A	N
Synril23747	ta_contig_1DS_1909093	20726	TGCAGGCACGATACACTTGTGGAACTTCCAACAATTCCTATGGCAGCATGAGGAGCACCAAGGG	C/T	1D	18.267	0.0432432	0.0162162	C	T	T	C	C	T	C	T	C	T	C	T	C	C	T	T	T	C	C	C	T	C	T	T	C	C	T	T	T	T	C	C	T	T	T	C	C	T	C	T	N
Synril24531	ta_contig_1DS_1887450	16821	TGCAGGCGAGCCCTAGTAGGACTCGCATCGAGCGGCACATAACCGCGCCCATGAACAAGGATGG	C/G	1D	18.267	0.0432432	0.0162162	G	C	C	G	G	C	G	C	G	C	G	C	G	G	C	C	C	G	G	G	C	G	C	C	G	G	C	C	C	C	G	G	C	C	C	G	G	C	G	C	N
Synril30160	ta_contig_1DS_1915822	17571	TGCAGTCGAAACTCATCATGTTGGTGGTGGTGTCGGTACTCATCTCCGTCCTGTGGCCGTTCAC	C/T	1D	18.267	0.0432432	0.0162162	T	C	C	T	T	C	T	C	T	C	T	C	T	T	C	C	C	T	T	T	C	T	C	C	T	T	C	C	C	C	T	T	C	C	C	T	T	C	T	C	N
Synril32512	ta_contig_1DS_1877956	9923	TGCAGTTCGATCTCCCCGATGCCCACCACCACGACGCTGCAAGGCTGCCG	A/C	1D	18.267	0.0432432	0.0162162	A	C	C	A	A	C	A	C	A	C	A	C	A	A	C	C	C	A	A	A	C	A	C	C	A	A	C	C	C	C	A	A	C	C	C	A	A	C	A	C	N
Synril4697	ta_contig_1DS_1877956	9923	TGCAGATGGCCTTTGGAATTTTTCTAAGTGCTGCTTATATACACGTACCTATATAGTCCCG	C/T	1D	18.267	0.0432432	0.0162162	C	T	T	C	C	T	C	T	C	T	C	T	C	C	T	T	T	C	C	C	T	C	T	T	C	C	T	T	T	T	C	C	T	T	T	C	C	T	C	T	N
Synril4956	ta_contig_1DS_1285666	1927	TGCAGATTATTTTGGTAACTCTGTTAGTGTACAAGAAGAGAGCTAGCCAGTAGTTTTGGGCAAC	C/T	1D	18.267	0.0432432	0.0162162	C	T	T	C	C	T	C	T	C	T	C	T	C	C	T	T	T	C	C	C	T	C	T	T	C	C	T	T	T	T	C	C	T	T	T	C	C	T	C	T	N
Synril1280	ta_contig_1DS_1901359	5770	TGCAGAATACTTGCGCTTCTTTGTCTTGGCAGAGGATCCTGATACCTCGTTTCGCTAAGATGAC	C/T	1D	20.902	0.0378378	0.0216216	C	T	T	C	C	T	C	T	C	T	C	T	C	C	T	T	T	C	C	C	T	C	T	T	C	C	T	T	T	T	C	C	T	T	T	C	C	T	C	T	N
Synril26082	ta_contig_1DS_1889461	12373	TGCAGGGGCGCCCCAACTTAGTCCATCATAATCCCTCACGGTGTGTGGAGGAAAAACCTCCATC	C/T	1D	20.902	0.0378378	0.0216216	C	T	T	C	C	T	C	T	C	T	C	T	C	C	T	T	T	C	C	C	T	C	T	T	C	C	T	T	T	T	C	C	T	T	T	C	C	T	C	T	N
Synril318	ta_contig_1DS_1893962	8559	TGCAGAAAGAGCAGAACTCTGTTTTCTTGGTCCCATTATATGCATGCTTCTTGTAGAGTAATCG	C/G	1D	20.902	0.0378378	0.0162162	C	G	G	C	C	G	C	G	C	G	C	G	C	C	G	G	G	C	C	C	G	C	G	G	C	C	G	G	G	G	C	C	G	G	G	C	C	G	C	G	N
Synril5500	ta_contig_1DS_1906563	10621	TGCAGCAAAGCCGAAGACCCATCAATTGCGGTCTGCCCCCACTTCCGCTGCCCACGTCACAAAC	A/G	1D	20.902	0.0378378	0.0216216	G	A	A	G	G	A	G	A	G	A	G	A	G	G	A	A	A	G	G	G	A	G	A	A	G	G	A	A	A	A	G	G	A	A	A	G	G	A	G	A	N
Synril5802	ta_contig_1DS_1877351	5388	TGCAGCAACCGAGGGTAGAAGAAACAAACGGGAATAGGAAAGAATATGGCATCATATCAATTCT	C/G	1D	20.902	0.0378378	0.0162162	G	C	C	G	G	C	G	C	G	C	G	C	G	G	C	C	C	G	G	G	C	G	C	C	G	G	C	C	C	C	G	G	C	C	C	G	G	C	G	C	N
Synril1502	ta_contig_1DS_1900746	9718	TGCAGAATTGATACAAATTTGACCAACTGCATATCATACGTTCCTTGTTGCAGTTAGTACGTGG	C/T	1D	23.238	0.0540541	0.0216216	T	C	C	T	T	C	T	C	T	C	T	C	T	T	C	C	C	T	T	T	C	T	C	C	T	T	C	C	C	C	T	T	C	C	N	T	T	C	T	C	N
Synril15377	ta_contig_1DS_1875770	6008	TGCAGCGCAGAGCGAGGTGGGCTCGGACGAGAAGATAAGGGAGAAAGTAGGATGAGTGGAGAAG	A/G	1D	23.238	0.00540541	0.567568	N	A	N	G	N	G	G	N	A	A	N	N	A	G	N	G	N	G	N	G	N	A	A	A	H	G	N	N	N	A	G	N	N	N	G	A	N	N	G	N	N
Synril15378	ta_contig_1DS_1875770	6008	TGCAGCGCAGAGCGAGGTGGGCTCGGACGAGAAGATAAGGGAGAAAGTAGGATGAGTGGAGAAG	G/A	1D	23.238	0.00540541	0.567568	N	G	N	A	N	A	A	N	G	G	N	N	G	A	N	A	N	A	N	A	N	G	G	G	H	A	N	N	N	G	A	N	N	N	A	G	N	N	A	N	N
Synril7234	ta_contig_1DS_1896677	1731	TGCAGCACCCGAACCAGTTGAACCCTATACACGGTGGGTGGCATTGGATTACCATGGAACACGA	C/T	1D	23.238	0.0540541	0.0162162	C	T	T	C	C	T	C	T	C	T	C	T	C	C	T	T	T	C	C	C	T	C	T	T	C	C	T	T	T	T	C	C	T	T	C	C	C	T	C	T	N
Synril7235	ta_contig_1DS_1896677	1731	TGCAGCACCCGAACCAGTTGAACCCTATACACGGTGGGTGGCATTGGATTACCATGGAACACGA	T/C	1D	23.238	0.0540541	0.0162162	T	C	C	T	T	C	T	C	T	C	T	C	T	T	C	C	C	T	T	T	C	T	C	C	T	T	C	C	C	C	T	T	C	C	T	T	T	C	T	C	N
Synril864	ta_contig_1DS_1563073	3056	TGCAGAACTTGGATCACAATGTTAAGTCTAAAGTACGTGTAACTGGCCAGATATTTAGAAACGA	A/G	1D	23.238	0.0540541	0.0162162	G	A	A	G	G	A	G	A	G	A	G	A	G	G	A	A	A	G	G	G	A	G	A	A	G	G	A	A	A	A	G	G	A	A	A	G	G	A	G	A	N
Synril25745	ta_contig_1DS_1073077	4422	TGCAGGGCCGTACCATATCTCGGTGCTCATGGAGTCGAACCACACCGCCGTGCGCTGGCTAGTG	A/G	1D	24.785	0.0432432	0.0162162	G	A	A	G	G	A	G	A	G	A	G	A	G	G	A	A	A	A	G	G	A	G	A	A	G	G	A	A	A	A	G	G	A	A	N	G	A	A	G	A	G
Synril20091	ta_contig_1DS_1915230	21528	TGCAGCTGCACTTTAATTGTCAGCCTAATAGCATGCAAGCCAGAGATGAACCGAATGTATATCT	A/G	1D	26.332	0.0486486	0.0108108	G	A	A	G	G	A	G	A	G	A	G	A	G	G	A	A	A	A	G	G	A	G	A	A	G	G	A	A	A	A	G	G	A	A	G	G	A	A	G	A	G
Synril2218	ta_contig_1DS_1886316	37634	TGCAGACGCTGCTCATCCTGCTCCTCAGCCGCGTGCTGGCCCTGCTCCTCCGCCCGCTGCGCCA	G/T	1D	26.332	0.0486486	0.0108108	G	T	T	G	G	T	G	T	G	T	G	T	G	G	T	T	T	T	G	G	T	G	T	T	G	G	T	T	T	T	G	G	T	T	G	G	T	T	G	T	G
Synril27951	ta_contig_1DS_1884481	7321	TGCAGGTGTTGGACGTGGTGCTCATCTTGAGCTTCTTGATGAACAGGCATTGACGGATGCACCG	G/T	1D	26.332	0.0486486	0.0432432	G	T	N	G	G	T	G	T	G	T	G	T	G	G	T	T	T	T	G	G	T	G	T	T	G	G	T	T	T	T	G	G	T	T	G	G	T	T	N	T	G
Synril27952	ta_contig_1DS_1884481	7321	TGCAGGTGTTGGACGTGGTGCTCATCTTGAGCTTCTTGATGAACAGGCATTGACGGATGCACCG	T/C	1D	26.332	0.0486486	0.0432432	T	C	N	T	T	C	T	C	T	C	T	C	T	T	C	C	C	C	T	T	C	T	C	C	T	T	C	C	C	C	T	T	C	C	T	T	C	C	N	C	T
Synril30408	ta_contig_1DS_1886316	37634	TGCAGTCTAGGATTTATCAGAGGGAATATATGTGGGATCAGTGGTGGGCCG	A/G	1D	26.332	0.0486486	0.0486486	A	G	N	A	A	G	A	G	A	G	A	G	A	A	G	G	G	G	A	A	G	A	G	G	A	A	G	G	G	G	A	A	G	G	A	A	G	G	N	G	A
Synril30465	ta_contig_1DS_1880204	17361	TGCAGTCTCCGCACCCCACTCCCTACCCGTCGCGGCTCTCCCACAGCGTTCCAGCGCCACTGCC	C/T	1D	26.332	0.0486486	0.027027	T	C	C	T	T	C	T	C	T	C	T	C	T	T	C	C	C	C	T	T	C	T	C	C	T	T	C	C	C	C	T	T	C	C	T	T	C	C	T	C	T
Synril31192	ta_contig_1DS_1910343	16629	TGCAGTGCGCATGACTCCAGTCATGGCTATGCTAACAGCCGATTATCCAAGACACTGATAAGTT	A/T	1D	26.332	0.0486486	0.027027	A	T	T	A	A	T	A	T	A	T	A	T	A	A	T	T	T	T	A	A	T	A	T	T	A	A	T	T	T	T	A	A	T	T	A	A	T	T	A	T	A
Synril32759	ta_contig_1DS_1895040	9732	TGCAGTTGAGTTGAGCCTGATCTGCCATCAACATTAGAACTTAGTATGGCTTTGTTAATTCAAA	G/T	1D	26.332	0.0486486	0.0108108	T	G	G	T	T	G	T	G	T	G	T	G	T	T	G	G	G	G	T	T	G	T	G	G	T	T	G	G	G	G	T	T	G	G	T	T	G	G	T	G	T
Synril32760	ta_contig_1DS_1895040	9732	TGCAGTTGAGTTGAGCCTGATCTGCCATCAACATTAGAACTTAGTATGGCTTTGTTAATTCAAA	C/T	1D	26.332	0.0486486	0.0108108	T	C	C	T	T	C	T	C	T	C	T	C	T	T	C	C	C	C	T	T	C	T	C	C	T	T	C	C	C	C	T	T	C	C	T	T	C	C	T	C	T
Synril33040	ta_contig_1DS_1884487	20532	TGCAGTTGTACTTGGGCTAGCTCATGCCAACGAGTTAAGACGCCTGAGACTGAAAGGTCGGCTC	C/G	1D	26.332	0.0486486	0.027027	G	C	C	G	G	C	G	C	G	C	G	C	G	G	C	C	C	C	G	G	C	G	C	C	G	G	C	C	C	C	G	G	C	C	G	G	C	C	G	C	G
Synril33066	ta_contig_1DS_1638458	1598	TGCAGTTGTGAAGCGAAGGAACAAGAAAACAGAGGAAACATGATGAGAGAGGGGGGCGGGTGGT	A/C	1D	26.332	0.0486486	0.0216216	A	C	N	A	A	C	A	C	A	C	A	C	A	A	C	C	C	C	A	A	C	A	C	C	A	A	C	C	C	C	A	A	C	C	A	A	C	C	A	C	A
Synril33067	ta_contig_1DS_1638458	1598	TGCAGTTGTGAAGCGAAGGAACAAGAAAACAGAGGAAACATGATGAGAGAGGGGGGCGGGTGGT	T/G	1D	26.332	0.0486486	0.0216216	T	G	N	T	T	G	T	G	T	G	T	G	T	T	G	G	G	G	T	T	G	T	G	G	T	T	G	G	G	G	T	T	G	G	T	T	G	G	T	G	T
Synril3350	ta_contig_1DS_1884499	10740	TGCAGAGGGTACCAACTGTGGCTTCAATTTAGACTGTGTGGCACGGGTGTCAGAGATATGTGTA	A/G	1D	26.332	0.0486486	0.0648649	G	A	N	G	G	A	G	A	G	A	G	A	G	G	A	A	A	A	G	G	A	G	A	A	G	G	A	A	A	A	G	G	A	A	G	G	A	A	N	A	G
Synril7863	ta_contig_1DS_1903468	8361	TGCAGCACTGCTCGACCGAGAAGCAATCGTAGCTCCCGCGCAAGAAAGCGAGCGAAGGGTCGAC	A/C	1D	26.332	0.0486486	0.0648649	C	A	N	C	C	A	C	A	C	A	C	A	C	C	A	A	A	A	C	C	A	C	A	A	C	C	A	A	A	A	C	C	A	A	C	C	A	A	N	A	C
Synril7864	ta_contig_1DS_1903468	8361	TGCAGCACTGCTCGACCGAGAAGCAATCGTAGCTCCCGCGCAAGAAAGCGAGCGAAGGGTCGAC	G/C	1D	26.332	0.0486486	0.0648649	C	G	N	C	C	G	C	G	C	G	C	G	C	C	G	G	G	G	C	C	G	C	G	G	C	C	G	G	G	G	C	C	G	G	C	C	G	G	N	G	C
Synril8664	ta_contig_1DS_1886339	20368	TGCAGCAGCCTCCTCCTTTGCAAATGTTTGAAATCACATCACCAGGAAGATGAATGCGACTACG	C/T	1D	26.332	0.0486486	0.0648649	T	C	N	T	T	C	T	C	T	C	T	C	T	T	C	C	C	C	T	T	C	T	C	C	T	T	C	C	C	C	T	T	C	C	T	T	C	C	N	C	T
Synril10568	ta_contig_1DS_1880862	8653	TGCAGCCAACTATAGAGAGCCGATGCCCGCAAACAAAACTACAAAGAGCTGATGCGGGCAAACG	C/T	1D	31.154	0.0756757	0.0324324	T	C	T	T	T	C	T	C	T	T	T	C	T	T	H	C	N	C	T	T	C	T	C	C	T	T	T	C	C	C	T	T	C	C	T	T	C	C	H	C	C
Synril10569	ta_contig_1DS_1880862	8653	TGCAGCCAACTATAGAGAGCCGATGCCCGCAAACAAAACTACAAAGAGCTGATGCGGGCAAACG	T/C	1D	31.154	0.0756757	0.0324324	C	T	C	C	C	T	C	T	C	C	C	T	C	C	H	T	N	T	C	C	T	C	T	T	C	C	C	T	T	T	C	C	T	T	C	C	T	T	H	T	T
Synril10570	ta_contig_1DS_1880862	8653	TGCAGCCAACTATAGAGAGCCGATGCCCGCAAACAAAACTACAAAGAGCTGATGCGGGCAAACG	G/A	1D	31.154	0.0756757	0.0324324	A	G	A	A	A	G	A	G	A	A	A	G	A	A	H	G	N	G	A	A	G	A	G	G	A	A	A	G	G	G	A	A	G	G	A	A	G	G	H	G	G
Synril24741	ta_contig_1DS_1598780	4405	TGCAGGCGGAGAAGGTATGGGCAATAGACTCGTCAGCGGTGCATGAGGCGCAAGTGCTGGACGA	C/T	1D	31.154	0.0756757	0.0108108	C	T	C	C	C	T	C	T	C	C	C	T	C	C	H	T	C	T	C	C	T	C	T	T	C	C	C	T	T	T	C	C	T	T	C	C	T	T	H	T	T
Synril17917	ta_contig_1DS_1915754	9106	TGCAGCTACAACTCCTGTAGCATCTCTTGTGCCGCAAGCTTCTCCTCCTGCTCAACTACAACCG	G/T	1D	37.69	0.0378378	0.027027	T	G	T	T	G	G	T	G	N	T	T	G	T	T	T	G	T	G	T	T	G	T	G	G	T	T	T	G	G	G	T	T	G	G	T	T	G	G	H	G	G
Synril18067	ta_contig_1DS_1899720	2383	TGCAGCTACTACAGGTGTTGAAGTCGCTGCCGAGGAAGCAACGACACGGGGGAGAGACGCCGTG	C/T	1D	37.69	0.0378378	0.027027	T	C	T	T	C	C	T	C	N	T	T	C	T	T	T	C	T	C	T	T	C	T	C	C	T	T	T	C	C	C	T	T	C	C	T	T	C	C	H	C	C
Synril23997	ta_contig_1DS_1878780	17723	TGCAGGCCAAAGTCTTGATAACCAGCGGATCCCTTATGGATTCGTACTTGGTGAGCCTTCCAGC	G/T	1D	37.69	0.0378378	0.0108108	G	T	G	G	T	T	G	T	T	G	G	T	G	G	G	T	G	T	G	G	T	G	T	T	G	G	G	T	T	T	G	G	T	T	G	G	T	T	H	T	T
Synril4245	ta_contig_1DS_1878780	17723	TGCAGATCGCAAGTAACACCGCTGACCACAACGCCGAGGTCATCCACAACCTAGCCAAGGACGT	A/G	1D	37.69	0.0378378	0.0108108	G	A	G	G	A	A	G	A	A	G	G	A	G	G	G	A	G	A	G	G	A	G	A	A	G	G	G	A	A	A	G	G	A	A	G	G	A	A	H	A	A
Synril7494	ta_contig_1DS_1880932	3537	TGCAGCACGCATTGAGGCTACGGTCGTGGGTTAGAATCACTCAAAGAGCACTTTTTGTGGATTT	A/G	1D	37.69	0.0378378	0.0108108	A	G	A	A	G	G	A	G	G	A	A	G	A	A	A	G	A	G	A	A	G	A	G	G	A	A	A	G	G	G	A	A	G	G	A	A	G	G	H	G	G
Synril875	ta_contig_1DS_1894193	5870	TGCAGAACTTTGCCTTCTCTAGCACTGGGGCTTCGCCTTCCAGCCACAGGTGCACGGCCGCCTC	A/G	1D	37.69	0.0378378	0.0162162	A	G	A	A	G	G	A	G	N	A	A	G	A	A	A	G	A	G	A	A	G	A	G	G	A	A	A	G	G	G	A	A	G	G	A	A	G	G	H	G	G
Synril11582	ta_contig_1DS_1891457	10358	TGCAGCCATGGTCTTCTTGTTGCACGGTGGCGGATTTCGGGGCGGCTGCCCCGAGCCGCGGATC	C/T	1D	39.917	0.0432432	0.0324324	C	T	C	C	T	T	C	T	T	C	C	T	C	C	C	T	C	T	C	C	T	C	T	T	C	C	C	N	T	N	C	C	T	T	C	C	T	T	H	T	T
Synril20406	ta_contig_1DS_1913883	4211	TGCAGCTGCTGCTACGACGGCTGCAAATGCCGAGAGCGCTCGAGCTGCCGTCCGTGCCGCCGAT	C/T	1D	39.917	0.0432432	0.0216216	T	C	T	T	C	C	T	C	C	T	T	C	T	T	T	C	T	C	T	T	C	T	C	C	T	T	T	T	C	N	T	T	C	C	T	T	C	C	H	C	C
Synril31525	ta_contig_1DS_394437	3818	TGCAGTGGCTGCCTGCACAAGCACGCACGCCTTTCGGTTTAAGTCTCTTCTTCCTCGCATGTGC	C/T	1D	42.143	0.0432432	0.0324324	T	C	C	T	C	C	T	C	C	T	T	C	T	T	T	C	T	C	T	N	C	T	C	C	T	T	T	H	C	T	T	T	C	C	T	T	C	C	H	C	C
Synril845	ta_contig_1DS_1875954	10936	TGCAGAACTGGCTAGCACTCTTTTTTTTTGGAACACTTGTATTACTCAAATGACGGTCTGCTAG	G/T	1D	42.143	0.0432432	0.0108108	T	G	G	T	G	G	T	G	G	T	T	G	T	T	T	G	T	G	T	G	G	T	G	G	T	T	T	H	G	T	T	T	G	G	T	T	G	G	H	G	G
Synril14168	ta_contig_1DS_1914495	7398	TGCAGCCTGCATATGGCTCCTCGCAATAATATGATTTGAGCCTCTAGGTTTGATGGCCAGCCTA	A/G	1D	45.183	0.0540541	0.0108108	A	G	G	A	G	G	A	G	G	A	A	G	A	A	A	G	A	H	A	H	G	A	G	G	A	A	A	H	G	A	A	A	G	G	A	A	G	G	H	G	G
Synril29726	ta_contig_1DS_275816	4268	TGCAGTCATGTAGTGTACTAGTAGGTTAGCAAGGAGAAGGAGGGGAGAAAGATGGGGAGGGGGG	A/T	1D	47.111	0.0540541	0.027027	T	A	A	T	A	A	T	A	A	T	T	N	T	T	T	A	T	H	T	H	A	T	A	A	T	T	T	H	A	T	N	T	A	A	T	T	A	A	H	A	A
Synril13127	ta_contig_1DS_1914966	4811	TGCAGCCGCAGCGACAGCGGAGGGGGCATTGCTTGTCACCCCCTACGTGTCGTGGCGCCCGAGA	G/T	1D	54.294	0.0378378	0.108108	G	G	T	T	T	T	G	T	N	G	G	N	N	G	G	G	G	H	G	H	T	G	T	T	G	G	G	H	T	G	T	G	T	N	G	G	T	T	H	T	T
Synril14709	ta_contig_1DS_1876770	7159	TGCAGCGACAGCGGAGGGGCCTTGCTTGTCACCCCCCTGCGTGTCGCGGTGCCCAAGATCCCG	C/T	1D	55.406	0.0432432	0.0810811	C	C	T	T	T	T	C	T	N	C	C	N	N	C	C	C	C	H	C	H	T	C	T	T	C	C	C	H	T	C	T	C	T	H	C	C	T	T	H	T	T
Synril14710	ta_contig_1DS_1876770	7159	TGCAGCGACAGCGGAGGGGCCTTGCTTGTCACCCCCCTGCGTGTCGCGGTGCCCAAGATCCCG	A/G	1D	55.406	0.0432432	0.0810811	A	A	G	G	G	G	A	G	N	A	A	N	N	A	A	A	A	H	A	H	G	A	G	G	A	A	A	H	G	A	G	A	G	H	A	A	G	G	H	G	G
Synril13763	ta_contig_1DS_1898758	7229	TGCAGCCTATGCCGATACCCGAATGGAAATGGGACAAGCTTGGCATGGATTTCGTCACCGATTA	A/G	1D	55.917	0.0594595	0.0162162	A	A	G	G	G	G	A	G	H	A	A	A	H	A	A	A	A	H	A	H	G	A	G	G	A	A	A	H	G	A	G	A	G	H	A	A	G	G	H	G	G
Synril1384	ta_contig_1DS_1891555	14578	TGCAGAATCTTTCTCTAGAGAGGACGGGTGGAGGCGAAGGCGGGACATTGCAAAGTGGCCTGGG	A/G	1D	55.917	0.00540541	0.454054	N	A	N	A	N	N	N	N	A	A	N	N	G	N	N	A	N	A	A	N	N	A	N	G	G	N	N	A	N	A	N	G	N	G	N	G	N	G	A	G	G
Synril19460	ta_contig_1DS_1905348	14393	TGCAGCTCGCTAGCCGCTGTTCTATTCTCCTTGGGGCGCCGAAGTGGTTGCGGTTAACATGGAG	A/C	1D	55.917	0.0594595	0.0162162	C	C	A	A	A	A	C	A	H	C	C	C	H	C	C	C	C	H	C	H	A	C	A	A	C	C	C	H	A	C	A	C	A	H	C	C	A	A	H	A	A
Synril21561	ta_contig_1DS_1891078	2975	TGCAGCTTGGGCGCCATTAATGGAGAGGATGCGAGCAAGGCGGGCGACCATGGAAGTTAAAGGA	A/G	1D	55.917	0.0594595	0.0162162	G	G	A	A	A	A	G	A	H	G	G	G	H	G	G	G	G	H	G	H	A	G	A	A	G	G	G	H	A	G	A	G	A	H	G	G	A	A	H	A	A
Synril25286	ta_contig_1DS_1887788	8412	TGCAGGGAAATGTTTATACTGGTCCCCTCCGCATTAGCTCGCCAACTCTTAGGAGCATCGCCTT	C/G	1D	55.917	0.0594595	0.0162162	C	C	G	G	G	G	C	G	H	C	C	C	H	C	C	C	C	H	C	H	G	C	G	G	C	C	C	H	G	C	G	C	G	H	C	C	G	G	H	G	G
Synril25320	ta_contig_1DS_1896224	11019	TGCAGGGAAGGAGGGGTGGAGGAGGAGGAGTAGCGCACCAACTCGAAGCAGAGCCGTCTGAATA	A/C	1D	55.917	0.0594595	0.0162162	C	C	A	A	A	A	C	A	H	C	C	C	H	C	C	C	C	H	C	H	A	C	A	A	C	C	C	H	A	C	A	C	A	H	C	C	A	A	H	A	A
Synril26929	ta_contig_1DS_1896864	5659	TGCAGGTCACCGCCTCCATCTCCCTCACCCCTGCATATCACCGCGACAACGCCTCTCGCCCTCT	A/C	1D	55.917	0.0594595	0.0108108	C	C	A	A	A	A	C	A	H	C	C	C	H	C	C	C	C	H	C	H	A	C	A	A	C	C	C	H	A	C	A	C	A	H	C	C	A	A	H	A	A
Synril31010	ta_contig_1DS_1883869	13696	TGCAGTGCAGACTCGTAATTTTATCTCAGAAATTAAACTTCTTGTTCATCATTTGCATTGGTCG	C/T	1D	55.917	0.0594595	0.0162162	C	C	T	T	T	T	C	T	H	C	C	C	H	C	C	C	C	H	C	H	T	C	T	T	C	C	C	H	T	C	T	C	T	H	C	C	T	T	H	T	T
Synril4221	ta_contig_1DS_1878684	12301	TGCAGATCGAGAAGGGTCGAGAAAGCGCCATGGGGTGTACAGGAGGCGGCCTTGGCCTCGCTTC	A/G	1D	55.917	0.0594595	0.0162162	A	A	G	G	G	G	A	G	H	A	A	A	H	A	A	A	A	H	A	H	G	A	G	G	A	A	A	H	G	A	G	A	G	H	A	A	G	G	H	G	G
Synril8722	ta_contig_1DS_1900730	7279	TGCAGCAGCGCATCAAGAGTATGATAGAGAAGAATACTAGTCTTGCCGATGTGATCCAGGTGAT	A/G	1D	57.028	0.0540541	0.027027	A	A	G	G	G	G	A	G	H	A	A	A	H	A	A	A	A	H	A	H	G	A	G	G	A	A	A	N	G	A	G	A	G	H	A	A	G	G	H	G	G
Synril24490	ta_contig_1DL_2292095	4697	TGCAGGCCTTGCGGGGCCTGAAGGAGTTGCCACTATGGCCTCGGTTTAGATATGTTAGTGCACC	A/G	1D	58.139	0.0540541	0.0162162	G	G	A	A	A	A	G	A	H	G	G	G	H	G	G	G	G	H	G	H	A	G	A	A	G	G	G	A	A	G	A	G	A	G	G	G	A	A	H	A	A
Synril26379	ta_contig_1DS_1891216	6329	TGCAGGGTCGCTTATGTAGCTTCACGACGTTGATGTTTGCCGAGCTCGGTATGTTCGCTGTCCA	C/G	1D	58.139	0.0540541	0.0162162	C	C	G	G	G	G	C	G	H	C	C	C	H	C	C	C	C	H	C	H	G	C	G	G	C	C	C	G	G	C	G	C	G	G	C	C	G	G	H	G	G
Synril31086	ta_contig_1DL_2279881	6909	TGCAGTGCCAACCGACTTGACTGAAGGGTTTCACAGATTCACGCTGGCCGCACTGGCGCGTTGC	C/T	1D	58.139	0.0540541	0.0324324	T	T	C	C	C	C	T	C	H	T	T	T	H	T	T	T	T	H	T	H	C	T	C	C	T	T	T	C	C	T	C	T	C	N	T	T	C	C	H	C	C
Synril32604	ta_contig_1DS_1895107	15282	TGCAGTTCTCCAAATTTTTTGGGGAGGAGCGTAACATTTGCAAGACTCAGATACTTCAGAAGAA	A/T	1D	58.139	0.0540541	0.0324324	T	T	A	A	A	A	T	A	H	T	T	T	H	T	T	T	T	H	T	H	A	T	A	A	T	T	T	A	A	T	A	T	A	N	T	T	A	A	H	A	A
Synril33163	ta_contig_1DL_2228764	17662	TGCAGTTTAGGCAGCTTGGGACAGTCGATGAAGGCCTCGCCGTTCTTGTCGACGCAGAGGTAGA	G/A	1D	58.139	0.0216216	0.427027	N	N	G	G	G	G	N	A	A	G	N	G	G	G	N	A	N	A	N	G	G	A	G	N	G	G	G	N	N	N	A	G	G	G	N	N	A	N	N	G	G
Synril5756	ta_contig_1DS_1898380	11830	TGCAGCAACCATCGGCCTGTAGCCAGAGACCGTCATGACCCATGGCAGGCAGCTCGCCG	A/G	1D	58.139	0.0540541	0.0324324	A	A	G	G	G	G	A	G	H	A	A	A	H	A	A	A	A	H	A	H	G	A	G	G	A	A	A	G	G	A	G	A	G	N	A	A	G	G	H	G	G
Synril17501	ta_contig_1DL_2258071	8498	TGCAGCGTGCTGGCCGCCGAGTCCAACATGAATTTCTGCCAAAAGTTGCACCTTTGATGTACTC	G/T	1D	58.727	0.0432432	0.0486486	G	G	N	T	T	T	G	T	H	G	G	G	H	G	N	G	G	T	G	H	T	G	T	T	G	G	G	T	T	G	T	G	T	N	G	G	T	T	G	T	T
Synril18463	ta_contig_1DL_2013899	3751	TGCAGCTATGATAGTGGCGCAGGGCTTGCTGGTAGTGCGCAACACGCGTAGCAGCTCGGAGACG	C/T	1D	58.727	0.0432432	0.0162162	C	C	C	T	T	T	C	T	H	C	C	C	H	C	T	C	C	T	C	H	T	C	T	T	C	C	C	T	T	C	T	C	T	N	C	C	T	T	C	T	T
Synril24854	ta_contig_1DL_2284263	6273	TGCAGGCGTCAGTTTCGCCGTCTAGGGTAGGGCCGCACTGGCAAATCCTATTTGGCGTCGCAGG	C/T	1D	58.727	0.0432432	0.0432432	T	T	N	C	C	C	T	C	H	T	T	T	H	T	N	T	T	C	T	H	C	T	C	C	T	T	T	C	C	T	C	T	C	N	T	T	C	C	T	C	C
Synril28326	ta_contig_1DS_1903529	14453	TGCAGGTTTGAAAGACAGACCGTCTAGCTGATCGTGGGTTGGCACGGTCAATTGTGGTGGATCG	A/G	1D	58.727	0.0432432	0.027027	G	G	N	A	A	A	G	A	H	G	G	G	H	G	A	G	G	A	G	H	A	G	A	A	G	G	G	A	A	G	A	G	A	N	G	G	A	A	G	A	A
Synril12037	ta_contig_1DL_2290269	1886	TGCAGCCCCACATGACGGCCACACGCCTAAACCCACACCACCACAGGCGTAGAACAGCATAGGA	A/G	1D	59.315	0.0540541	0.0108108	G	G	G	A	A	A	G	A	H	G	G	G	H	G	A	G	G	A	G	H	A	G	A	A	G	G	G	A	A	G	A	G	A	G	G	G	A	A	G	A	A
Synril15028	ta_contig_1DL_2245354	7298	TGCAGCGAGGCACCAGGCCATCCACCCTGTCACTCTCTGCTTTACGACGCGAGATCTATAGATA	C/T	1D	59.315	0.0540541	0.0108108	T	T	T	C	C	C	T	C	H	T	T	T	H	T	C	T	T	C	T	H	C	T	C	C	T	T	T	C	C	T	C	T	C	T	T	T	C	C	T	C	C
Synril17747	ta_contig_1DL_2286882	2316	TGCAGCGTTTCTTCAAAGGGGCGTTACTAAGCTCAGGAAGGCCCATCCGAATAGGGTCCG	C/T	1D	59.315	0.027027	0.545946	N	C	C	N	N	N	C	N	N	T	N	C	N	T	T	N	C	C	N	C	N	N	N	C	N	T	H	N	N	C	N	N	N	N	C	N	T	T	T	T	N
Synril17748	ta_contig_1DL_2286882	2316	TGCAGCGTTTCTTCAAAGGGGCGTTACTAAGCTCAGGAAGGCCCATCCGAATAGGGTCCG	G/A	1D	59.315	0.027027	0.545946	N	G	G	N	N	N	G	N	N	A	N	G	N	A	A	N	G	G	N	G	N	N	N	G	N	A	H	N	N	G	N	N	N	N	G	N	A	A	A	A	N
Synril25292	ta_contig_1DL_2260654	4343	TGCAGGGAACCATTACTACAGTACTAATGTACACAATTCAGGTCTAAATGCAGATCCGTCTTTT	C/T	1D	59.315	0.0540541	0.0108108	C	C	C	T	T	T	C	T	H	C	C	C	H	C	T	C	C	T	C	H	T	C	T	T	C	C	C	T	T	C	T	C	T	C	C	C	T	T	C	T	T
Synril26857	ta_contig_1DL_2248093	6372	TGCAGGTATGAAAATTGTGAATGGATATTTCTCGGACCCCTACTAGTCTCTAGTTGGGTAATGT	C/G	1D	59.315	0.0540541	0.0108108	C	C	C	G	G	G	C	G	H	C	C	C	H	C	G	C	C	G	C	H	G	C	G	G	C	C	C	G	G	C	G	C	G	C	C	C	G	G	C	G	G
Synril31783	ta_contig_1DL_2290866	16383	TGCAGTGTCCCATCCTGATGTGGAGCCGTGGAGGCATCCTCGATTGGGGTTGTTGAAGGTGTGG	C/T	1D	59.315	0.0540541	0.0108108	C	C	C	T	T	T	C	T	H	C	C	C	H	C	T	C	C	T	C	H	T	C	T	T	C	C	C	T	T	C	T	C	T	C	C	C	T	T	C	T	T
Synril33462	ta_contig_1DL_2276453	3373	TGCAGTTTTAGGAGGTGTAAAAGTATCTCAACTCTGTGCAGCAGCTAACCTTTTATAGTTGGCA	A/T	1D	59.315	0.0540541	0.0108108	T	T	T	A	A	A	T	A	H	T	T	T	H	T	A	T	T	A	T	H	A	T	A	A	T	T	T	A	A	T	A	T	A	T	T	T	A	A	T	A	A
Synril6166	ta_contig_1DL_2292245	7233	TGCAGCAAGCACTAAGCAAATATGGTGGCTAACACGCAAATAAGAGCGAGAAGAGGAGCAACGC	A/C	1D	59.315	0.0378378	0.513514	N	A	N	C	A	A	N	C	C	A	N	N	A	A	C	N	C	C	A	A	A	A	H	N	N	N	N	A	N	A	N	N	N	N	N	N	C	C	A	N	N
Synril7846	ta_contig_1DL_2260155	13262	TGCAGCACTGAACTCGAAGATCGATAACCGATCCAGCTCTGCGCCCGTGGACGTGCGTAGGTCA	A/C	1D	59.315	0.0540541	0.0108108	C	C	C	A	A	A	C	A	H	C	C	C	H	C	A	C	C	A	C	H	A	C	A	A	C	C	C	A	A	C	A	C	A	C	C	C	A	A	C	A	A
Synril31449	ta_contig_1DL_810973	13335	TGCAGTGGCCAAGTTACCTCAAGTCCTCAAATCGGGCTAAACACTGGCCGCCGAGCAGGATTGC	C/T	1D	59.468	0.0648649	0.0108108	T	T	T	C	C	C	T	C	H	T	T	T	H	T	C	T	T	C	T	H	C	T	T	C	T	T	T	C	C	T	C	T	C	T	T	T	C	C	T	C	C
Synril32635	ta_contig_1DL_2250477	8820	TGCAGTTCTGCCCTCGGAGCTCGCGAGCTGAATGATGACTTGTCAATGGTGGCGAGGCATGAGG	C/T	1D	59.468	0.0648649	0.0108108	C	C	C	T	T	T	C	T	H	C	C	C	H	C	T	C	C	T	C	H	T	C	C	T	C	C	C	T	T	C	T	C	T	C	C	C	T	T	C	T	T
Synril33077	ta_contig_1DL_2254190	5323	TGCAGTTGTGCGTAGTACAGGAAGTGAATGAGTGAGTATGAGGTGCTCCCATGATACTGGCTCC	C/G	1D	60.617	0.0594595	0.027027	G	G	G	C	C	C	G	C	H	G	G	G	H	G	C	G	G	C	G	H	C	G	G	C	G	G	G	C	C	G	C	G	C	G	G	G	C	C	G	C	C
Synril19804	ta_contig_1DL_2264380	5555	TGCAGCTCTGCTTCTGCACACTGACTGAGTTAAGACAGTCTCGCTGGCTGGAGAGATGAACTGC	A/C	1D	62.323	0.0486486	0.0108108	C	C	C	A	A	A	C	A	H	C	C	C	H	C	A	C	C	A	C	H	A	C	C	A	C	C	C	A	A	C	A	C	A	C	C	C	A	A	C	A	A
Synril30406	ta_contig_1DL_2262622	2719	TGCAGTCTAGCGTGGGCTAACTGCCCTCACGATCAAGTAGGCGACCCAGGTTCGAAACCTCCCG	C/T	1D	63.995	0.0594595	0.0108108	T	T	T	C	C	C	T	C	H	T	T	T	T	T	C	T	T	C	C	H	T	T	T	T	T	T	T	C	H	T	C	T	C	T	T	T	C	C	T	C	C
Synril11288	ta_contig_1DL_2237542	4781	TGCAGCCAGGCCATGGTCATCGGGACGACTTGCCGTGTGGACGCGTTTGATGCCCACGGCCGTG	C/T	1D	65.106	0.0702703	0.0108108	C	C	C	T	T	T	C	T	H	C	C	C	C	C	T	C	T	T	T	H	C	C	C	C	C	C	C	T	H	C	T	C	T	C	C	C	T	H	C	T	T
Synril15967	ta_contig_1DL_2289153	12305	TGCAGCGCGCTCACGGAAGAATGAATGTCTTGCATCTGGAGAAGGGCCTACACCGCAACACAAC	A/C	1D	65.106	0.0702703	0.0108108	A	A	A	C	C	C	A	C	H	A	A	A	A	A	C	A	C	C	C	H	A	A	A	A	A	A	A	C	H	A	C	A	C	A	A	A	C	H	A	C	C
Synril24641	ta_contig_1DL_2261703	5805	TGCAGGCGCCCGTTAACCAAATGCACGTTAACCAGCGCCAAATAGGATTTGCCCCTTTACTTCG	C/T	1D	65.106	0.0702703	0.0108108	C	C	C	T	T	T	C	T	H	C	C	C	C	C	T	C	T	T	T	H	C	C	C	C	C	C	C	T	H	C	T	C	T	C	C	C	T	H	C	T	T
Synril25496	ta_contig_1DL_2234627	6454	TGCAGGGAGGCTCAAGCTCAACATCAGGAGGAGCGATCTCGTGTTGACGCTGATGGTTGCAGGA	A/G	1D	65.106	0.0702703	0.0108108	A	A	A	G	G	G	A	G	H	A	A	A	A	A	G	A	G	G	G	H	A	A	A	A	A	A	A	G	H	A	G	A	G	A	A	A	G	H	A	G	G
Synril31114	ta_contig_1DL_2246841	5875	TGCAGTGCCCACACATGAGCTGCCTCTCCACACCTGCCTGCATGCATGCTTGCGTGTGGAGGAA	C/T	1D	65.106	0.0702703	0.0108108	T	T	T	C	C	C	T	C	H	T	T	T	T	T	C	T	C	C	C	H	T	T	T	T	T	T	T	C	H	T	C	T	C	T	T	T	C	H	T	C	C
Synril31529	ta_contig_1DL_2289236	5059	TGCAGTGGCTGGCGTCGCGTCTATCCAGAGAAACGCCGCGGTTTCGAACACAACCAGCGGCATA	A/C	1D	65.106	0.0702703	0.0108108	A	A	A	C	C	C	A	C	H	A	A	A	A	A	C	A	C	C	C	H	A	A	A	A	A	A	A	C	H	A	C	A	C	A	A	A	C	H	A	C	C
Synril3982	ta_contig_1DL_2251391	8581	TGCAGATCATCACATTGAGCGCGTCCGCGAACTATCTAACAATAACCGCACAACAGTCCGAGGA	T/C	1D	65.7135	0.0216216	0.0756757	T	T	T	C	C	T	T	N	N	T	T	T	T	T	C	T	C	C	C	N	C	T	T	T	T	T	T	C	N	T	C	T	N	T	T	T	C	H	T	C	C
Synril1812	ta_contig_1DL_2290132	10815	TGCAGACATGTGGTGTCGGCGGAGCTTATTAGTTTACCTTCACTTTAGTTTGCTTGTTTTATGG	C/G	1D	66.321	0.0378378	0.0162162	C	C	C	G	G	C	C	C	G	C	C	C	C	C	G	C	G	G	G	C	G	C	C	C	C	C	H	G	G	C	G	C	H	C	C	C	G	H	C	G	G
Synril19362	ta_contig_1DL_2288932	12058	TGCAGCTCGATAAATTCCTGAGAAAACTGCCAGCGACGGATTGCGGCTCCGCCACCATTGGTTG	C/T	1D	66.321	0.0378378	0.0162162	T	T	T	C	C	T	T	T	C	T	T	T	T	T	C	T	C	C	C	T	C	T	T	T	T	T	H	C	C	T	C	T	H	T	T	T	C	H	T	C	C
Synril23754	ta_contig_1DL_1661610	875	TGCAGGCACGCTATGTACATGGTGCGAACGACCACGTGACACATATGGTAAGCAATGCAAACAA	C/T	1D	66.321	0.0378378	0.0162162	T	T	T	C	C	T	T	T	C	T	T	T	T	T	C	T	C	C	C	T	C	T	T	T	T	T	H	C	C	T	C	T	H	T	T	T	C	H	T	C	C
Synril32642	ta_contig_1DL_2205501	3985	TGCAGTTCTGGAGAACGGGCCTAATTGTAAAAAAATTTGCGACAAAACAGCCGTTGCAAAAAAA	C/T	1D	66.321	0.0378378	0.0162162	C	C	C	T	T	C	C	C	T	C	C	C	C	C	T	C	T	T	T	C	T	C	C	C	C	C	H	T	T	C	T	C	H	C	C	C	T	H	C	T	T
Synril5703	ta_contig_1DL_755101	599	TGCAGCAACATTGGGGGTGAAGCGTCTCACCATCAAGGGCAACTCTCAGCTGTCGGATTACGGG	C/T	1D	66.321	0.0378378	0.0162162	T	T	T	C	C	T	T	T	C	T	T	T	T	T	C	T	C	C	C	T	C	T	T	T	T	T	H	C	C	T	C	T	H	T	T	T	C	H	T	C	C
Synril5704	ta_contig_1DL_755101	599	TGCAGCAACATTGGGGGTGAAGCGTCTCACCATCAAGGGCAACTCTCAGCTGTCGGATTACGGG	A/G	1D	66.321	0.0378378	0.0162162	G	G	G	A	A	G	G	G	A	G	G	G	G	G	A	G	A	A	A	G	A	G	G	G	G	G	H	A	A	G	A	G	H	G	G	G	A	H	G	A	A
Synril5705	ta_contig_1DL_755101	599	TGCAGCAACATTGGGGGTGAAGCGTCTCACCATCAAGGGCAACTCTCAGCTGTCGGATTACGGG	C/T	1D	66.321	0.0378378	0.0162162	T	T	T	C	C	T	T	T	C	T	T	T	T	T	C	T	C	C	C	T	C	T	T	T	T	T	H	C	C	T	C	T	H	T	T	T	C	H	T	C	C
Synril13824	ta_contig_1DL_2269318	3768	TGCAGCCTCAGCAGTGAGTTCGGTGGCGCTGCCTGTGCCCGCCTGCGTGCCGTCCACGGCGACC	C/T	1D	67.537	0.0378378	0.0108108	T	T	T	C	C	T	T	T	C	T	T	T	T	T	C	T	C	C	C	T	C	T	T	T	T	T	H	C	C	T	C	T	H	T	T	T	C	H	T	C	C
Synril15289	ta_contig_1DL_2277178	5434	TGCAGCGCAACGAATGTACGTACGGGCGCAAAATTTAATAACGTCACGGCCCCAATCATCACAG	C/G	1D	67.537	0.0378378	0.0108108	G	G	G	C	C	G	G	G	C	G	G	G	G	G	C	G	C	C	C	G	C	G	G	G	G	G	H	C	C	G	C	G	H	G	G	G	C	H	G	C	C
Synril21922	ta_contig_1DL_2272940	4416	TGCAGGAACACCATAATCTACGCGAAAAGTTTTCGAAGGCTAAAACTTTGAATTTAGTAAGGAA	A/G	1D	67.537	0.0378378	0.0108108	G	G	G	A	A	G	G	G	A	G	G	G	G	G	A	G	A	A	A	G	A	G	G	G	G	G	H	A	A	G	A	G	H	G	G	G	A	H	G	A	A
Synril21923	ta_contig_1DL_2272940	4416	TGCAGGAACACCATAATCTACGCGAAAAGTTTTCGAAGGCTAAAACTTTGAATTTAGTAAGGAA	T/G	1D	67.537	0.0378378	0.0108108	G	G	G	T	T	G	G	G	T	G	G	G	G	G	T	G	T	T	T	G	T	G	G	G	G	G	H	T	T	G	T	G	H	G	G	G	T	H	G	T	T
Synril28849	ta_contig_1DL_586707	8924	TGCAGTACTATGAAACGCCCCGTCCACATTGATTTTCAACTGATCCCCGTCAGGCCTAGTCCGT	A/T	1D	67.537	0.0378378	0.0108108	A	A	A	T	T	A	A	A	T	A	A	A	A	A	T	A	T	T	T	A	T	A	A	A	A	A	H	T	T	A	T	A	H	A	A	A	T	H	A	T	T
Synril31826	ta_contig_1DL_1670849	13084	TGCAGTGTGCAACACCCTTGGTTCCTCAATAAAAGGTATATTCATGGAGTTGGAAAATCTCATC	A/C	1D	67.537	0.0378378	0.0108108	C	C	C	A	A	C	C	C	A	C	C	C	C	C	A	C	A	A	A	C	A	C	C	C	C	C	H	A	A	C	A	C	H	C	C	C	A	H	C	A	A
Synril32986	ta_contig_1DL_2231068	11814	TGCAGTTGGGACGCATCTAGTCCAGCTACTCATAAACCCCCACGGTCAAACCGATCAATTCAAA	A/G	1D	67.537	0.0378378	0.0108108	A	A	A	G	G	A	A	A	G	A	A	A	A	A	G	A	G	G	G	A	G	A	A	A	A	A	H	G	G	A	G	A	H	A	A	A	G	H	A	G	G
Synril33304	ta_contig_1DL_926746	4393	TGCAGTTTCTAGGCAGTTGCCTTCTTTTTGCATGGCACTCCTCTGTACCATGATTCTCTCTCTC	C/G	1D	67.537	0.0378378	0.0108108	G	G	G	C	C	G	G	G	C	G	G	G	G	G	C	G	C	C	C	G	C	G	G	G	G	G	H	C	C	G	C	G	H	G	G	G	C	H	G	C	C
Synril3688	ta_contig_1DL_1670849	13084	TGCAGATAATTGGACTTGCCCCTCTTCCCTAACTGTAGATTTAGGAATGGAAATTCTATGTTTG	G/T	1D	67.537	0.0378378	0.0108108	T	T	T	G	G	T	T	T	G	T	T	T	T	T	G	T	G	G	G	T	G	T	T	T	T	T	H	G	G	T	G	T	H	T	T	T	G	H	T	G	G
Synril9728	ta_contig_1DL_2289358	7807	TGCAGCATATACTTTCATTTTTGACAACACCACTCTTCTTCTCCATCTTTTCAAGCTCTGAAAG	A/G	1D	67.537	0.0378378	0.0108108	A	A	A	G	G	A	A	A	G	A	A	A	A	A	G	A	G	G	G	A	G	A	A	A	A	A	H	G	G	A	G	A	H	A	A	A	G	H	A	G	G
Synril16843	ta_contig_1DL_746774	6835	TGCAGCGGGCACCAATGGAGGCACTGGGAGGCCCCAGGCAGGCAAGCAGCAGGGAGGCAGGATG	C/G	1D	75.162	0.0216216	0.0108108	G	G	G	C	C	G	G	G	C	G	G	G	C	G	C	G	C	C	C	G	G	G	G	G	G	G	H	C	G	G	C	G	G	G	G	C	C	H	G	C	C
Synril16844	ta_contig_1DL_746774	6835	TGCAGCGGGCACCAATGGAGGCACTGGGAGGCCCCAGGCAGGCAAGCAGCAGGGAGGCAGGATG	A/G	1D	75.162	0.0216216	0.0108108	G	G	G	A	A	G	G	G	A	G	G	G	A	G	A	G	A	A	A	G	G	G	G	G	G	G	H	A	G	G	A	G	G	G	G	A	A	H	G	A	A
Synril22188	ta_contig_1DL_2290160	10211	TGCAGGAAGACGGAGACGGGGAGGGGAGGATACAACCAGGAGGGAATCAAGCAAAGGATGCAGA	C/T	1D	75.162	0.0216216	0.0108108	T	T	T	C	C	T	T	T	C	T	T	T	C	T	C	T	C	C	C	T	T	T	T	T	T	T	H	C	T	T	C	T	T	T	T	C	C	H	T	C	C
Synril23180	ta_contig_1DL_2290038	6464	TGCAGGAGTACGGACTCCCTTTGAAGGGATATGCTTACTCAACCCTAGGGTCATCTGCGGCTGT	A/G	1D	75.162	0.0216216	0.0108108	A	A	A	G	G	A	A	A	G	A	A	A	G	A	G	A	G	G	G	A	A	A	A	A	A	A	H	G	A	A	G	A	A	A	A	G	G	H	A	G	G
Synril28616	ta_contig_1DL_752011	4638	TGCAGTAATTCCTGATTAGTAGTAGTTCTGAACAAATACTTGTACTGCCTTATTGTACTATGTC	A/T	1D	75.162	0.0216216	0.0108108	T	T	T	A	A	T	T	T	A	T	T	T	A	T	A	T	A	A	A	T	T	T	T	T	T	T	H	A	T	T	A	T	T	T	T	A	A	H	T	A	A
Synril28617	ta_contig_1DL_752011	4638	TGCAGTAATTCCTGATTAGTAGTAGTTCTGAACAAATACTTGTACTGCCTTATTGTACTATGTC	T/C	1D	75.162	0.0216216	0.0108108	C	C	C	T	T	C	C	C	T	C	C	C	T	C	T	C	T	T	T	C	C	C	C	C	C	C	H	T	C	C	T	C	C	C	C	T	T	H	C	T	T
Synril30662	ta_contig_1DL_2263542	12475	TGCAGTGAAACCTGTCACCCGTTCACTCTCATTTTTTCTCCCTCTGAAAATGGATGCACCCTCG	G/T	1D	77.419	0.0162162	0.0378378	T	T	T	G	G	T	N	T	G	T	T	T	G	T	G	T	G	G	G	T	T	T	T	T	T	T	H	G	T	T	G	T	T	T	T	G	G	T	T	G	G
Synril11636	ta_contig_1DL_2251128	11757	TGCAGCCATTTCTCCCTCTAGCGTTAGTGATCGGACAATACAGTCAATTTTTCTCTCTACCGCT	C/G	1D	78.474	0.0216216	0.0432432	C	C	C	G	G	C	N	C	G	C	C	C	G	C	G	C	G	G	G	C	C	N	C	C	C	C	H	G	C	C	G	C	C	C	C	G	G	N	C	G	G
Synril1034	ta_contig_1DL_2231301	18910	TGCAGAAGCCATGAGTACTGCCATTAGAGCTGCTGTTGATGGTCCATGAGGAGAGTGCACCCGA	A/G	1D	78.754	0.0216216	0.0108108	A	A	A	G	G	A	G	A	G	A	A	A	G	A	G	A	G	G	G	A	A	G	A	A	A	A	H	G	A	A	G	A	A	A	A	G	G	A	A	G	G
Synril16831	ta_contig_1DL_2289061	8624	TGCAGCGGGATCATCATCGTGTCTTGTGCCAGACTCCTTTGGCATTATATGTTGCATAAAATCA	G/T	1D	78.754	0.0216216	0.0108108	T	T	T	G	G	T	G	T	G	T	T	T	G	T	G	T	G	G	G	T	T	G	T	T	T	T	H	G	T	T	G	T	T	T	T	G	G	T	T	G	G
Synril21511	ta_contig_1DL_2281626	7686	TGCAGCTTGGAGACGATGGATGTGAGATGTAAGTTGCCGTGGCAGCAGGAGATGAGGCGCGCGA	A/G	1D	78.754	0.0216216	0.0108108	G	G	G	A	A	G	A	G	A	G	G	G	A	G	A	G	A	A	A	G	G	A	G	G	G	G	H	A	G	G	A	G	G	G	G	A	A	G	G	A	A
Synril27736	ta_contig_1DL_2248784	1386	TGCAGGTGGCGAAGAATGGGACGATCGGGATCCGCAACTTCTTGCCGTGCTCCGCCGAGGCCAT	A/G	1D	78.754	0.0216216	0.0108108	G	G	G	A	A	G	A	G	A	G	G	G	A	G	A	G	A	A	A	G	G	A	G	G	G	G	H	A	G	G	A	G	G	G	G	A	A	G	G	A	A
Synril31004	ta_contig_1DL_2257392	3684	TGCAGTGCACTTCCAATTTAAATTTGGTTCATAGCACTAGTAGAAAAAGGACCATTTGTCCCGA	C/T	1D	78.754	0.0216216	0.0108108	C	C	C	T	T	C	T	C	T	C	C	C	T	C	T	C	T	T	T	C	C	T	C	C	C	C	H	T	C	C	T	C	C	C	C	T	T	C	C	T	T
Synril3194	ta_contig_1DL_2281626	7686	TGCAGAGGAGGTCAGAGTTCCTCATCTCTGAGGTGGGGCTGGAACCGACATACATTGCTCATCG	C/G	1D	78.754	0.0216216	0.0108108	G	G	G	C	C	G	C	G	C	G	G	G	C	G	C	G	C	C	C	G	G	C	G	G	G	G	H	C	G	G	C	G	G	G	G	C	C	G	G	C	C
Synril452	ta_contig_1DL_2283494	5926	TGCAGAAATGACTTGGTTTTTAACAGTACATCAAATTTTCAATTTTTTTGCAGGTTATCTTCCG	A/T	1D	78.754	0.0216216	0.0108108	T	T	T	A	A	T	A	T	A	T	T	T	A	T	A	T	A	A	A	T	T	A	T	T	T	T	H	A	T	T	A	T	T	T	T	A	A	T	T	A	A
Synril5158	ta_contig_1DL_2246579	4841	TGCAGATTGGCGCTGTTGTTTAAACGTTTCTGCTTTGCTCCCCCCTGGGTTTCGTGAGTGTTTC	C/T	1D	78.754	0.0216216	0.0108108	C	C	C	T	T	C	T	C	T	C	C	C	T	C	T	C	T	T	T	C	C	T	C	C	C	C	H	T	C	C	T	C	C	C	C	T	T	C	C	T	T
Synril6731	ta_contig_1DL_2286289	8211	TGCAGCACAAAGTTCAGGAGCTTCTGCTTCTCGGCGTAGCGGCCGAACATGATGTTGTCGCTGT	C/T	1D	78.754	0.0216216	0.0108108	T	T	T	C	C	T	C	T	C	T	T	T	C	T	C	T	C	C	C	T	T	C	T	T	T	T	H	C	T	T	C	T	T	T	T	C	C	T	T	C	C
Synril6732	ta_contig_1DL_2286289	8211	TGCAGCACAAAGTTCAGGAGCTTCTGCTTCTCGGCGTAGCGGCCGAACATGATGTTGTCGCTGT	G/T	1D	78.754	0.0216216	0.0108108	T	T	T	G	G	T	G	T	G	T	T	T	G	T	G	T	G	G	G	T	T	G	T	T	T	T	H	G	T	T	G	T	T	T	T	G	G	T	T	G	G
Synril7012	ta_contig_1DL_2280819	1890	TGCAGCACATCGTACACAACTTCAGAACTAGGGTTGAGCTTGGCTAACCCATAAGTAGCCCAGC	A/G	1D	78.754	0.0216216	0.0108108	G	G	G	A	A	G	A	G	A	G	G	G	A	G	A	G	A	A	A	G	G	A	G	G	G	G	H	A	G	G	A	G	G	G	G	A	A	G	G	A	A
Synril7013	ta_contig_1DL_2280819	1890	TGCAGCACATCGTACACAACTTCAGAACTAGGGTTGAGCTTGGCTAACCCATAAGTAGCCCAGC	C/G	1D	78.754	0.0216216	0.0108108	G	G	G	C	C	G	C	G	C	G	G	G	C	G	C	G	C	C	C	G	G	C	G	G	G	G	H	C	G	G	C	G	G	G	G	C	C	G	G	C	C
Synril7870	ta_contig_1DL_2280660	4683	TGCAGCACTGGGGGACGCACCGCGTCGCCTTCTTCTTCGCGCCG	T/C	1D	78.754	0.0216216	0.0108108	T	T	T	C	C	T	C	T	C	T	T	T	C	T	C	T	C	C	C	T	T	C	T	T	T	T	H	C	T	T	C	T	T	T	T	C	C	T	T	C	C
Synril5216	ta_contig_1DL_331202	573	TGCAGATTTATTAGTGATCTTTTTGACTTCTTCGAGGAGTACCGTGTGCTTTCAGTGGCTGAAT	G/T	1D	79.3955	0.0108108	0.0162162	T	T	T	G	G	T	G	T	G	T	T	T	G	T	G	T	G	G	G	T	T	G	T	T	T	T	H	G	T	T	G	T	T	T	T	G	G	T	T	G	G
Synril11225	ta_contig_1DL_2241291	1925	TGCAGCCAGCCATACAGACACCTGTCGTACGTATTATTTCTTGTTCTTTCTGCTGGTGATGTGG	C/T	1D	80.037	0.0216216	0.0162162	C	C	C	T	T	C	N	C	T	C	C	C	T	C	T	C	T	T	T	C	C	T	C	C	C	C	H	T	C	C	T	C	C	C	C	T	T	C	C	T	T
Synril1761	ta_contig_1DL_1608156	3499	TGCAGACATAACACGTTTAAGAAAAAATTCATAACAATATAATTTCATACATGACGTAGACAAA	C/T	1D	80.037	0.0216216	0.0162162	C	C	C	T	T	C	N	C	T	C	C	C	T	C	T	C	T	T	T	C	C	T	C	C	C	C	H	T	C	C	T	C	C	C	C	T	T	C	C	T	T
Synril27346	ta_contig_1DL_1525560	6178	TGCAGGTCTGAACCGCACCACGTACCAACAGATCGATATCCATGGCGACTAGAGGCAGGCGCGA	C/T	1D	80.037	0.0216216	0.0108108	T	T	T	C	C	T	T	T	C	T	T	T	C	T	C	T	C	C	C	T	T	C	T	T	T	T	H	C	T	T	C	T	T	T	T	C	C	T	T	C	C
Synril31249	ta_contig_1DL_2252364	19219	TGCAGTGCTACCATTGCCGCTGCCGCCTTCTTATCCTCCAACTCCTTCTTTGTCTTCTCATCAT	G/T	1D	80.037	0.0216216	0.0108108	T	T	T	G	G	T	T	T	G	T	T	T	G	T	G	T	G	G	G	T	T	G	T	T	T	T	H	G	T	T	G	T	T	T	T	G	G	T	T	G	G
Synril4146	ta_contig_1DL_2252364	19219	TGCAGATCCGCAACAAGGAGACGTCACCAAAACACACCGTCCCGCACACGGATTCATCCACCTG	C/G	1D	80.037	0.0216216	0.0108108	G	G	G	C	C	G	G	G	C	G	G	G	C	G	C	G	C	C	C	G	G	C	G	G	G	G	H	C	G	G	C	G	G	G	G	C	C	G	G	C	C
Synril9812	ta_contig_1DL_2267148	4926	TGCAGCATCAGCTCTCTCTCATCCCCAGTAGCTTCAGTGAACCAAGACAACATCCAATTCCGAA	C/T	1D	80.037	0.0216216	0.0108108	T	T	T	C	C	T	T	T	C	T	T	T	C	T	C	T	C	C	C	T	T	C	T	T	T	T	H	C	T	T	C	T	T	T	T	C	C	T	T	C	C
Synril18133	ta_contig_1DL_2224814	10668	TGCAGCTAGCAAAGATTAATTACTCTAGTGCTGGATGAGAGCTCAAGATATTGTCAGGCTTGTG	G/T	1D	80.439	0.0216216	0.0216216	G	G	N	T	T	G	G	G	T	G	G	G	T	G	T	G	T	T	T	G	G	T	G	G	G	G	H	T	G	G	T	G	G	G	G	T	T	G	G	T	T
Synril1765	ta_contig_1DL_1365494	2186	TGCAGACATACTCAAAAAACCACTTTTATGGGTAGACCTCGATGACTGACCTGAACCCTAGAAC	C/T	1D	85.134	0.0216216	0.0486486	C	C	T	T	T	C	T	C	T	C	C	C	T	C	C	C	T	T	T	C	C	T	C	C	C	C	H	T	C	C	T	C	C	C	C	T	T	C	C	T	T
Synril18435	ta_contig_1DL_2286297	3446	TGCAGCTATCTCCACACAACTCCTGGCACAACTCCACCACTCTGGCGATCATGCAGCAGATGAT	A/G	1D	85.134	0.0216216	0.0432432	G	G	A	A	A	G	A	G	A	G	G	G	A	G	G	G	A	A	A	G	G	A	G	G	G	G	H	A	G	G	A	G	G	G	G	A	A	G	G	A	A
Synril21153	ta_contig_1DL_1359192	3672	TGCAGCTTCATCCCACCATCTTGTATGACCAGAACAAAAATTAATTACTTAAAGTAAATCTGAT	A/G	1D	85.134	0.0216216	0.0378378	G	G	A	A	A	G	A	G	A	G	G	G	A	G	G	G	A	A	A	G	G	A	G	G	G	G	H	A	G	G	A	G	G	G	G	A	A	G	G	A	A
Synril11257	ta_contig_1DL_2242333	2515	TGCAGCCAGCGGTCGCCGATCCTAGCGCACGCGTGCATGTAATGTGCCCAAGCAAGGAGAGGCC	C/T	1D	90.429	0.0216216	0.0702703	C	C	T	T	T	C	T	C	T	C	C	C	N	C	C	C	T	T	T	C	C	T	C	C	C	C	H	T	C	C	T	C	C	C	C	T	T	C	C	T	N
Synril2593	ta_contig_1DL_2253189	15271	TGCAGAGAATGACCTGCCAAATCAAATTGAAGCTACTGCTATTCTCGAGTACTACAAGTGCAGA	A/C	1D	91.204	0.027027	0.0540541	A	A	C	C	C	A	N	A	C	A	A	A	N	A	A	A	C	C	C	A	A	C	A	A	A	A	H	C	A	A	C	A	A	A	A	C	C	A	A	C	N
Synril3138	ta_contig_1DL_2290906	2940	TGCAGAGGAATGGGGGAGGGAGAGGGAACCTGTTGAGACGGGAGGGGGCGGCGCGGGGAAGAAG	A/G	1D	91.204	0.027027	0.0486486	G	G	A	A	A	G	N	G	A	G	G	G	G	G	G	G	A	A	A	G	G	A	G	G	G	G	H	A	G	G	A	G	G	G	G	A	A	G	G	A	N
Synril3959	ta_contig_1DL_1848385	3030	TGCAGATCAGCGGCAGACACTGTATTACGGTCAAGCGTAAAGTTCTTCTTGGTACACATCAGAA	C/T	1D	91.204	0.027027	0.108108	C	C	T	T	T	C	N	C	T	C	C	C	N	C	C	C	T	T	T	C	C	T	C	C	C	C	H	T	C	C	T	C	C	C	C	T	T	C	C	T	N
Synril1352	ta_contig_1DL_2267248	7709	TGCAGAATCCGCGGCGTTGGAGTCGCACACGGACTCAGCACCTCGCAATATCAGCGTCAACGGA	C/T	1D	92.316	0.0432432	0.0378378	T	T	C	C	C	T	N	T	C	T	T	T	T	T	T	T	C	C	C	T	C	C	T	T	T	T	H	C	T	T	C	T	T	T	T	C	C	T	T	C	N
Synril21581	ta_contig_1DL_2268138	1728	TGCAGCTTGGTCAGATGATCTTGTACTCAATCGTGTGCGTTAACCGATAACTGTCATGTGCTTA	C/T	1D	92.316	0.0432432	0.0324324	T	T	C	C	C	T	N	T	C	T	T	T	T	T	T	T	C	C	C	T	C	C	T	T	T	T	H	C	T	T	C	T	T	T	T	C	C	T	T	C	N
Synril3168	ta_contig_1DL_2280642	5069	TGCAGAGGAGAGCTTGTGTGACATATGGGTTAATCATCTCCAACTAGACGTGGTTTTCTAGTCA	A/G	1D	92.316	0.0432432	0.0378378	G	G	A	A	A	G	N	G	A	G	G	G	G	G	G	G	A	A	A	G	A	A	G	G	G	G	H	A	G	G	A	G	G	G	G	A	A	G	G	A	N
Synril923	ta_contig_1DL_2263011	9481	TGCAGAAGACCCCTATTCAAGCTACAATTAAGCGTGCCACATTGAATTAAAGATATGATACCAG	C/T	1D	92.316	0.0432432	0.0378378	C	C	T	T	T	C	N	C	T	C	C	C	C	C	C	C	T	T	T	C	T	T	C	C	C	C	H	T	C	C	T	C	C	C	C	T	T	C	C	T	N
Synril9420	ta_contig_1DL_2246242	2286	TGCAGCAGTCCTTGCAGAGTAATCCTACATCTACAAAAGATTATTTAATTTAATTTCCTTTTTA	G/T	1D	92.316	0.0432432	0.0324324	T	T	G	G	G	T	T	T	G	T	T	T	T	T	T	T	G	G	G	T	G	G	T	T	T	T	H	G	T	T	G	T	T	T	T	G	G	T	T	G	N
Synril3341	ta_contig_1DL_2224078	6811	TGCAGAGGGGGAGCCTCAGGAGTGGGACACTTAGGTGCCGCCGCCACGGCACTTCGCGATGGGA	A/G	1D	93.427	0.0378378	0.027027	A	A	G	G	G	A	A	A	G	A	A	A	A	A	A	A	N	G	G	A	G	G	A	A	A	A	A	G	A	A	G	A	A	A	A	G	G	A	A	G	A
Synril5155	ta_contig_1DL_2259991	1325	TGCAGATTGGCACTTAGTACACCACAACTTGTTCGGCTTTGCTGCAACATGGGCTGCCCCTGAA	G/T	1D	93.427	0.0378378	0.0378378	G	G	T	T	T	G	G	G	T	G	G	G	G	G	G	G	N	T	T	G	T	T	G	G	G	G	G	T	G	G	T	G	G	G	G	T	T	G	N	T	G
Synril27689	ta_contig_1DL_881412	1193	TGCAGGTGGACTCTCGCACAAAAGCAACTCGGAGCCATCGGTGCTTCAGTTTGGATCAATACCA	A/G	1D	95.667	0.027027	0.0540541	G	G	A	A	A	G	G	G	A	G	G	G	G	G	G	G	N	A	A	G	A	A	G	G	G	G	G	A	G	G	A	G	G	G	G	A	A	G	N	A	G
Synril3945	ta_contig_1DL_2231459	6077	TGCAGATCAGAAAGGTAAACACATGTTCACCTGTGTTAAAATCTTTTCAGTAGATTTAAACAAC	A/G	1D	95.667	0.027027	0.0432432	G	G	A	A	A	G	G	G	A	G	G	G	G	G	G	G	N	A	A	G	A	A	G	G	G	G	G	A	G	G	A	G	G	G	G	A	A	G	N	A	G
Synril54	ta_contig_1DL_881412	1193	TGCAGAAAAAGGGATCTTGATCAACGGAAGTCCTCGCCGATGCCTTTTCATGCAGGATGCTGTG	A/G	1D	95.667	0.027027	0.0432432	G	G	A	A	A	G	G	G	A	G	G	G	G	G	G	G	N	A	A	G	A	A	G	G	G	G	G	A	G	G	A	G	G	G	G	A	A	G	N	A	G
Synril55	ta_contig_1DL_881412	1193	TGCAGAAAAAGGGATCTTGATCAACGGAAGTCCTCGCCGATGCCTTTTCATGCAGGATGCTGTG	C/T	1D	95.667	0.027027	0.0432432	T	T	C	C	C	T	T	T	C	T	T	T	T	T	T	T	N	C	C	T	C	C	T	T	T	T	T	C	T	T	C	T	T	T	T	C	C	T	N	C	T
Synril2255	ta_contig_1DL_1695638	3254	TGCAGACGGCTCGATCACGCGGACTCGGCGGTGGCACCGAAGGCGAAGCCCGACCCTCGTAGCG	C/T	1D	99.38	0.0216216	0.027027	T	C	C	C	C	T	T	T	C	T	T	T	T	T	T	T	T	C	C	T	C	C	T	T	T	T	T	C	T	T	C	T	T	T	T	C	C	C	C	C	T
Synril13371	ta_contig_1DL_2227434	3887	TGCAGCCGCGCTCTCTCCATAGTGGGCCGCCGAAGTTGCCCTCACGACGCGGGTCCACGTCCCC	C/T	1D	101.215	0.0162162	0.0432432	C	T	T	T	T	C	C	C	T	C	C	C	C	C	C	C	C	T	T	C	T	T	C	C	C	C	C	T	C	C	T	C	C	C	C	T	T	T	T	T	C
Synril21736	ta_contig_1DL_207440	4600	TGCAGCTTTGTACATAGCTCCGCCAGTGGTTCAGTGTTAGCATCTCCCAAAAGGCCAAAACTGC	C/T	1D	102.811	0.0162162	0.0486486	C	T	T	T	T	C	C	C	T	C	C	C	C	C	C	C	C	T	T	C	T	T	C	C	C	C	C	T	C	C	T	C	C	C	C	T	T	T	T	T	T
Synril22431	ta_contig_1DL_785322	651	TGCAGGACACACAAGCACGGCGGCTAGCTAGATTATTCCATCGGGAACTGTTCGCGATGAATAG	A/T	1D	104.406	0.0432432	0.027027	T	A	A	A	A	T	T	T	A	T	T	T	T	T	T	T	T	A	A	T	A	N	T	T	T	T	T	A	T	T	A	T	T	T	T	A	A	A	A	A	A
Synril28365	ta_contig_1DL_2289517	1388	TGCAGGTTTTGATTGCTTATTTGCTACATGATTTCTTATGTCACTTTTGTTAGAGTTATAATAT	A/T	1D	104.406	0.0432432	0.0324324	T	A	A	A	A	T	T	T	A	T	T	T	T	T	T	T	T	A	A	T	A	N	T	T	T	T	T	A	T	T	A	T	T	T	T	A	A	A	A	A	A
Synril31007	ta_contig_1DL_2271775	1884	TGCAGTGCAGACCGAGTAAAGCACAAAGCACCTGGGCTTTGGACCTGAAGGGAAAAGGAACTTT	G/T	1D	104.406	0.0432432	0.027027	T	G	G	G	G	T	T	T	G	T	T	T	T	T	T	T	T	G	G	T	G	T	T	T	T	T	T	G	T	T	G	T	T	T	T	G	G	G	G	G	G
Synril4294	ta_contig_1DL_2235697	6539	TGCAGATCGTCCTGCGGTGGGTTTCCTGATGATGCGCCAACCCGCTCTCCCCTTTCAGTCTCAT	C/T	1D	104.406	0.0432432	0.027027	T	C	C	C	C	T	T	T	C	T	T	T	T	T	T	T	T	C	C	T	C	T	T	T	T	T	T	C	T	T	C	T	T	T	T	C	C	C	C	C	C
Synril3623	ta_contig_1DL_2227015	6285	TGCAGATAAAAACTGGAGCACTCGAGCAAACAGCTTAGTCAAATCACAAAGAGAAAAAAAGGAA	A/G	1D	111.047	0.0324324	0.0486486	N	G	G	A	G	A	A	A	G	A	A	A	A	A	A	A	A	G	G	A	G	A	A	A	A	A	A	G	A	A	G	A	A	A	G	G	G	G	G	G	G
Synril21113	ta_contig_1DL_2290046	16524	TGCAGCTTCACGACTCTGGTCTACGTTGGTAAGGATACATCACCAAAAAATTAACAAACAAAAA	A/C	1D	113.673	0.027027	0.0594595	N	A	A	C	A	C	C	C	A	C	C	C	C	C	C	C	C	A	A	C	A	C	C	C	C	C	C	A	C	C	A	C	C	C	A	N	A	A	A	A	A
Synril23843	ta_contig_1DL_2208503	13999	TGCAGGCAGCCACTCAGGCAGGGAGGGAGAAGCAGGGTATCGTGCTGCTTCTCGTCCTTTGGGT	G/T	1D	118.132	0.0378378	0.0162162	G	G	G	T	G	T	T	T	G	T	T	T	T	T	T	T	T	G	G	T	G	T	T	T	T	T	T	G	T	T	G	T	T	T	G	H	G	G	G	G	G
Synril28852	ta_contig_1DL_2252521	8920	TGCAGTACTCACAAATCACACATTCCAAATGTCGTGAATCATCAAAATTATTTATACATCGCAT	G/T	1D	118.132	0.0378378	0.0162162	G	G	G	T	G	T	T	T	G	T	T	T	T	T	T	T	T	G	G	T	G	T	T	T	T	T	T	G	T	T	G	T	T	T	G	H	G	G	G	G	G
Synril28853	ta_contig_1DL_2252521	8920	TGCAGTACTCACAAATCACACATTCCAAATGTCGTGAATCATCAAAATTATTTATACATCGCAT	C/T	1D	118.132	0.0378378	0.0162162	C	C	C	T	C	T	T	T	C	T	T	T	T	T	T	T	T	C	C	T	C	T	T	T	T	T	T	C	T	T	C	T	T	T	C	H	C	C	C	C	C
Synril33222	ta_contig_1DL_2239696	18951	TGCAGTTTCAGATCAAATACAATGTCAACAACAATGCTGCTGATGCACTGTCGCATCGACCTAC	A/G	1D	118.336	0.0324324	0.0162162	A	A	A	G	A	G	G	G	A	G	G	G	G	G	G	G	G	A	A	G	A	G	G	G	G	G	G	A	G	G	A	G	G	A	A	H	A	A	A	A	A
Synril11993	ta_contig_1DL_1457697	2173	TGCAGCCCATTGCCTTTTCATGTCACTATATTAAGAAGGAGAAGCCATAGCATGTAATGCATAT	C/T	1D	119.499	0.0324324	0.0162162	C	C	C	T	C	T	T	T	C	T	T	T	T	T	T	T	T	C	C	T	C	T	T	T	T	T	T	C	T	T	C	T	T	C	C	H	C	C	C	C	C
Synril15899	ta_contig_1DL_1457697	2173	TGCAGCGCGATACTCTGATGGATTCATCTTCTAACTAAATATGGACGTAGACATTATGTGGATA	A/G	1D	119.499	0.0324324	0.0162162	A	A	A	G	A	G	G	G	A	G	G	G	G	G	G	G	G	A	A	G	A	G	G	G	G	G	G	A	G	G	A	G	G	A	A	H	A	A	A	A	A
Synril27772	ta_contig_1DL_1819955	2184	TGCAGGTGGGAGGTGCCGACGACAAGGGGAGTTGGCCATGGCGATCTATAGCGGGAGGCCCAGG	G/T	1D	119.499	0.0324324	0.0162162	G	G	G	T	G	T	T	T	G	T	T	T	T	T	T	T	T	G	G	T	G	T	T	T	T	T	T	G	T	T	G	T	T	G	G	H	G	G	G	G	G
Synril27773	ta_contig_1DL_1819955	2184	TGCAGGTGGGAGGTGCCGACGACAAGGGGAGTTGGCCATGGCGATCTATAGCGGGAGGCCCAGG	C/T	1D	119.499	0.0324324	0.0162162	C	C	C	T	C	T	T	T	C	T	T	T	T	T	T	T	T	C	C	T	C	T	T	T	T	T	T	C	T	T	C	T	T	C	C	H	C	C	C	C	C
Synril2783	ta_contig_1DL_454596	4294	TGCAGAGATGAAGGGGGTAATTTTATGGGGAGTTCGGCACTAGTTGTTGAAGGAGTTCTTGACC	G/T	1D	119.499	0.0324324	0.0162162	G	G	G	T	G	T	T	T	G	T	T	T	T	T	T	T	T	G	G	T	G	T	T	T	T	T	T	G	T	T	G	T	T	G	G	H	G	G	G	G	G
Synril2784	ta_contig_1DL_454596	4294	TGCAGAGATGAAGGGGGTAATTTTATGGGGAGTTCGGCACTAGTTGTTGAAGGAGTTCTTGACC	T/C	1D	119.499	0.0324324	0.0162162	T	T	T	C	T	C	C	C	T	C	C	C	C	C	C	C	C	T	T	C	T	C	C	C	C	C	C	T	C	C	T	C	C	T	T	H	T	T	T	T	T
Synril29155	ta_contig_1DL_2092118	2542	TGCAGTAGGGCCCGTTGAGCCAGCCGTCGGTGATCTGCTTGTAGGCAGCCTCGGTGAGGGGGAT	G/A	1D	119.499	0.0324324	0.0162162	G	G	G	A	G	A	A	A	G	A	A	A	A	A	A	A	A	G	G	A	G	A	A	A	A	A	A	G	A	A	G	A	A	G	G	H	G	G	G	G	G
Synril29156	ta_contig_1DL_2092118	2542	TGCAGTAGGGCCCGTTGAGCCAGCCGTCGGTGATCTGCTTGTAGGCAGCCTCGGTGAGGTGAAT	A/G	1D	119.499	0.0324324	0.0162162	G	G	G	A	G	A	A	A	G	A	A	A	A	A	A	A	A	G	G	A	G	A	A	A	A	A	A	G	A	A	G	A	A	G	G	H	G	G	G	G	G
Synril29317	ta_contig_1DL_2275922	7834	TGCAGTATATGTTCAGAATGGCGGCTTAAAACGGGGACTAATGATATGTGGGCATTTATAAGCC	A/C	1D	119.499	0.0324324	0.0162162	A	A	A	C	A	C	C	C	A	C	C	C	C	C	C	C	C	A	A	C	A	C	C	C	C	C	C	A	C	C	A	C	C	A	A	H	A	A	A	A	A
Synril30024	ta_contig_1DL_2269249	6656	TGCAGTCCGATTCAAAAGATTGGAAAAGAAGCGGCGATACATGCCCCACGCCAGCGTCAAACCG	C/T	1D	119.499	0.0324324	0.0162162	C	C	C	T	C	T	T	T	C	T	T	T	T	T	T	T	T	C	C	T	C	T	T	T	T	T	T	C	T	T	C	T	T	C	C	H	C	C	C	C	C
Synril3021	ta_contig_1DL_2292423	9814	TGCAGAGCGGCGACGACAGGGTGAAGGCGGGACAACCTCCTGTCGACCTTCTCCTGAGCTCGGC	C/G	1D	119.499	0.0324324	0.0162162	G	G	G	C	G	C	C	C	G	C	C	C	C	C	C	C	C	G	G	C	G	C	C	C	C	C	C	G	C	C	G	C	C	G	G	H	G	G	G	G	G
Synril32306	ta_contig_1DL_2235505	8197	TGCAGTTCATCGGGGCTTGTAAGTATGTTAATGTTAGTAGGATCACTTCAACTATGAATTCTCA	C/T	1D	119.499	0.0324324	0.0162162	C	C	C	T	C	T	T	T	C	T	T	T	T	T	T	T	T	C	C	T	C	T	T	T	T	T	T	C	T	T	C	T	T	C	C	H	C	C	C	C	C
Synril904	ta_contig_1DL_562285	4450	TGCAGAAGAAGATGAGATCCGCTCATACATCTGCATGGTTAGGCTTACTAACTACCTGGAGCTC	C/G	1D	119.499	0.0324324	0.0162162	C	C	C	G	C	G	G	G	C	G	G	G	G	G	G	G	G	C	C	G	C	G	G	G	G	G	G	C	G	G	C	G	G	C	C	H	C	C	C	C	C
Synril2577	ta_contig_1DL_2208339	9437	TGCAGAGAAGGAAATGCAAAGAGATGGTTATTTGTCATGCACGAAGCTCTGAACCAAGAGGATT	C/T	1D	120.611	0.027027	0.027027	C	C	C	T	C	T	T	T	C	T	T	T	T	T	T	T	T	C	C	T	C	T	T	T	T	T	T	C	T	T	C	T	T	C	C	T	N	C	C	C	C
Synril33465	ta_contig_1DL_2236526	4161	TGCAGTTTTAGGGTGGCTTCCATCTCTCCACCTGTTTTGGCTCCATGGTCCTGGCTGTTCTTTG	C/G	1D	120.611	0.027027	0.0162162	C	C	C	G	C	G	G	G	C	G	G	G	G	G	G	G	G	C	C	G	C	G	G	G	G	G	G	C	G	G	C	G	G	C	C	G	G	C	C	C	C
Synril997	ta_contig_1DL_2237599	9868	TGCAGAAGATGGACTGATGTTATCATTGTTGAAAGGGGATGAGAGTTCATCTGCACTGAAGGCA	C/T	1D	120.611	0.027027	0.0162162	C	C	C	T	C	T	T	T	C	T	T	T	T	T	T	T	T	C	C	T	C	T	T	T	T	T	T	C	T	T	C	T	T	C	C	T	C	C	C	C	C
Synril15321	ta_contig_1DL_577891	601	TGCAGCGCACACATTATATCCATCTGAATCATCAAACCGTCCCCATGGAGATTGAGCTAGTCAA	C/G	1D	120.909	0.0324324	0.0486486	C	C	C	G	C	N	G	G	C	G	G	G	N	G	G	G	G	C	C	G	C	G	G	G	G	G	G	C	G	G	C	G	G	C	C	G	H	C	C	C	C
Synril18986	ta_contig_1DL_2291266	5844	TGCAGCTCCCCTGGCTCCGCACTCAGCCATGCATGCCACCGTACTCAGGGGCGGACCCACGTAG	C/T	1D	121.207	0.0324324	0.0324324	C	C	C	T	C	C	T	T	C	T	T	T	N	T	T	T	T	C	C	T	C	T	T	T	T	T	T	C	T	T	T	T	T	C	C	T	H	C	C	C	C
Synril17201	ta_contig_1DL_2231785	17277	TGCAGCGTCAACATTACTTTTAACCATCTTGGCACTGACAATAATGCCTCACACCTAGAGATAG	A/G	1D	121.726	0.0378378	0.0162162	G	G	G	A	G	G	A	A	G	A	A	A	H	A	A	A	A	G	G	A	G	A	A	A	A	A	A	G	A	A	A	A	A	G	G	A	H	G	G	G	G
Synril19069	ta_contig_1DL_2292068	10337	TGCAGCTCCGCATCCAGCTCGTCGAAGAGCACATCGGTCTTCGCCTGTTCTTCCAGGAGGAAGC	C/T	1D	127.922	0.027027	0.0594595	T	N	T	N	T	T	C	C	T	C	C	C	H	C	C	C	C	T	T	C	T	C	C	C	C	C	C	T	C	C	C	C	C	T	T	C	C	T	T	T	T
Synril9259	ta_contig_1DL_2252586	9032	TGCAGCAGGGGCCTCCATGAACCTGCTTAGATAACCCACTGCGAAACTTATGTCAGGCCTTGTG	C/T	1D	127.922	0.027027	0.0378378	C	N	C	N	C	C	T	T	C	T	T	T	H	T	T	T	T	C	C	T	C	T	T	T	T	T	T	C	T	T	T	T	T	C	C	T	T	C	C	C	C
Synril13093	ta_contig_1DL_1517423	3934	TGCAGCCGCACGTCGCGAGAGTCCTCCTGATCCACTATGATCAGTCGCAACATGCTTGTACGGG	C/T	1D	132.601	0.0432432	0.0162162	C	T	C	C	C	C	T	T	T	T	T	H	H	T	T	T	T	C	C	T	C	T	T	T	T	T	T	C	T	T	T	T	T	C	C	T	T	C	C	C	C
Synril20443	ta_contig_1DL_2272910	5285	TGCAGCTGCTTCGATCCAGGGGATTTAGTCTGAGACGAGTAAATTGGATCTCTAATCTATTGGC	C/G	1D	132.601	0.0432432	0.0162162	C	G	C	C	C	C	G	G	G	G	G	H	H	G	G	G	G	C	C	G	C	G	G	G	G	G	G	C	G	G	G	G	G	C	C	G	G	C	C	C	C
Synril2339	ta_contig_1DL_2199463	2410	TGCAGACTAGAGACACAGAAATAACTCCACCAGTGTTTTTTCCCTCAGAAGAAGACTTAGAATA	A/T	1D	132.601	0.0432432	0.0162162	T	A	T	T	T	T	A	A	A	A	A	H	H	A	A	A	A	T	T	A	T	A	A	A	A	A	A	T	A	A	A	A	A	T	T	A	A	T	T	T	T
Synril28917	ta_contig_1DL_1507712	3846	TGCAGTAGAAAATTTGCCATGATTCCATATTATTTTATCATGCCATGCCGATACAGTAGTAACA	A/G	1D	132.601	0.0432432	0.0162162	G	A	G	G	G	G	A	A	A	A	A	H	H	A	A	A	A	G	G	A	G	A	A	A	A	A	A	G	A	A	A	A	A	G	G	A	A	G	G	G	G
Synril3338	ta_contig_1DL_2230937	17531	TGCAGAGGGCTTGGCAGCGGCCACTGCATCTTGCCAGCTTCTCCGTGGCAGATGGCTTCGAGGC	A/T	1D	132.601	0.0432432	0.0162162	A	T	A	A	A	A	T	T	T	T	T	H	H	T	T	T	T	A	A	T	A	T	T	T	T	T	T	A	T	T	T	T	T	A	A	T	T	A	A	A	A
Synril4526	ta_contig_1DL_394609	1917	TGCAGATGATGAGCAAGTGGAGCACGAAAATTCCCAAAATGGAAAGCGCAGGTGACAAGACGAG	A/G	1D	132.601	0.0432432	0.0162162	G	A	G	G	G	G	A	A	A	A	A	H	H	A	A	A	A	G	G	A	G	A	A	A	A	A	A	G	A	A	A	A	A	G	G	A	A	G	G	G	G
Synril5092	ta_contig_1DL_2238222	6208	TGCAGATTGACCCATTCCCCTGCGCATATCTAGGCATGCCAGGTCGTCTCGCCAGAGGTGACTT	A/G	1D	132.601	0.0432432	0.0162162	A	G	A	A	A	A	G	G	G	G	G	H	H	G	G	G	G	A	A	G	A	G	G	G	G	G	G	A	G	G	G	G	G	A	A	G	G	A	A	A	A
Synril16353	ta_contig_1DL_2248141	24161	TGCAGCGGATGCGCATGATGAATCAAGGGCGAGGGGATTTTTTCCCCTACTAAGTTGGAAACTA	A/G	1D	134.998	0.0648649	0.0594595	A	H	A	A	A	A	G	G	G	G	G	H	H	G	H	G	G	A	A	G	A	G	G	G	G	G	G	A	N	G	G	G	G	A	A	G	G	A	A	A	A
Synril3992	ta_contig_1DL_2264179	7398	TGCAGATCATGCTGCACAAAAACATACATGGCACTCTCTCATCCTTGTTGATAACTATCGTAGG	A/G	1D	134.998	0.0702703	0.0162162	A	H	A	A	A	A	G	G	G	G	G	H	H	G	H	G	G	A	A	G	A	G	G	G	G	G	G	A	H	G	G	G	G	A	A	G	G	A	A	A	A
Synril3993	ta_contig_1DL_2264179	7398	TGCAGATCATGCTGCACAAAAACATACATGGCACTCTCTCATCCTTGTTGATAACTATCGTAGG	C/G	1D	134.998	0.0702703	0.0162162	C	H	C	C	C	C	G	G	G	G	G	H	H	G	H	G	G	C	C	G	C	G	G	G	G	G	G	C	H	G	G	G	G	C	C	G	G	C	C	C	C
Synril5083	ta_contig_1DL_2289289	22859	TGCAGATTGAACAGCTTTTCAGTGAGAGTAGATACAATACAACTCTCGGTGTTGCATTTTCCCT	C/G	1D	134.998	0.0702703	0.0162162	C	H	C	C	C	C	G	G	G	G	G	H	H	G	H	G	G	C	C	G	C	G	G	G	G	G	G	C	H	G	G	G	G	C	C	G	G	C	C	C	C
Synril1283	ta_contig_1DL_2245784	1532	TGCAGAATAGTGAAACAACGGCAAGGTAGGTGCATATTGCAATCGAACTTGGTAACTATGCGCT	A/G	1D	136.453	0.0540541	0.0162162	A	H	A	A	A	A	G	G	G	G	G	H	G	G	H	G	G	A	A	G	A	G	G	G	G	G	G	H	H	G	G	G	G	A	A	G	G	A	A	A	A
Synril1284	ta_contig_1DL_2245784	1532	TGCAGAATAGTGAAACAACGGCAAGGTAGGTGCATATTGCAATCGAACTTGGTAACTATGCGCT	A/G	1D	136.453	0.0540541	0.0162162	A	H	A	A	A	A	G	G	G	G	G	H	G	G	H	G	G	A	A	G	A	G	G	G	G	G	G	H	H	G	G	G	G	A	A	G	G	A	A	A	A
Synril16762	ta_contig_1DL_65850	2902	TGCAGCGGCTCCCCGAAGATGGAATAAAGGTCTCCCCGCCTAATCCCCGTTCCGTTGATGCGTC	A/G	1D	136.453	0.0540541	0.0162162	A	H	A	A	A	A	G	G	G	G	G	H	G	G	H	G	G	A	A	G	A	G	G	G	G	G	G	H	H	G	G	G	G	A	A	G	G	A	A	A	A
Synril18201	ta_contig_1DL_2242468	8371	TGCAGCTAGCTAGCATGTTTCAACAACGGCACCTAGCAGCAGCCTTTCGAGTGCACATCAAAAT	A/T	1D	136.453	0.0540541	0.0162162	A	H	A	A	A	A	T	T	T	T	T	H	T	T	H	T	T	A	A	T	A	T	T	T	T	T	T	H	H	T	T	T	T	A	A	T	T	A	A	A	A
Synril2919	ta_contig_1DL_2227998	6904	TGCAGAGCCAGAAAAACTCACCAGCAATAGCACCGCAGAACCTTATTACCAAGTTTTACAACAA	G/T	1D	136.453	0.0540541	0.0162162	T	H	T	T	T	T	G	G	G	G	G	H	G	G	H	G	G	T	T	G	T	G	G	G	G	G	G	H	H	G	G	G	G	T	T	G	G	T	T	T	T
Synril28199	ta_contig_1DL_2248489	12124	TGCAGGTTGCACTGGATACATGGTGGGATCTTGTCCATTATTCCTCCTCTATGGAAAGGCCCAT	A/C	1D	137.907	0.0432432	0.0324324	A	H	A	A	A	A	A	C	C	C	C	H	C	C	H	C	C	A	A	C	A	C	C	C	C	C	C	N	A	C	C	C	C	A	A	C	C	A	A	A	A
Synril31324	ta_contig_1DL_2259655	22386	TGCAGTGCTTTGCGCCAGACCTCGGGTCTGATAAAATCTGTGCTGCCGCTTCTTGCTTATGGTA	A/T	1D	137.907	0.0432432	0.0162162	A	H	A	A	A	A	A	T	T	T	T	H	T	T	H	T	T	A	A	T	A	T	T	T	T	T	T	T	A	T	T	T	T	A	A	T	T	A	A	A	A
Synril9074	ta_contig_1DL_2282411	3365	TGCAGCAGGCAGTTGTACCTTCGTCCAGTCGCCCGAAGAAGAAAAAGAGAAAGAGTAACATGGT	C/T	1D	137.907	0.0432432	0.027027	C	H	C	C	C	C	C	T	T	T	T	H	T	T	H	T	T	C	C	T	C	T	T	T	T	T	T	T	C	T	T	T	T	C	C	T	T	C	C	C	C
Synril9075	ta_contig_1DL_2282411	3365	TGCAGCAGGCAGTTGTACCTTCGTCCAGTCGCCCGAAGAAGAAAAAGAGAAAGAGTAACATGGT	T/G	1D	137.907	0.0432432	0.027027	T	H	T	T	T	T	T	G	G	G	G	H	G	G	H	G	G	T	T	G	T	G	G	G	G	G	G	G	T	G	G	G	G	T	T	G	G	T	T	T	T
Synril30151	ta_contig_1DL_2263145	8202	TGCAGTCCTTGGATAGCGCTCCTTGTTTACACATCACTTCACTTCAGGTTGATCTCACACATCA	C/G	1D	139.018	0.0378378	0.0378378	G	H	G	G	G	G	G	C	C	C	C	N	C	C	H	C	C	G	G	C	G	C	C	C	C	C	C	C	G	C	C	C	C	G	G	C	C	G	G	G	G
Synril30871	ta_contig_1DL_2229152	6588	TGCAGTGAGTGCTAGCTGGTTTCACGGCGCAGGAGACGCCTTATAGGAGGGCGGCGACTATATC	A/G	1D	139.018	0.0378378	0.027027	A	H	A	A	A	A	A	G	G	G	G	G	G	G	H	G	G	A	A	G	A	G	G	G	G	G	G	G	A	G	G	G	G	A	A	G	G	A	A	A	A
Synril10665	ta_contig_1DL_706172	1817	TGCAGCCAATCGAAGCAACGGTACCAAGCTTCACTGTCCACGGATCGCTAGCTAGACTTAACGA	A/T	1D	143.523	0.0864865	0.0162162	A	H	T	T	T	T	T	A	A	A	A	A	A	A	H	A	A	T	T	A	T	A	A	A	H	A	A	A	T	A	A	A	H	T	T	A	H	T	T	T	T
Synril1175	ta_contig_1DL_1475605	5884	TGCAGAAGTAAAGGATCATGGAAAATGGAATCACGCTTACACCGCAACATTTAATCGAAGTAGA	A/G	1D	143.523	0.0864865	0.0162162	G	H	A	A	A	A	A	G	G	G	G	G	G	G	H	G	G	A	A	G	A	G	G	G	H	G	G	G	A	G	G	G	H	A	A	G	H	A	A	A	A
Synril15055	ta_contig_1DL_2262893	7760	TGCAGCGAGGGGCAGAGGATATAGGCAGCAGTTTACACCATGCTTGTTGCTGTCGAGGCTCACA	A/C	1D	143.523	0.0864865	0.0162162	A	H	C	C	C	C	C	A	A	A	A	A	A	A	H	A	A	C	C	A	C	A	A	A	H	A	A	A	C	A	A	A	H	C	C	A	H	C	C	C	C
Synril20599	ta_contig_1DL_2228058	8569	TGCAGCTGGCTGTCGAGGAGGCGGCCAAGCTGCTGGAAGGGGAGAAGCTGGAGATCGTGGACTT	A/C	1D	143.523	0.0864865	0.0162162	A	H	C	C	C	C	C	A	A	A	A	A	A	A	H	A	A	C	C	A	C	A	A	A	H	A	A	A	C	A	A	A	H	C	C	A	H	C	C	C	C
Synril23667	ta_contig_1DL_2227036	4813	TGCAGGCAATGAAATCAACCAAGAAACGGAACTGCCCCCGTGTCATCCGTGTGGGTGACAGGGG	A/G	1D	143.523	0.0864865	0.0162162	A	H	G	G	G	G	G	A	A	A	A	A	A	A	H	A	A	G	G	A	G	A	A	A	H	A	A	A	G	A	A	A	H	G	G	A	H	G	G	G	G
Synril3815	ta_contig_1DL_2259325	12087	TGCAGATATCCAAATAAGCAGACACAAAATTTGCATGAAATAGAATTGTGGCAGCGTTTTCCAA	C/T	1D	143.523	0.0864865	0.0162162	T	H	C	C	C	C	C	T	T	T	T	T	T	T	H	T	T	C	C	T	C	T	T	T	H	T	T	T	C	T	T	T	H	C	C	T	H	C	C	C	C
Synril6702	ta_contig_1DL_2242048	4144	TGCAGCAATTTACAGAGAAACATGAACAGGAACGTGCATTGCTCGGCCCCGACCACCCACCGTA	A/G	1D	143.523	0.0864865	0.0162162	G	H	A	A	A	A	A	G	G	G	G	G	G	G	H	G	G	A	A	G	A	G	G	G	H	G	G	G	A	G	G	G	H	A	A	G	H	A	A	A	A
Synril9093	ta_contig_1DL_2227036	4813	TGCAGCAGGCCGTACGTGATTTGAGGAATCATCCATGTTACGTAGGTCGAGAGACTAGCAAAAA	A/G	1D	143.523	0.0864865	0.0162162	A	H	G	G	G	G	G	A	A	A	A	A	A	A	H	A	A	G	G	A	G	A	A	A	H	A	A	A	G	A	A	A	H	G	G	A	H	G	G	G	G
Synril2393	ta_contig_1DL_2277541	18865	TGCAGACTCTGCTTCTGCTCTCTCCATCTCTCCTTCGGGGTAGCGTCTGAACACATAAATAACC	C/T	1D	145.018	0.0594595	0.027027	T	T	C	C	C	C	C	T	T	T	T	T	T	T	T	T	T	C	C	T	C	T	C	T	H	T	T	T	C	T	T	T	H	C	T	T	H	C	C	C	C
Synril582	ta_contig_1DL_2276652	4248	TGCAGAACAATTATACACATGCTTATTACACAGGTCCAGTAAACTGAAGATGTCGTCATGATTA	A/G	1D	145.018	0.0594595	0.0324324	A	A	G	G	G	G	G	A	A	A	A	A	A	A	A	A	A	G	G	A	G	A	G	A	H	A	A	A	G	A	A	A	H	G	A	A	H	G	G	G	G
Synril237	ta_contig_1DL_2278299	12372	TGCAGAAACCAACTTTCAATGCTTGTACCAGAAATGGAAACTGATCATAATCCCTCAGTGTGCT	A/G	1D	147.242	0.0594595	0.0162162	A	A	G	G	G	G	G	A	A	A	A	A	A	A	A	A	A	G	G	A	G	A	G	A	H	A	A	A	G	A	A	A	H	G	A	A	H	G	G	G	G
Synril26981	ta_contig_1DL_2276586	4719	TGCAGGTCATCCATCTACCATCTCTATGTGAGAGCCGAGGTCACACCCCATACTTGACGGTTTG	A/G	1D	147.242	0.0594595	0.0162162	A	A	G	G	G	G	G	A	A	A	A	A	A	A	A	A	A	G	G	A	G	A	G	A	H	A	A	A	G	A	A	A	H	G	A	A	H	G	G	G	G
Synril23174	ta_contig_1DL_2251544	6330	TGCAGGAGTACATGGTGATTGGTCAACGATCTTAAGATGCCCGACTCTACTATGTGCAAATCCA	C/T	1D	151.925	0	0.610811	C	C	N	N	N	C	N	N	C	N	N	N	N	N	N	N	C	N	N	N	N	C	N	N	C	N	N	C	C	N	N	N	N	N	T	C	N	N	N	N	C
Synril23175	ta_contig_1DL_2251544	6330	TGCAGGAGTACATGGTGATTGGTCAACGATCTTAAGATGCCCGACTCTACTATGTGCAAATCCA	C/T	1D	151.925	0	0.610811	C	C	N	N	N	C	N	N	C	N	N	N	N	N	N	N	C	N	N	N	N	C	N	N	C	N	N	C	C	N	N	N	N	N	T	C	N	N	N	N	C
Synril23176	ta_contig_1DL_2251544	6330	TGCAGGAGTACATGGTGATTGGTCAACGATCTTAAGATGCCCGACTCTACTATGTGCAAATCCA	C/A	1D	151.925	0	0.610811	C	C	N	N	N	C	N	N	C	N	N	N	N	N	N	N	C	N	N	N	N	C	N	N	C	N	N	C	C	N	N	N	N	N	A	C	N	N	N	N	C
Synril3382	ta_contig_1DL_2288898	4988	TGCAGAGGTCGCCGAGGTCCTGATGAGGAGCGACGACCACGCTGATGTTGCCCTCCATGATCTT	C/G	1D	151.925	0.0540541	0.0216216	C	C	G	G	G	G	G	C	C	C	C	C	C	C	C	C	C	G	G	C	G	C	G	C	H	C	C	C	G	C	C	C	H	G	C	C	H	G	G	G	G
Synril339	ta_contig_1DL_578670	1523	TGCAGAAAGCACCACCATCCAAGCAGTGGCGTAGCACGGATTCAATAATACTCGACTCCGAGAA	A/C	1D	151.925	0.0540541	0.0324324	C	C	A	A	A	A	A	C	C	C	C	C	C	C	C	C	C	A	A	C	A	C	A	C	H	C	C	C	A	C	C	C	H	A	C	C	H	A	A	A	A
Synril14285	ta_contig_1DL_2288762	7537	TGCAGCCTGTATAGTACAGTATGTTTGCGCATCCAACTGTTGGGGGCGATTAGTTCTGAGACAG	G/T	1D	153.271	0.0486486	0.0162162	G	G	T	T	T	T	T	G	G	G	G	G	G	G	G	G	G	T	T	G	T	G	T	G	G	G	G	G	T	T	G	G	H	T	G	G	H	T	T	T	T
Synril21061	ta_contig_1DL_2236787	17024	TGCAGCTTATGAAATACTGTAGTTTCCTGAACGCATTATCGATTCGCCACATTCAGACACGTAT	A/G	1D	153.271	0.0486486	0.0162162	G	G	A	A	A	A	A	G	G	G	G	G	G	G	G	G	G	A	A	G	A	G	A	G	G	G	G	G	A	A	G	G	H	A	G	G	H	A	A	A	A
Synril27066	ta_contig_1DL_303732	5090	TGCAGGTCCATCGCTGAGTAGACTAGATACAAGGTGTAGCAGACATGCGGTAGAGAGTATAGGA	C/G	1D	153.271	0.0486486	0.0162162	C	C	G	G	G	G	G	C	C	C	C	C	C	C	C	C	C	G	G	C	G	C	G	C	C	C	C	C	G	G	C	C	H	G	C	C	H	G	G	G	G
Synril22785	ta_contig_1DL_2286490	5458	TGCAGGAGAGACACGATTGGGGAGGAAGACAACGGGTGGTCGAGAGCATGTAGAGATAAGGGAA	G/T	1D	156.656	0.0486486	0.0162162	T	T	G	G	G	G	G	T	T	T	T	T	T	T	T	T	T	G	G	T	G	T	G	T	T	T	T	T	G	G	T	T	H	G	T	T	H	G	G	G	G
Synril29001	ta_contig_1DL_2135903	4914	TGCAGTAGCAAGCAACACGCACACACAGCGCCTCCAGTTGTCTCGGAGGAAAGGAAGCGTGCGT	A/G	1D	156.656	0.0486486	0.0162162	A	A	G	G	G	G	G	A	A	A	A	A	A	A	A	A	A	G	G	A	G	A	G	A	A	A	A	A	G	G	A	A	H	G	A	A	H	G	G	G	G
Synril412	ta_contig_1DL_2249610	10242	TGCAGAAATATGATCACTACAGTGAACGGGGGTTGCTACACTGGCCGCTCATTTACTACAGGTT	G/T	1D	156.656	0.0486486	0.0162162	T	T	G	G	G	G	G	T	T	T	T	T	T	T	T	T	T	G	G	T	G	T	G	T	T	T	T	T	G	G	T	T	H	G	T	T	H	G	G	G	G
Synril11015	ta_contig_2AS_5188989	6918	TGCAGCCACGCGCCTCCGTGTGAGTCCTCTTCCAACCCCGTCTGACCGCCCGCCCGATCCATCC	A/C	2A	0	0.0108108	0.00540541	C	C	A	C	C	A	C	C	C	H	C	A	A	A	A	C	A	C	A	C	A	A	C	A	C	C	A	C	C	C	C	C	A	C	C	A	C	A	A	A	A
Synril11016	ta_contig_2AS_5188989	6918	TGCAGCCACGCGCCTCCGTGTGAGTCCTCTTCCAACCCCGTCTGACCGCCCGCCCGATCCATCC	T/C	2A	0	0.0108108	0.00540541	C	C	T	C	C	T	C	C	C	H	C	T	T	T	T	C	T	C	T	C	T	T	C	T	C	C	T	C	C	C	C	C	T	C	C	T	C	T	T	T	T
Synril11017	ta_contig_2AS_5188989	6918	TGCAGCCACGCGCCTCCGTGTGAGTCCTCTTCCAACCCCGTCTGACCGCCCGCCCGATCCATCC	C/G	2A	0	0.0108108	0.00540541	G	G	C	G	G	C	G	G	G	H	G	C	C	C	C	G	C	G	C	G	C	C	G	C	G	G	C	G	G	G	G	G	C	G	G	C	G	C	C	C	C
Synril30134	ta_contig_2AS_5185018	15855	TGCAGTCCTGTCGATTTAACCCGTAGTAGTTCACACCTGAATTAAATACGGCGTTTTTGCACCC	C/T	2A	0	0.0108108	0.00540541	T	T	C	T	T	C	T	T	T	H	T	C	C	C	C	T	C	T	C	T	C	C	T	C	T	T	C	T	T	T	T	T	C	T	T	C	T	C	C	C	C
Synril30135	ta_contig_2AS_5185018	15855	TGCAGTCCTGTCGATTTAACCCGTAGTAGTTCACACCTGAATTAAATACGGCGTTTTTGCACCC	T/C	2A	0	0.0108108	0.00540541	C	C	T	C	C	T	C	C	C	H	C	T	T	T	T	C	T	C	T	C	T	T	C	T	C	C	T	C	C	C	C	C	T	C	C	T	C	T	T	T	T
Synril32295	ta_contig_2AS_5267795	7477	TGCAGTTCATAATTTGCTAAAAGTAGAGACACTCAGAGTAAAATCCTCGCCCCGTGTCGTCCCC	G/T	2A	0	0.0108108	0.00540541	T	T	G	T	T	G	T	T	T	H	T	G	G	G	G	T	G	T	G	T	G	G	T	G	T	T	G	T	T	T	T	T	G	T	T	G	T	G	G	G	G
Synril9851	ta_contig_2AS_5188989	6918	TGCAGCATCCAATCCGATCCAGCATGAGATGAGATAGTGTAGCGCCACGTCCACATGCATTTCG	A/G	2A	0	0.0108108	0.00540541	A	A	G	A	A	G	A	A	A	H	A	G	G	G	G	A	G	A	G	A	G	G	A	G	A	A	G	A	A	A	A	A	G	A	A	G	A	G	G	G	G
Synril11519	ta_contig_2AS_5217461	16566	TGCAGCCATGCATCAATGTGGTTGTTTGCTCTTCTTGTCGTGCATTCATTCCTTCACCCAGTGA	C/T	2A	2.846	0.0108108	0.00540541	T	T	C	T	T	C	T	T	T	H	T	C	C	C	C	T	C	T	C	T	C	C	T	C	T	T	C	T	T	T	T	T	C	T	T	C	T	C	C	C	C
Synril24451	ta_contig_2AS_5165896	18803	TGCAGGCCTCGAGCGACTTTCCATGTCATCGGCATTGATAGAAAAGGTGACAGATTACTTGCTC	A/G	2A	2.846	0.0108108	0.00540541	A	A	G	A	A	G	A	A	A	H	A	G	G	G	G	A	G	A	G	A	G	G	A	G	A	A	G	A	A	A	A	A	G	A	A	G	A	G	G	G	G
Synril25679	ta_contig_2AS_5292414	2210	TGCAGGGCATACTGCTGACGACTGCGTGACACAACAATTTTGTTTTATATGTAATAAGACGAAT	C/T	2A	2.846	0.0108108	0.00540541	T	T	C	T	T	C	T	T	T	H	T	C	C	C	C	T	C	T	C	T	C	C	T	C	T	T	C	T	T	T	T	T	C	T	T	C	T	C	C	C	C
Synril28190	ta_contig_2AS_5247752	30883	TGCAGGTTGATGGGGCATTTCGTACGCACTTTGTCCTCACTCATGCGCACCCGAGATCAACTTC	A/G	2A	2.846	0.0108108	0.00540541	A	A	G	A	A	G	A	A	A	H	A	G	G	G	G	A	G	A	G	A	G	G	A	G	A	A	G	A	A	A	A	A	G	A	A	G	A	G	G	G	G
Synril28238	ta_contig_2AS_5241898	22804	TGCAGGTTGGAGCTGCTGCACGACGGCCTCTTGGGCGCCACCGCGTCCTCGCCACCGCCCCTGG	C/T	2A	2.846	0.0108108	0.00540541	C	C	T	C	C	T	C	C	C	H	C	T	T	T	T	C	T	C	T	C	T	T	C	T	C	C	T	C	C	C	C	C	T	C	C	T	C	T	T	T	T
Synril344	ta_contig_2AS_5282792	23577	TGCAGAAAGCCAAAAGTAGTTCTGCGGTAGTAATAATCAGGGTACCAGCAGCACTTATTGTCAC	G/T	2A	2.846	0.0108108	0.00540541	T	T	G	T	T	G	T	T	T	H	T	G	G	G	G	T	G	T	G	T	G	G	T	G	T	T	G	T	T	T	T	T	G	T	T	G	T	G	G	G	G
Synril345	ta_contig_2AS_5282792	23577	TGCAGAAAGCCAAAAGTAGTTCTGCGGTAGTAATAATCAGGGTACCAGCAGCACTTATTGTCAC	C/T	2A	2.846	0.0108108	0.00540541	T	T	C	T	T	C	T	T	T	H	T	C	C	C	C	T	C	T	C	T	C	C	T	C	T	T	C	T	T	T	T	T	C	T	T	C	T	C	C	C	C
Synril4749	ta_contig_2AS_5294583	22170	TGCAGATGGGTGCAGCAAGGAGTCCAGCTGCGTCGTCTGTGCAAAGCTTCCGCAGCGTGGATGA	C/T	2A	2.846	0.0108108	0.00540541	T	T	C	T	T	C	T	T	T	H	T	C	C	C	C	T	C	T	C	T	C	C	T	C	T	T	C	T	T	T	T	T	C	T	T	C	T	C	C	C	C
Synril8877	ta_contig_2AS_5282792	23577	TGCAGCAGCTCCTCCATGGCCGAACCGCAGATCTCCTTGCGGGCAGCTTGTTGGAGCGTGGCCT	A/T	2A	2.846	0.0108108	0.00540541	T	T	A	T	T	A	T	T	T	H	T	A	A	A	A	T	A	T	A	T	A	A	T	A	T	T	A	T	T	T	T	T	A	T	T	A	T	A	A	A	A
Synril10015	ta_contig_2AS_5237913	7079	TGCAGCATCTTCTTCCTCCTCCCCCGTGTCAATCATCTTACTCCTCCAGAGACCAGGTGCCCAC	C/G	2A	4.93	0.0108108	0.00540541	G	G	C	G	G	C	G	G	G	H	G	C	C	C	C	G	C	G	C	G	C	C	G	C	G	G	G	G	G	G	G	G	C	G	G	G	G	C	C	C	C
Synril1583	ta_contig_2AS_5209649	11866	TGCAGACAACATTGAAGACAGATGAGGACAGTGATGCAGATGCAGTCGGACCCTTGGAAGTTAG	G/T	2A	4.93	0.0108108	0.00540541	G	G	T	G	G	T	G	G	G	H	G	T	T	T	T	G	T	G	T	G	T	T	G	T	G	G	G	G	G	G	G	G	T	G	G	G	G	T	T	T	T
Synril22575	ta_contig_2AS_5239269	8552	TGCAGGACCTCGTAGTCCACGCGGTCCCCGTGCCGCGCCATGATCCGCTCCTGCTCCTGGACGG	C/T	2A	4.93	0.0108108	0.00540541	C	C	T	C	C	T	C	C	C	H	C	T	T	T	T	C	T	C	T	C	T	T	C	T	C	C	C	C	C	C	C	C	T	C	C	C	C	T	T	T	T
Synril9964	ta_contig_2AS_5209649	11866	TGCAGCATCTCAATTCATCAATTCTCTGTTTCCAACCTGTTTGCCCCCTCTGAATCACTTCTGT	C/G	2A	4.93	0.0108108	0.00540541	C	C	G	C	C	G	C	C	C	H	C	G	G	G	G	C	G	C	G	C	G	G	C	G	C	C	C	C	C	C	C	C	G	C	C	C	C	G	G	G	G
Synril28887	ta_contig_2AS_5189055	3976	TGCAGTACTTAATGCTCCAACAGAATGAACTCTTCGGTGAAATAACAAGGCAAATAGGAGAACT	A/C	2A	6.046	0.0108108	0.0108108	C	C	A	C	C	A	C	C	C	H	C	A	A	A	A	C	A	C	A	C	A	A	C	A	C	C	C	C	C	C	C	C	A	C	C	C	C	A	A	A	A
Synril3886	ta_contig_2AS_5255889	1403	TGCAGATCAAACCCTCTCAACTGGTTCACGATCCGTAAGTCTAGTATCGGGACGAGGCCCCCCG	A/G	2A	6.046	0.0108108	0.0108108	A	A	G	A	A	G	A	A	A	H	A	G	G	G	G	A	G	A	G	A	G	G	A	G	A	A	A	A	A	A	A	A	G	A	A	A	A	G	G	G	G
Synril3887	ta_contig_2AS_5255889	1403	TGCAGATCAAACCCTCTCAACTGGTTCACGATCCGTAAGTCTAGTATCGGGACGAGGCCCCCCG	C/T	2A	6.046	0.0108108	0.0108108	C	C	T	C	C	T	C	C	C	H	C	T	T	T	T	C	T	C	T	C	T	T	C	T	C	C	C	C	C	C	C	C	T	C	C	C	C	T	T	T	T
Synril16394	ta_contig_2AS_5292918	1814	TGCAGCGGCAATGTCCATCGATTTGCTCAATGGGAGTAGGAGCGGAATGGGGAACAAGAAGAAA	A/G	2A	6.6015	0.0108108	0.0108108	G	G	A	G	G	A	G	G	G	H	G	A	A	A	A	G	A	G	A	G	A	A	G	A	G	G	G	G	G	G	G	G	A	G	G	G	G	A	A	A	A
Synril1750	ta_contig_2AS_5274691	11497	TGCAGACAGTATGGAAGCAAACAACGTCGGCAGCGTGCCGCAGGCGGACAGAGACTTCAAGGAG	C/T	2A	7.157	0.0162162	0.00540541	C	C	H	C	C	T	C	C	C	H	C	T	T	T	T	C	T	C	T	C	T	T	C	T	C	C	C	C	C	C	C	C	T	C	C	C	C	T	T	T	T
Synril26994	ta_contig_2AS_5188934	4299	TGCAGGTCATGGCATGGCATGGCGGCACAGCTCGCCCCTGCGGCGGCCCG	C/T	2A	7.157	0.0162162	0.00540541	T	T	H	T	T	C	T	T	T	H	T	C	C	C	C	T	C	T	C	T	C	C	T	C	T	T	T	T	T	T	T	T	C	T	T	T	T	C	C	C	C
Synril28883	ta_contig_2AS_5241920	3969	TGCAGTACTGTGCGAGACAGCGTGGCCGTGTGATGCGGCAAGCGCATGAGAGGCTGGAGCATGA	A/G	2A	7.157	0.0162162	0.00540541	A	A	H	A	A	G	A	A	A	H	A	G	G	G	G	A	G	A	G	A	G	G	A	G	A	A	A	A	A	A	A	A	G	A	A	A	A	G	G	G	G
Synril30389	ta_contig_2AS_324214	15066	TGCAGTCTACCGTTGCAACAATTGCTATAGCTATGATAACTGCTGGCAAAGATTTATCTGAATC	G/T	2A	7.157	0.0162162	0.00540541	G	G	H	G	G	T	G	G	G	H	G	T	T	T	T	G	T	G	T	G	T	T	G	T	G	G	G	G	G	G	G	G	T	G	G	G	G	T	T	T	T
Synril12960	ta_contig_2AS_5271164	4559	TGCAGCCGAGAGGTGAGCCCTCAATAGAGAGTTTTGACATCCGTGTTCTGGAGAGAGATGGGCC	A/G	2A	14.123	0.0108108	0.0648649	A	G	H	G	G	A	G	G	G	G	N	A	A	A	A	G	A	G	A	G	A	A	G	A	G	G	G	G	G	G	G	G	A	G	G	G	G	N	A	A	N
Synril15539	ta_contig_2AS_5197162	9440	TGCAGCGCCAAATAGGATTCACCTATAGGATTGGGCGGGCCTATGTCTCGCTTATGGGGGCGCC	C/T	2A	14.123	0.0162162	0.0108108	C	T	H	T	T	C	T	T	T	T	N	C	C	C	C	T	C	T	C	T	C	C	T	C	T	T	T	T	T	T	T	T	C	T	T	T	T	T	C	C	T
Synril15540	ta_contig_2AS_5197162	9440	TGCAGCGCCAAATAGGATTCACCTATAGGATTGGGCGGGCCTATGTCTCGCTTATGGGGGCGCC	T/C	2A	14.123	0.0162162	0.0108108	T	C	H	C	C	T	C	C	C	C	N	T	T	T	T	C	T	C	T	C	T	T	C	T	C	C	C	C	C	C	C	C	T	C	C	C	C	C	T	T	C
Synril15730	ta_contig_2AS_5271164	4559	TGCAGCGCCGCCCGCTAAGAAGCAGCCGACCGCTGCTGCTGTTGGTCAGGGTGGGGCTGCTCCG	G/T	2A	14.123	0.0108108	0.0486486	G	T	H	T	T	G	T	T	T	T	N	G	G	G	G	T	G	T	G	T	G	G	T	G	T	T	T	T	T	T	T	T	G	T	T	T	T	T	G	G	N
Synril32829	ta_contig_2AS_5292384	13334	TGCAGTTGCAGGTGAACTTGCAAGCCGTTTCATCTCCTACCTGCTGAACAAGTACCACCCGAAG	A/T	2A	14.123	0.0108108	0.0216216	T	A	H	A	A	T	A	A	A	A	T	T	T	T	T	A	T	A	T	A	T	T	A	T	A	A	A	A	A	A	A	A	T	A	A	A	A	N	T	T	A
Synril3432	ta_contig_2AS_5193570	10340	TGCAGAGTAGACATCCCCCATCCCTCCCCACACATGCAACCGCGACGTCCAAATTGGACGCCGC	C/T	2A	14.123	0.0108108	0.027027	C	T	H	T	T	C	T	T	T	T	N	C	C	C	C	T	C	T	C	T	C	C	T	C	T	T	T	T	T	T	T	T	C	T	T	T	T	T	C	C	T
Synril11103	ta_contig_2AS_5215102	3346	TGCAGCCAGAAGTCCACAACTGGTAAAAGTCATGGTCAAGAATCAAGTAACCCACCCCCATTAT	T/A	2A	15.846	0.0162162	0.00540541	A	T	H	T	T	A	T	T	T	T	A	A	A	A	A	T	A	T	A	T	A	A	T	A	T	T	T	T	T	T	T	T	A	T	T	T	T	T	A	A	T
Synril12253	ta_contig_2AS_5298133	6534	TGCAGCCCCGCGCGGCCAAGGACGACGGCGCACGGGTCTGCATCATCGAACGGCACAGTCCCCT	A/G	2A	15.846	0.0162162	0.00540541	A	G	H	G	G	A	G	G	G	G	A	A	A	A	A	G	A	G	A	G	A	A	G	A	G	G	G	G	G	G	G	G	A	G	G	G	G	G	A	A	G
Synril12907	ta_contig_2AS_5304546	14853	TGCAGCCGACAGCTTCATCCATGAAACAAAGGGAGGAAACATGAGTGAGGACAGAGGGAGAGAG	C/G	2A	15.846	0.0162162	0.00540541	C	G	H	G	G	C	G	G	G	G	C	C	C	C	C	G	C	G	C	G	C	C	G	C	G	G	G	G	G	G	G	G	C	G	G	G	G	G	C	C	G
Synril14728	ta_contig_2AS_1898166	8755	TGCAGCGACATCCATCAAATGGTAATTTCGGTTCAAGACCAGGGAGTTCTGCTGATACAATAAA	C/G	2A	15.846	0.0162162	0.00540541	C	G	H	G	G	C	G	G	G	G	C	C	C	C	C	G	C	G	C	G	C	C	G	C	G	G	G	G	G	G	G	G	C	G	G	G	G	G	C	C	G
Synril15161	ta_contig_2AS_5303836	10299	TGCAGCGATCTTGTCATCGTCTTGAGAGTCATCCTCGTCCTCATCATAACGGTACCAACAATCT	A/G	2A	15.846	0.0162162	0.00540541	G	A	H	A	A	G	A	A	A	A	G	G	G	G	G	A	G	A	G	A	G	G	A	G	A	A	A	A	A	A	A	A	G	A	A	A	A	A	G	G	A
Synril18984	ta_contig_2AS_5157973	7794	TGCAGCTCCCCTCCTTGCGACCTTCACAGACAGACAGGCTTCGATCGCCGAAATGCTGGCTTGG	A/C	2A	15.846	0.0162162	0.00540541	C	A	H	A	A	C	A	A	A	A	C	C	C	C	C	A	C	A	C	A	C	C	A	C	A	A	A	A	A	A	A	A	C	A	A	A	A	A	C	C	A
Synril1980	ta_contig_2AS_5188837	1954	TGCAGACCGAACGGCAGACGAGGCCGCAGCAGGTCCGATTGCCCGCTTGGGAGCAGGGGCGGAC	A/G	2A	15.846	0.0162162	0.00540541	A	G	H	G	G	A	G	G	G	G	A	A	A	A	A	G	A	G	A	G	A	A	G	A	G	G	G	G	G	G	G	G	A	G	G	G	G	G	A	A	G
Synril1981	ta_contig_2AS_5188837	1954	TGCAGACCGAACGGCAGACGAGGCCGCAGCAGGTCCGATTGCCCGCTTGGGAGCAGGGGCGGAC	T/C	2A	15.846	0.0162162	0.00540541	T	C	H	C	C	T	C	C	C	C	T	T	T	T	T	C	T	C	T	C	T	T	C	T	C	C	C	C	C	C	C	C	T	C	C	C	C	C	T	T	C
Synril1982	ta_contig_2AS_5188837	1954	TGCAGACCGAACGGCAGACGAGGCCGCAGCAGGTCCGATTGCCCGCTTGGGAGCAGGGGCGGAC	G/A	2A	15.846	0.0162162	0.00540541	G	A	H	A	A	G	A	A	A	A	G	G	G	G	G	A	G	A	G	A	G	G	A	G	A	A	A	A	A	A	A	A	G	A	A	A	A	A	G	G	A
Synril20214	ta_contig_2AS_5220659	16338	TGCAGCTGCCTGCTCATCCTCACCATCTCAATCTGTGTACGAGTAGATCCCATGGTTTACCAGT	A/C	2A	15.846	0.0162162	0.00540541	A	C	H	C	C	A	C	C	C	C	A	A	A	A	A	C	A	C	A	C	A	A	C	A	C	C	C	C	C	C	C	C	A	C	C	C	C	C	A	A	C
Synril2046	ta_contig_2AS_5300086	4706	TGCAGACCTATTTGCCGCACGGTAGCAGATGCAGTCCATGTGTTGGACGCCATTGTTGGCTACG	A/G	2A	15.846	0.0162162	0.00540541	A	G	H	G	G	A	G	G	G	G	A	A	A	A	A	G	A	G	A	G	A	A	G	A	G	G	G	G	G	G	G	G	A	G	G	G	G	G	A	A	G
Synril2047	ta_contig_2AS_5310060	16471	TGCAGACCTCACCATATAGCTGGTGTTCAGGTGCCTAGAGGTATTGGGAAACTGACGGCGTTGC	A/G	2A	15.846	0.0162162	0.00540541	G	A	H	A	A	G	A	A	A	A	G	G	G	G	G	A	G	A	G	A	G	G	A	G	A	A	A	A	A	A	A	A	G	A	A	A	A	A	G	G	A
Synril21219	ta_contig_2AS_5190351	7470	TGCAGCTTCCTCTGAAGTGTTCCCGATGTTGTCGTTCGTCGTTTGTGTGCAGCGGCCACAGCCG	A/G	2A	15.846	0.0162162	0.00540541	A	G	H	G	G	A	G	G	G	G	A	A	A	A	A	G	A	G	A	G	A	A	G	A	G	G	G	G	G	G	G	G	A	G	G	G	G	G	A	A	G
Synril21220	ta_contig_2AS_5190351	7470	TGCAGCTTCCTCTGAAGTGTTCCCGATGTTGTCGTTCGTCGTTTGTGTGCAGCGGCCACAGCCG	A/C	2A	15.846	0.0162162	0.00540541	A	C	H	C	C	A	C	C	C	C	A	A	A	A	A	C	A	C	A	C	A	A	C	A	C	C	C	C	C	C	C	C	A	C	C	C	C	C	A	A	C
Synril21765	ta_contig_2AS_5230443	1367	TGCAGCTTTTGCCATTGCACTGTGCGCACGCTTAGTTTCGTATTAGGCTCTAAGAAACAATTCG	C/T	2A	15.846	0.0162162	0.00540541	C	T	H	T	T	C	T	T	T	T	C	C	C	C	C	T	C	T	C	T	C	C	T	C	T	T	T	T	T	T	T	T	C	T	T	T	T	T	C	C	T
Synril22695	ta_contig_2AS_5257537	8918	TGCAGGACTGACCCTAATGACCTGATCAGACCCAAGATAGCAATGGGGCCCCGAAACCCGCGTC	C/T	2A	15.846	0.0162162	0.00540541	C	T	H	T	T	C	T	T	T	T	C	C	C	C	C	T	C	T	C	T	C	C	T	C	T	T	T	T	T	T	T	T	C	T	T	T	T	T	C	C	T
Synril22838	ta_contig_2AS_5227437	7681	TGCAGGAGATGTTCAAGATCTCGCGCGCGCAGACGCTGGTCGCGCTGTGCGGCACCATCCCAGG	A/G	2A	15.846	0.0162162	0.00540541	G	A	H	A	A	G	A	A	A	A	G	G	G	G	G	A	G	A	G	A	G	G	A	G	A	A	A	A	A	A	A	A	G	A	A	A	A	A	G	G	A
Synril22839	ta_contig_2AS_5227437	7681	TGCAGGAGATGTTCAAGATCTCGCGCGCGCAGACGCTGGTCGCGCTGTGCGGCACCATCCCAGG	G/A	2A	15.846	0.0162162	0.00540541	A	G	H	G	G	A	G	G	G	G	A	A	A	A	A	G	A	G	A	G	A	A	G	A	G	G	G	G	G	G	G	G	A	G	G	G	G	G	A	A	G
Synril23041	ta_contig_2AS_5281666	6512	TGCAGGAGGAATGTGGAGGTAGAAATCGACGATGAAGAGCAGGCGATACTAACTTACTGGGCAA	A/G	2A	15.846	0.0162162	0.00540541	A	G	H	G	G	A	G	G	G	G	A	A	A	A	A	G	A	G	A	G	A	A	G	A	G	G	G	G	G	G	G	G	A	G	G	G	G	G	A	A	G
Synril24432	ta_contig_2AS_5303427	8416	TGCAGGCCTACCAGGCTACCACCCACTGAATTGAATCTCTTTTTTTAAAGGAGGATAACCCCCG	C/T	2A	15.846	0.0162162	0.00540541	C	T	H	T	T	C	T	T	T	T	C	C	C	C	C	T	C	T	C	T	C	C	T	C	T	T	T	T	T	T	T	T	C	T	T	T	T	T	C	C	T
Synril26344	ta_contig_2AS_5305532	13182	TGCAGGGTCATCGGCGGCACGCCGTTGACAAAGCTATGCCCAGTCGTGGCCACAAACAAACGCA	A/G	2A	15.846	0.0216216	0.0162162	G	G	A	G	G	G	A	G	A	G	G	G	A	A	G	G	G	G	A	G	A	G	A	G	A	N	G	G	A	G	G	A	G	G	G	G	A	G	G	G	A
Synril28143	ta_contig_2AS_5264519	4732	TGCAGGTTCTGGAAGAACACCCCCAGCAGCCTGTCCGTGACGACGCATCGGCTCAGCGAGAGGC	C/T	2A	15.846	0.0162162	0.00540541	C	T	H	T	T	C	T	T	T	T	C	C	C	C	C	T	C	T	C	T	C	C	T	C	T	T	T	T	T	T	T	T	C	T	T	T	T	T	C	C	T
Synril28144	ta_contig_2AS_5264519	4732	TGCAGGTTCTGGAAGAACACCCCCAGCAGCCTGTCCGTGACGACGCATCGGCTCAGCGAGAGGC	G/C	2A	15.846	0.0162162	0.00540541	G	C	H	C	C	G	C	C	C	C	G	G	G	G	G	C	G	C	G	C	G	G	C	G	C	C	C	C	C	C	C	C	G	C	C	C	C	C	G	G	C
Synril28898	ta_contig_2AS_5267631	14487	TGCAGTACTTCTTGATTCCTCGTTGGTTCACGGAGTTCTCCATTTAACCATGACGATTTATAAG	C/G	2A	15.846	0.0162162	0.00540541	C	G	H	G	G	C	G	G	G	G	C	C	C	C	C	G	C	G	C	G	C	C	G	C	G	G	G	G	G	G	G	G	C	G	G	G	G	G	C	C	G
Synril28899	ta_contig_2AS_5267631	14487	TGCAGTACTTCTTGATTCCTCGTTGGTTCACGGAGTTCTCCATTTAACCATGACGATTTATAAG	G/A	2A	15.846	0.0162162	0.00540541	G	A	H	A	A	G	A	A	A	A	G	G	G	G	G	A	G	A	G	A	G	G	A	G	A	A	A	A	A	A	A	A	G	A	A	A	A	A	G	G	A
Synril30155	ta_contig_2AS_5227140	14899	TGCAGTCCTTTTGAAAAAAACACTTCAACGTTGTTACTTCCCTGTGATGATATCTTGTTGAGTG	A/G	2A	15.846	0.0162162	0.00540541	A	G	H	G	G	A	G	G	G	G	A	A	A	A	A	G	A	G	A	G	A	A	G	A	G	G	G	G	G	G	G	G	A	G	G	G	G	G	A	A	G
Synril30156	ta_contig_2AS_5227140	14899	TGCAGTCCTTTTGAAAAAAACACTTCAACGTTGTTACTTCCCTGTGATGATATCTTGTTGAGTG	A/C	2A	15.846	0.0162162	0.00540541	A	C	H	C	C	A	C	C	C	C	A	A	A	A	A	C	A	C	A	C	A	A	C	A	C	C	C	C	C	C	C	C	A	C	C	C	C	C	A	A	C
Synril30157	ta_contig_2AS_5227140	14899	TGCAGTCCTTTTGAAAAAAACACTTCAACGTTGTTACTTCCCTGTGATGATATCTTGTTGAGTG	A/G	2A	15.846	0.0162162	0.00540541	A	G	H	G	G	A	G	G	G	G	A	A	A	A	A	G	A	G	A	G	A	A	G	A	G	G	G	G	G	G	G	G	A	G	G	G	G	G	A	A	G
Synril31022	ta_contig_2AS_5290203	3905	TGCAGTGCAGCACGCGTAGCCTCAGCGATCTGAAGTTGTACTTCGGTGCTGATGATAGCATGTT	A/C	2A	15.846	0.0162162	0.00540541	A	C	H	C	C	A	C	C	C	C	A	A	A	A	A	C	A	C	A	C	A	A	C	A	C	C	C	C	C	C	C	C	A	C	C	C	C	C	A	A	C
Synril31895	ta_contig_2AS_5268838	6666	TGCAGTGTGTTGCGCTCTCCTTCTTGATAACTCCCCATCTTTCACAGACATTAGTGATCTCACC	A/G	2A	15.846	0.0162162	0.00540541	G	A	H	A	A	G	A	A	A	A	G	G	G	G	G	A	G	A	G	A	G	G	A	G	A	A	A	A	A	A	A	A	G	A	A	A	A	A	G	G	A
Synril32862	ta_contig_2AS_5278895	7053	TGCAGTTGCCGAGGTACAGGGACTGGAAGGTCGCCTGACGATTCTGGACGATGACACGTACGCT	A/C	2A	15.846	0.0162162	0.00540541	A	C	H	C	C	A	C	C	C	C	A	A	A	A	A	C	A	C	A	C	A	A	C	A	C	C	C	C	C	C	C	C	A	C	C	C	C	C	A	A	C
Synril32917	ta_contig_2AS_5223582	5236	TGCAGTTGCTGCTACCATCCCATCCTTGGTAATGCTCCTTTTCCTCAACTCCACCCTGATGTGT	A/G	2A	15.846	0.0162162	0.00540541	G	A	H	A	A	G	A	A	A	A	G	G	G	G	G	A	G	A	G	A	G	G	A	G	A	A	A	A	A	A	A	A	G	A	A	A	A	A	G	G	A
Synril32992	ta_contig_2AS_5214314	14760	TGCAGTTGGGCAACATCATTATCGCCAACATCACATTGGAGAAGGCGCAGATGGTGGTCTACAC	A/G	2A	15.846	0.0162162	0.00540541	A	G	H	G	G	A	G	G	G	G	A	A	A	A	A	G	A	G	A	G	A	A	G	A	G	G	G	G	G	G	G	G	A	G	G	G	G	G	A	A	G
Synril3626	ta_contig_2AS_5223582	5236	TGCAGATAAAACAATCAACGGCCGCTTTGATGTGTAAGGAGGACACATGGCAGAACATGCATGT	C/T	2A	15.846	0.0162162	0.00540541	C	T	H	T	T	C	T	T	T	T	C	C	C	C	C	T	C	T	C	T	C	C	T	C	T	T	T	T	T	T	T	T	C	T	T	T	T	T	C	C	T
Synril574	ta_contig_2AS_5196505	6380	TGCAGAACAATCTACAGACACCACCATCCGATTTGAGGCACCGCAGCCTTCAAGTTTGACGCGT	A/G	2A	15.846	0.0162162	0.00540541	G	A	H	A	A	G	A	A	A	A	G	G	G	G	G	A	G	A	G	A	G	G	A	G	A	A	A	A	A	A	A	A	G	A	A	A	A	A	G	G	A
Synril851	ta_contig_2AS_5191018	15170	TGCAGAACTGTCATATACATGCAGTTAAGCAAAAGTCAGTAAATTCAAGAGAGAAGCACTACCT	A/T	2A	15.846	0.0162162	0.00540541	T	A	H	A	A	T	A	A	A	A	T	T	T	T	T	A	T	A	T	A	T	T	A	T	A	A	A	A	A	A	A	A	T	A	A	A	A	A	T	T	A
Synril9875	ta_contig_2AS_5190815	9894	TGCAGCATCCCACCATTGCGAATGGCCATTAGAGAAAGAAAGCTCCGAATGGTGACGAAAACAT	C/T	2A	15.846	0.0162162	0.00540541	C	T	H	T	T	C	T	T	T	T	C	C	C	C	C	T	C	T	C	T	C	C	T	C	T	T	T	T	T	T	T	T	C	T	T	T	T	T	C	C	T
Synril16680	ta_contig_2AS_5200251	28677	TGCAGCGGCGGAACAGACCGAGGTAGCTGAGGAAAGCATATGTGAGCAGGACGGGGCAGGCGAG	C/T	2A	16.321	0.0162162	0.00540541	C	T	H	T	T	C	T	T	T	T	C	C	C	C	C	T	C	T	C	T	C	C	T	C	T	T	T	T	T	T	T	T	C	T	T	T	T	T	C	C	T
Synril16681	ta_contig_2AS_5200251	28677	TGCAGCGGCGGAACAGACCGAGGTAGCTGAGGAAAGCATATGTGAGCAGGACGGGGCAGGCGAG	G/A	2A	16.321	0.0162162	0.00540541	G	A	H	A	A	G	A	A	A	A	G	G	G	G	G	A	G	A	G	A	G	G	A	G	A	A	A	A	A	A	A	A	G	A	A	A	A	A	G	G	A
Synril12325	ta_contig_2AS_5258191	1480	TGCAGCCCCTGCTGAACGGGAACGGCCGCCCCTTCCACTCTGAACCCAAACCAAAATTCAGACC	C/T	2A	17.971	0.0162162	0.00540541	C	T	H	T	T	C	T	T	T	T	C	C	C	C	C	T	C	T	C	T	C	C	T	C	T	T	T	T	T	T	T	T	C	T	T	T	T	T	C	C	T
Synril12326	ta_contig_2AS_5258191	1480	TGCAGCCCCTGCTGAACGGGAACGGCCGCCCCTTCCACTCTGAACCCAAACCAAAATTCAGACC	C/A	2A	17.971	0.0162162	0.00540541	C	A	H	A	A	C	A	A	A	A	C	C	C	C	C	A	C	A	C	A	C	C	A	C	A	A	A	A	A	A	A	A	C	A	A	A	A	A	C	C	A
Synril25546	ta_contig_2AS_5199809	17991	TGCAGGGATCATTTTAACCTTCACTTCTCTGAGTAGATTTGACTACAAACAAGGCACGCAATCT	A/G	2A	19.621	0.0216216	0.108108	G	A	N	A	A	G	H	G	A	A	G	G	N	N	G	A	G	A	G	A	G	G	A	G	A	A	A	N	A	A	A	A	G	A	A	A	A	A	G	G	A
Synril14813	ta_contig_2AS_5292939	16786	TGCAGCGACGCAACCACCGAAATAATGCGCACAAGTACGACGCAGCAACCCTACCGAAATAATA	A/G	2A	22.966	0.0378378	0.00540541	G	A	G	A	A	G	H	G	A	A	G	G	A	A	G	A	G	A	G	A	G	G	A	G	A	A	A	G	A	A	A	A	G	A	A	A	A	A	G	G	A
Synril15268	ta_contig_2AS_5193022	12552	TGCAGCGATTTCAGCGCTGGAGTCTTCAACATTTTTCACTCATCAGGTGACACCAGCACGCCGA	A/G	2A	22.966	0.0378378	0.00540541	G	A	G	A	A	G	H	G	A	A	G	G	A	A	G	A	G	A	G	A	G	G	A	G	A	A	A	G	A	A	A	A	G	A	A	A	A	A	G	G	A
Synril30462	ta_contig_2AS_5292939	16786	TGCAGTCTCCCGTCAGCATTTTTCTTTTGGTGATGAACTCTCATGTCAGCTTTAGGCAGGGAGA	C/G	2A	22.966	0.0378378	0.00540541	G	C	G	C	C	G	H	G	C	C	G	G	C	C	G	C	G	C	G	C	G	G	C	G	C	C	C	G	C	C	C	C	G	C	C	C	C	C	G	G	C
Synril3309	ta_contig_2AS_5184231	14106	TGCAGAGGCTGGGAGAGTGACTTATTCCATCACCTCCCAACCCTCTAGTTACTTTTTACCTATC	A/T	2A	25.196	0.0432432	0.0378378	T	A	T	A	A	T	H	T	A	A	T	T	A	A	T	A	N	A	T	A	T	T	A	T	A	A	A	T	A	A	A	A	T	A	A	A	A	A	T	T	A
Synril33368	ta_contig_2AS_5194833	1025	TGCAGTTTGACTGATTCCACTTAAACCTAAAAATATTTTTTAAACATTATTCGCATCAACAACT	A/G	2A	25.196	0.0432432	0.027027	A	G	A	G	G	A	H	A	G	G	A	A	G	G	A	G	G	G	A	G	A	A	G	A	G	G	G	A	G	G	G	G	A	G	G	G	G	G	A	A	G
Synril23508	ta_contig_2AS_5201866	7111	TGCAGGATGTGCTTTTGTCGGTGGCGACGAAGCTCACCGCCACAGAGGTATGGGACTCTCTGAA	A/G	2A	26.345	0.0648649	0.00540541	G	A	G	A	A	G	H	G	A	A	G	G	A	A	G	A	A	A	G	A	G	G	A	G	A	A	A	G	A	A	A	A	G	A	A	A	A	A	G	G	A
Synril25028	ta_contig_2AS_5214594	9648	TGCAGGCTCGAGTCGCAGCCACGGGACGGCGAAGGCTCCGTATTCTCCTTCCCTTGCCTCTCCG	A/C	2A	26.345	0.0648649	0.00540541	C	A	C	A	A	C	H	C	A	A	C	C	A	A	C	A	A	A	C	A	C	C	A	C	A	A	A	C	A	A	A	A	C	A	A	A	A	A	C	C	A
Synril3031	ta_contig_2AL_6392472	9763	TGCAGAGCGTACACAGGCCGCAGTTTGGCCAACCTCTCTTGGTGAGTCTATCCGCTGTCCAAAC	C/T	2A	26.345	0	0.637838	N	C	N	N	N	N	C	N	C	T	C	N	N	N	C	N	N	N	N	N	C	N	N	C	N	N	T	N	N	T	N	N	N	C	N	N	N	N	N	N	C
Synril31255	ta_contig_2AS_5291631	5756	TGCAGTGCTAGATTGCAGTTTATAATGTTTTTCCTTGCATGTTTAATCAACTTGTTTGTCCGTA	C/T	2A	26.345	0.0648649	0.00540541	C	T	C	T	T	C	H	C	T	T	C	C	T	T	C	T	T	T	C	T	C	C	T	C	T	T	T	C	T	T	T	T	C	T	T	T	T	T	C	C	T
Synril23720	ta_contig_2AS_5242930	9724	TGCAGGCACCATCGCTGATATGTGGGGGCACTCCGACTGCTACTATGACAAGCATTATGCTGTC	C/T	2A	27.793	0.0540541	0.00540541	C	T	C	T	T	C	T	C	T	T	C	C	T	T	C	T	T	T	C	T	C	C	T	C	T	T	T	C	T	T	T	T	C	T	T	T	T	T	C	C	T
Synril28255	ta_contig_2AS_5252923	13770	TGCAGGTTGGGGGGAGCCGTGGCCCCTGCTGGCCCCCCCTGGCTCCGCCGTTGAGTATAACGAC	C/T	2A	27.793	0.0540541	0.00540541	C	T	C	T	T	C	T	C	T	T	C	C	T	T	C	T	T	T	C	T	C	C	T	C	T	T	T	C	T	T	T	T	C	T	T	T	T	T	C	C	T
Synril23376	ta_contig_2AS_5272601	1194	TGCAGGATCGAAGAGGTCACTGTCGGCCCAGCAGGACCACGATTCTCCCGATCTTGAACGGGCA	A/G	2A	35.721	0.0486486	0.0324324	A	G	N	G	G	G	G	A	A	G	A	A	G	G	G	G	G	G	A	G	A	A	G	N	G	G	G	A	G	G	G	G	A	G	G	G	G	G	A	A	G
Synril30458	ta_contig_2AS_5280810	3053	TGCAGTCTCATCCCCTTTTTACTCGCTCACCTAGTGCTAGGACAGATCCAACCTCAGTTCTCGG	C/T	2A	37.5	0.0540541	0.0108108	C	T	T	T	T	T	T	C	C	T	C	C	T	T	T	T	T	T	C	T	C	C	T	T	T	T	T	C	T	T	T	T	C	T	T	T	T	T	C	C	T
Synril11266	ta_contig_2AS_5303938	2972	TGCAGCCAGCGTGCGCTTCCACCGCTACCTATATAGCCCTAGCAGCCAACGCAAGGCTTCGGTG	A/G	2A	39.279	0.0594595	0.00540541	A	G	G	G	G	G	G	A	A	G	A	A	G	G	G	G	G	G	A	G	A	A	G	G	G	G	G	A	G	G	G	A	A	G	G	G	G	G	A	A	G
Synril14536	ta_contig_2AS_5247635	2226	TGCAGCGAAAACTTCCGTTATCTTGACGACTTGCGGCAGCGTACAGACGCATAACCCGAACTCT	C/T	2A	39.279	0.0594595	0.00540541	C	T	T	T	T	T	T	C	C	T	C	C	T	T	T	T	T	T	C	T	C	C	T	T	T	T	T	C	T	T	T	C	C	T	T	T	T	T	C	C	T
Synril23296	ta_contig_2AS_5299187	6715	TGCAGGATAGCCACCTAAACTAATTATGTCTCATTATGTTGTTGACTTCGGTCGTTGCCCCTCC	C/T	2A	39.279	0.0594595	0.00540541	C	T	T	T	T	T	T	C	C	T	C	C	T	T	T	T	T	T	C	T	C	C	T	T	T	T	T	C	T	T	T	C	C	T	T	T	T	T	C	C	T
Synril23297	ta_contig_2AS_5299187	6715	TGCAGGATAGCCACCTAAACTAATTATGTCTCATTATGTTGTTGACTTCGGTCGTTGCCCCTCC	C/T	2A	39.279	0.0594595	0.00540541	C	T	T	T	T	T	T	C	C	T	C	C	T	T	T	T	T	T	C	T	C	C	T	T	T	T	T	C	T	T	T	C	C	T	T	T	T	T	C	C	T
Synril2529	ta_contig_2AS_5306357	2837	TGCAGAGAAAGAGAATTCACAGTGGTGAGTGGAAGCAAGTGGTCACTTGTAATGCAAACTATAG	C/T	2A	39.279	0.0594595	0.00540541	C	T	T	T	T	T	T	C	C	T	C	C	T	T	T	T	T	T	C	T	C	C	T	T	T	T	T	C	T	T	T	C	C	T	T	T	T	T	C	C	T
Synril32205	ta_contig_2AS_5284462	12907	TGCAGTTCAAATGAACGACGCCGAATAATCGATAGGAGCAATTCAAGAAGGGGGTCATAGCGAA	A/G	2A	39.279	0.0594595	0.00540541	G	A	A	A	A	A	A	G	G	A	G	G	A	A	A	A	A	A	G	A	G	G	A	A	A	A	A	G	A	A	A	G	G	A	A	A	A	A	G	G	A
Synril7512	ta_contig_2AS_5253688	5647	TGCAGCACGCCCACGCACGCGTCACTACTCGATCACTACGAAATACGTACACGTAAACAACAAC	C/G	2A	39.279	0.0594595	0.00540541	C	G	G	G	G	G	G	C	C	G	C	C	G	G	G	G	G	G	C	G	C	C	G	G	G	G	G	C	G	G	G	C	C	G	G	G	G	G	C	C	G
Synril9554	ta_contig_2AS_5261264	4083	TGCAGCAGTGTCACGGATCAGCCAAAGCCTCATTTCTTTGGACCCAACTATATCCATCGTTCAT	C/T	2A	39.279	0.0594595	0.00540541	C	T	T	T	T	T	T	C	C	T	C	C	T	T	T	T	T	T	C	T	C	C	T	T	T	T	T	C	T	T	T	C	C	T	T	T	T	T	C	C	T
Synril13903	ta_contig_2AS_5275782	6793	TGCAGCCTCCCCTCCACGCGATGGCATTTTAGGCAGCACCTCTCACAGCCGCCTCCCAACCCCT	C/T	2A	45.968	0.0756757	0.00540541	T	C	C	C	C	C	T	T	T	C	T	T	C	C	C	C	C	C	T	C	T	T	C	C	H	C	C	C	T	C	C	T	T	C	C	C	C	C	T	T	C
Synril14657	ta_contig_2AS_5211843	8642	TGCAGCGAATGCAATTCCCAGCCTGCCTTTGGTGTCACCTCGCACACGCAGCCGCCGCCCACGC	C/G	2A	45.968	0.0756757	0.00540541	G	C	C	C	C	C	G	G	G	C	G	G	C	C	C	C	C	C	G	C	G	G	C	C	H	C	C	C	G	C	C	G	G	C	C	C	C	C	G	G	C
Synril16	ta_contig_2AS_5282575	22798	TGCAGAAAAAACAGAAAGTCAAATCTGAGCACAAAAAATAGAGTCAAAATGAAGCTCCGTATCT	A/G	2A	45.968	0.0756757	0.00540541	A	G	G	G	G	G	A	A	A	G	A	A	G	G	G	G	G	G	A	G	A	A	G	G	H	G	G	G	A	G	G	A	A	G	G	G	G	G	A	A	G
Synril16954	ta_contig_2AS_5310048	13884	TGCAGCGGGTTGACTGCAATAAGAAACTGTAGGAGTGCCCACATATATTTTGAGCGCACATGAC	A/C	2A	45.968	0.0756757	0.00540541	C	A	A	A	A	A	C	C	C	A	C	C	A	A	A	A	A	A	C	A	C	C	A	A	H	A	A	A	C	A	A	C	C	A	A	A	A	A	C	C	A
Synril23415	ta_contig_2AS_5302874	5810	TGCAGGATGAAGAAGATAAAAGGAGAATAAAGAGATGAATCAATGTGCACGGTTACTCTTGAGT	A/G	2A	45.968	0.0756757	0.00540541	G	A	A	A	A	A	G	G	G	A	G	G	A	A	A	A	A	A	G	A	G	G	A	A	H	A	A	A	G	A	A	G	G	A	A	A	A	A	G	G	A
Synril23416	ta_contig_2AS_5302874	5810	TGCAGGATGAAGAAGATAAAAGGAGAATAAAGAGATGAATCAATGTGCACGGTTACTCTTGAGT	G/A	2A	45.968	0.0756757	0.00540541	A	G	G	G	G	G	A	A	A	G	A	A	G	G	G	G	G	G	A	G	A	A	G	G	H	G	G	G	A	G	G	A	A	G	G	G	G	G	A	A	G
Synril3461	ta_contig_2AS_5227798	2496	TGCAGAGTCAGATGCACGCTATAGGCCCATGCATTTGACCCACCTGAACGCCCGCACCATCTTA	A/G	2A	45.968	0.0756757	0.00540541	A	G	G	G	G	G	A	A	A	G	A	A	G	G	G	G	G	G	A	G	A	A	G	G	H	G	G	G	A	G	G	A	A	G	G	G	G	G	A	A	G
Synril3830	ta_contig_2AS_5241452	10985	TGCAGATATCTAGTTTCATCTGCTTCCTGTGGTATGCGCCTGTATTTTCGTCATATTGGAAGTT	C/T	2A	45.968	0.0432432	0.481081	N	C	C	N	C	C	N	T	C	N	N	T	C	N	T	N	N	N	C	C	N	N	C	C	C	T	C	N	N	T	N	T	N	N	T	T	C	N	N	N	N
Synril3831	ta_contig_2AS_5241452	10985	TGCAGATATCTAGTTTCATCTGCTTCCTGTGGTATGCGCCTGTATTTTCGTCATATTGGAAGTT	C/G	2A	45.968	0.0756757	0.00540541	G	C	C	C	C	C	G	G	G	C	G	G	C	C	C	C	C	C	G	C	G	G	C	C	H	C	C	C	G	C	C	G	G	C	C	C	C	C	G	G	C
Synril3832	ta_contig_2AS_5241452	10985	TGCAGATATCTAGTTTCATCTGCTTCCTGTGGTATGCGCCTGTATTTTCGTCATATTGGAAGTT	A/T	2A	45.968	0.0432432	0.481081	N	A	A	N	A	A	N	T	A	N	N	T	A	N	T	N	N	N	A	A	N	N	A	A	A	T	A	N	N	T	N	T	N	N	T	T	A	N	N	N	N
Synril4204	ta_contig_2AS_5302874	5810	TGCAGATCGAAGATTCAAAGATCGACAGCCAAGCGAGCAGTCGGCCAAGAAAGGGGCAGCACCC	A/G	2A	45.968	0.0756757	0.00540541	G	A	A	A	A	A	G	G	G	A	G	G	A	A	A	A	A	A	G	A	G	G	A	A	H	A	A	A	G	A	A	G	G	A	A	A	A	A	G	G	A
Synril4243	ta_contig_2AS_5206917	4064	TGCAGATCGCAACAACAGCTCCATACCGACCCCCACGACCTACCGCAGCATCCATGTTCAGCTT	A/G	2A	45.968	0.0756757	0.00540541	G	A	A	A	A	A	G	G	G	A	G	G	A	A	A	A	A	A	G	A	G	G	A	A	H	A	A	A	G	A	A	G	G	A	A	A	A	A	G	G	A
Synril5192	ta_contig_2AS_5277027	13982	TGCAGATTGTGTTGGCGCAAATCAACGGCTGTCTAGGGGGCTAACCTTTTTCTAAGATCAGCCG	A/G	2A	45.968	0.0756757	0.00540541	G	A	A	A	A	A	G	G	G	A	G	G	A	A	A	A	A	A	G	A	G	G	A	A	H	A	A	A	G	A	A	G	G	A	A	A	A	A	G	G	A
Synril5193	ta_contig_2AS_5277027	13982	TGCAGATTGTGTTGGCGCAAATCAACGGCTGTCTAGGGGGCTAACCTTTTTCTAAGATCAGCCG	A/G	2A	45.968	0.0756757	0.00540541	G	A	A	A	A	A	G	G	G	A	G	G	A	A	A	A	A	A	G	A	G	G	A	A	H	A	A	A	G	A	A	G	G	A	A	A	A	A	G	G	A
Synril9277	ta_contig_2AS_5204705	6070	TGCAGCAGGGTTAAGTAGGGCCTGGGAACGCCCAAGGGAGCTATGGTCACCGTGATCTCTGTGG	C/G	2A	45.968	0.0756757	0.00540541	G	C	C	C	C	C	G	G	G	C	G	G	C	C	C	C	C	C	G	C	G	G	C	C	H	C	C	C	G	C	C	G	G	C	C	C	C	C	G	G	C
Synril10443	ta_contig_2AS_5261277	10705	TGCAGCATTTTTTCTTCTTCTGAAAAGGAGGTTAAACCTATACCTCTGCATCAATCGAAGCATG	A/T	2A	47.079	0.0972973	0.00540541	T	A	A	A	H	A	T	T	T	A	T	T	A	A	A	A	A	A	T	A	T	T	A	A	H	A	A	A	H	A	A	T	T	A	A	A	A	A	T	T	A
Synril11879	ta_contig_2AS_5264500	7172	TGCAGCCCAGGTGGCGCCGCGGGGTTCCGTGATGTAGAAGCACTGTTTCTGCCATTCCTTTACC	C/T	2A	47.079	0.0972973	0.00540541	T	C	C	C	H	C	T	T	T	C	T	T	C	C	C	C	C	C	T	C	T	T	C	C	H	C	C	C	H	C	C	T	T	C	C	C	C	C	T	T	C
Synril11880	ta_contig_2AS_5264500	7172	TGCAGCCCAGGTGGCGCCGCGGGGTTCCGTGATGTAGAAGCACTGTTTCTGCCATTCCTTTACC	G/A	2A	47.079	0.0972973	0.00540541	A	G	G	G	H	G	A	A	A	G	A	A	G	G	G	G	G	G	A	G	A	A	G	G	H	G	G	G	H	G	G	A	A	G	G	G	G	G	A	A	G
Synril15249	ta_contig_2AS_5232995	6851	TGCAGCGATTAAAAATAAGTTCTACCATGAATGAAAACCCGCAAGAAATGAGAAATGATGTGGA	C/T	2A	47.079	0.0972973	0.00540541	C	T	T	T	H	T	C	C	C	T	C	C	T	T	T	T	T	T	C	T	C	C	T	T	H	T	T	T	H	T	T	C	C	T	T	T	T	T	C	C	T
Synril18181	ta_contig_2AS_5282832	11984	TGCAGCTAGCGATGGGTCCTCCTTCAGGGCGGATCACCTGACTACCTGAGAGATAAGGGAAGAA	A/T	2A	47.079	0.0972973	0.00540541	A	T	T	T	H	T	A	A	A	T	A	A	T	T	T	T	T	T	A	T	A	A	T	T	H	T	T	T	H	T	T	A	A	T	T	T	T	T	A	A	T
Synril18182	ta_contig_2AS_5282832	11984	TGCAGCTAGCGATGGGTCCTCCTTCAGGGCGGATCACCTGACTACCTGAGAGATAAGGGAAGAA	T/A	2A	47.079	0.0972973	0.00540541	T	A	A	A	H	A	T	T	T	A	T	T	A	A	A	A	A	A	T	A	T	T	A	A	H	A	A	A	H	A	A	T	T	A	A	A	A	A	T	T	A
Synril18722	ta_contig_2AS_5221526	2587	TGCAGCTCAGTGGGCGTGGTCTGTGTGCACGCGCGGCAAGGGGGACGATGACCACAACCACCTA	A/G	2A	47.079	0.0972973	0.00540541	A	G	G	G	H	G	A	A	A	G	A	A	G	G	G	G	G	G	A	G	A	A	G	G	H	G	G	G	H	G	G	A	A	G	G	G	G	G	A	A	G
Synril23539	ta_contig_2AS_5216900	10563	TGCAGGATTCGCTCGCCTGTTTGCTGCTGCTGGAAGCAGAGACAGCATCAAGCACAAGGCGCTA	C/G	2A	47.079	0.0972973	0.00540541	C	G	G	G	H	G	C	C	C	G	C	C	G	G	G	G	G	G	C	G	C	C	G	G	H	G	G	G	H	G	G	C	C	G	G	G	G	G	C	C	G
Synril25531	ta_contig_2AS_5224082	9257	TGCAGGGAGTGGAGCGACCGATCCCACACCGCGTCGCCCAAGTGGTCACCTAGTTGCTTTTGTC	A/G	2A	47.079	0.0972973	0.00540541	G	A	A	A	H	A	G	G	G	A	G	G	A	A	A	A	A	A	G	A	G	G	A	A	H	A	A	A	H	A	A	G	G	A	A	A	A	A	G	G	A
Synril26936	ta_contig_2AS_5210525	7665	TGCAGGTCACCTGACGCATCCATCAAAGTCGTCCTTCCTCCTCGCCCGACGTGTCCATCGGGGC	A/G	2A	47.079	0.0972973	0.00540541	G	A	A	A	H	A	G	G	G	A	G	G	A	A	A	A	A	A	G	A	G	G	A	A	H	A	A	A	H	A	A	G	G	A	A	A	A	A	G	G	A
Synril31091	ta_contig_2AS_5282832	11984	TGCAGTGCCAATCTTCGTACCTTCATCCTATCTCCCGCAGCTGCTTCTCCAGCGAGTTCAGAGA	T/C	2A	47.079	0.0972973	0.00540541	T	C	C	C	H	C	T	T	T	C	T	T	C	C	C	C	C	C	T	C	T	T	C	C	H	C	C	C	H	C	C	T	T	C	C	C	C	C	T	T	C
Synril377	ta_contig_2AS_5282832	11984	TGCAGAAAGTGCAGGTACTGGCCAGATCAGCTGGCACTAGAACAACCCTACACGCAGAGTTGCA	C/T	2A	47.079	0.0972973	0.00540541	C	T	T	T	H	T	C	C	C	T	C	C	T	T	T	T	T	T	C	T	C	C	T	T	H	T	T	T	H	T	T	C	C	T	T	T	T	T	C	C	T
Synril3897	ta_contig_2AS_5214162	5387	TGCAGATCAACATGACGACCCCTTCTCGGTTGCTTGATCCGCAAGCAGAACAGCTTCTTTCAGG	C/T	2A	47.079	0.0972973	0.00540541	T	C	C	C	H	C	T	T	T	C	T	T	C	C	C	C	C	C	T	C	T	T	C	C	H	C	C	C	H	C	C	T	T	C	C	C	C	C	T	T	C
Synril3898	ta_contig_2AS_5214162	5387	TGCAGATCAACATGACGACCCCTTCTCGGTTGCTTGATCCGCAAGCAGAACAGCTTCTTTCAGG	A/G	2A	47.079	0.0972973	0.00540541	G	A	A	A	H	A	G	G	G	A	G	G	A	A	A	A	A	A	G	A	G	G	A	A	H	A	A	A	H	A	A	G	G	A	A	A	A	A	G	G	A
Synril5246	ta_contig_2AS_5250251	14013	TGCAGATTTGACCGCTACGTTTTGTTTCTTTCTTTTTTATTGTTTATGCATAGCTCTTGGTCTT	A/T	2A	47.079	0.0972973	0.00540541	A	T	T	T	H	T	A	A	A	T	A	A	T	T	T	T	T	T	A	T	A	A	T	T	H	T	T	T	H	T	T	A	A	T	T	T	T	T	A	A	T
Synril5247	ta_contig_2AS_5250251	14013	TGCAGATTTGACCGCTACGTTTTGTTTCTTTCTTTTTTATTGTTTATGCATAGCTCTTGGTCTT	T/C	2A	47.079	0.0972973	0.00540541	T	C	C	C	H	C	T	T	T	C	T	T	C	C	C	C	C	C	T	C	T	T	C	C	H	C	C	C	H	C	C	T	T	C	C	C	C	C	T	T	C
Synril32113	ta_contig_2AS_5228280	31053	TGCAGTTAGTGGCAGTAATAGGTTATGCTAGTGGGAGCAGCTAGCCATGGAGCATGATGGTGAG	A/G	2A	58.703	0.281081	0.0324324	G	A	A	H	H	N	H	H	G	H	N	G	A	A	H	H	G	H	G	A	G	G	A	A	A	A	A	A	H	A	A	G	G	H	A	A	A	A	G	G	A
Synril14478	ta_contig_2AS_5253198	7670	TGCAGCCTTGTGTGCGACGCGGCCGTTGCGGGACTGGACGCCTCATAGAGTTACTGTTAGGGCC	C/T	2A	61.639	0.318919	0.00540541	C	T	T	H	H	H	H	H	C	H	T	C	T	T	H	H	C	H	C	T	C	C	T	T	T	T	T	T	H	T	T	C	C	H	T	H	T	T	C	C	T
Synril19410	ta_contig_2AL_6317983	6295	TGCAGCTCGCCACAACCTCGAGCTCGCCG	A/G	2A	61.639	0.318919	0.0162162	G	A	A	H	H	H	H	H	G	H	A	G	A	A	H	H	G	H	G	A	G	G	A	A	A	A	A	A	H	A	N	G	G	H	A	H	A	A	G	G	A
Synril21963	ta_contig_2AS_5274226	15258	TGCAGGAACCTTGTGATAAGGCACATGGTTGATAGTGGCCTTTGAAAATTACTCTACAATATTG	A/G	2A	61.639	0.318919	0.0108108	G	A	A	H	H	H	H	H	G	H	A	G	A	A	H	H	G	H	G	A	G	G	A	A	A	A	A	A	H	A	A	G	G	H	A	H	A	A	G	G	A
Synril25748	ta_contig_2AS_5255865	2130	TGCAGGGCCGTCGGGCACGGAGAGGAGACTCGAGGGGATCGGGCACGGGGTGCGTTGCGTGAGG	A/G	2A	61.639	0.318919	0.0162162	G	A	A	H	H	H	H	H	G	H	A	G	A	A	H	H	G	H	G	A	G	G	A	A	A	A	A	A	H	A	N	G	G	H	A	H	A	A	G	G	A
Synril32733	ta_contig_2AS_5275626	5613	TGCAGTTGAGATGCGTCACTGGCGGAGAAGAATTGCGAGCGAGAGCGGGCAGAAAAAGGAATTC	A/G	2A	61.639	0.318919	0.0162162	A	G	G	H	H	H	H	H	A	H	G	A	G	G	H	H	A	H	A	G	A	A	G	G	G	G	G	G	H	G	N	A	A	H	G	H	G	G	A	A	G
Synril7014	ta_contig_2AS_5191114	17252	TGCAGCACATCGTCACAGAGATGATTCTCACTGCATGGACATCGTCGATGTTTCAGACAACTCC	C/T	2A	61.639	0.318919	0.0162162	C	T	T	H	H	H	H	H	C	H	T	C	T	T	H	H	C	H	C	T	C	C	T	T	T	T	T	T	H	T	N	C	C	H	T	H	T	T	C	C	T
Synril15108	ta_contig_2AL_6372409	9495	TGCAGCGATCAGGGCCGCGAGATTGGGTGTCGCCAACTGGCCGCCCCGTCGGTTCGAGCTCCGA	A/G	2A	62.7845	0.356757	0.0108108	G	A	A	H	H	H	H	H	H	H	A	A	A	A	H	H	G	H	G	A	G	G	A	A	A	A	H	A	H	A	G	G	G	H	A	H	A	A	G	G	A
Synril12193	ta_contig_2AL_6438118	13092	TGCAGCCCCGAGCCCGCGCCGCCGCTGCCGCCCTCCGCCGCGCCGTTCGCCGTCGACGACCGTC	G/T	2A	63.93	0.318919	0.0108108	G	T	T	H	T	G	H	H	H	H	T	T	T	T	H	H	G	H	G	T	G	G	T	T	T	T	H	T	H	T	G	G	N	H	T	H	T	T	G	G	T
Synril20617	ta_contig_2AS_5281416	10209	TGCAGCTGGGACGCTGAGAGGTGAGCCTAGCTTCTCAAACGCACGGTGGGAACGGTGAGGCAGA	C/T	2A	63.93	0.313514	0.00540541	C	T	T	H	C	T	H	H	H	H	T	T	T	T	H	H	C	H	C	T	C	C	T	T	T	T	H	T	H	T	C	C	C	H	T	H	T	T	C	C	T
Synril23308	ta_contig_2AS_5234467	10015	TGCAGGATATCAATACCTCTATAAATTGATACCTTGGTTTCCCACTTAGAAAAAACTTGTTGCC	C/G	2A	63.93	0.313514	0.0432432	C	G	G	H	C	N	H	H	H	H	G	G	N	G	H	H	C	H	N	N	C	C	G	G	G	G	H	G	H	G	C	C	N	H	G	H	G	G	C	C	G
Synril3754	ta_contig_2AS_5307704	18604	TGCAGATAGAGGCCAGTCCGCAGATACTGATGGGCCAAAGGCCACCATACAACGCTGCCTGCTT	A/T	2A	63.93	0.313514	0.113514	A	T	T	H	N	N	H	H	H	H	T	T	N	T	H	H	A	H	N	N	A	A	T	T	T	T	H	T	H	T	N	A	N	H	T	H	T	T	A	A	N
Synril10281	ta_contig_2AS_5304043	3515	TGCAGCATGTGAAACTTGTTTATCTTAGCCAACTTTTCGTTGCTGGCAACTCTTGAGTATCTTT	A/C	2A	67.4	0.378378	0.00540541	A	C	C	H	C	A	H	H	H	H	C	C	H	C	H	H	A	A	C	H	A	A	C	C	C	C	H	C	H	C	H	A	C	H	C	H	C	C	C	A	H
Synril10282	ta_contig_2AS_5304043	3515	TGCAGCATGTGAAACTTGTTTATCTTAGCCAACTTTTCGTTGCTGGCAACTCTTGAGTATCTTT	T/C	2A	67.4	0.378378	0.00540541	T	C	C	H	C	T	H	H	H	H	C	C	H	C	H	H	T	T	C	H	T	T	C	C	C	C	H	C	H	C	H	T	C	H	C	H	C	C	C	T	H
Synril1040	ta_contig_2AL_6419769	13979	TGCAGAAGCCCGACTAACCTCAAGGTTTCAAAGATTCGTACGAACCATCCACCCCAACAGGTGT	A/G	2A	67.4	0.378378	0.00540541	A	G	G	H	G	A	H	H	H	H	G	G	H	G	H	H	A	A	G	H	A	A	G	G	G	G	H	G	H	G	H	A	G	H	G	H	G	G	G	A	H
Synril10472	ta_contig_2AL_6341417	19500	TGCAGCCAAAGCATATTTCATGGACGAACATGCACCCGAGATTCCAGTTAGTTATAGCAGTTCC	C/T	2A	67.4	0.378378	0.00540541	C	T	T	H	T	C	H	H	H	H	T	T	H	T	H	H	C	C	T	H	C	C	T	T	T	T	H	T	H	T	H	C	T	H	T	H	T	T	T	C	H
Synril10535	ta_contig_2AL_6273156	7444	TGCAGCCAACCCCACATGTTAGAGGCTTAGAGCCACGTCAGCAAACCTCGTGACAGTGGTCACC	C/T	2A	67.4	0.378378	0.00540541	C	T	T	H	T	C	H	H	H	H	T	T	H	T	H	H	C	C	T	H	C	C	T	T	T	T	H	T	H	T	H	C	T	H	T	H	T	T	T	C	H
Synril11385	ta_contig_2AS_5246568	12769	TGCAGCCATAATCACAGGGGCGCGTTGTTGGCCATCTCCTCCGCGAAAGCGTCCG	C/T	2A	67.4	0.378378	0.00540541	T	C	C	H	C	T	H	H	H	H	C	C	H	C	H	H	T	T	C	H	T	T	C	C	C	C	H	C	H	C	H	T	C	H	C	H	C	C	C	T	H
Synril114	ta_contig_2AL_6353272	11413	TGCAGAAAAGCAAAACAAAGCCATGACATCATCCCTCGCAAACAAGATAACATAAATGCAAAGT	A/C	2A	67.4	0.378378	0.00540541	A	C	C	H	C	A	H	H	H	H	C	C	H	C	H	H	A	A	C	H	A	A	C	C	C	C	H	C	H	C	H	A	C	H	C	H	C	C	C	A	H
Synril11515	ta_contig_2AS_5237757	4658	TGCAGCCATGAGTCTCCATGCACCGCTCCGAGTCGTCGGCCCTGCGTCTCGCCACTGAGCTGCC	C/T	2A	67.4	0.378378	0.00540541	T	C	C	H	C	T	H	H	H	H	C	C	H	C	H	H	T	T	C	H	T	T	C	C	C	C	H	C	H	C	H	T	C	H	C	H	C	C	C	T	H
Synril11720	ta_contig_2AL_6337339	2277	TGCAGCCCACAACGAAGCAGAGAGGAGGCGAGCGGCGCTACGGGGTCGAAGCGGAGGGCGTAGT	A/G	2A	67.4	0.378378	0.00540541	G	A	A	H	A	G	H	H	H	H	A	A	H	A	H	H	G	G	A	H	G	G	A	A	A	A	H	A	H	A	H	G	A	H	A	H	A	A	A	G	H
Synril12072	ta_contig_2AL_6341269	1260	TGCAGCCCCAGCTCAATAGCCTCCCTCCCACCAGGAGGGGCCAGGAGCCAGGTCCCTCCCCGCA	C/T	2A	67.4	0.378378	0.00540541	C	T	T	H	T	C	H	H	H	H	T	T	H	T	H	H	C	C	T	H	C	C	T	T	T	T	H	T	H	T	H	C	T	H	T	H	T	T	T	C	H
Synril12213	ta_contig_2AS_5196173	5983	TGCAGCCCCGCACCACGTAGCGTTTCCAGATGGTGCTGGCGACCGCCAGCATCGTAGCCCGCGC	A/G	2A	67.4	0.378378	0.00540541	A	G	G	H	G	A	H	H	H	H	G	G	H	G	H	H	A	A	G	H	A	A	G	G	G	G	H	G	H	G	H	A	G	H	G	H	G	G	G	A	H
Synril12373	ta_contig_2AS_5255797	8445	TGCAGCCCGAATCGCCTCACTAAGCATCTATTTATACCCCACCTGAGCTCCCGCTACCTTCACA	C/T	2A	67.4	0.378378	0.00540541	C	T	T	H	T	C	H	H	H	H	T	T	H	T	H	H	C	C	T	H	C	C	T	T	T	T	H	T	H	T	H	C	T	H	T	H	T	T	T	C	H
Synril12556	ta_contig_2AS_5232902	6652	TGCAGCCCGTCCTAGCTAGGATCGGGATCAACAAATGGCTATAGACGGCGGCATGTTCTGTCTC	C/T	2A	67.4	0.378378	0.00540541	C	T	T	H	T	C	H	H	H	H	T	T	H	T	H	H	C	C	T	H	C	C	T	T	T	T	H	T	H	T	H	C	T	H	T	H	T	T	T	C	H
Synril13064	ta_contig_2AL_6438682	18640	TGCAGCCGCAAGTCACAATGGGCTCTGGCTTCGTCGACCCTAGGCGTGACACTGGACGGACGGT	A/T	2A	67.4	0.378378	0.00540541	T	A	A	H	A	T	H	H	H	H	A	A	H	A	H	H	T	T	A	H	T	T	A	A	A	A	H	A	H	A	H	T	A	H	A	H	A	A	A	T	H
Synril13120	ta_contig_2AL_6438438	6591	TGCAGCCGCAGCAGCACAGTTCCCGATCTTAATTCCGCGCAGGCACATGCGGGGCCGACGCGGA	C/T	2A	67.4	0.378378	0.00540541	T	C	C	H	C	T	H	H	H	H	C	C	H	C	H	H	T	T	C	H	T	T	C	C	C	C	H	C	H	C	H	T	C	H	C	H	C	C	C	T	H
Synril13209	ta_contig_2AL_6432253	16678	TGCAGCCGCCCCTGTCTTGCCGTTGCGGGATATGGCCCCATCAACATTAATTTTTACTGCATCA	C/T	2A	67.4	0.378378	0.00540541	C	T	T	H	T	C	H	H	H	H	T	T	H	T	H	H	C	C	T	H	C	C	T	T	T	T	H	T	H	T	H	C	T	H	T	H	T	T	T	C	H
Synril13210	ta_contig_2AL_6432253	16678	TGCAGCCGCCCCTGTCTTGCCGTTGCGGGATATGGCCCCATCAACATTAATTTTTACTGCATCA	A/G	2A	67.4	0.378378	0.00540541	A	G	G	H	G	A	H	H	H	H	G	G	H	G	H	H	A	A	G	H	A	A	G	G	G	G	H	G	H	G	H	A	G	H	G	H	G	G	G	A	H
Synril13617	ta_contig_2AS_5266404	2448	TGCAGCCGTTGCATTTTTGTTGTTGTTGCTTTCTCGGTGCTGTAAAAGAAGCCTAGTCTTGCAC	C/T	2A	67.4	0.378378	0.00540541	T	C	C	H	C	T	H	H	H	H	C	C	H	C	H	H	T	T	C	H	T	T	C	C	C	C	H	C	H	C	H	T	C	H	C	H	C	C	C	T	H
Synril13668	ta_contig_2AS_5295204	1684	TGCAGCCTACAAACAGACTGATCGACCAGTATGTACGTACACGTTCGCGACCAGAATGACAACT	A/G	2A	67.4	0.378378	0.00540541	A	G	G	H	G	A	H	H	H	H	G	G	H	G	H	H	A	A	G	H	A	A	G	G	G	G	H	G	H	G	H	A	G	H	G	H	G	G	G	A	H
Synril13669	ta_contig_2AS_5295204	1684	TGCAGCCTACAAACAGACTGATCGACCAGTATGTACGTACACGTTCGCGACCAGAATGACAACT	T/C	2A	67.4	0.378378	0.00540541	T	C	C	H	C	T	H	H	H	H	C	C	H	C	H	H	T	T	C	H	T	T	C	C	C	C	H	C	H	C	H	T	C	H	C	H	C	C	C	T	H
Synril13695	ta_contig_2AL_6428079	15748	TGCAGCCTACGATTCCCCGTGCGGTGGCAGTGGCAGGCCTAGGCCTACTCGTACTCGGTCCAGC	A/G	2A	67.4	0.378378	0.00540541	A	G	G	H	G	A	H	H	H	H	G	G	H	G	H	H	A	A	G	H	A	A	G	G	G	G	H	G	H	G	H	A	G	H	G	H	G	G	G	A	H
Synril13696	ta_contig_2AL_6428079	15748	TGCAGCCTACGATTCCCCGTGCGGTGGCAGTGGCAGGCCTAGGCCTACTCGTACTCGGTCCAGC	G/A	2A	67.4	0.378378	0.00540541	G	A	A	H	A	G	H	H	H	H	A	A	H	A	H	H	G	G	A	H	G	G	A	A	A	A	H	A	H	A	H	G	A	H	A	H	A	A	A	G	H
Synril13697	ta_contig_2AL_6428079	15748	TGCAGCCTACGATTCCCCGTGCGGTGGCAGTGGCAGGCCTAGGCCTACTCGTACTCGGTCCAGC	C/G	2A	67.4	0.378378	0.00540541	C	G	G	H	G	C	H	H	H	H	G	G	H	G	H	H	C	C	G	H	C	C	G	G	G	G	H	G	H	G	H	C	G	H	G	H	G	G	G	C	H
Synril13975	ta_contig_2AS_5220222	5117	TGCAGCCTCGCCCATCATACTGACGGCCTGGGGCGAGGAGGAAGGTGGGGCAGCGAGTTGCCTG	C/T	2A	67.4	0.378378	0.00540541	T	C	C	H	C	T	H	H	H	H	C	C	H	C	H	H	T	T	C	H	T	T	C	C	C	C	H	C	H	C	H	T	C	H	C	H	C	C	C	T	H
Synril13976	ta_contig_2AS_5220222	5117	TGCAGCCTCGCCCATCATACTGACGGCCTGGGGCGAGGAGGAAGGTGGGGCAGCGAGTTGCCTG	G/A	2A	67.4	0.378378	0.00540541	A	G	G	H	G	A	H	H	H	H	G	G	H	G	H	H	A	A	G	H	A	A	G	G	G	G	H	G	H	G	H	A	G	H	G	H	G	G	G	A	H
Synril14038	ta_contig_2AS_5217849	16500	TGCAGCCTCTAAAAATGGGTTTAGATGAGATATCGAAGTCTTGTGCTGTTTTAGACTCTAAATC	A/G	2A	67.4	0.378378	0.00540541	G	A	A	H	A	G	H	H	H	H	A	A	H	A	H	H	G	G	A	H	G	G	A	A	A	A	H	A	H	A	H	G	A	H	A	H	A	A	A	G	H
Synril15018	ta_contig_2AS_5280712	644	TGCAGCGAGGAAGCGGCGCGGTGGTGAGCTCGCAGGGCGAGGACGGCGATGATCTTGGCACATC	C/T	2A	67.4	0.378378	0.00540541	C	T	T	H	T	C	H	H	H	H	T	T	H	T	H	H	C	C	T	H	C	C	T	T	T	T	H	T	H	T	H	C	T	H	T	H	T	T	T	C	H
Synril15270	ta_contig_2AS_5202597	6301	TGCAGCGATTTGATGGGGTCCTTCTGCTCAACAGAGAATCATCGATCCATCTAACAGCTCGATC	A/G	2A	67.4	0.378378	0.00540541	A	G	G	H	G	A	H	H	H	H	G	G	H	G	H	H	A	A	G	H	A	A	G	G	G	G	H	G	H	G	H	A	G	H	G	H	G	G	G	A	H
Synril15509	ta_contig_2AS_5187288	4038	TGCAGCGCATGGGTGTTGCAAGTGCATTACTACTCATGCGTGGAGATCCAAGGCCACTGTCGTT	A/G	2A	67.4	0.378378	0.00540541	A	G	G	H	G	A	H	H	H	H	G	G	H	G	H	H	A	A	G	H	A	A	G	G	G	G	H	G	H	G	H	A	G	H	G	H	G	G	G	A	H
Synril15993	ta_contig_2AS_5287655	12317	TGCAGCGCGGCACAGCGACGCCCTGCCGCTGGCAGGCTAGCTTGAACTTAACGCCCGCCCGCGC	A/C	2A	67.4	0.378378	0.00540541	C	A	A	H	A	C	H	H	H	H	A	A	H	A	H	H	C	C	A	H	C	C	A	A	A	A	H	A	H	A	H	C	A	H	A	H	A	A	A	C	H
Synril16070	ta_contig_2AS_5308037	6408	TGCAGCGCGTGAAAGCACGATCGCGATCTTTTGGTGGGGAAACGAGCTTCCATTAATCACAACT	A/C	2A	67.4	0.378378	0.00540541	C	A	A	H	A	C	H	H	H	H	A	A	H	A	H	H	C	C	A	H	C	C	A	A	A	A	H	A	H	A	H	C	A	H	A	H	A	A	A	C	H
Synril16335	ta_contig_2AS_5304178	13328	TGCAGCGGAGGTGAAATTCGTTCATGCACTTCGACAGCTACTTGAGAAGAAGCCTCTTGAAATT	C/G	2A	67.4	0.378378	0.00540541	G	C	C	H	C	G	H	H	H	H	C	C	H	C	H	H	G	G	C	H	G	G	C	C	C	C	H	C	H	C	H	G	C	H	C	H	C	C	C	G	H
Synril17030	ta_contig_2AS_5208394	3655	TGCAGCGGTCGTCGGTGAGTGTTTATTGATCTACTATAGGTGGGGATAAGAGGGGAGTTCGAAC	A/C	2A	67.4	0.378378	0.00540541	A	C	C	H	C	A	H	H	H	H	C	C	H	C	H	H	A	A	C	H	A	A	C	C	C	C	H	C	H	C	H	A	C	H	C	H	C	C	C	A	H
Synril17279	ta_contig_2AS_5212515	1719	TGCAGCGTCCACTTCTGCGACCATCAATGTTGCCAAAGTGTCAAACAAGTCAGACAGAACTTGA	A/G	2A	67.4	0.378378	0.00540541	G	A	A	H	A	G	H	H	H	H	A	A	H	A	H	H	G	G	A	H	G	G	A	A	A	A	H	A	H	A	H	G	A	H	A	H	A	A	A	G	H
Synril17334	ta_contig_2AL_1330737	5595	TGCAGCGTCGCATCGTTCATGTCGGGCCGTAGCGACCACGAGGCTGGCCCATCCACGTCTATTG	A/G	2A	67.4	0.378378	0.00540541	A	G	G	H	G	A	H	H	H	H	G	G	H	G	H	H	A	A	G	H	A	A	G	G	G	G	H	G	H	G	H	A	G	H	G	H	G	G	G	A	H
Synril17481	ta_contig_2AL_6338314	4972	TGCAGCGTGCCCCTTCCCTTATTCCCTTCACCAAAACAACCTAATGACGATCAAGACGGCCGCC	C/T	2A	67.4	0.378378	0.00540541	T	C	C	H	C	T	H	H	H	H	C	C	H	C	H	H	T	T	C	H	T	T	C	C	C	C	H	C	H	C	H	T	C	H	C	H	C	C	C	T	H
Synril17482	ta_contig_2AL_6338314	4972	TGCAGCGTGCCCCTTCCCTTATTCCCTTCACCAAAACAACCTAATGACGATCAAGACGGCCGCC	C/T	2A	67.4	0.378378	0.00540541	T	C	C	H	C	T	H	H	H	H	C	C	H	C	H	H	T	T	C	H	T	T	C	C	C	C	H	C	H	C	H	T	C	H	C	H	C	C	C	T	H
Synril17564	ta_contig_2AS_5230713	12022	TGCAGCGTGGTGACCGCCAAGTCTGACATGGATTTTAGCCAAGAGCTGCCGCCCCTCTTCCTCG	A/G	2A	67.4	0.378378	0.00540541	G	A	A	H	A	G	H	H	H	H	A	A	H	A	H	H	G	G	A	H	G	G	A	A	A	A	H	A	H	A	H	G	A	H	A	H	A	A	A	G	H
Synril17572	ta_contig_2AL_6410889	4671	TGCAGCGTGGTGCCCGCCGAGACCGACATGAATCTCAGCCAGGAGCTGCTGCCCCTCCTCCTCG	C/T	2A	67.4	0.378378	0.00540541	C	T	T	H	T	C	H	H	H	H	T	T	H	T	H	H	C	C	T	H	C	C	T	T	T	T	H	T	H	T	H	C	T	H	T	H	T	T	T	C	H
Synril17631	ta_contig_2AL_6396518	18992	TGCAGCGTGTGCTGCTGCGGCGATCCTTGGCACATGAAGCACTCCTGCGGCCAAATCAGGGACT	C/T	2A	67.4	0.378378	0.00540541	T	C	C	H	C	T	H	H	H	H	C	C	H	C	H	H	T	T	C	H	T	T	C	C	C	C	H	C	H	C	H	T	C	H	C	H	C	C	C	T	H
Synril17986	ta_contig_2AS_5309881	9492	TGCAGCTACCGCCCCCTGGAAACATCGTCTGCGTGACTGTATCTATGGGCTGCTTGCATGCATG	G/T	2A	67.4	0.378378	0.00540541	G	T	T	H	T	G	H	H	H	H	T	T	H	T	H	H	G	G	T	H	G	G	T	T	T	T	H	T	H	T	H	G	T	H	T	H	T	T	T	G	H
Synril17987	ta_contig_2AS_5309881	9492	TGCAGCTACCGCCCCCTGGAAACATCGTCTGCGTGACTGTATCTATGGGCTGCTTGCATGCATG	C/T	2A	67.4	0.378378	0.00540541	C	T	T	H	T	C	H	H	H	H	T	T	H	T	H	H	C	C	T	H	C	C	T	T	T	T	H	T	H	T	H	C	T	H	T	H	T	T	T	C	H
Synril1805	ta_contig_2AS_5248233	11092	TGCAGACATGGCAAACCTCGCCGTTGCCATCTTGCTTGCATCGCTCGGAGCCGTGGCTACTGCT	C/T	2A	67.4	0.378378	0.00540541	T	C	C	H	C	T	H	H	H	H	C	C	H	C	H	H	T	T	C	H	T	T	C	C	C	C	H	C	H	C	H	T	C	H	C	H	C	C	C	T	H
Synril18134	ta_contig_2AS_5259474	1964	TGCAGCTAGCAACCCCGAGCACCCCATCACCG	A/G	2A	67.4	0.378378	0.00540541	A	G	G	H	G	A	H	H	H	H	G	G	H	G	H	H	A	A	G	H	A	A	G	G	G	G	H	G	H	G	H	A	G	H	G	H	G	G	G	A	H
Synril18430	ta_contig_2AL_6408158	5708	TGCAGCTATCGACGTCAGATCGATTGATGCCAAGCAAATACACTGCCATTGCTCCCTCTCGTCC	C/T	2A	67.4	0.378378	0.00540541	T	C	C	H	C	T	H	H	H	H	C	C	H	C	H	H	T	T	C	H	T	T	C	C	C	C	H	C	H	C	H	T	C	H	C	H	C	C	C	T	H
Synril18431	ta_contig_2AL_6408158	5708	TGCAGCTATCGACGTCAGATCGATTGATGCCAAGCAAATACACTGCCATTGCTCCCTCTCGTCC	T/C	2A	67.4	0.378378	0.00540541	C	T	T	H	T	C	H	H	H	H	T	T	H	T	H	H	C	C	T	H	C	C	T	T	T	T	H	T	H	T	H	C	T	H	T	H	T	T	T	C	H
Synril18437	ta_contig_2AS_5200388	1665	TGCAGCTATCTCCGTTCTTCAGTTACGAGAAGGAGCAACTCGCTCGCCTCGAGTTGACCTCCCG	A/G	2A	67.4	0.378378	0.00540541	A	G	G	H	G	A	H	H	H	H	G	G	H	G	H	H	A	A	G	H	A	A	G	G	G	G	H	G	H	G	H	A	G	H	G	H	G	G	G	A	H
Synril18535	ta_contig_2AS_5307183	7070	TGCAGCTATTGCTTTACAGTACATCAACTATTACCGTTGAGCCGCCCCACACATGCTAGCTATG	C/T	2A	67.4	0.378378	0.00540541	T	C	C	H	C	T	H	H	H	H	C	C	H	C	H	H	T	T	C	H	T	T	C	C	C	C	H	C	H	C	H	T	C	H	C	H	C	C	C	T	H
Synril18536	ta_contig_2AS_5307183	7070	TGCAGCTATTGCTTTACAGTACATCAACTATTACCGTTGAGCCGCCCCACACATGCTAGCTATG	G/A	2A	67.4	0.378378	0.00540541	A	G	G	H	G	A	H	H	H	H	G	G	H	G	H	H	A	A	G	H	A	A	G	G	G	G	H	G	H	G	H	A	G	H	G	H	G	G	G	A	H
Synril18576	ta_contig_2AS_5220497	6173	TGCAGCTCAACTGGTCATATACGCGCAACTCGCGTTGACGTGTAAGAACTAGCTGTAGCACTTG	C/T	2A	67.4	0.378378	0.00540541	C	T	T	H	T	C	H	H	H	H	T	T	H	T	H	H	C	C	T	H	C	C	T	T	T	T	H	T	H	T	H	C	T	H	T	H	T	T	T	C	H
Synril18577	ta_contig_2AS_5220497	6173	TGCAGCTCAACTGGTCATATACGCGCAACTCGCGTTGACGTGTAAGAACTAGCTGTAGCACTTG	G/A	2A	67.4	0.378378	0.00540541	G	A	A	H	A	G	H	H	H	H	A	A	H	A	H	H	G	G	A	H	G	G	A	A	A	A	H	A	H	A	H	G	A	H	A	H	A	A	A	G	H
Synril1870	ta_contig_2AS_5304166	4365	TGCAGACCACTACGAACTAGCAGATCTGATAGAGTACAGCGAGGGAGTAGGGTAGGCGACTGTG	A/C	2A	67.4	0.378378	0.00540541	A	C	C	H	C	A	H	H	H	H	C	C	H	C	H	H	A	A	C	H	A	A	C	C	C	C	H	C	H	C	H	A	C	H	C	H	C	C	C	A	H
Synril18810	ta_contig_2AL_6435448	14261	TGCAGCTCCACACAAAGCACAGGAACTAGTCGTTGACATTTTTGTGTGAGCCCTCACATCCTCA	A/T	2A	67.4	0.378378	0.00540541	T	A	A	H	A	T	H	H	H	H	A	A	H	A	H	H	T	T	A	H	T	T	A	A	A	A	H	A	H	A	H	T	A	H	A	H	A	A	A	T	H
Synril18890	ta_contig_2AL_6400383	10482	TGCAGCTCCAGTCGCCGCACTCCCCCG	C/T	2A	67.4	0.378378	0.00540541	T	C	C	H	C	T	H	H	H	H	C	C	H	C	H	H	T	T	C	H	T	T	C	C	C	C	H	C	H	C	H	T	C	H	C	H	C	C	C	T	H
Synril18945	ta_contig_2AL_4305348	5536	TGCAGCTCCCAGTCTAGAAAACCCCTAGGCGATTATCTCACAACCAGGTCCCCGAAGGGGGGCT	C/T	2A	67.4	0.378378	0.00540541	C	T	T	H	T	C	H	H	H	H	T	T	H	T	H	H	C	C	T	H	C	C	T	T	T	T	H	T	H	T	H	C	T	H	T	H	T	T	T	C	H
Synril19231	ta_contig_2AL_6431699	7405	TGCAGCTCCTGCGTGTTTGCACGAGCTCCTGCTGGTTGCCTGGGACTGCTTCTTTTGGTTCCCT	C/T	2A	67.4	0.378378	0.00540541	C	T	T	H	T	C	H	H	H	H	T	T	H	T	H	H	C	C	T	H	C	C	T	T	T	T	H	T	H	T	H	C	T	H	T	H	T	T	T	C	H
Synril20469	ta_contig_2AS_5209093	5268	TGCAGCTGGAAGAGAGCTGCTTGAGGACCCTGTCGTCGAGCCTAGCATACGACAGCTTCAGCAC	A/G	2A	67.4	0.378378	0.00540541	G	A	A	H	A	G	H	H	H	H	A	A	H	A	H	H	G	G	A	H	G	G	A	A	A	A	H	A	H	A	H	G	A	H	A	H	A	A	A	G	H
Synril20587	ta_contig_2AS_5253594	7570	TGCAGCTGGCGGTTAGCTGCTAAGAACAGGTTCTAGACTTCTAGCCTAGGGTTGATCACAATTA	G/T	2A	67.4	0.378378	0.00540541	G	T	T	H	T	G	H	H	H	H	T	T	H	T	H	H	G	G	T	H	G	G	T	T	T	T	H	T	H	T	H	G	T	H	T	H	T	T	T	G	H
Synril20624	ta_contig_2AL_6407151	4150	TGCAGCTGGGAGAGAGCACCGTACTCAAAGTCCAAATTGTATGGGTAGCCTACAAGCAAACGGA	A/G	2A	67.4	0.378378	0.00540541	A	G	G	H	G	A	H	H	H	H	G	G	H	G	H	H	A	A	G	H	A	A	G	G	G	G	H	G	H	G	H	A	G	H	G	H	G	G	G	A	H
Synril20827	ta_contig_2AS_5251238	7861	TGCAGCTGTAGCTCGCCGATGACACGCGCACATTTGTCCTCTGCAAAAAGGTCTGAGCAATCCT	C/T	2A	67.4	0.378378	0.00540541	T	C	C	H	C	T	H	H	H	H	C	C	H	C	H	H	T	T	C	H	T	T	C	C	C	C	H	C	H	C	H	T	C	H	C	H	C	C	C	T	H
Synril21173	ta_contig_2AS_5258589	12550	TGCAGCTTCCACTTCCAGTCTCCTGCCGCCCACACACACTCATCGTCCAAGGATGGGTAGGGTT	A/G	2A	67.4	0.378378	0.00540541	G	A	A	H	A	G	H	H	H	H	A	A	H	A	H	H	G	G	A	H	G	G	A	A	A	A	H	A	H	A	H	G	A	H	A	H	A	A	A	G	H
Synril21696	ta_contig_2AS_5234174	28866	TGCAGCTTTCTCCGCGCGCAGCTGCATCTCTGCCCCTCGCCTTGCACTCACGGCGACGAGCTCG	C/T	2A	67.4	0.378378	0.00540541	C	T	T	H	T	C	H	H	H	H	T	T	H	T	H	H	C	C	T	H	C	C	T	T	T	T	H	T	H	T	H	C	T	H	T	H	T	T	T	C	H
Synril2172	ta_contig_2AS_5274480	12406	TGCAGACGCAGTCGGTCGTCGTGCCGCTCGTCGTCTGCTCCGTGGTGCCGTTCGCGCTCCACGT	C/T	2A	67.4	0.378378	0.00540541	C	T	T	H	T	C	H	H	H	H	T	T	H	T	H	H	C	C	T	H	C	C	T	T	T	T	H	T	H	T	H	C	T	H	T	H	T	T	T	C	H
Synril21957	ta_contig_2AS_5190156	10072	TGCAGGAACCGAATAATAACCAGTCAATAACCAACACAAGGAACATGAGCATCATACTTGGAAG	A/T	2A	67.4	0.378378	0.00540541	T	A	A	H	A	T	H	H	H	H	A	A	H	A	H	H	T	T	A	H	T	T	A	A	A	A	H	A	H	A	H	T	A	H	A	H	A	A	A	T	H
Synril22230	ta_contig_2AL_6380736	5975	TGCAGGAAGCGTTCAAGTCCACTGGGAGGAGCGGCGGCCCCCATAGCGGCCG	C/T	2A	67.4	0.378378	0.00540541	C	T	T	H	T	C	H	H	H	H	T	T	H	T	H	H	C	C	T	H	C	C	T	T	T	T	H	T	H	T	H	C	T	H	T	H	T	T	T	C	H
Synril22231	ta_contig_2AL_6380736	5975	TGCAGGAAGCGTTCAAGTCCACTGGGAGGAGCGGCGGCCCCCATAGCGGCCG	T/G	2A	67.4	0.378378	0.00540541	T	G	G	H	G	T	H	H	H	H	G	G	H	G	H	H	T	T	G	H	T	T	G	G	G	G	H	G	H	G	H	T	G	H	G	H	G	G	G	T	H
Synril22270	ta_contig_2AS_5251110	4118	TGCAGGAAGTAGCTGGTGAGAATGCAGGTATTCAGCGTTTCTGTTTGGAAACATAGCTGTTTGG	C/T	2A	67.4	0.378378	0.00540541	C	T	T	H	T	C	H	H	H	H	T	T	H	T	H	H	C	C	T	H	C	C	T	T	T	T	H	T	H	T	H	C	T	H	T	H	T	T	T	C	H
Synril22282	ta_contig_2AS_5216748	3057	TGCAGGAATAAAAAGGTGGCCAGGCGGCATGGATTCTCGGCGCGTCCGCATGGCAGTTTTTGCA	C/T	2A	67.4	0.378378	0.00540541	C	T	T	H	T	C	H	H	H	H	T	T	H	T	H	H	C	C	T	H	C	C	T	T	T	T	H	T	H	T	H	C	T	H	T	H	T	T	T	C	H
Synril22508	ta_contig_2AS_5236700	5972	TGCAGGACCAGCCTAAGGCTAGCTCAATAGCTGGTGCGTTCAGGTGCTGCTAATTATAGCATGT	C/G	2A	67.4	0.378378	0.00540541	C	G	G	H	G	C	H	H	H	H	G	G	H	G	H	H	C	C	G	H	C	C	G	G	G	G	H	G	H	G	H	C	G	H	G	H	G	G	G	C	H
Synril22509	ta_contig_2AS_5236700	5972	TGCAGGACCAGCCTAAGGCTAGCTCAATAGCTGGTGCGTTCAGGTGCTGCTAATTATAGCATGT	A/G	2A	67.4	0.378378	0.00540541	A	G	G	H	G	A	H	H	H	H	G	G	H	G	H	H	A	A	G	H	A	A	G	G	G	G	H	G	H	G	H	A	G	H	G	H	G	G	G	A	H
Synril22599	ta_contig_2AL_6315128	11196	TGCAGGACGAGGCATCTCATCCTCCTCTCCCTCGCGGTCTCACCCATCATTTCCTTGGCCCCTT	A/G	2A	67.4	0.378378	0.00540541	G	A	A	H	A	G	H	H	H	H	A	A	H	A	H	H	G	G	A	H	G	G	A	A	A	A	H	A	H	A	H	G	A	H	A	H	A	A	A	G	H
Synril22601	ta_contig_2AL_6400609	13870	TGCAGGACGATCGGAGCCGCGTCGCTCTTCGCCTCCTCCGCTCTCCCCAGCGGCGAGTAGACCG	C/T	2A	67.4	0.378378	0.00540541	C	T	T	H	T	C	H	H	H	H	T	T	H	T	H	H	C	C	T	H	C	C	T	T	T	T	H	T	H	T	H	C	T	H	T	H	T	T	T	C	H
Synril22615	ta_contig_2AS_5224488	7076	TGCAGGACGCGCTGAACAAGCTACTCAGGCGCGCCAAGTCTAAGTCCAGCTCCCGCGGCTCCAC	A/G	2A	67.4	0.378378	0.00540541	G	A	A	H	A	G	H	H	H	H	A	A	H	A	H	H	G	G	A	H	G	G	A	A	A	A	H	A	H	A	H	G	A	H	A	H	A	A	A	G	H
Synril23211	ta_contig_2AS_5308795	7821	TGCAGGAGTATTTCTAATTAGCAGGCTAACAACCATGATTTGGTGAGCCCAAGCCCCACGCACA	A/G	2A	67.4	0.378378	0.00540541	A	G	G	H	G	A	H	H	H	H	G	G	H	G	H	H	A	A	G	H	A	A	G	G	G	G	H	G	H	G	H	A	G	H	G	H	G	G	G	A	H
Synril23235	ta_contig_2AL_6342078	4864	TGCAGGAGTGCGCCGCCGAGGGGCTGATAACCATCAACCAGATGACCAACGGCTTCGCTCGCGT	C/T	2A	67.4	0.378378	0.00540541	C	T	T	H	T	C	H	H	H	H	T	T	H	T	H	H	C	C	T	H	C	C	T	T	T	T	H	T	H	T	H	C	T	H	T	H	T	T	T	C	H
Synril23276	ta_contig_2AS_5303138	6903	TGCAGGATAAGAAAGAATAGAACCCTCAATCATAACGTATATTCCGCAATGCATTGCATTGGCA	A/G	2A	67.4	0.378378	0.00540541	A	G	G	H	G	A	H	H	H	H	G	G	H	G	H	H	A	A	G	H	A	A	G	G	G	G	H	G	H	G	H	A	G	H	G	H	G	G	G	A	H
Synril23282	ta_contig_2AS_5150114	4292	TGCAGGATAATCCTAGAGCCAGGGGGATGTACGGTGTTCCATTTCCGCATTTCGATGTATTTGA	C/T	2A	67.4	0.378378	0.00540541	T	C	C	H	C	T	H	H	H	H	C	C	H	C	H	H	T	T	C	H	T	T	C	C	C	C	H	C	H	C	H	T	C	H	C	H	C	C	C	T	H
Synril23432	ta_contig_2AS_5300175	15510	TGCAGGATGATGGGTTCCACCGAACCAATGGTTTCTTTTCGCTTCCCCAGGACAGGAGAGGAGG	C/G	2A	67.4	0.378378	0.00540541	C	G	G	H	G	C	H	H	H	H	G	G	H	G	H	H	C	C	G	H	C	C	G	G	G	G	H	G	H	G	H	C	G	H	G	H	G	G	G	C	H
Synril23660	ta_contig_2AS_5216243	22063	TGCAGGCAATAGTAAAAAAAATTCACTGTTCATATGCATAATACAAAGGAAATTAGAATGTTGG	A/G	2A	67.4	0.378378	0.00540541	G	A	A	H	A	G	H	H	H	H	A	A	H	A	H	H	G	G	A	H	G	G	A	A	A	A	H	A	H	A	H	G	A	H	A	H	A	A	A	G	H
Synril23664	ta_contig_2AS_5217292	1254	TGCAGGCAATCAATGAACGTATCGTCTATTTTTCTTTCAAATGGTTGAGACAATTGAACATTTA	A/G	2A	67.4	0.378378	0.00540541	G	A	A	H	A	G	H	H	H	H	A	A	H	A	H	H	G	G	A	H	G	G	A	A	A	A	H	A	H	A	H	G	A	H	A	H	A	A	A	G	H
Synril23704	ta_contig_2AS_5228114	17208	TGCAGGCACATCACAATTTGATTGGACGTCGCAAGGCCCGTTGTAGGAGCATCGAGAGAAAGTT	A/G	2A	67.4	0.378378	0.00540541	A	G	G	H	G	A	H	H	H	H	G	G	H	G	H	H	A	A	G	H	A	A	G	G	G	G	H	G	H	G	H	A	G	H	G	H	G	G	G	A	H
Synril23984	ta_contig_2AL_6398509	5994	TGCAGGCATTAGTATTCTCGAAGAGCAAGATGACTTAGTCTATTCTCGCAGGCGAGGCGATGGG	A/G	2A	67.4	0.378378	0.00540541	G	A	A	H	A	G	H	H	H	H	A	A	H	A	H	H	G	G	A	H	G	G	A	A	A	A	H	A	H	A	H	G	A	H	A	H	A	A	A	G	H
Synril24379	ta_contig_2AS_5303716	7264	TGCAGGCCGCTCGTTGGATTGCGCGGAGCCATGGATAGATATGCTTCAGAGAGAGTGGAAGACA	G/T	2A	67.4	0.378378	0.00540541	G	T	T	H	T	G	H	H	H	H	T	T	H	T	H	H	G	G	T	H	G	G	T	T	T	T	H	T	H	T	H	G	T	H	T	H	T	T	T	G	H
Synril24474	ta_contig_2AL_6357392	19084	TGCAGGCCTGCGGGGTGAGGACAGCCTTGCGACTTGCGAGACGGGCGACGACGGGGCTGACCCG	A/T	2A	67.4	0.378378	0.00540541	A	T	T	H	T	A	H	H	H	H	T	T	H	T	H	H	A	A	T	H	A	A	T	T	T	T	H	T	H	T	H	A	T	H	T	H	T	T	T	A	H
Synril24756	ta_contig_2AS_5306294	2138	TGCAGGCGGAGCGTGTCCACGGGCGCCGACATGTAGCGGAGGAGGAAGAGGCGATGCACGAAGT	A/C	2A	67.4	0.378378	0.00540541	A	C	C	H	C	A	H	H	H	H	C	C	H	C	H	H	A	A	C	H	A	A	C	C	C	C	H	C	H	C	H	A	C	H	C	H	C	C	C	A	H
Synril24757	ta_contig_2AS_5306294	2138	TGCAGGCGGAGCGTGTCCACGGGCGCCGACATGTAGCGGAGGAGGAAGAGGCGATGCACGAAGT	A/G	2A	67.4	0.378378	0.00540541	A	G	G	H	G	A	H	H	H	H	G	G	H	G	H	H	A	A	G	H	A	A	G	G	G	G	H	G	H	G	H	A	G	H	G	H	G	G	G	A	H
Synril24893	ta_contig_2AL_6384526	19015	TGCAGGCGTGGTGCCCACCCAACGTGGACCCACGGACCGCCGTGCCCATGGACACAGTGACACC	A/G	2A	67.4	0.378378	0.00540541	G	A	A	H	A	G	H	H	H	H	A	A	H	A	H	H	G	G	A	H	G	G	A	A	A	A	H	A	H	A	H	G	A	H	A	H	A	A	A	G	H
Synril24975	ta_contig_2AS_5271979	35953	TGCAGGCTATTTTCCGTTGTACGCACTCGCTTCATATGTGGTCTATGCTATAATGAGCAGAGGT	C/T	2A	67.4	0.378378	0.00540541	C	T	T	H	T	C	H	H	H	H	T	T	H	T	H	H	C	C	T	H	C	C	T	T	T	T	H	T	H	T	H	C	T	H	T	H	T	T	T	C	H
Synril24976	ta_contig_2AS_5271979	35953	TGCAGGCTATTTTCCGTTGTACGCACTCGCTTCATATGTGGTCTATGCTATAATGAGCAGAGGT	T/C	2A	67.4	0.378378	0.00540541	T	C	C	H	C	T	H	H	H	H	C	C	H	C	H	H	T	T	C	H	T	T	C	C	C	C	H	C	H	C	H	T	C	H	C	H	C	C	C	T	H
Synril25089	ta_contig_2AS_5217849	16500	TGCAGGCTGATGCATGGGTAGGTAGGTGGGGAGGGCGTATCCAAATCCAGCCTAATCTCGCGGG	A/C	2A	67.4	0.378378	0.00540541	C	A	A	H	A	C	H	H	H	H	A	A	H	A	H	H	C	C	A	H	C	C	A	A	A	A	H	A	H	A	H	C	A	H	A	H	A	A	A	C	H
Synril25280	ta_contig_2AS_5234020	9450	TGCAGGGAAAGAGGTATCGCGTTGTCCTCCGTTGTCTCGACAAAGAATCGCCGCACCCATCCGT	C/G	2A	67.4	0.378378	0.00540541	C	G	G	H	G	C	H	H	H	H	G	G	H	G	H	H	C	C	G	H	C	C	G	G	G	G	H	G	H	G	H	C	G	H	G	H	G	G	G	C	H
Synril25654	ta_contig_2AS_5282834	33198	TGCAGGGCAGCCCTGGGCTGGATCTTGGGCAAGTTTGACCGACCGAGCCAAACTGGTGATTGTT	C/T	2A	67.4	0.378378	0.00540541	C	T	T	H	T	C	H	H	H	H	T	T	H	T	H	H	C	C	T	H	C	C	T	T	T	T	H	T	H	T	H	C	T	H	T	H	T	T	T	C	H
Synril25972	ta_contig_2AL_6340706	17350	TGCAGGGGACAAGTGCGGCAACAAAAGCAGATGTTCTCGTTAGTTTTGCAACAGAATCACATAA	A/G	2A	67.4	0.378378	0.00540541	A	G	G	H	G	A	H	H	H	H	G	G	H	G	H	H	A	A	G	H	A	A	G	G	G	G	H	G	H	G	H	A	G	H	G	H	G	G	G	A	H
Synril26377	ta_contig_2AS_5260685	802	TGCAGGGTCGCCGAAGTTCTGCAAAGTGGCCG	A/G	2A	67.4	0.378378	0.00540541	A	G	G	H	G	A	H	H	H	H	G	G	H	G	H	H	A	A	G	H	A	A	G	G	G	G	H	G	H	G	H	A	G	H	G	H	G	G	G	A	H
Synril26424	ta_contig_2AL_6426982	2825	TGCAGGGTGCAGAGTGATCTTGTCCGACGAGATGAGGCCGTCGAGTCTCGGTTTTTTTCATCCT	C/G	2A	67.4	0.378378	0.00540541	G	C	C	H	C	G	H	H	H	H	C	C	H	C	H	H	G	G	C	H	G	G	C	C	C	C	H	C	H	C	H	G	C	H	C	H	C	C	C	G	H
Synril26566	ta_contig_2AS_5283122	22320	TGCAGGGTTTAATCTTTTCGAGAGCCGTGCTCGCGGTTATGGAACTTGGAGATTTATAATATCC	C/T	2A	67.4	0.378378	0.00540541	T	C	C	H	C	T	H	H	H	H	C	C	H	C	H	H	T	T	C	H	T	T	C	C	C	C	H	C	H	C	H	T	C	H	C	H	C	C	C	T	H
Synril26631	ta_contig_2AL_6351125	4099	TGCAGGTAACCAACGGCCCAGTGTAGCGCGGGCGCCCCCCTGGGTCGATCGGTCAGGTGGTAAC	C/G	2A	67.4	0.378378	0.00540541	G	C	C	H	C	G	H	H	H	H	C	C	H	C	H	H	G	G	C	H	G	G	C	C	C	C	H	C	H	C	H	G	C	H	C	H	C	C	C	G	H
Synril26693	ta_contig_2AS_5293890	2351	TGCAGGTACCGCCATGGGTACGAGGACGGCGCCTACTCGGCAGGGGGCTTGGGCACGGAGACGA	C/T	2A	67.4	0.378378	0.00540541	C	T	T	H	T	C	H	H	H	H	T	T	H	T	H	H	C	C	T	H	C	C	T	T	T	T	H	T	H	T	H	C	T	H	T	H	T	T	T	C	H
Synril26946	ta_contig_2AL_6410178	7223	TGCAGGTCACTACAGTTTAAAGGTATTTTGTGTAGCCATGCTCTTGCAGTCTTGAAGCAAGAGC	C/T	2A	67.4	0.378378	0.00540541	T	C	C	H	C	T	H	H	H	H	C	C	H	C	H	H	T	T	C	H	T	T	C	C	C	C	H	C	H	C	H	T	C	H	C	H	C	C	C	T	H
Synril27172	ta_contig_2AS_5188966	3743	TGCAGGTCGACATGTTACCGATGAGGGTGGGCTTTGCCCTATGTGCGTCAGTCTTTGGGAGTGG	A/G	2A	67.4	0.378378	0.00540541	G	A	A	H	A	G	H	H	H	H	A	A	H	A	H	H	G	G	A	H	G	G	A	A	A	A	H	A	H	A	H	G	A	H	A	H	A	A	A	G	H
Synril27291	ta_contig_2AS_5222474	7892	TGCAGGTCGTAGTTACCTTGAAGGCGATGTTGCGGGCGACGAAGTTGTCGGCATTGACTCTGAA	C/G	2A	67.4	0.378378	0.00540541	C	G	G	H	G	C	H	H	H	H	G	G	H	G	H	H	C	C	G	H	C	C	G	G	G	G	H	G	H	G	H	C	G	H	G	H	G	G	G	C	H
Synril27758	ta_contig_2AL_6428079	15748	TGCAGGTGGGAATCCCAACCAATCAGCCTCCACAGTCACACACGTACGCATCCACACACACTCT	A/T	2A	67.4	0.378378	0.00540541	A	T	T	H	T	A	H	H	H	H	T	T	H	T	H	H	A	A	T	H	A	A	T	T	T	T	H	T	H	T	H	A	T	H	T	H	T	T	T	A	H
Synril28004	ta_contig_2AL_6417411	8642	TGCAGGTTAGTTGACACAGAAGCTACAAAAGCGTGTCAAGTTTTTTTGACACATGATTGAAACA	A/C	2A	67.4	0.378378	0.00540541	A	C	C	H	C	A	H	H	H	H	C	C	H	C	H	H	A	A	C	H	A	A	C	C	C	C	H	C	H	C	H	A	C	H	C	H	C	C	C	A	H
Synril28068	ta_contig_2AL_6291471	18799	TGCAGGTTCAGTGAAGTGAAGGTCGCAGTAGCTGGGACTGGGAGTGGAAACAATGGTCCAACGT	A/G	2A	67.4	0.0108108	0.372973	G	A	G	G	N	G	G	G	N	N	A	N	N	N	A	N	G	G	G	N	G	G	A	N	A	A	G	A	N	N	G	G	N	A	N	N	N	A	H	G	N
Synril28124	ta_contig_2AL_6344473	22541	TGCAGGTTCGTTGGCCGACGGAGACAATTCAGCGGGGATGGACGCTCATCATCAGCGTGCAAGC	C/T	2A	67.4	0.378378	0.00540541	T	C	C	H	C	T	H	H	H	H	C	C	H	C	H	H	T	T	C	H	T	T	C	C	C	C	H	C	H	C	H	T	C	H	C	H	C	C	C	T	H
Synril28216	ta_contig_2AL_6401831	6707	TGCAGGTTGCGTTTGTTGCCTCTGTGCGTCTCGCGCCACCTAGGTTTATGCGTAATACCGCCGA	C/T	2A	67.4	0.378378	0.00540541	T	C	C	H	C	T	H	H	H	H	C	C	H	C	H	H	T	T	C	H	T	T	C	C	C	C	H	C	H	C	H	T	C	H	C	H	C	C	C	T	H
Synril287	ta_contig_2AL_6408863	4342	TGCAGAAACTCGCTATAGCGGATCGGTGACACGCGTCACATGGAAGAGACGTCGGATGCTTGCA	A/G	2A	67.4	0	0.616216	A	N	N	N	A	N	N	N	A	N	N	A	N	A	N	N	N	N	G	N	N	N	A	A	N	N	G	N	N	N	N	G	A	N	N	A	A	A	G	G	N
Synril28766	ta_contig_2AL_6435448	14261	TGCAGTACCTCCGTACCATGATGTCGAGCTCATTGATCGACTCGGGTCCCACGATGTCGTCCCT	C/T	2A	67.4	0.378378	0.00540541	T	C	C	H	C	T	H	H	H	H	C	C	H	C	H	H	T	T	C	H	T	T	C	C	C	C	H	C	H	C	H	T	C	H	C	H	C	C	C	T	H
Synril28818	ta_contig_2AL_6433481	15855	TGCAGTACGTAGTTTATAAGGCCGTGTGCAGTCCTGGTCAGCGTTGGTCATCTCCACGATCGAC	A/G	2A	67.4	0.378378	0.00540541	G	A	A	H	A	G	H	H	H	H	A	A	H	A	H	H	G	G	A	H	G	G	A	A	A	A	H	A	H	A	H	G	A	H	A	H	A	A	A	G	H
Synril2894	ta_contig_2AS_5208469	6423	TGCAGAGCATCATCCATCCCATCCCCAGGTCATAAACCCAAGTCGGACTCGCCTTCCTCCTCCC	C/G	2A	67.4	0.378378	0.00540541	C	G	G	H	G	C	H	H	H	H	G	G	H	G	H	H	C	C	G	H	C	C	G	G	G	G	H	G	H	G	H	C	G	H	G	H	G	G	G	C	H
Synril29054	ta_contig_2AS_5276830	1917	TGCAGTAGCCTTTTCAAACAAAGTCGTGAATAAGCAAATGGATGCTAACATAGCTGCACTTGTT	C/T	2A	67.4	0.378378	0.00540541	C	T	T	H	T	C	H	H	H	H	T	T	H	T	H	H	C	C	T	H	C	C	T	T	T	T	H	T	H	T	H	C	T	H	T	H	T	T	T	C	H
Synril29055	ta_contig_2AS_5276830	1917	TGCAGTAGCCTTTTCAAACAAAGTCGTGAATAAGCAAATGGATGCTAACATAGCTGCACTTGTT	T/C	2A	67.4	0.378378	0.00540541	T	C	C	H	C	T	H	H	H	H	C	C	H	C	H	H	T	T	C	H	T	T	C	C	C	C	H	C	H	C	H	T	C	H	C	H	C	C	C	T	H
Synril29303	ta_contig_2AS_5276086	11918	TGCAGTATAGATGATAACATCTTGGGCGTCTTATGATTCACATGGTATGTGGACGGCCGCATAG	A/G	2A	67.4	0.378378	0.00540541	G	A	A	H	A	G	H	H	H	H	A	A	H	A	H	H	G	G	A	H	G	G	A	A	A	A	H	A	H	A	H	G	A	H	A	H	A	A	A	G	H
Synril29507	ta_contig_2AL_6350718	5685	TGCAGTCAAATGGACCCCGTATAGCAGAACTGTAAAACAAAATATTCTAAAACATATTTTCAGC	A/G	2A	67.4	0.378378	0.00540541	G	A	A	H	A	G	H	H	H	H	A	A	H	A	H	H	G	G	A	H	G	G	A	A	A	A	H	A	H	A	H	G	A	H	A	H	A	A	A	G	H
Synril29508	ta_contig_2AL_6350718	5685	TGCAGTCAAATGGACCCCGTATAGCAGAACTGTAAAACAAAATATTCTAAAACATATTTTCAGC	C/T	2A	67.4	0.378378	0.00540541	T	C	C	H	C	T	H	H	H	H	C	C	H	C	H	H	T	T	C	H	T	T	C	C	C	C	H	C	H	C	H	T	C	H	C	H	C	C	C	T	H
Synril29509	ta_contig_2AL_6350718	5685	TGCAGTCAAATGGACCCCGTATAGCAGAACTGTAAAACAAAATATTCTAAAACATATTTTCAGC	C/T	2A	67.4	0.378378	0.00540541	T	C	C	H	C	T	H	H	H	H	C	C	H	C	H	H	T	T	C	H	T	T	C	C	C	C	H	C	H	C	H	T	C	H	C	H	C	C	C	T	H
Synril29535	ta_contig_2AS_5278445	14034	TGCAGTCAAGTTCTCTCCACTAAAGAAAGGAAAGCGAGCGAGCAAAAGCAGGCGTGGCTCCTTT	A/T	2A	67.4	0.378378	0.00540541	A	T	T	H	T	A	H	H	H	H	T	T	H	T	H	H	A	A	T	H	A	A	T	T	T	T	H	T	H	T	H	A	T	H	T	H	T	T	T	A	H
Synril29677	ta_contig_2AS_558012	4674	TGCAGTCATACCGATTGTTTTGGTTTCACGACAATAAGAGCGTGTTCGGTAGCACTCCGTGGCC	A/G	2A	67.4	0.378378	0.00540541	A	G	G	H	G	A	H	H	H	H	G	G	H	G	H	H	A	A	G	H	A	A	G	G	G	G	H	G	H	G	H	A	G	H	G	H	G	G	G	A	H
Synril30030	ta_contig_2AL_6341269	1260	TGCAGTCCGCCATTGTGACCTCATCCTCCTGGGACCCATGGTTAGCATAAGCTTTTGCTCCTGA	C/G	2A	67.4	0.378378	0.00540541	C	G	G	H	G	C	H	H	H	H	G	G	H	G	H	H	C	C	G	H	C	C	G	G	G	G	H	G	H	G	H	C	G	H	G	H	G	G	G	C	H
Synril3009	ta_contig_2AS_5195508	11449	TGCAGAGCGCGCTGGTGGGGCGAGGTGCGACGTACCTAGGTCATCGCCGCGGCGGGCGGGGGAA	A/G	2A	67.4	0.378378	0.00540541	A	G	G	H	G	A	H	H	H	H	G	G	H	G	H	H	A	A	G	H	A	A	G	G	G	G	H	G	H	G	H	A	G	H	G	H	G	G	G	A	H
Synril30296	ta_contig_2AS_5252665	7693	TGCAGTCGGCTGTCCGTATTTACGCGCTCCGTGGAAATTTAGCGGAGCTCTCTTGTCACTGTTG	C/T	2A	67.4	0.378378	0.00540541	T	C	C	H	C	T	H	H	H	H	C	C	H	C	H	H	T	T	C	H	T	T	C	C	C	C	H	C	H	C	H	T	C	H	C	H	C	C	C	T	H
Synril30337	ta_contig_2AL_6408198	20613	TGCAGTCGTCGCCGCCGTCACCGCCATCTTCGTCGTCGGCCTTCTCCTCCTTGACGCGGGCGCC	A/G	2A	67.4	0.378378	0.00540541	A	G	G	H	G	A	H	H	H	H	G	G	H	G	H	H	A	A	G	H	A	A	G	G	G	G	H	G	H	G	H	A	G	H	G	H	G	G	G	A	H
Synril30422	ta_contig_2AS_5294227	6433	TGCAGTCTATATGGCGTCCAATCCTGTTCAGCACCGTCACACCAAACACATCGAGATTGACATC	C/T	2A	67.4	0.378378	0.00540541	T	C	C	H	C	T	H	H	H	H	C	C	H	C	H	H	T	T	C	H	T	T	C	C	C	C	H	C	H	C	H	T	C	H	C	H	C	C	C	T	H
Synril3053	ta_contig_2AS_5204251	9690	TGCAGAGCTCCAGCACCCAGAAGATCCCACCATGGTTCGAGCAAGCCAAGACAACTTTTACTAC	A/C	2A	67.4	0.378378	0.00540541	A	C	C	H	C	A	H	H	H	H	C	C	H	C	H	H	A	A	C	H	A	A	C	C	C	C	H	C	H	C	H	A	C	H	C	H	C	C	C	A	H
Synril30574	ta_contig_2AL_6301896	6123	TGCAGTCTGTGAAGTTTGCAGTGGATCCATGTAGAGGTGATTTAGATTGTGCCAGGAAGATCGC	A/C	2A	67.4	0.378378	0.00540541	A	C	C	H	C	A	H	H	H	H	C	C	H	C	H	H	A	A	C	H	A	A	C	C	C	C	H	C	H	C	H	A	C	H	C	H	C	C	C	A	H
Synril30608	ta_contig_2AS_5217626	8570	TGCAGTCTTCTATTGCAGCCAGGGCCAACCATAAACTGGCTTTCCCCCTCGCCCCTCACGCCGC	A/G	2A	67.4	0.378378	0.00540541	A	G	G	H	G	A	H	H	H	H	G	G	H	G	H	H	A	A	G	H	A	A	G	G	G	G	H	G	H	G	H	A	G	H	G	H	G	G	G	A	H
Synril30646	ta_contig_2AS_5204277	14492	TGCAGTCTTTGTCTGTGTTTTTCATCTGTGGTTTTTTTTTCTTTAAGTATGTACTTCCTCCGTA	G/T	2A	67.4	0.378378	0.00540541	T	G	G	H	G	T	H	H	H	H	G	G	H	G	H	H	T	T	G	H	T	T	G	G	G	G	H	G	H	G	H	T	G	H	G	H	G	G	G	T	H
Synril30955	ta_contig_2AS_5211495	3809	TGCAGTGCAATTACGAGCGGCGACGTACGCTCCCTGGTCGAAGTGAATGTGTGATTACAGACAT	A/G	2A	67.4	0.378378	0.00540541	G	A	A	H	A	G	H	H	H	H	A	A	H	A	H	H	G	G	A	H	G	G	A	A	A	A	H	A	H	A	H	G	A	H	A	H	A	A	A	G	H
Synril30956	ta_contig_2AS_5211495	3809	TGCAGTGCAATTACGAGCGGCGACGTACGCTCCCTGGTCGAAGTGAATGTGTGATTACAGACAT	A/T	2A	67.4	0.378378	0.00540541	T	A	A	H	A	T	H	H	H	H	A	A	H	A	H	H	T	T	A	H	T	T	A	A	A	A	H	A	H	A	H	T	A	H	A	H	A	A	A	T	H
Synril31001	ta_contig_2AL_6426630	12249	TGCAGTGCACTGCATCATGCAACATCACTTCAGTTCGTCTGGTTATTCCTGCATTACATTATAC	A/G	2A	67.4	0.378378	0.00540541	G	A	A	H	A	G	H	H	H	H	A	A	H	A	H	H	G	G	A	H	G	G	A	A	A	A	H	A	H	A	H	G	A	H	A	H	A	A	A	G	H
Synril31165	ta_contig_2AS_5267458	7847	TGCAGTGCCTTGGTCCTCTCCTCCTCGAAGCTGGGCTGCGCTGCCACGGCGGACATGCCGTCCA	A/G	2A	67.4	0.378378	0.00540541	G	A	A	H	A	G	H	H	H	H	A	A	H	A	H	H	G	G	A	H	G	G	A	A	A	A	H	A	H	A	H	G	A	H	A	H	A	A	A	G	H
Synril31166	ta_contig_2AS_5267458	7847	TGCAGTGCCTTGGTCCTCTCCTCCTCGAAGCTGGGCTGCGCTGCCACGGCGGACATGCCGTCCA	T/C	2A	67.4	0.378378	0.00540541	C	T	T	H	T	C	H	H	H	H	T	T	H	T	H	H	C	C	T	H	C	C	T	T	T	T	H	T	H	T	H	C	T	H	T	H	T	T	T	C	H
Synril31223	ta_contig_2AS_5295207	4807	TGCAGTGCGGGCTACGCCCTCGGCATGGGCAGCGGTGACGGTCCTTCGTTGACGAGACGGGTGG	C/T	2A	67.4	0.378378	0.00540541	C	T	T	H	T	C	H	H	H	H	T	T	H	T	H	H	C	C	T	H	C	C	T	T	T	T	H	T	H	T	H	C	T	H	T	H	T	T	T	C	H
Synril31537	ta_contig_2AL_6409959	9345	TGCAGTGGGACATGGTACAAAGTGTGTTCTATCTTCTATTGATGGTAAATGGGATTTTCTAAGC	A/G	2A	67.4	0.378378	0.00540541	A	G	G	H	G	A	H	H	H	H	G	G	H	G	H	H	A	A	G	H	A	A	G	G	G	G	H	G	H	G	H	A	G	H	G	H	G	G	G	A	H
Synril3157	ta_contig_2AL_2337171	9331	TGCAGAGGACTTGGATTTTTAGATTTGGACATCATGAACAAATGCTTGCTAATAAAATGGCTCC	A/G	2A	67.4	0.378378	0.00540541	G	A	A	H	A	G	H	H	H	H	A	A	H	A	H	H	G	G	A	H	G	G	A	A	A	A	H	A	H	A	H	G	A	H	A	H	A	A	A	G	H
Synril31694	ta_contig_2AS_5271979	35953	TGCAGTGGTTTTGGCTCGTAGTCAAGGAAGTAGTCACCCCACAGAGAGGGCTCATAGCTGGACA	A/G	2A	67.4	0.378378	0.00540541	A	G	G	H	G	A	H	H	H	H	G	G	H	G	H	H	A	A	G	H	A	A	G	G	G	G	H	G	H	G	H	A	G	H	G	H	G	G	G	A	H
Synril3170	ta_contig_2AS_5252847	8880	TGCAGAGGAGAGTTCTTTCCTGGTACGTGAAGCTCATGACATGTTGCTTGTTTCTCTTGTCCGA	A/G	2A	67.4	0.378378	0.00540541	A	G	G	H	G	A	H	H	H	H	G	G	H	G	H	H	A	A	G	H	A	A	G	G	G	G	H	G	H	G	H	A	G	H	G	H	G	G	G	A	H
Synril31851	ta_contig_2AS_5259565	3087	TGCAGTGTGCGCGAAGGCAGAAGACACAAGAAAGCAGTGTGCGCGCCATCACAGCGTTAGTGCA	C/T	2A	67.4	0.378378	0.00540541	C	T	T	H	T	C	H	H	H	H	T	T	H	T	H	H	C	C	T	H	C	C	T	T	T	T	H	T	H	T	H	C	T	H	T	H	T	T	T	C	H
Synril32204	ta_contig_2AS_5261246	3398	TGCAGTTCAAATGAACGACGCCGAATAAGCCAATTCGCTCAATCGTAGGAGAATCAAGAAGCGG	G/T	2A	67.4	0.378378	0.00540541	G	T	T	H	T	G	H	H	H	H	T	T	H	T	H	H	G	G	T	H	G	G	T	T	T	T	H	T	H	T	H	G	T	H	T	H	T	T	T	G	H
Synril32269	ta_contig_2AL_6413253	3464	TGCAGTTCAGAGTCAATAGAGTAAAAAAACACTACAGCACCATGCTGCTACAGTAAGATGATCG	A/G	2A	67.4	0.378378	0.00540541	G	A	A	H	A	G	H	H	H	H	A	A	H	A	H	H	G	G	A	H	G	G	A	A	A	A	H	A	H	A	H	G	A	H	A	H	A	A	A	G	H
Synril32380	ta_contig_2AS_4795326	14770	TGCAGTTCCACAACTGTTAGCGAGTTTTATCCTTTCTGGTGTGTCCACCCAACTGCCTTTTAGC	C/T	2A	67.4	0.378378	0.00540541	T	C	C	H	C	T	H	H	H	H	C	C	H	C	H	H	T	T	C	H	T	T	C	C	C	C	H	C	H	C	H	T	C	H	C	H	C	C	C	T	H
Synril32381	ta_contig_2AS_4795326	14770	TGCAGTTCCACAACTGTTAGCGAGTTTTATCCTTTTCAGTGCGTCCACCCAACTGCCTTTTAGC	C/T	2A	67.4	0.378378	0.00540541	T	C	C	H	C	T	H	H	H	H	C	C	H	C	H	H	T	T	C	H	T	T	C	C	C	C	H	C	H	C	H	T	C	H	C	H	C	C	C	T	H
Synril32450	ta_contig_2AS_5258589	12550	TGCAGTTCCTCCCCCCGCCCTTCTCCAACCTCACGCAGCTCGTCGACAGCTTCAAGGCCAAGAA	C/T	2A	67.4	0.378378	0.00540541	T	C	C	H	C	T	H	H	H	H	C	C	H	C	H	H	T	T	C	H	T	T	C	C	C	C	H	C	H	C	H	T	C	H	C	H	C	C	C	T	H
Synril32633	ta_contig_2AS_1916734	5419	TGCAGTTCTGCACTAGAAAATTTACCTTGCTAGTTTTTAGGCCAGTAAGTTACTCCATGATGGT	C/G	2A	67.4	0.378378	0.00540541	C	G	G	H	G	C	H	H	H	H	G	G	H	G	H	H	C	C	G	H	C	C	G	G	G	G	H	G	H	G	H	C	G	H	G	H	G	G	G	C	H
Synril32708	ta_contig_2AS_5196481	8957	TGCAGTTGACCCGCCACATGGCGTTGCCAATCGCCTGCGGGAGGAGGAACAGATCCTGCATCAG	A/G	2A	67.4	0.378378	0.00540541	G	A	A	H	A	G	H	H	H	H	A	A	H	A	H	H	G	G	A	H	G	G	A	A	A	A	H	A	H	A	H	G	A	H	A	H	A	A	A	G	H
Synril32837	ta_contig_2AS_5291774	14628	TGCAGTTGCATTATCACCTGTGCAGTGCTCTCCTCTGAAGCTGGTGCTTTGACAGGGATAGTGA	C/G	2A	67.4	0.378378	0.00540541	C	G	G	H	G	C	H	H	H	H	G	G	H	G	H	H	C	C	G	H	C	C	G	G	G	G	H	G	H	G	H	C	G	H	G	H	G	G	G	C	H
Synril33142	ta_contig_2AL_2897767	2434	TGCAGTTTACCACACTACCTACTTTCTAAAAGGAAAACTGGAGTTTGAGGCAGTGGCATCTTAC	C/G	2A	67.4	0.378378	0.00540541	G	C	C	H	C	G	H	H	H	H	C	C	H	C	H	H	G	G	C	H	G	G	C	C	C	C	H	C	H	C	H	G	C	H	C	H	C	C	C	G	H
Synril33358	ta_contig_2AS_5304364	15931	TGCAGTTTGAACTACAACACGTCCAAACCAACGAATACACAAATGCCATTGGTTGGACGATGTG	C/G	2A	67.4	0.378378	0.00540541	G	C	C	H	C	G	H	H	H	H	C	C	H	C	H	H	G	G	C	H	G	G	C	C	C	C	H	C	H	C	H	G	C	H	C	H	C	C	C	G	H
Synril33583	ta_contig_2AS_5234037	15026	TGCAGTTTTGTCTCCATAGCAATGTACTAGTAGTTGCACATCTGGATACTTCGACACTAATGTC	G/T	2A	67.4	0.378378	0.00540541	G	T	T	H	T	G	H	H	H	H	T	T	H	T	H	H	G	G	T	H	G	G	T	T	T	T	H	T	H	T	H	G	T	H	T	H	T	T	T	G	H
Synril3563	ta_contig_2AS_5291635	5357	TGCAGAGTTAATTACACGGAAATATCATCAGTGTCAGTATCAAGTCTGAAGCTAGTAATTATTA	A/G	2A	67.4	0.378378	0.00540541	A	G	G	H	G	A	H	H	H	H	G	G	H	G	H	H	A	A	G	H	A	A	G	G	G	G	H	G	H	G	H	A	G	H	G	H	G	G	G	A	H
Synril3564	ta_contig_2AS_5291635	5357	TGCAGAGTTAATTACACGGAAATATCATCAGTGTCAGTATCAAGTCTGAAGCTAGTAATTATTA	A/G	2A	67.4	0.378378	0.00540541	A	G	G	H	G	A	H	H	H	H	G	G	H	G	H	H	A	A	G	H	A	A	G	G	G	G	H	G	H	G	H	A	G	H	G	H	G	G	G	A	H
Synril3565	ta_contig_2AS_5291635	5357	TGCAGAGTTAATTACACGGAAATATCATCAGTGTCAGTATCAAGTCTGAAGCTAGTAATTATTA	T/A	2A	67.4	0.378378	0.00540541	T	A	A	H	A	T	H	H	H	H	A	A	H	A	H	H	T	T	A	H	T	T	A	A	A	A	H	A	H	A	H	T	A	H	A	H	A	A	A	T	H
Synril3590	ta_contig_2AS_5309803	22226	TGCAGAGTTGCAGGTGTCACCTCCAAAGTCCAACGGCTCCACGACCAGCCTCCACCACGTCACG	A/C	2A	67.4	0.378378	0.00540541	A	C	C	H	C	A	H	H	H	H	C	C	H	C	H	H	A	A	C	H	A	A	C	C	C	C	H	C	H	C	H	A	C	H	C	H	C	C	C	A	H
Synril3936	ta_contig_2AL_6433481	15855	TGCAGATCACGACGTACACCCGACCGATCGGCCCATCCTACGTAGAATCGCGTGTGTCGTGGGC	C/G	2A	67.4	0.0216216	0.12973	G	C	C	C	C	G	G	G	G	C	G	C	C	G	C	C	G	G	G	G	G	G	C	G	C	C	C	C	G	G	C	C	G	C	G	C	C	G	C	G	G
Synril414	ta_contig_2AS_5294227	6433	TGCAGAAATATTGTCACAATAAACAATTGTTGCACGCTCGACTGGTCGATGAAGCTCAACAAGA	C/T	2A	67.4	0.378378	0.00540541	C	T	T	H	T	C	H	H	H	H	T	T	H	T	H	H	C	C	T	H	C	C	T	T	T	T	H	T	H	T	H	C	T	H	T	H	T	T	T	C	H
Synril4211	ta_contig_2AS_3674710	1649	TGCAGATCGACCAGATAGGTGCAGCTGAGCTGCCCAACCGACCGACCAATTACCGAATCATCCA	C/T	2A	67.4	0.378378	0.00540541	C	T	T	H	T	C	H	H	H	H	T	T	H	T	H	H	C	C	T	H	C	C	T	T	T	T	H	T	H	T	H	C	T	H	T	H	T	T	T	C	H
Synril4327	ta_contig_2AS_5279078	12169	TGCAGATCTAGCCGAGAGGCTGCCATGAGCATGCCAGGCAAGGTGAGCAAAGAAGATAAGAAGA	C/G	2A	67.4	0.378378	0.00540541	G	C	C	H	C	G	H	H	H	H	C	C	H	C	H	H	G	G	C	H	G	G	C	C	C	C	H	C	H	C	H	G	C	H	C	H	C	C	C	G	H
Synril4328	ta_contig_2AS_5279078	12169	TGCAGATCTAGCCGAGAGGCTGCCATGAGCATGCCAGGCAAGGTGAGCAAAGAAGATAAGAAGA	A/C	2A	67.4	0.378378	0.00540541	C	A	A	H	A	C	H	H	H	H	A	A	H	A	H	H	C	C	A	H	C	C	A	A	A	A	H	A	H	A	H	C	A	H	A	H	A	A	A	C	H
Synril449	ta_contig_2AL_6428079	15748	TGCAGAAATGACTTGGCTTTTAACAGAATAACAACTATTTATTTTTTGCAGGTTCTCTTCCGAG	A/G	2A	67.4	0.378378	0.00540541	A	G	G	H	G	A	H	H	H	H	G	G	H	G	H	H	A	A	G	H	A	A	G	G	G	G	H	G	H	G	H	A	G	H	G	H	G	G	G	A	H
Synril4764	ta_contig_2AS_5222549	1314	TGCAGATGGTGCATGGCCAAAGCTGGAATGACGACCAGCGACAACTGCCTCTAGACGAAACTGA	C/G	2A	67.4	0.378378	0.00540541	C	G	G	H	G	C	H	H	H	H	G	G	H	G	H	H	C	C	G	H	C	C	G	G	G	G	H	G	H	G	H	C	G	H	G	H	G	G	G	C	H
Synril4765	ta_contig_2AS_5222549	1314	TGCAGATGGTGCATGGCCAAAGCTGGAATGACGACCAGCGACAACTGCCTCTAGACGAAACTGA	A/G	2A	67.4	0.378378	0.00540541	A	G	G	H	G	A	H	H	H	H	G	G	H	G	H	H	A	A	G	H	A	A	G	G	G	G	H	G	H	G	H	A	G	H	G	H	G	G	G	A	H
Synril4848	ta_contig_2AS_5278548	15087	TGCAGATGTGTATGTTCACATGAGTATAGTAGGCAAGCGAACATGAACTATTGAATGATACTTG	A/T	2A	67.4	0.378378	0.00540541	A	T	T	H	T	A	H	H	H	H	T	T	H	T	H	H	A	A	T	H	A	A	T	T	T	T	H	T	H	T	H	A	T	H	T	H	T	T	T	A	H
Synril5770	ta_contig_2AS_5224030	4182	TGCAGCAACCATGGCCATGTTCGGCCTTGCGCCGTCTCCCGCATCGAACCACTCCAAGTTGCCA	C/T	2A	67.4	0.378378	0.00540541	T	C	C	H	C	T	H	H	H	H	C	C	H	C	H	H	T	T	C	H	T	T	C	C	C	C	H	C	H	C	H	T	C	H	C	H	C	C	C	T	H
Synril5771	ta_contig_2AS_5224030	4182	TGCAGCAACCATGGCCATGTTCGGCCTTGCGCCGTCTCCCGCATCGAACCACTCCAAGTTGCCA	C/A	2A	67.4	0.378378	0.00540541	A	C	C	H	C	A	H	H	H	H	C	C	H	C	H	H	A	A	C	H	A	A	C	C	C	C	H	C	H	C	H	A	C	H	C	H	C	C	C	A	H
Synril5791	ta_contig_2AS_5264372	1466	TGCAGCAACCCGCCCATCGCCGTGCTGAAGATCACCACCACGGCCGCGGGGAGCCACCGTGGTG	A/G	2A	67.4	0	0.686486	A	A	A	N	N	N	N	G	N	G	N	A	G	A	N	N	N	N	N	A	N	N	A	N	A	N	N	N	N	A	A	A	N	G	A	G	N	A	A	N	N
Synril6217	ta_contig_2AS_5221490	732	TGCAGCAAGCGACTAGCATATATAGGCTAACCTGTTCGCAAAAGAGAGCGAGAAGAGGAGGCAA	C/T	2A	67.4	0.00540541	0.6	N	N	N	N	N	C	N	C	N	C	T	T	N	T	C	C	N	C	C	N	N	C	N	C	N	N	N	N	N	N	N	C	N	N	N	N	C	N	N	C	N
Synril6545	ta_contig_2AS_5274201	3181	TGCAGCAATCCTCGTGGCTTCTGATGCTCTGCCTTCACTCTCCGACATACATCACAAACTCCTA	C/G	2A	67.4	0.378378	0.00540541	C	G	G	H	G	C	H	H	H	H	G	G	H	G	H	H	C	C	G	H	C	C	G	G	G	G	H	G	H	G	H	C	G	H	G	H	G	G	G	C	H
Synril6546	ta_contig_2AS_5274201	3181	TGCAGCAATCCTCGTGGCTTCTGATGCTCTGCCTTCACTCTCCGACATACATCACAAACTCCTA	C/T	2A	67.4	0.378378	0.00540541	C	T	T	H	T	C	H	H	H	H	T	T	H	T	H	H	C	C	T	H	C	C	T	T	T	T	H	T	H	T	H	C	T	H	T	H	T	T	T	C	H
Synril6828	ta_contig_2AS_1578783	7693	TGCAGCACACAAGCATCCGTCCATTGGTCCTTCGCCGCGGAAAAGAAGGGGAATGCACAAAATT	A/G	2A	67.4	0.378378	0.00540541	A	G	G	H	G	A	H	H	H	H	G	G	H	G	H	H	A	A	G	H	A	A	G	G	G	G	H	G	H	G	H	A	G	H	G	H	G	G	G	A	H
Synril6915	ta_contig_2AS_5183215	3794	TGCAGCACACTTGGTTCAAACAATGACGTGCACTTACATTGAGCGTGCAGTGCTGAAGTGTTAT	C/T	2A	67.4	0.378378	0.00540541	T	C	C	H	C	T	H	H	H	H	C	C	H	C	H	H	T	T	C	H	T	T	C	C	C	C	H	C	H	C	H	T	C	H	C	H	C	C	C	T	H
Synril70	ta_contig_2AS_5305979	10416	TGCAGAAAACAAACACATGTCAGAATAAGCACTAGGATTCCACAATTGTAATGAAGTTTCAACG	A/G	2A	67.4	0.378378	0.00540541	G	A	A	H	A	G	H	H	H	H	A	A	H	A	H	H	G	G	A	H	G	G	A	A	A	A	H	A	H	A	H	G	A	H	A	H	A	A	A	G	H
Synril7130	ta_contig_2AL_1948764	3051	TGCAGCACCACTGCTCACAGTTGAGATTGATTAGCGGCTGCCTCGACCGCCACTTGACCGCCTG	A/C	2A	67.4	0.378378	0.00540541	A	C	C	H	C	A	H	H	H	H	C	C	H	C	H	H	A	A	C	H	A	A	C	C	C	C	H	C	H	C	H	A	C	H	C	H	C	C	C	A	H
Synril7240	ta_contig_2AS_5308373	13168	TGCAGCACCCGCGCCAGAGGCATCTTCGCGGCGGCGTGGGAGGGGGCTTCTTGGATGCCCTCGG	A/C	2A	67.4	0.378378	0.00540541	A	C	C	H	C	A	H	H	H	H	C	C	H	C	H	H	A	A	C	H	A	A	C	C	C	C	H	C	H	C	H	A	C	H	C	H	C	C	C	A	H
Synril7499	ta_contig_2AS_5217694	1716	TGCAGCACGCCAACTGTGGCACCCCTGCAACTGGAGCGGAGGTCGCGGTCGTCGCTCCAGGCAA	A/G	2A	67.4	0.378378	0.00540541	A	G	G	H	G	A	H	H	H	H	G	G	H	G	H	H	A	A	G	H	A	A	G	G	G	G	H	G	H	G	H	A	G	H	G	H	G	G	G	A	H
Synril7857	ta_contig_2AL_6345753	3216	TGCAGCACTGCCTCATCAATAGTAGAGCAGGCATATTGTTAATGCACAAGTTTGAATCTGGGTA	G/T	2A	67.4	0.378378	0.00540541	G	T	T	H	T	G	H	H	H	H	T	T	H	T	H	H	G	G	T	H	G	G	T	T	T	T	H	T	H	T	H	G	T	H	T	H	T	T	T	G	H
Synril7865	ta_contig_2AS_5300716	27872	TGCAGCACTGCTTGAAGCTGAAACAGCAGCCGCAAACAGGGCATGGAGCAGAACACTGCACGAT	C/T	2A	67.4	0.378378	0.00540541	T	C	C	H	C	T	H	H	H	H	C	C	H	C	H	H	T	T	C	H	T	T	C	C	C	C	H	C	H	C	H	T	C	H	C	H	C	C	C	T	H
Synril838	ta_contig_2AS_5189381	1156	TGCAGAACTGAAGAAGTATGTGCCAATTTTCGCCAAGGTTCGGGCCTTCATGGCCAACGGCATA	G/T	2A	67.4	0.378378	0.00540541	T	G	G	H	G	T	H	H	H	H	G	G	H	G	H	H	T	T	G	H	T	T	G	G	G	G	H	G	H	G	H	T	G	H	G	H	G	G	G	T	H
Synril8861	ta_contig_2AS_5210395	2225	TGCAGCAGCTCCATCATCAAGTGACCATATAATTCTGTGAGGAGCAGGTTCAGATGCACGAGGC	A/C	2A	67.4	0.378378	0.00540541	A	C	C	H	C	A	H	H	H	H	C	C	H	C	H	H	A	A	C	H	A	A	C	C	C	C	H	C	H	C	H	A	C	H	C	H	C	C	C	A	H
Synril9278	ta_contig_2AS_3972621	2040	TGCAGCAGGGTTCAGAACATTCTGTAAAACCCTGGCTGGATCTTTCAAGCATTGCAGTTCTTAA	A/T	2A	67.4	0.378378	0.00540541	T	A	A	H	A	T	H	H	H	H	A	A	H	A	H	H	T	T	A	H	T	T	A	A	A	A	H	A	H	A	H	T	A	H	A	H	A	A	A	T	H
Synril9465	ta_contig_2AL_6368471	5378	TGCAGCAGTCGTTCTTTTGTGCCAACTGCGTCACCGAGCGCGTCGTGGTCTTCTACTCCACTAA	A/G	2A	67.4	0.378378	0.00540541	A	G	G	H	G	A	H	H	H	H	G	G	H	G	H	H	A	A	G	H	A	A	G	G	G	G	H	G	H	G	H	A	G	H	G	H	G	G	G	A	H
Synril9502	ta_contig_2AS_5226281	1821	TGCAGCAGTGCAGCCATCTCATCAGCGAGATGACGGGGCTTCAGGACCGCACCCGCATGTCGAA	A/G	2A	67.4	0.378378	0.00540541	A	G	G	H	G	A	H	H	H	H	G	G	H	G	H	H	A	A	G	H	A	A	G	G	G	G	H	G	H	G	H	A	G	H	G	H	G	G	G	A	H
Synril9503	ta_contig_2AS_5226281	1821	TGCAGCAGTGCAGCCATCTCATCAGCGAGATGACGGGGCTTCAGGACCGCACCCGCATGTCGAA	G/A	2A	67.4	0.378378	0.00540541	G	A	A	H	A	G	H	H	H	H	A	A	H	A	H	H	G	G	A	H	G	G	A	A	A	A	H	A	H	A	H	G	A	H	A	H	A	A	A	G	H
Synril9580	ta_contig_2AL_6318525	9861	TGCAGCAGTTCTCTTCCTTCATGCGAGCAATTCCAAAAAATCAACACATCCCGAGCCTGTGTCG	C/G	2A	67.4	0.378378	0.00540541	G	C	C	H	C	G	H	H	H	H	C	C	H	C	H	H	G	G	C	H	G	G	C	C	C	C	H	C	H	C	H	G	C	H	C	H	C	C	C	G	H
Synril9918	ta_contig_2AS_5304082	5125	TGCAGCATCGATCACATGCTGAAAGAAAAATCATTAGGTAAGATGACATGACTCATTTGAGAAA	A/G	2A	67.4	0.378378	0.00540541	A	G	G	H	G	A	H	H	H	H	G	G	H	G	H	H	A	A	G	H	A	A	G	G	G	G	H	G	H	G	H	A	G	H	G	H	G	G	G	A	H
Synril9921	ta_contig_2AS_839722	3239	TGCAGCATCGCCAGCAGTAGAATGTGGTTCCTCAGCAGCAGTTTTCTTGTCACTTGATTCTTCG	A/G	2A	67.4	0.378378	0.00540541	G	A	A	H	A	G	H	H	H	H	A	A	H	A	H	H	G	G	A	H	G	G	A	A	A	A	H	A	H	A	H	G	A	H	A	H	A	A	A	G	H
Synril1453	ta_contig_2BS_5243141	8303	TGCAGAATTAGGATTCTGTCACACATGTGCAATGATCTTTGGACTTAACCGATAGTAGTATAGT	C/T	2B	0	0.0378378	0.00540541	H	T	C	T	C	C	T	C	T	T	T	C	C	C	T	T	T	T	H	H	C	C	C	C	T	C	T	C	C	C	C	T	C	C	T	T	T	C	T	C	T
Synril14639	ta_contig_2BS_5217340	4045	TGCAGCGAAGTGATACACGCGCCTAGCGTACGTAAAAAATCTCCACAGTGAAATCGAAGGCACA	A/G	2B	0	0.0378378	0.00540541	H	A	G	A	G	G	A	G	A	A	A	G	G	G	A	A	A	A	H	H	G	G	G	G	A	G	A	G	G	G	G	A	G	G	A	A	A	G	A	G	A
Synril16976	ta_contig_2BS_5194068	1780	TGCAGCGGTACTACCGCGGACATGAGCAGATGTAATTTTTTACTACCGCCCAGAGCAGTACTAC	A/G	2B	0	0.0378378	0.00540541	H	G	A	G	A	A	G	A	G	G	G	A	A	A	G	G	G	G	H	H	A	A	A	A	G	A	G	A	A	A	A	G	A	A	G	G	G	A	G	A	G
Synril18668	ta_contig_2BS_5243472	8693	TGCAGCTCAGACAGTAACAAAGAATGAAGTAATCAACGTCACTTTCTTAGCCAGCGTTGATCGC	C/T	2B	0	0.0378378	0.00540541	H	T	C	T	C	C	T	C	T	T	T	C	C	C	T	T	T	T	H	H	C	C	C	C	T	C	T	C	C	C	C	T	C	C	T	T	T	C	T	C	T
Synril19022	ta_contig_2BS_5242936	9367	TGCAGCTCCCTCATGGCGCTGCTCAGCTCCTCCTGGAGGGACTGGATGCAGCCCGCCATCTTGT	C/T	2B	0	0.0378378	0.00540541	H	T	C	T	C	C	T	C	T	T	T	C	C	C	T	T	T	T	H	H	C	C	C	C	T	C	T	C	C	C	C	T	C	C	T	T	T	C	T	C	T
Synril20221	ta_contig_2BS_5173827	11664	TGCAGCTGCGAAAACCAACGAGACCGCAGAACAACATTTATCCACCATGGAGGAGCACTTCCTC	C/T	2B	0	0.0378378	0.00540541	H	C	T	C	T	T	C	T	C	C	C	T	T	T	C	C	C	C	H	H	T	T	T	T	C	T	C	T	T	T	T	C	T	T	C	C	C	T	C	T	C
Synril22194	ta_contig_2BS_5160315	5870	TGCAGGAAGAGGACTCTTTTGATAGCATTAATCTTGACGGGTGCGCTCGTGGTTGGACTCGCGG	A/G	2B	0	0.0378378	0.00540541	H	A	G	A	G	G	A	G	A	A	A	G	G	G	A	A	A	A	H	H	G	G	G	G	A	G	A	G	G	G	G	A	G	G	A	A	A	G	A	G	A
Synril23723	ta_contig_2BS_5173827	11664	TGCAGGCACCCGTGGTGGAGAAGCCGTTGAGCCAGGCGTCGCCCCCTCCCGCGCCCACCCCTGC	C/T	2B	0	0.0378378	0.00540541	H	T	C	T	C	C	T	C	T	T	T	C	C	C	T	T	T	T	H	H	C	C	C	C	T	C	T	C	C	C	C	T	C	C	T	T	T	C	T	C	T
Synril24704	ta_contig_2BS_5246048	12881	TGCAGGCGCTAGTCCCTTGCGCGACGCTGAGGGCACGCAATAGGAGGTCCCGTCGCAATGTCGA	A/G	2B	0	0.0378378	0.00540541	H	A	G	A	G	G	A	G	A	A	A	G	G	G	A	A	A	A	H	H	G	G	G	G	A	G	A	G	G	G	G	A	G	G	A	A	A	G	A	G	A
Synril25834	ta_contig_4BS_4929405	981	TGCAGGGCGGCACGCTGGCGCTCCATATCAATCCTGAGGTATTCCTAGCGCGCCCATTTCAGGG	T/G	2B	0	0.0378378	0.00540541	H	G	T	G	T	T	G	T	G	G	G	T	T	T	G	G	G	G	H	H	T	T	T	T	G	T	G	T	T	T	T	G	T	T	G	G	G	T	G	T	G
Synril25835	ta_contig_4BS_4929405	981	TGCAGGGCGGCACGCTGGCGCTCCATCTCAATCCTGAGGTAGTCCTAGCGCGCCCATTTCAGGG	G/T	2B	0	0.0378378	0.00540541	H	G	T	G	T	T	G	T	G	G	G	T	T	T	G	G	G	G	H	H	T	T	T	T	G	T	G	T	T	T	T	G	T	T	G	G	G	T	G	T	G
Synril26956	ta_contig_2BS_3198868	16917	TGCAGGTCAGAGGCCTCCTTTACAGTGAACACACCACGTGTTTGTCAAAATGCCAGGCCATGAA	G/T	2B	0	0.0378378	0.00540541	H	T	G	T	G	G	T	G	T	T	T	G	G	G	T	T	T	T	H	H	G	G	G	G	T	G	T	G	G	G	G	T	G	G	T	T	T	G	T	G	T
Synril32293	ta_contig_2BS_5242368	2176	TGCAGTTCATAATCGGCTTCGATCGATAATTCGACCCAGTGCCATATTAGAACTTAATTCCAAC	C/T	2B	0	0.0378378	0.00540541	H	T	C	T	C	C	T	C	T	T	T	C	C	C	T	T	T	T	H	H	C	C	C	C	T	C	T	C	C	C	C	T	C	C	T	T	T	C	T	C	T
Synril32294	ta_contig_2BS_5242368	2176	TGCAGTTCATAATCGGCTTCGATCGATAATTCGACCCAGTGCCATATTAGAACTTAATTCCAAC	C/G	2B	0	0.0378378	0.00540541	H	G	C	G	C	C	G	C	G	G	G	C	C	C	G	G	G	G	H	H	C	C	C	C	G	C	G	C	C	C	C	G	C	C	G	G	G	C	G	C	G
Synril32357	ta_contig_2BS_3934025	7115	TGCAGTTCATGGCGAGCCCCGTGCCGCAAACGCCGAAGCAATCTGATGCCAGCGGAAGACACGC	C/T	2B	0	0.0378378	0.00540541	H	T	C	T	C	C	T	C	T	T	T	C	C	C	T	T	T	T	H	H	C	C	C	C	T	C	T	C	C	C	C	T	C	C	T	T	T	C	T	C	T
Synril32358	ta_contig_2BS_3934025	7115	TGCAGTTCATGGCGAGCCCCGTGCCGCAAACGCCGAAGCAATCTGATGCCAGCGGAAGACACGC	C/G	2B	0	0.0378378	0.00540541	H	G	C	G	C	C	G	C	G	G	G	C	C	C	G	G	G	G	H	H	C	C	C	C	G	C	G	C	C	C	C	G	C	C	G	G	G	C	G	C	G
Synril32830	ta_contig_2BS_5242368	2176	TGCAGTTGCAGTCGGAAAAGGAAACGGTTGTTAATCACTGCACGCTTCTTCTTAGATGAGACAT	C/T	2B	0	0.0378378	0.00540541	H	C	T	C	T	T	C	T	C	C	C	T	T	T	C	C	C	C	H	H	T	T	T	T	C	T	C	T	T	T	T	C	T	T	C	C	C	T	C	T	C
Synril4522	ta_contig_2BS_5171366	9878	TGCAGATGATCAGTCGTAACTCATCACTAGATGGTTTTTCTCAAACAGAGAAGAGGAGGAGCTT	A/G	2B	0	0.0378378	0.00540541	H	A	G	A	G	G	A	G	A	A	A	G	G	G	A	A	A	A	H	H	G	G	G	G	A	G	A	G	G	G	G	A	G	G	A	A	A	G	A	G	A
Synril469	ta_contig_2BS_5197990	5560	TGCAGAAATGATTTGGTTTTTAACATAACAATAAGAATTCACTTATTGCAGGTTATCTTCAGGG	A/T	2B	0	0.0378378	0.00540541	H	A	T	A	T	T	A	T	A	A	A	T	T	T	A	A	A	A	H	H	T	T	T	T	A	T	A	T	T	T	T	A	T	T	A	A	A	T	A	T	A
Synril5125	ta_contig_2BS_5192159	9135	TGCAGATTGCCCGTCAGCCTGCAATGCTCGTTGCTCGCAGAACTGGAGGAACAAGATATGTAAC	C/G	2B	0	0.0378378	0.00540541	H	G	C	G	C	C	G	C	G	G	G	C	C	C	G	G	G	G	H	H	C	C	C	C	G	C	G	C	C	C	C	G	C	C	G	G	G	C	G	C	G
Synril6399	ta_contig_2BS_5174570	18191	TGCAGCAAGTCCCTGTGCTGCTGAGCAAGCTTCTCTCGCATCAGCTGAGACTCCTCCAGAACCG	A/C	2B	0	0.0378378	0.00540541	H	A	C	A	C	C	A	C	A	A	A	C	C	C	A	A	A	A	H	H	C	C	C	C	A	C	A	C	C	C	C	A	C	C	A	A	A	C	A	C	A
Synril7943	ta_contig_2BS_5179597	34323	TGCAGCAGAACCGAAGCAGATTCCCCCACCAGATCTTCTGTGGCAGATGCTGGTGAAGACACGG	G/A	2B	0	0.0378378	0.432432	G	G	G	G	H	N	N	A	G	G	A	G	N	A	A	N	G	N	N	N	G	G	N	G	N	A	N	N	N	G	N	N	N	G	G	G	G	N	G	N	N
Synril819	ta_contig_2BS_5158894	7391	TGCAGAACTAGTGAGCCACATTGCCCTCTAGTATCCCCATTGATGCGTATTCGTTGCTCCTCCT	G/T	2B	0	0.0378378	0.00540541	H	T	G	T	G	G	T	G	T	T	T	G	G	G	T	T	T	T	H	H	G	G	G	G	T	G	T	G	G	G	G	T	G	G	T	T	T	G	T	G	T
Synril12168	ta_contig_2BS_5199821	12670	TGCAGCCCCCTGTTGGGTCTGCTGCATGCTGTGGCCGCCCGTGCGTGCGCGTCAGCGTGCGGGG	C/T	2B	3.5125	0.0324324	0.0162162	H	C	T	C	T	T	C	T	C	C	C	T	T	T	C	C	C	T	C	H	T	T	T	T	C	T	C	T	T	T	T	C	T	T	C	T	C	T	C	T	C
Synril23506	ta_contig_2BS_5242836	5359	TGCAGGATGTGCGAGCTCTGGAGGAGGTTGAGGTTCGGTGAACGAGCAAATTGAGAGACAACGA	A/T	2B	4.314	0.0324324	0.027027	H	A	T	A	T	T	A	T	A	A	A	T	T	T	A	A	A	T	A	H	T	T	T	T	A	T	A	T	T	N	T	A	T	T	A	T	A	T	A	T	A
Synril9977	ta_contig_2BS_5236358	2058	TGCAGCATCTCGTTTGGCGGCTATTCCAATGGAGGGTGAGTCGCCAACAACGGTGGAGACGCGC	C/T	2B	4.314	0.0324324	0.027027	H	C	T	C	T	T	C	T	C	C	C	T	T	T	C	C	C	T	C	H	T	T	T	T	C	T	C	T	T	N	T	C	T	T	C	T	C	T	C	T	C
Synril13420	ta_contig_2BS_5244442	7122	TGCAGCCGCGTTAACTGGGCTTGGCCCATCTTTTTTTTCTAATTCAGAGAACATCTAAAAAATT	C/T	2B	5.543	0.0486486	0.00540541	T	C	T	C	T	T	C	T	C	C	C	T	T	T	C	C	C	T	C	H	T	T	T	T	C	T	C	T	T	H	T	C	T	T	C	T	C	T	C	T	C
Synril14779	ta_contig_2BS_5205848	22305	TGCAGCGACGACGAAAGCCGCCGACGACCACAGGCTCCGCGAAGCACGCAGCCGCAGGAGCGGA	A/C	2B	5.543	0.0486486	0.00540541	A	C	A	C	A	A	C	A	C	C	C	A	A	A	C	C	C	A	C	H	A	A	A	A	C	A	C	A	A	H	A	C	A	A	C	A	C	A	C	A	C
Synril21904	ta_contig_2BS_5244238	15756	TGCAGGAAATTGCATCTGGTGATAGCGGAATCGCGTTGACTTAGATTGAAGACGAGGGGGCAAA	A/G	2B	5.543	0.0486486	0.00540541	A	G	A	G	A	A	G	A	G	G	G	A	A	A	G	G	G	A	G	H	A	A	A	A	G	A	G	A	A	H	A	G	A	A	G	A	G	A	G	A	G
Synril25461	ta_contig_2BS_5244238	15756	TGCAGGGAGCGTTCTACGATGTGACGTGATAAGAAAGATCCTGATGAAGTGCTTCCTTTATGGA	C/T	2B	5.543	0.0486486	0.00540541	C	T	C	T	C	C	T	C	T	T	T	C	C	C	T	T	T	C	T	H	C	C	C	C	T	C	T	C	C	H	C	T	C	C	T	C	T	C	T	C	T
Synril28803	ta_contig_2BS_5205848	22305	TGCAGTACGGAGGTTGGCTGCTCGGAGCTGGCTCTCCACGGTCGGCCAAGCGCGGAAGAGCACG	C/T	2B	5.543	0.0486486	0.00540541	T	C	T	C	T	T	C	T	C	C	C	T	T	T	C	C	C	T	C	H	T	T	T	T	C	T	C	T	T	H	T	C	T	T	C	T	C	T	C	T	C
Synril28804	ta_contig_2BS_5205848	22305	TGCAGTACGGAGGTTGGCTGCTCGGAGCTGGCTCTCCACGGTCGGCCAAGCGCGGAAGAGCACG	A/G	2B	5.543	0.0486486	0.00540541	G	A	G	A	G	G	A	G	A	A	A	G	G	G	A	A	A	G	A	H	G	G	G	G	A	G	A	G	G	H	G	A	G	G	A	G	A	G	A	G	A
Synril28805	ta_contig_2BS_5205848	22305	TGCAGTACGGAGGTTGGCTGCTCGGAGCTGGCTCTCCACGGTCGGCCAAGCGCGGAAGAGCACG	A/G	2B	5.543	0.0486486	0.00540541	G	A	G	A	G	G	A	G	A	A	A	G	G	G	A	A	A	G	A	H	G	G	G	G	A	G	A	G	G	H	G	A	G	G	A	G	A	G	A	G	A
Synril30944	ta_contig_2BS_5205848	22305	TGCAGTGCAACGTGTGGAGGGAGGGGAGGTGTGAAGGCTGGTGCTCACCCCGCGATGCGGTGCT	C/T	2B	5.543	0.0486486	0.00540541	T	C	T	C	T	T	C	T	C	C	C	T	T	T	C	C	C	T	C	H	T	T	T	T	C	T	C	T	T	H	T	C	T	T	C	T	C	T	C	T	C
Synril19054	ta_contig_2BS_5207909	10114	TGCAGCTCCGAGGCCACCGTTTCAGTTCCTGCACCGACAAACTCGGCGCACAAGTCCATGATTT	A/G	2B	7.187	0.0162162	0.00540541	A	G	A	G	A	A	G	A	G	G	G	A	A	A	G	G	G	A	G	H	A	A	A	A	G	A	G	A	A	H	A	G	A	A	G	A	G	A	G	A	G
Synril19821	ta_contig_2BS_5240332	11964	TGCAGCTCTGGGAGCTCAAGCATTGCGGCAACGCAGGGCTCCTCCCCCGCGGGCACCTGGTAAC	A/G	2B	7.187	0.0162162	0.00540541	G	A	G	A	G	G	A	G	A	A	A	G	G	G	A	A	A	G	A	H	G	G	G	G	A	G	A	G	G	H	G	A	G	G	A	G	A	G	A	G	A
Synril24394	ta_contig_2BS_5247185	19827	TGCAGGCCGTAGGCAGGGTCGGAGGCGATGAACTCGTAGACGGGATCGTCCGATTTACAGGCGA	C/T	2B	7.187	0.0162162	0.00540541	C	T	C	T	C	C	T	C	T	T	T	C	C	C	T	T	T	C	T	H	C	C	C	C	T	C	T	C	C	H	C	T	C	C	T	C	T	C	T	C	T
Synril26293	ta_contig_2BS_5207909	10114	TGCAGGGTAGGAACCGTTCTGGCCTGAACTCATTTGGATCAGCCCACGCCATCTTGTCTCGTGC	C/T	2B	7.187	0.0162162	0.00540541	T	C	T	C	T	T	C	T	C	C	C	T	T	T	C	C	C	T	C	H	T	T	T	T	C	T	C	T	T	H	T	C	T	T	C	T	C	T	C	T	C
Synril27107	ta_contig_2BS_5244403	4455	TGCAGGTCCGAGCGCCCCGAGCGCTCCAGGCATCCTTGCAACTGCACCTCCTGTGGTCTGGTAG	G/T	2B	7.187	0.0162162	0.00540541	G	T	G	T	G	G	T	G	T	T	T	G	G	G	T	T	T	G	T	H	G	G	G	G	T	G	T	G	G	H	G	T	G	G	T	G	T	G	T	G	T
Synril29880	ta_contig_2BS_5184504	3905	TGCAGTCCATCAAATAAGAGTTGTGACTTTGCAACACCTGGTGACTTCACTTTGTAGCATGGTG	C/T	2B	7.187	0.0162162	0.00540541	T	C	T	C	T	T	C	T	C	C	C	T	T	T	C	C	C	T	C	H	T	T	T	T	C	T	C	T	T	H	T	C	T	T	C	T	C	T	C	T	C
Synril21086	ta_contig_2BS_5195380	9646	TGCAGCTTCAAGGGTAGGGATGATGATGGATGGTGGATAATGCCAGTCGTCTTGTTTGTCGTCA	C/T	2B	11.062	0.0216216	0.0162162	C	T	C	C	C	C	C	C	T	T	T	C	C	C	T	T	H	C	T	C	C	C	C	C	T	C	T	C	T	H	C	C	C	C	T	C	T	C	T	C	T
Synril10509	ta_contig_2BS_5215564	3905	TGCAGCCAACACGTGATCCCGCCACCTGCGCCGCAGCCAACACGTGCCCCGCCACCTGCTGCAC	C/T	2B	15.866	0.00540541	0.0378378	T	C	T	T	T	C	T	T	C	C	C	T	T	T	C	C	H	T	C	T	T	T	C	T	C	T	C	T	T	N	T	T	T	T	C	T	C	T	C	T	C
Synril10566	ta_contig_2BS_5243240	4710	TGCAGCCAACGCTCCCGCGTTAGATATTGGTAGCTCCTAACCCAAGTCTACTCAAGGAGCTGCA	C/G	2B	15.866	0.00540541	0.027027	C	G	C	C	C	G	C	C	G	G	G	C	C	C	G	G	H	C	G	C	C	C	G	C	G	C	G	C	C	N	C	C	C	C	G	C	G	C	G	C	G
Synril19009	ta_contig_2BS_5172832	5123	TGCAGCTCCCGCGTCGTTGCAGTGCGGACGCCG	C/T	2B	15.866	0.00540541	0.027027	C	T	C	C	C	T	C	C	T	T	T	C	C	C	T	T	H	C	T	C	C	C	T	C	T	C	T	C	C	N	C	C	C	C	T	C	T	C	T	C	T
Synril32873	ta_contig_2BS_5245350	2965	TGCAGTTGCGACTAGTCACGACTCGAGTCATGAGTCGACACTAAGCGACTCGAAATCCATGGCC	A/G	2B	15.866	0.00540541	0.0540541	A	G	A	A	A	G	A	A	G	G	G	A	A	A	G	G	H	A	G	A	A	A	G	A	G	A	G	A	A	N	A	A	A	A	G	A	G	A	G	A	G
Synril32874	ta_contig_2BS_5245350	2965	TGCAGTTGCGACTAGTCACGACTCGAGTCATGAGTCGACACTAAGCGACTCGAAATCCATGGCC	G/A	2B	15.866	0.00540541	0.0540541	G	A	G	G	G	A	G	G	A	A	A	G	G	G	A	A	H	G	A	G	G	G	A	G	A	G	A	G	G	N	G	G	G	G	A	G	A	G	A	G	A
Synril32875	ta_contig_2BS_5245350	2965	TGCAGTTGCGACTAGTCACGACTCGAGTCATGAGTCGACACTAAGCGACTCGAAATCCATGGCC	C/T	2B	15.866	0.00540541	0.0540541	C	T	C	C	C	T	C	C	T	T	T	C	C	C	T	T	H	C	T	C	C	C	T	C	T	C	T	C	C	N	C	C	C	C	T	C	T	C	T	C	T
Synril11081	ta_contig_2BS_5244988	14928	TGCAGCCACTGTGACCTCCTCGACGACAACAACGACCTCGGTATCCTCTTCAGCCTCCTCAGTC	A/G	2B	22.13	0.027027	0.00540541	A	G	A	A	A	G	A	A	G	G	G	A	A	A	G	G	A	A	G	A	A	A	G	A	G	A	G	A	A	G	A	A	G	A	G	A	A	A	G	A	G
Synril12423	ta_contig_2BS_5198867	58759	TGCAGCCCGATCCCGTTGATGGCTTCGAAGACATACAATATCTGGTACCTGCATTAATAAGGTT	C/T	2B	22.13	0.027027	0.0162162	T	C	T	T	T	C	T	T	C	C	C	T	T	T	C	C	T	T	C	T	T	T	C	T	C	T	C	T	T	C	T	T	C	T	C	T	T	T	C	T	C
Synril12424	ta_contig_2BS_5198867	58759	TGCAGCCCGATCCCGTTGATGGCTTCGAAGACATACAATATCTGGTACCTGCATTAATAAGGTT	A/G	2B	22.13	0.027027	0.0162162	G	A	G	G	G	A	G	G	A	A	A	G	G	G	A	A	G	G	A	G	G	G	A	G	A	G	A	G	G	A	G	G	A	G	A	G	G	G	A	G	A
Synril16108	ta_contig_2BS_5236070	6637	TGCAGCGCTAAATAGGAATTGCCTCTGCCTGCCTGTTGCTGACGTGTGTAGGTGTTCAACAGGC	A/G	2B	22.13	0.027027	0.0108108	A	G	A	A	A	G	A	A	G	G	G	A	A	A	G	G	G	A	G	A	A	A	G	A	G	A	G	A	A	G	A	A	G	A	G	A	A	A	G	A	G
Synril2021	ta_contig_2BS_5244988	14928	TGCAGACCGCTCAACTTTCGCCGAAAGGCTCCTCTAGAGAGGAGAAAGGCAGTGTGGCTGTGTG	C/T	2B	22.13	0.027027	0.00540541	T	C	T	T	T	C	T	T	C	C	C	T	T	T	C	C	T	T	C	T	T	T	C	T	C	T	C	T	T	C	T	T	C	T	C	T	T	T	C	T	C
Synril2022	ta_contig_2BS_5244988	14928	TGCAGACCGCTCAACTTTCGCCGAAAGGCTCCTCTAGAGAGGAGAAAGGCAGTGTGGCTGTGTG	T/C	2B	22.13	0.027027	0.00540541	C	T	C	C	C	T	C	C	T	T	T	C	C	C	T	T	C	C	T	C	C	C	T	C	T	C	T	C	C	T	C	C	T	C	T	C	C	C	T	C	T
Synril21677	ta_contig_2BS_5155343	13065	TGCAGCTTTCCAACGTCTCATTGAGAAGAGTATTGGTCATGTCATTGATAGCCTTATCAGTCAA	C/T	2B	22.13	0.027027	0.0216216	T	C	T	T	T	C	T	T	C	C	C	T	T	T	C	C	C	T	C	T	T	T	C	T	C	T	C	T	T	C	T	T	C	T	C	T	T	T	C	T	C
Synril22903	ta_contig_2BS_5247031	8314	TGCAGGAGCAGTTCATAGAAATCGAAGAAGCAGCGAGCTCAAGGCGGACAACAAGCACACAAAG	C/T	2B	22.13	0.027027	0.027027	C	T	C	C	C	T	C	C	T	T	T	C	C	C	T	T	N	C	T	C	C	C	T	C	T	C	T	C	C	T	C	C	T	C	T	C	C	C	T	C	T
Synril24004	ta_contig_2BS_5247432	7945	TGCAGGCCAACATACGATGCAACTTGCAAGAGTAGCTGGTAATCAAATGGCATTCCATTTTGCA	C/G	2B	22.13	0.027027	0.0108108	C	G	C	C	C	G	C	C	G	G	G	C	C	C	G	G	G	C	G	C	C	C	G	C	G	C	G	C	C	G	C	C	G	C	G	C	C	C	G	C	G
Synril24005	ta_contig_2BS_5247432	7945	TGCAGGCCAACATACGATGCAACTTGCAAGAGTAGCTGGTAATCAAATGGCATTCCATTTTGCA	G/A	2B	22.13	0.027027	0.0108108	G	A	G	G	G	A	G	G	A	A	A	G	G	G	A	A	A	G	A	G	G	G	A	G	A	G	A	G	G	A	G	G	A	G	A	G	G	G	A	G	A
Synril24006	ta_contig_2BS_5247432	7945	TGCAGGCCAACATACGATGCAACTTGCAAGAGTAGCTGGTAATCAAATGGCATTCCATTTTGCA	A/T	2B	22.13	0.027027	0.0108108	A	T	A	A	A	T	A	A	T	T	T	A	A	A	T	T	T	A	T	A	A	A	T	A	T	A	T	A	A	T	A	A	T	A	T	A	A	A	T	A	T
Synril2901	ta_contig_2BS_5198867	58759	TGCAGAGCATGATAATAGTGCGCCCCTGCAACGGGCTCGCCACGACGGTGCAGGTGAGCTACCA	C/T	2B	22.13	0.027027	0.0108108	C	T	C	C	C	T	C	C	T	T	T	C	C	C	T	T	N	C	T	C	C	C	T	C	T	C	T	C	C	T	C	C	T	C	T	C	C	C	T	C	T
Synril3545	ta_contig_2BS_5197192	19681	TGCAGAGTGTAGTTTGGCAGTTGTTGCTGATTGTCCGTCTGTTTGAGTTTATGTATGTGCAAAT	C/T	2B	22.13	0.0324324	0.0108108	C	T	C	C	C	T	C	C	T	T	T	C	C	C	T	T	T	C	T	C	C	C	T	C	T	C	T	C	C	T	C	C	T	C	T	C	C	C	T	C	T
Synril3627	ta_contig_2BS_5212065	3529	TGCAGATAAAACAATCTGAAGCGGCAGATTACGAGACTGCGGTGGTGGTCTAACCGCATCGTTT	A/G	2B	22.13	0.027027	0.027027	A	G	A	A	A	G	A	A	G	G	G	A	A	A	G	G	N	A	G	A	A	A	G	A	G	A	G	A	A	G	A	A	G	A	G	A	A	A	G	A	G
Synril52	ta_contig_2BS_5198867	58759	TGCAGAAAAAGGAGGTACACCGCGTTTTCTTACTGAAGTGCATATAATCCATGGCGATTAAAGT	G/T	2B	22.13	0.027027	0.027027	T	G	T	T	T	G	T	T	G	G	G	T	T	T	G	G	N	T	G	T	T	T	G	T	G	T	G	T	T	G	T	T	G	T	G	T	T	T	G	T	G
Synril8175	ta_contig_2BS_5198643	6251	TGCAGCAGATGTACAGCCCCGACGCCGCCTCCTCCTCGGCCACGAATATCTCAGCGCGGCAGAT	A/C	2B	22.13	0.027027	0.027027	C	A	C	C	C	A	C	C	A	A	A	C	C	C	A	A	N	C	A	C	C	C	A	C	A	C	A	C	C	A	C	C	A	C	A	C	C	C	A	C	A
Synril10613	ta_contig_2BS_4973171	3120	TGCAGCCAAGGCGAATCATCTACACCCCTCAACGGCCGCATCTCGGCTTTGTCCAGCTTCGGCC	G/T	2B	23.514	0.0324324	0.00540541	G	T	G	G	G	T	G	G	T	T	T	G	G	G	T	T	T	G	T	G	G	G	T	G	T	G	T	G	G	T	G	H	T	G	T	G	G	G	T	G	T
Synril14305	ta_contig_2BS_5170489	8720	TGCAGCCTGTGTCGTAAATCACGCGAGTTCGATGGCGGCACCAACCATAGGTGCGAACAACGGC	C/T	2B	23.514	0.0324324	0.00540541	C	T	C	C	C	T	C	C	T	T	T	C	C	C	T	T	T	C	T	C	C	C	T	C	T	C	T	C	C	T	C	H	T	C	T	C	C	C	T	C	T
Synril2205	ta_contig_2BS_5190200	11732	TGCAGACGCGGCAAGCTGCGCCCATGGAGCGAGGCCGTGGAGTGGTCGGCCTGCGGTGGAGGCT	A/G	2B	23.514	0.0324324	0.00540541	A	G	A	A	A	G	A	A	G	G	G	A	A	A	G	G	G	A	G	A	A	A	G	A	G	A	G	A	A	G	A	H	G	A	G	A	A	A	G	A	G
[truncated: 7,906 more rows]
[truncated: 144 more columns]
